# Supplementary material for: Multi-Omics Analyses Reveal Systemic Insights into Maize Vivipary
Source: Plants (Basel). 2021 Nov 12;10(11):2437. doi: 10.3390/plants10112437 (PMC8618366; doi:10.3390/plants10112437)
Supplement: Supplementary file 1 [file plants-10-02437-s001.zip]

Archive with 12 entries (12 files):
- plants-1414738-supplementary.pdf
- Supplementary Table S1. The summary of RNA-Seq.xlsx
- Supplementary Table S10. KEGG analysis of the metabolites that had high mean correlation with Module 1.xlsx
- Supplementary Table S11. The connectivity of the tissue samples  in the network.xlsx
- Supplementary Table S2. Information of the 739 B73 RNA-Seq samples.xlsx
- Supplementary Table S3. Sixty-seven modules obtained following WGCNA analysis.xlsx
- Supplementary Table S4. GO categories analysis of the genes in Module 1.xlsx
- Supplementary Table S5. The commonly up- and downregulated genes in seven vivipary mutants.xlsx
- Supplementary Table S6. The module membership and gene significance of transporters and TFs.xlsx
- Supplementary Table S7. The summary of metabolites.xlsx
- Supplementary Table S8. The relative level of metabolite abscisic acid in vivipary mutants.xlsx
- Supplementary Table S9. The correlation of gene modules with metabolites.xlsx
