# Supplementary material for: Multi-Omics Analyses Reveal Systemic Insights into Maize Vivipary
Source: Plants (Basel). 2021 Nov 12;10(11):2437. doi: 10.3390/plants10112437 (PMC8618366; doi:10.3390/plants10112437)
Supplement: Supplementary file 1 [file plants-10-02437-s001.zip › Supplementary Table S1. The summary of RNA-Seq.xlsx]

## Sheet: vp1
Table S1. The summary of RNA-seq
Gene	Log2 Fold Change: (vp1 mut) / (vp1 WT)	FDR: (vp1 mut) / (vp1 WT)	Log2 Fold Change: (vp2 mut) / (vp2 WT)	FDR: (vp2 mut) / (vp2 WT)	Log2 Fold Change: (vp5 mut) / (vp5 WT)	FDR: (vp5 mut) / (vp5 WT)	Log2 Fold Change: (vp8 mut) / (vp8 WT)	FDR: (vp8 mut) / (vp8 WT)	Log2 Fold Change: (vp9 mut) / (vp9 WT)	FDR: (vp9 mut) / (vp9 WT)	Log2 Fold Change: (vp-wl2 mut) / (vp-wl2 WT)	FDR: (vp-wl2 mut) / (vp-wl2 WT)	Log2 Fold Change: (vp15 mut) / (vp15 WT)	FDR: (vp15 mut) / (vp15 WT)
ENSRNA049454125	-0.381696	0.733117	-0.845653	0.430335	-0.0517347	0.975518	0.318682	0.747926	0.331312	0.628336	-0.183653	0.928478	-0.14322	0.854794
Zm00001d016694	-8.09052	0	-1.56903	2.89336e-05	-1.16046	8.32e-10	-0.369135	0.121615	-1.22586	1.38023e-18	-1.114	2.21218e-07	-4.1326	1.25745e-43
Zm00001d018090	5.05481	0	3.33378	5.81334e-60	2.94095	7.38e-43	2.94209	1.94686e-19	3.54682	5.17346e-111	3.63473	1.43084e-81	3.7875	2.95829e-80
Zm00001d019053	-7.32498	0	-1.77854	1.26038e-15	-1.58394	3.35e-07	-0.525074	0.0438161	-2.69547	7.69576e-24	-2.05372	7.03389e-14	-2.27987	1.21559e-09
Zm00001d019504	-5.47187	0	-1.42628	1.31755e-11	-1.02203	0.000769227	-0.174667	0.71456	-1.46253	3.93759e-22	-1.16164	0.017736	-1.87528	8.52198e-10
ENSRNA049457359	-0.826525	0.556673	-0.654762	0.572357	-1.12697	0.367485	-0.344141	0.793569	-0.330159	0.714009	-1.05145	0.433875	-1.18539	0.264449
ENSRNA049457531	-0.908502	0.266181	NA	NA	-0.516211	0.698717	-0.0570359	0.96724	-0.377848	0.727564	-0.472033	0.755187	-1.7319	0.115767
ENSRNA049458426	-0.131888	0.90049	NA	NA	0.631296	0.690985	0.093466	0.966554	-1.16361	0.326066	-0.667312	0.718114	-0.0991473	0.929539
Zm00001d033625	-5.07816	0	-1.06665	3.17527e-06	-1.0126	0.0239343	-0.243881	0.274234	-1.19012	2.13095e-10	-0.844588	0.000582612	-1.38706	1.00201e-08
Zm00001d035505	-7.47014	0	-1.22545	1.55933e-07	-1.11736	1.3e-05	-0.621309	0.00276112	-1.07813	8.6069e-13	-0.922733	0.0790669	-1.94208	5.04495e-12
ENSRNA049458495	0.549323	0.597905	NA	NA	0.95317	0.428228	-0.451936	0.781738	0.182435	0.852877	-0.180039	0.914	-0.140311	0.888874
Zm00001d035559	-8.03065	0	-0.821841	0.00045472	-0.610127	0.00111386	-0.0769517	0.793197	-0.983511	4.25411e-12	-0.745408	0.000400964	-1.3406	7.29453e-05
ENSRNA049458782	0.668297	0.402074	0.247899	0.849253	-0.253206	0.805642	0.538919	0.719796	-0.549087	0.561544	-0.241264	0.898444	NA	NA
ENSRNA049458812	-0.021333	0.989504	-0.180208	0.893678	-0.992856	0.355453	-0.818526	0.612633	0.166768	0.891728	0.166327	0.937447	NA	NA
ENSRNA049458826	0.56873	0.0145135	-0.384343	0.377416	-0.165235	0.762994	-0.206054	0.712262	0.24534	0.504778	0.261741	0.820492	-6.41292	8.53958e-08
ENSRNA049458874	-0.956423	0.281407	-0.121425	0.916273	-0.334905	0.653012	-1.11839	0.189418	0.73919	0.346453	-0.29494	0.80756	-0.878506	0.0665781
Zm00001d037985	-8.83042	0	-3.03931	2.11931e-20	-2.6444	1.66e-13	-1.46402	2.81059e-07	-2.99388	4.78273e-38	-2.43752	3.54433e-10	-3.028	6.04061e-18
Zm00001d048421	-8.42815	0	-0.937005	1.39276e-07	-0.646754	2.86e-05	0.068947	0.847104	-1.02263	3.24078e-06	-0.748588	0.00158867	-1.00216	7.29584e-06
Zm00001d048702	5.73467	0	4.43699	1.45816e-30	3.72687	5.71e-16	1.96527	0.0508018	3.7577	1.95946e-113	3.12696	3.5364e-26	3.69385	2.54457e-56
Zm00001d048703	4.91019	0	4.21596	5.48502e-27	3.53658	4.92e-16	1.99743	0.0100343	3.44269	9.85715e-111	2.86334	1.76524e-40	3.40555	1.08821e-49
ENSRNA049459833	-0.480315	0.707121	NA	NA	NA	NA	-0.590555	0.703002	-0.280235	0.816325	0.929713	0.598851	-0.00573858	0.997281
Zm00001d053675	8.76405	0	7.51787	2.12546e-89	5.85688	2.44e-30	7.29648	1.47146e-16	7.24878	1.69732e-164	7.94135	5.36519e-81	9.19591	3.01788e-167
ENSRNA049460169	0.0478876	0.973885	NA	NA	NA	NA	NA	NA	NA	NA	NA	NA	NA	NA
ENSRNA049461556	-0.553338	0.525996	-1.00366	0.286962	-0.453018	0.578612	-0.427102	0.74878	0.174357	0.887226	0.334703	0.832946	-0.0651455	0.95212
ENSRNA049461578	0.467202	0.704574	-0.401139	0.759113	-0.37818	0.715757	0.0157955	0.992246	NA	NA	1.77626	0.14803	NA	NA
ENSRNA049461590	-0.102128	0.904014	-0.469902	0.650701	-0.397797	0.63406	-0.276513	0.818633	0.748375	0.565462	1.51191	0.327938	-0.6689	0.395701
ENSRNA049461747	-0.0416306	0.92617	-0.65715	0.186191	-0.130628	0.900948	-1.06506	0.0717709	0.024529	0.962128	0.10265	0.961613	-0.0286693	0.966461
ENSRNA049462331	-0.265601	0.695461	-0.110857	0.927061	0.292748	0.8155	-0.216314	0.876015	-0.0457616	0.971876	0.209213	0.93483	-1.46444	0.192656
ENSRNA049463586	-0.758197	0.408204	NA	NA	-0.64445	0.531093	-0.500012	0.744582	-0.126236	0.888956	-0.380316	0.817631	-0.654006	0.548752
ENSRNA049463630	-0.316149	0.751152	-0.799036	0.611351	0.271629	0.834716	NA	NA	1.09641	0.283165	-0.062233	0.980504	NA	NA
Zm00001d048705	6.42936	1.55e-303	5.05955	5.01834e-16	4.18086	2.13e-06	2.02784	0.0482557	4.53343	6.05541e-153	3.48204	4.37184e-21	4.16855	6.34162e-61
Zm00001d003939	-5.58167	2.13e-303	-1.14878	1.89416e-09	-0.902118	1.39e-07	-0.62506	2.73887e-06	-1.25322	1.22919e-19	-1.03438	0.00682213	-1.92613	0.147466
ENSRNA049463761	0.312301	0.575417	0.845679	0.226808	0.387333	0.522676	-0.185766	0.805762	0.720835	0.0549275	0.513957	0.463484	-0.0662986	0.903499
Zm00001d009648	-9.83106	1.56e-298	-0.736634	0.00688707	-0.73165	0.0413492	-0.209101	0.625155	-1.15609	1.31592e-08	-0.751125	0.160702	-1.15335	2.53912e-13
ENSRNA049463813	0.472602	0.686901	NA	NA	2.07736	0.195633	0.0221389	0.992622	2.18879	0.0792244	2.1383	NA	0.106788	0.938605
Zm00001d042541	7.17006	2.41e-292	3.49778	6.82194e-05	2.91862	3.3e-17	3.64544	0.004518	2.73462	5.81629e-34	3.06728	1.033e-14	5.38809	1.147e-37
ENSRNA049463865	0.405682	0.704216	NA	NA	NA	NA	NA	NA	4.06752	0.00907961	2.63582	0.321258	NA	NA
ENSRNA049464622	-0.535891	0.532841	0.0348634	0.973845	-0.602757	0.541694	-0.342284	0.756001	-0.0563542	0.947815	1.27041	0.299559	-1.36375	0.328303
ENSRNA049464979	0.436947	0.65008	-0.0314487	0.958281	-0.482779	0.649918	0.683532	0.287756	1.39682	0.0363734	-0.31158	0.87632	-0.11341	0.871897
Zm00001d031773	-7.29114	1.8e-278	-2.68618	5.74262e-21	-1.70015	5.33e-07	-0.47453	0.252861	-2.53402	2.65607e-28	-1.9816	0.000473552	-2.89903	1.00314e-05
Zm00001d040613	-5.86298	2.07e-275	-1.79983	1.40995e-11	-1.39174	7.93e-13	-0.573883	0.0172323	-1.28825	2.09733e-11	-1.30853	0.000560636	-2.11175	8.01987e-12
Zm00001d017021	-5.85733	1.75e-262	-1.18847	7.55038e-05	-0.763844	0.000996612	-0.251264	0.296362	-1.42799	1.66166e-17	-1.0862	0.00220886	-5.44037	2.20914e-39
ENSRNA049466083	-0.912607	0.37388	-0.0482467	0.977031	0.0691223	0.969644	0.0506097	0.978141	0.217118	0.866459	0.470652	0.819842	-0.48771	0.662717
ENSRNA049466569	-0.756931	0.456448	NA	NA	-0.271127	0.852775	-0.626253	0.682385	-0.186971	0.892423	0.342252	0.865344	-0.605066	0.544443
ENSRNA049466579	0.47761	0.726818	-0.22008	0.862259	-0.706774	0.462229	-0.388902	0.75788	0.326474	0.758838	-0.20943	0.896845	-0.492019	0.627988
ENSRNA049466617	-0.0831939	0.886477	-0.0459277	0.958643	-0.275799	0.669627	-0.146022	0.858522	0.675936	0.167705	0.165197	0.92701	-0.875753	0.0432973
Zm00001d009718	-6.1107	4.36e-253	-0.432781	0.0478514	-0.295697	0.567588	0.479614	0.0982617	-0.854752	8.9278e-06	-0.362098	0.193947	-1.25315	0.00109168
ENSRNA049466676	-0.0670896	0.95442	0.75411	0.490274	-0.433222	0.614461	-0.0882532	0.950828	1.29993	0.212495	0.320109	0.846289	-0.720643	0.308498
Zm00001d037404	-9.27357	2.85e-250	-0.797323	0.000291025	-0.873131	1.75e-05	-0.229251	0.439927	-1.52362	3.91995e-18	-1.15662	4.55897e-08	-1.64049	1.5192e-09
Zm00001d037205	5.83979	1.03e-238	4.32943	7.62035e-22	5.15948	5.05e-76	3.34223	0.000480513	3.23248	1.01067e-38	3.04861	1.13263e-20	4.82724	2.88549e-58
Zm00001d048710	12.0156	5.6e-234	13.4622	1.79253e-11	8.26283	5.24e-19	4.75379	2.29598e-10	8.43206	7.64666e-278	8.37506	1.02077e-44	9.67558	4.81244e-135
ENSRNA049468913	-0.587459	0.375868	-0.247541	0.790215	-0.0814789	0.923553	-2.07268	0.0181821	0.30867	0.586481	-0.599526	0.428415	-0.454763	0.402138
Zm00001d040422	6.23531	6.92e-231	5.47413	4.09838e-29	4.59362	9.22e-31	4.548	3.43034e-21	4.79444	1.52365e-101	4.87408	5.77595e-25	4.87965	7.19335e-39
Zm00001d001016	-6.56244	1.75e-229	-0.81259	7.67648e-08	-0.908727	0.000933168	-0.405644	0.146795	-1.58291	0.0877523	-0.903905	2.58023e-07	-1.71982	3.97154e-09
Zm00001d024885	6.91775	1.2e-227	3.10194	4.08008e-16	1.49555	0.00316139	3.22237	0.000420512	4.02505	2.85145e-155	4.39424	2.03298e-19	5.0349	3.7425e-35
ENSRNA049471008	0.196392	0.86657	NA	NA	NA	NA	NA	NA	1.54236	0.0595082	0.546432	0.800614	0.659473	0.508386
ENSRNA049471617	0.185117	0.886916	NA	NA	0.813998	0.478756	-0.429456	0.853763	0.244822	0.856632	0.357753	0.903107	NA	NA
ENSRNA049471654	-0.425452	0.635935	-0.325496	0.711243	-0.358314	0.66146	-0.282066	0.771626	0.022381	0.970102	-0.215291	0.872015	-0.701742	0.118087
ENSRNA049471660	-0.235269	0.779456	0.710225	0.543532	-0.358983	0.691579	-0.157073	0.883685	-0.646539	0.346987	0.449674	0.737369	-0.797586	0.180541
Zm00001d041670	4.82369	1.86e-227	2.311	8.5377e-11	1.11219	0.00115031	1.54791	0.189779	1.84285	3.04246e-17	1.72851	1.23084e-22	3.20114	3.09953e-22
ENSRNA049472005	0.292436	0.560629	0.820731	0.482387	-0.678378	0.549351	0.71126	0.414857	0.632363	0.163476	1.15201	0.502191	0.359167	0.644638
ENSRNA049472011	-0.497749	0.395135	NA	NA	NA	NA	-0.841508	0.496264	-0.771291	0.375244	-0.636547	0.771311	-1.7497	0.00679411
ENSRNA049472415	-0.66133	0.340112	-0.440162	0.746209	-0.646211	0.425966	0.404396	0.714096	0.548155	0.534423	-0.559266	0.59005	-0.0955428	0.896883
ENSRNA049472421	-0.309954	0.731594	0.210012	0.840728	-0.470535	0.539548	-0.134462	0.904667	-0.276492	0.744521	-0.160005	0.903116	-0.796458	0.195284
Zm00001d022376	-5.89637	1.64e-219	-1.45851	3.03091e-12	-0.925423	7.64e-05	-0.460299	0.0305627	-1.32947	2.48787e-18	-0.980437	3.96082e-05	-1.7994	1.52939e-09
ENSRNA049472638	0.798978	0.593105	NA	NA	-0.725699	0.573678	NA	NA	NA	NA	NA	NA	NA	NA
Zm00001d017288	4.83781	1.37e-213	1.98914	0.0558158	3.11505	3.66e-13	2.99289	9.22393e-15	4.45153	1.42493e-66	2.72027	1.78476e-05	2.41083	1.34932e-08
ENSRNA049473656	0.0318493	0.97823	NA	NA	NA	NA	NA	NA	0.810212	0.414463	0.706006	0.774026	-0.467746	0.758701
Zm00001d014341	7.6852	5.1e-212	5.47527	1.58949e-08	5.16056	6.56e-20	4.31003	2.56064e-21	5.72775	1.49615e-36	5.57305	5.08668e-19	3.49318	0.013851
Zm00001d043730	-6.22476	5.29e-211	-1.37616	4.65623e-12	-0.762248	0.060856	-0.484563	0.172868	-1.53872	0.00105657	-1.15925	0.0419603	-1.56594	1.14548e-05
Zm00001d020590	-7.58612	1.49e-206	-1.25058	3.03542e-16	-1.24213	7.77e-09	-0.343292	0.0656295	-1.32768	3.19584e-24	-1.02679	0.000101011	-1.68261	2.43143e-09
ENSRNA049474917	-0.985718	0.377284	-1.12286	0.0958252	-1.30346	0.398916	1.18619	0.410157	0.249587	0.852137	-0.121534	0.977577	NA	NA
ENSRNA049474946	0.65611	0.805937	NA	NA	NA	NA	NA	NA	NA	NA	NA	NA	NA	NA
ENSRNA049475223	0.0704283	0.890873	-0.994272	0.0567871	-0.274436	0.712791	0.226335	0.844532	-0.0753292	0.886146	0.187815	0.938803	-0.585489	0.297969
ENSRNA049475237	0.478846	0.562095	0.152229	0.895264	-0.598059	0.524327	0.0300115	0.981555	-0.115616	0.916316	0.282508	0.896887	-0.501612	0.536929
ENSRNA049475307	0.154986	0.764719	-0.67829	0.342741	-0.504686	0.318663	0.464112	0.392954	0.685644	0.0562084	0.533853	0.540642	-0.0913276	0.858626
ENSRNA049475572	0.439745	0.534979	-0.468797	0.753797	-1.04678	0.428728	0.295727	0.846489	0.676136	0.424003	1.20679	0.361056	0.752467	0.517925
Zm00001d024302	-9.3375	1.1e-199	-0.897893	0.000168183	-0.630829	0.000237348	0.0409895	0.871131	-0.672654	0.0025809	-0.74217	0.0027889	-1.1423	1.07294e-06
ENSRNA049475996	-0.493221	0.682771	NA	NA	1.14075	0.466008	1.11684	0.474152	0.382446	0.793851	0.097583	0.963762	0.175237	0.899829
ENSRNA049476127	0.61624	0.62859	NA	NA	0.190575	0.902571	0.707828	0.665767	NA	NA	1.60566	0.156311	0.531984	0.678509
ENSRNA049476156	-0.138409	0.932912	NA	NA	-0.938372	0.378304	0.236812	0.874902	NA	NA	0.164898	0.941855	0.0766148	0.945753
Zm00001d018941	-3.1871	7.57e-192	-1.24027	7.68447e-12	-1.03934	2.91e-05	-0.579452	0.0884225	-1.80462	5.3821e-17	-1.15382	0.00149628	-1.71618	8.33597e-07
ENSRNA049476247	-0.539187	0.593476	-0.447818	0.741497	-0.254891	0.801086	0.13361	0.901641	0.0632591	0.93973	0.292263	0.774076	-0.583277	0.203621
ENSRNA049476258	-0.325473	0.687302	0.272789	0.787238	-0.957544	0.129168	-0.958506	0.3665	1.29748	0.144892	-0.418485	0.831813	-0.327561	0.696569
ENSRNA049476283	-0.536259	0.638156	NA	NA	-0.408288	0.696113	-0.694934	0.335395	0.385138	0.611497	-0.00652836	0.995282	-0.500616	0.335072
ENSRNA049476322	-0.0562937	0.951522	-0.955448	0.177071	-1.21443	0.105732	-0.698844	0.438072	1.239	0.168603	-0.00821199	0.996177	-0.959196	0.177867
Zm00001d016098	-5.58874	8.04e-190	-1.38487	3.51107e-22	-0.281659	0.282281	0.283495	0.0520578	-0.574252	0.000230215	-0.563514	0.181124	-4.12807	1.62087e-51
ENSRNA049476719	-0.176479	0.669158	-0.0711525	0.868683	-0.323059	0.461836	-0.405443	0.414034	-0.619313	0.101543	-0.732448	0.42163	-0.698301	0.0512441
Zm00001d033612	-9.19634	8.79e-190	-0.720915	0.000165282	-0.515668	0.14575	0.421134	0.0165857	-0.946567	3.47402e-08	-0.62595	0.152048	-0.974212	0.00589173
Zm00001d023994	12.3364	3.62e-189	10.3851	1.4591e-17	10.1155	1.81e-152	7.87574	6.047e-12	12.047	4.06773e-41	11.6894	1.21754e-121	13.174	5.50768e-186
ENSRNA049476983	-0.952819	0.0480748	0.100701	0.964185	0.126221	0.925614	-1.04942	0.576978	-0.0630492	0.869905	-0.26229	0.856969	-0.733174	0.0461402
ENSRNA049477077	-0.60251	0.464997	NA	NA	-0.0148477	0.99487	NA	NA	NA	NA	NA	NA	NA	NA
ENSRNA049477080	-0.596542	0.0671781	-0.915731	0.205204	-0.428916	0.409884	0.0162545	0.990602	-0.459073	0.502294	0.248081	0.912259	-0.743102	0.25163
Zm00001d013494	-4.93282	6.35e-179	-1.0167	1.89273e-06	-0.954463	0.00658087	-0.0835746	0.793253	-1.30601	3.25177e-18	-0.840629	0.00660831	-1.55281	1.7194e-06
ENSRNA049477087	0.0266065	0.976927	-0.668912	0.546135	-0.179133	0.859504	0.020985	0.989298	-0.212608	0.875974	-0.615692	0.762719	-0.497299	0.653717
Zm00001d043601	5.16163	6.72e-173	3.19947	1.65903e-27	2.91613	3.78e-08	3.33083	1.04703e-15	3.63143	1.18624e-70	2.91792	8.92475e-11	3.59105	1.04744e-34
Zm00001d035684	4.48005	5.05e-172	1.49217	5.80183e-05	0.703719	0.34765	-0.725806	0.215021	1.15136	1.37796e-08	0.942386	8.35423e-06	1.36573	2.06318e-08
ENSRNA049477485	-0.00899894	0.989956	0.736544	0.512199	0.46563	0.490262	1.16444	0.0507826	2.85802	1.56712e-12	1.34522	0.0437228	0.541601	0.2177
Zm00001d015921	7.4441	1.26e-171	7.37605	1.00282e-33	5.72642	2.89e-125	3.86457	5.00576e-15	7.33715	4.97665e-109	5.2655	6.9551e-76	6.26796	1.09406e-85
ENSRNA049477899	0.775997	0.541944	NA	NA	NA	NA	NA	NA	NA	NA	NA	NA	NA	NA
ENSRNA049478041	0.647054	0.475992	NA	NA	0.543275	0.692084	1.94573	0.233862	NA	NA	NA	NA	0.646666	0.499902
Zm00001d002000	3.39938	1.38e-169	1.99495	7.12345e-16	1.27397	0.00608015	1.66942	2.61297e-09	1.8339	1.22221e-26	1.92631	2.40443e-06	2.53831	4.50365e-29
Zm00001d024281	5.95463	8.96e-169	4.06488	5.73394e-48	2.05217	1.27e-08	2.87459	7.78838e-15	4.03609	7.60031e-95	3.90946	4.61598e-23	5.04178	3.21397e-39
Zm00001d051362	6.93801	3.6e-166	7.29807	3.52475e-16	6.54084	4.99e-141	5.00648	6.04911e-36	6.29509	3.87193e-251	5.15258	2.81695e-30	6.75252	2.10109e-21
Zm00001d020910	5.0455	3.6e-166	3.91429	1.2302e-36	4.19258	1.28e-43	2.87287	7.1697e-14	3.83224	2.62472e-99	3.58572	1.49797e-10	5.21111	2.14223e-81
ENSRNA049479365	-0.975563	0.310859	-0.500895	0.638074	-0.656793	0.444618	-0.299545	0.8273	-0.479255	0.585807	0.438639	0.715473	-0.829447	0.181537
ENSRNA049479370	0.304025	0.380543	-0.424782	0.254467	-0.329231	0.553122	-0.0503837	0.935071	0.846095	0.0438921	0.568931	0.742512	-0.184217	0.704465
ENSRNA049479424	0.341414	0.792945	-0.0546067	0.964918	-0.665611	0.460125	0.428348	0.734827	2.78623	0.0148088	0.0802784	0.970173	-0.284831	0.76504
ENSRNA049479432	-0.687645	0.520785	-0.142175	0.900777	-0.539385	0.477773	0.815405	0.549221	3.72589	0.00271576	0.915523	0.744019	-0.476036	0.617603
ENSRNA049479456	-0.638315	0.414628	0.163907	0.896349	-0.251986	0.751882	-0.885428	0.34301	-0.497185	0.563639	0.238154	0.897553	-0.97266	0.154981
ENSRNA049479461	-0.0316171	0.978815	NA	NA	-0.886685	0.456126	-0.781663	0.639471	NA	NA	-0.523051	0.820989	0.39065	0.816755
ENSRNA049479467	-0.749052	0.509115	-0.460348	0.746079	0.115148	0.922157	-0.17228	0.91122	2.33266	0.0522967	1.27304	0.493898	-0.984212	0.301517
Zm00001d019446	-7.93497	1.03e-161	-1.62463	1.60228e-09	-1.29225	2.89e-07	0.111858	0.801316	-4.0254	2.55327e-12	-1.99	5.58169e-14	-2.48874	0.000564662
ENSRNA049997360	0.635207	0.696623	1.07495	0.128709	-0.77417	0.296479	-1.26563	0.117549	-0.0715701	0.939059	0.455019	0.866589	1.8308	0.0643701
ENSRNA049997555	-0.911125	0.271796	NA	NA	NA	NA	0.658681	0.736174	0.0308551	0.984473	-1.52132	0.314149	-0.501921	0.56228
Zm00001d003310	4.073	4.54e-161	2.44352	2.43107e-18	2.41975	6.42e-22	1.1573	0.000196294	3.96924	6.35998e-124	3.08085	1.92307e-19	3.32508	9.68631e-47
Zm00001d005322	-8.13516	8.79e-161	-3.1607	1.09561e-34	-3.22679	2.25e-12	-2.54465	6.19474e-15	-3.96565	2.52296e-06	-3.07635	5.14715e-09	-5.244	4.01174e-05
Zm00001d014947	8.88589	9.2e-161	8.48559	3.08742e-12	7.53522	3.51e-74	4.13354	2.18276e-17	7.33191	2.0243e-52	5.78147	1.28858e-23	8.07951	3.35002e-123
Zm00001d015404	-4.4729	2.43e-157	-1.58091	4.64636e-13	-0.733083	0.0234745	0.199225	0.306618	-0.691481	1.95378e-06	-0.662676	0.0201122	-1.80019	3.90817e-42
Zm00001d008241	-6.70543	1.48e-156	-1.11786	5.81331e-10	-0.454239	0.0581698	0.466454	0.276566	-1.1702	5.61276e-12	-0.874383	0.000956615	-1.67007	6.98274e-05
Zm00001d009594	-3.49113	1.87e-156	-1.33957	1.96786e-18	-0.938399	3.63e-05	-0.315724	0.131345	-1.32654	8.00614e-24	-0.89257	0.00810037	-1.35847	2.67335e-08
Zm00001d002768	-6.86138	3.26e-156	-0.876338	0.000976132	-1.12295	0.0988513	0.0703396	0.86727	-1.12797	2.28071e-12	-0.751342	3.76639e-05	-1.42237	1.47992e-06
Zm00001d051936	-8.54282	6.32e-156	-1.04508	0.000169434	-0.936091	0.51269	-0.171489	0.614024	-0.960498	6.23076e-05	-0.695799	0.329764	-1.26905	1.50104e-05
Zm00001d052562	-7.3955	1.68e-154	-0.593335	0.571369	-0.31818	0.419004	-0.972838	1.0543e-06	-2.27731	1.86325e-06	-1.33449	0.00337823	-1.73834	1.33884e-05
ZeamMp179	0.156524	0.910458	NA	NA	-0.303147	0.859504	-0.390666	0.842855	0.358101	0.776077	-0.771071	0.701727	-2.5316	0.0145314
Zm00001d012325	-2.31614	4.4e-154	-0.162645	0.640604	-0.240523	0.611883	-0.215823	0.505566	-1.48093	0.00200359	-1.02546	0.216332	-1.63272	1.45191e-08
Zm00001d041663	3.59689	1.84e-146	-0.300611	0.595227	-0.49321	0.356513	-1.23453	0.000150436	-0.657276	0.0258848	-0.130531	0.865162	1.43531	8.1761e-08
ZeamMr004	-0.698192	0.0803108	0.237464	0.553789	-0.730808	0.0386581	-0.915641	0.0015609	-0.346434	0.161243	-0.701399	0.145914	-0.625012	0.186331
ZemaCp003	-0.976851	0.303631	-1.16211	0.0459609	-0.582031	0.45187	-0.377311	0.77026	-0.798894	0.265859	-0.478417	0.743611	-0.561621	0.508758
Zm00001d000429	-4.98869	2.62e-143	-1.78761	4.52796e-06	-1.28075	6.26e-08	-0.519527	0.106586	-1.9641	2.74256e-31	-1.38018	3.23849e-06	-2.25065	1.47287e-07
Zm00001d051901	-4.03241	6.48e-141	-0.583112	0.000549166	-0.510826	0.107906	-0.27117	0.221795	-1.64943	3.50696e-19	-0.949513	2.93671e-06	-1.54828	2.58198e-06
Zm00001d000004	0.419415	0.0441786	-0.0826356	0.836113	0.381575	0.280242	-0.0729659	0.884458	0.214943	0.32678	-0.100395	0.895093	0.089116	0.733059
Zm00001d000005	-0.107052	0.73138	0.321345	0.201924	-0.148793	0.707405	-0.224961	0.507459	0.331721	0.0504192	0.233728	0.707785	0.258594	0.210957
Zm00001d000011	-0.189662	0.750953	-0.526137	0.186408	-0.747192	0.419371	-0.609465	0.287228	-0.424944	0.353271	-0.479719	0.792413	0.146456	0.748891
Zm00001d000021	-0.228477	0.106746	-0.00370623	0.984992	-0.194854	0.595217	0.341634	0.0809175	-0.427585	0.00200626	-0.29244	0.57765	-0.385545	0.012077
Zm00001d000023	-0.823206	1.37e-06	-0.169792	0.590082	-0.451214	0.108244	-0.0233613	0.950703	-0.265882	0.292745	-0.213196	0.718094	-0.486228	0.0133785
Zm00001d021268	5.85042	1.39e-139	3.02002	2.92141e-14	4.58075	6.56e-27	2.73303	4.41046e-10	3.97539	1.1426e-45	3.94469	7.79141e-14	4.46657	6.10737e-46
Zm00001d032519	-6.0849	4.37e-139	-1.68474	4.29966e-20	-1.0616	0.0556813	-0.442311	0.299807	-2.07754	9.13497e-22	-1.86316	0.00103663	-2.56169	2.92381e-11
Zm00001d000029	0.632497	0.000307427	0.439046	0.0363105	0.476805	0.018987	-0.0770682	0.823315	0.615003	0.0563151	0.0469314	0.935663	0.294873	0.0116089
Zm00001d000030	0.133698	0.392063	-0.107414	0.619064	0.131256	0.664492	0.0359443	0.888157	0.235833	0.100543	0.154151	0.752838	0.19854	0.238864
Zm00001d009382	-9.38568	9.33e-138	-3.7711	8.14772e-09	-3.08214	1.71e-13	-0.0834273	0.902344	-2.51259	1.88275e-50	-2.08955	9.51242e-05	-2.06417	1.38958e-13
Zm00001d000034	-0.395902	0.0531356	-0.332602	0.457554	-0.296931	0.612154	0.0171789	0.975437	0.103362	0.60808	0.0308554	0.97417	-0.0945272	0.801766
Zm00001d000035	0.0948879	0.856418	-0.528388	0.0436407	-0.460148	0.520994	-0.413599	0.384688	-0.194171	0.640567	0.121941	0.95614	-0.387357	0.277804
Zm00001d029366	-5.88546	1.09e-137	-0.987213	0.00277574	-1.20576	0.000753098	-1.41459	3.9044e-10	-2.47937	3.77608e-24	-1.78987	7.14124e-05	-2.5616	3.27971e-10
Zm00001d000038	0.42773	0.255145	-0.0550236	0.917669	-0.552894	0.441444	-0.293073	0.678209	-0.097089	0.853261	-0.437793	0.751597	-0.069795	0.894551
Zm00001d020008	9.16433	1.3e-136	8.02202	1.07666e-17	6.91039	1.14e-06	4.43637	3.56446e-07	5.46225	8.48305e-99	4.82328	2.48269e-09	8.01593	2.5839e-20
Zm00001d052651	8.16297	5.03e-135	5.69466	3.33638e-100	4.77461	3.52e-20	5.02415	4.27531e-78	6.9363	6.261e-171	6.27561	8.3794e-18	8.68941	1.46061e-127
Zm00001d031657	6.42982	6.21e-135	3.6577	1.70642e-30	2.85389	2.4e-14	2.92003	0.000233824	3.55796	9.52281e-54	4.07275	7.88028e-19	7.28269	1.43588e-43
Zm00001d000042	-0.760315	0.00344197	-0.314967	0.233784	-0.432389	0.294672	-0.0791276	0.794085	-0.278039	0.176872	-0.16364	0.776839	-0.108055	0.550175
Zm00001d000045	0.92894	0.000149759	0.100553	0.825688	0.440383	0.129089	-0.205447	0.585943	0.111479	0.759546	-0.0315828	0.965488	0.52015	0.124213
Zm00001d008642	5.1438	5.39e-133	3.16148	5.68858e-27	3.0611	7.93e-21	2.82904	2.16731e-11	4.50684	1.03483e-57	3.9375	3.76737e-19	4.52688	2.55172e-68
Zm00001d000052	0.242791	0.539276	0.115084	0.833102	-0.232853	0.618653	-0.684952	0.137089	-1.26454	0.0026429	-0.0587622	0.976517	-0.374585	0.429623
Zm00001d020984	3.00692	1.31e-132	1.45122	3.71072e-08	1.48699	0.00340425	1.07547	0.00875406	0.935135	1.91354e-11	0.612974	0.0159745	1.72749	2.16109e-08
Zm00001d002357	-2.77977	4.35e-132	-0.281371	0.388395	-0.271066	0.480525	-0.263629	0.255333	-0.728844	1.93341e-06	-0.44464	0.358862	-0.599528	0.00727925
Zm00001d038891	7.233	1.38e-131	5.55916	4.01992e-09	5.51577	6.53e-131	2.55889	0.0182946	5.40819	6.69246e-105	3.82855	5.77595e-25	4.91374	2.30144e-56
Zm00001d000072	-0.367316	0.0677245	0.0667628	0.820742	0.209204	0.367095	0.169698	0.484263	0.665139	2.7504e-06	0.478632	0.155163	0.632324	0.0022869
Zm00001d000074	0.221548	0.575888	0.127766	0.802285	0.273968	0.667324	-0.0820563	0.90075	0.190492	0.628093	0.152921	0.848201	0.20733	0.688244
Zm00001d017990	-6.00413	1.46e-130	-2.18177	2.91859e-09	-1.71314	2.85e-05	-1.42703	2.98924e-06	-2.39103	5.82827e-31	-2.01564	1.55124e-06	-2.71744	5.83123e-12
Zm00001d000077	-0.106001	0.774514	-0.827439	0.0278276	-0.541587	0.364507	-0.435632	0.444266	-0.427179	0.27903	-0.695729	0.194716	-0.667681	0.0325895
Zm00001d000080	-0.291467	0.167387	-0.826705	0.0214975	-0.677091	0.0369779	-0.142944	0.666339	-0.160568	0.455702	-0.369637	0.370035	-0.425371	0.022212
Zm00001d000085	0.0928968	0.809563	0.219036	0.585564	0.086176	0.902349	0.0891086	0.857266	0.127693	0.764762	0.285043	0.822712	0.39171	0.281166
Zm00001d000086	-0.860778	0.0921591	0.431693	0.532733	0.287489	0.638651	-0.064864	0.909839	0.0373355	0.951714	-0.0553058	0.958537	-0.399797	0.278742
Zm00001d000087	-0.90564	0.0320145	-0.332534	0.510142	-0.259617	0.716845	-0.301548	0.61538	-0.241565	0.551457	-0.361561	0.638037	-0.658791	0.070786
Zm00001d000093	0.198192	0.756539	-0.769099	0.439019	-0.216548	0.802883	-0.540982	0.460507	0.23776	0.61466	0.354545	0.722428	0.516853	0.364546
Zm00001d000098	-0.18968	0.446058	-0.261169	0.354858	-0.134419	0.706735	-0.117908	0.740044	-0.0414479	0.869024	-0.133143	0.837188	0.0733893	0.819474
Zm00001d000099	0.809586	2.4e-06	0.512547	0.0596448	0.0587596	0.871562	-0.243155	0.520779	0.522481	0.00498695	0.414369	0.147152	0.887796	8.39896e-07
Zm00001d000102	0.0405721	0.837826	0.284872	0.299002	0.0435797	0.914728	0.144051	0.637881	0.183838	0.370635	0.227477	0.60561	0.327697	0.185237
Zm00001d000107	0.568434	0.52907	1.489	0.222864	-0.0159853	0.991174	1.35563	0.202335	1.30037	0.00607949	0.832502	0.201553	1.84537	6.42977e-05
Zm00001d000110	-0.207875	0.218635	0.20965	0.447052	-0.1125	0.819307	-0.270561	0.212733	-0.195945	0.246564	-0.196433	0.722779	-0.0320993	0.868895
Zm00001d053284	-3.01751	1.66e-130	-0.969852	1.09643e-06	-0.803546	0.00219988	-0.114798	0.786993	-1.24353	1.72039e-15	-0.981821	0.00109354	-1.57044	2.49109e-16
Zm00001d000113	-0.391302	0.482522	-0.347102	0.559253	-0.268161	0.684335	0.196058	0.836351	-1.36672	0.15676	-1.34037	0.314432	-1.46598	4.69114e-08
Zm00001d000116	-0.00591272	0.97823	0.444143	0.0378084	0.368998	0.321282	0.270735	0.180148	0.11787	0.397852	-0.054826	0.946357	0.0340446	0.872764
Zm00001d028601	8.1359	1.33e-129	4.40511	2.02093e-06	6.63659	2.22e-12	3.63474	0.000723169	5.40295	2.46037e-47	4.99685	2.80111e-06	3.14077	2.2945e-07
Zm00001d000120	0.556162	0.000947328	-0.586035	0.00440746	0.0539581	0.890872	-0.192816	0.430181	0.402173	0.0102504	0.154373	0.748037	-0.357813	0.0572907
Zm00001d000122	-0.165324	0.494565	0.137051	0.801505	-0.420337	0.213383	-0.452381	0.148486	0.30075	0.226622	0.0530637	0.932538	-0.887426	0.0102944
Zm00001d000123	-0.167241	0.399731	-0.623605	0.00412194	-0.369573	0.197667	-0.122926	0.585206	-0.470215	0.0038728	-0.544095	0.0180145	-0.812207	0.051147
Zm00001d000124	-0.455263	0.025822	-0.025757	0.925103	-0.0453245	0.924037	0.176186	0.385937	-0.349135	0.0187597	-0.372064	0.655541	-0.713539	0.00160881
Zm00001d000126	-0.310009	0.192185	0.298329	0.751242	0.610395	0.0869889	0.289036	0.322919	-0.871872	0.000311241	-0.216381	0.879934	-0.809749	0.650493
Zm00001d027832	-6.83656	2.85e-129	-1.91082	3.08262e-11	-1.17401	4.39e-08	0.0619799	0.932534	-2.43584	3.50713e-06	-1.68377	0.00154269	-2.29979	4.18675e-11
Zm00001d024886	8.87767	3.86e-128	5.5186	1.1772e-18	3.54466	1.04e-11	4.91383	0.00052378	5.08193	5.54377e-72	5.96462	1.20323e-22	7.37081	2.33203e-14
Zm00001d000135	0.120305	0.507396	0.32709	0.0788594	0.0724569	0.833987	0.251897	0.233974	0.0930385	0.62175	0.0882616	0.884862	-0.0434831	0.796233
Zm00001d000137	0.462436	0.285309	-0.119737	0.755634	0.0207141	0.98356	-0.142971	0.834105	0.524195	0.183314	0.272834	0.867883	0.446493	0.306424
Zm00001d037637	-5.22829	8.09e-128	-1.31852	1.4977e-12	-1.4213	0.00678281	-0.299535	0.377373	-2.02588	1.45378e-18	-1.45261	0.148495	-2.80634	0.00041402
Zm00001d000143	-0.385004	0.210261	-0.180309	0.717305	-0.445703	0.376076	-0.118666	0.77646	-0.612404	0.00840047	-0.718185	0.139421	-0.576911	0.0217834
Zm00001d000147	0.337621	0.608027	0.873754	0.066983	0.497353	0.602645	-0.717315	0.351487	0.564213	0.3677	0.601493	0.597337	1.43947	0.0171068
Zm00001d000150	0.772529	0.00458193	0.53975	0.190735	0.374038	0.446708	-0.0100484	0.987577	0.358656	0.256035	0.192931	0.859936	0.323645	0.310708
Zm00001d050198	5.07149	1.13e-127	5.18875	8.22867e-23	3.94681	3.54e-46	1.86079	0.000325814	4.4295	6.02697e-75	3.84941	2.31536e-23	5.16201	1.44791e-25
Zm00001d000153	-0.0633798	0.699966	-0.125942	0.637888	-0.0575002	0.932756	-0.32855	0.37311	0.0269997	0.914947	-0.205795	0.600851	-0.380135	0.0259239
Zm00001d000154	0.680315	0.320776	-0.42094	0.688437	-0.212742	0.823498	0.0811616	0.945696	-0.961461	0.332284	-0.473402	0.670375	-0.673448	0.296076
Zm00001d033483	2.55929	3.77e-127	1.25846	1.81333e-06	1.44578	5.98e-06	0.630707	0.0720625	1.14578	7.24296e-23	0.355742	0.393722	1.30798	7.71867e-20
Zm00001d000166	-0.213103	0.17645	0.359312	0.300543	0.242061	0.617976	0.0488304	0.86636	-0.00545176	0.982261	-0.0186904	0.985158	0.207881	0.22452
Zm00001d020888	-6.76562	2.35e-125	-1.421	1.85459e-06	-0.445993	0.123135	-0.0381745	0.94381	-1.5679	1.51167e-14	-1.27331	0.00281238	-1.75424	1.66775e-06
Zm00001d000169	0.613504	0.000443826	-0.0729534	0.724163	0.0418497	0.896948	0.151439	0.57929	0.212519	0.113917	0.190511	0.822652	0.415026	0.0194488
Zm00001d000170	0.0998627	0.864336	-0.316853	0.539676	-0.316521	0.535394	0.571981	0.237268	-0.309608	0.473803	-0.172133	0.858628	-0.035334	0.944711
Zm00001d039859	-4.71667	2.86e-125	-1.16935	0.00480102	-0.867029	0.000196724	-0.204262	0.642462	-1.20523	4.18618e-11	-0.973608	0.000933606	-1.74547	1.94537e-15
Zm00001d000178	0.233116	0.34703	0.0645216	0.821934	0.386112	0.291436	-0.363169	0.198897	0.478494	0.0844463	-0.0694249	0.948431	0.121709	0.471462
Zm00001d024414	-9.34813	8.41e-124	-1.21422	0.000647625	-0.418328	0.459386	-0.0902275	0.855954	-1.93969	9.80068e-06	-1.03538	0.0471588	-1.35126	0.117338
Zm00001d000183	0.467441	0.340863	-0.525599	0.41102	-0.919176	0.3336	-0.0825793	0.898684	-0.490261	0.348481	-1.03357	0.448654	0.619615	0.0969026
Zm00001d043709	-5.02429	9.86e-124	-1.68707	2.85203e-09	-1.37014	0.00132599	-0.662759	0.0414499	-2.91354	7.63583e-35	-1.79942	1.41311e-10	-2.33697	9.94601e-08
Zm00001d000191	-0.819852	2.32e-06	-0.56019	0.00645138	-0.658251	0.00051945	0.00596126	0.987577	-0.281071	0.0527959	-0.514991	0.0592496	-0.390589	0.0104311
Zm00001d000195	-0.511466	0.500476	-0.35272	0.53108	0.0606137	0.92841	0.639548	0.413955	0.0822025	0.823035	-0.438718	0.631929	1.2698	0.000830853
Zm00001d041660	3.49455	1.84e-121	1.24537	0.000422385	-0.208464	0.781561	-0.714897	0.121054	2.0889	5.02129e-29	2.19848	3.21971e-08	2.72951	1.00802e-19
Zm00001d000197	0.0564472	0.799377	0.361513	0.329635	0.389924	0.328385	0.0275775	0.958575	0.217546	0.335912	0.179575	0.792729	0.385959	0.0408444
Zm00001d000199	-0.570633	5.13e-05	-0.111448	0.729691	-0.185966	0.713877	0.0576117	0.84389	-0.059564	0.763678	-0.253798	0.812597	0.00747487	0.966722
Zm00001d000202	-0.515016	0.0111426	-0.531325	0.00522925	-0.45776	0.117604	-0.701592	0.0333872	-0.509419	0.00135897	-0.151025	0.825315	-0.670192	0.00777688
Zm00001d022459	-6.92536	6.86e-121	-5.97323	4.81703e-34	-4.72882	6.92e-26	-1.62497	0.0395711	-4.81711	3.86565e-32	-3.78528	1.45069e-16	-6.61751	2.62383e-44
Zm00001d003751	4.84168	1.4e-119	4.52524	4.73663e-06	4.9646	2.39e-79	3.70444	7.44616e-05	3.3752	9.53307e-29	2.11573	0.00141857	3.62928	5.10423e-05
Zm00001d000205	-0.217367	0.26786	0.101573	0.804861	-0.0506935	0.895881	-0.166201	0.606769	-0.184474	0.331586	-0.300191	0.441596	-0.231156	0.287826
Zm00001d000213	-0.412105	0.0373744	-0.210312	0.45402	-0.383928	0.184282	-0.259275	0.391923	-0.201097	0.349359	-0.339527	0.468444	-0.46557	0.0308317
Zm00001d000220	0.0568999	0.878756	-0.178441	0.656722	-0.51026	0.448039	0.0958959	0.896158	0.382395	0.31607	0.192419	0.895093	0.145985	0.757522
Zm00001d007143	-5.82011	4.26e-119	-0.772174	0.0642566	-0.229412	0.676748	-0.241031	0.451446	-1.72841	8.17535e-08	-0.795643	0.06426	-1.4707	0.0720721
Zm00001d000223	-0.603846	0.299061	0.150137	0.788682	-0.405864	0.289487	-0.0859226	0.860213	-0.517383	0.0580306	-0.443647	0.398687	-0.0958817	0.749346
Zm00001d000224	0.271893	0.575073	-0.379885	0.102913	-0.0466719	0.938663	0.15691	0.473681	-0.435567	0.0429921	-0.227781	0.716136	-0.607572	6.82757e-06
Zm00001d000226	-0.0519087	0.826688	-0.0391956	0.919611	-0.215182	0.530861	-0.373019	0.237191	-0.229873	0.254632	-0.201196	0.704971	-0.151977	0.481966
Zm00001d000227	-0.216161	0.317076	0.0965771	0.626295	-0.0655455	0.853136	0.113259	0.644489	0.0875534	0.553606	-0.00661178	0.991036	-0.155765	0.341659
Zm00001d000228	-0.96976	1.38e-07	-0.306094	0.126792	-0.715007	0.0162245	-0.555801	0.00550557	-0.929851	2.60758e-10	-0.577513	0.531384	-0.886296	2.54195e-07
Zm00001d016152	-4.42258	4.1e-118	-3.50839	3.53744e-99	-0.665315	0.0532448	-0.120832	0.786993	-1.05496	2.39326e-10	-0.833176	0.18546	-8.78168	1.32418e-43
Zm00001d000230	-0.361028	0.42613	0.217227	0.639811	-0.12978	0.87202	0.0217483	0.980495	-0.85208	0.0124955	0.00343733	0.997381	0.0723508	0.920038
Zm00001d000237	0.687486	0.162303	-0.388305	0.510647	1.03036	0.701027	0.830899	0.511069	0.966624	2.31571e-06	-0.263206	0.79871	0.904387	0.000452611
Zm00001d004564	3.03649	2.96e-117	1.47745	7.36224e-09	1.19765	1.77e-06	0.923965	0.000262093	1.56226	8.52646e-24	1.73451	1.11078e-14	1.7898	0.000442248
Zm00001d000240	0.326857	0.014574	0.180246	0.513819	0.273152	0.338125	0.102376	0.703631	0.335075	0.022175	0.266759	0.425344	0.413291	0.00477543
Zm00001d000241	-0.438806	0.00470785	-0.506932	0.00513275	-0.454834	0.124501	-0.416	0.0721504	-0.383273	0.0194685	-0.313657	0.663401	-0.945068	1.11098e-08
Zm00001d000247	-0.600421	0.00181195	0.412457	0.196704	-0.425365	0.235272	0.0902885	0.850317	0.176203	0.372883	0.148759	0.732608	0.473472	0.00790685
Zm00001d000257	0.0515276	0.705514	-0.0546405	0.760983	0.024419	0.947103	-0.0554299	0.818432	0.09844	0.513821	-0.0421408	0.944947	-0.0445938	0.773384
Zm00001d003554	-5.56193	4.76e-116	-6.14144	6.5109e-15	-5.26924	7.9e-12	0.63411	0.72834	-5.39164	6.00662e-08	-4.11215	1.88052e-06	-5.6257	8.94666e-44
Zm00001d000291	0.376644	0.543764	1.00169	0.197361	0.142261	0.881704	0.429771	0.739411	0.623193	0.258922	1.35169	0.175231	-0.430062	0.746275
Zm00001d000293	-0.761007	0.154728	-1.19907	0.00295519	-1.0826	0.159862	-0.734482	0.151218	-2.68093	0.0350355	-0.638865	0.772632	-0.328257	0.608198
Zm00001d000294	0.97204	9.12e-07	0.41455	0.00231956	0.542975	0.228877	0.529418	0.0508383	-0.200267	0.499737	0.332827	0.522259	0.606802	9.00132e-05
Zm00001d018282	7.13524	5.57e-114	5.12689	2.19509e-13	4.06086	3.65e-35	3.27874	7.72584e-06	5.18927	1.18467e-47	5.09392	2.92573e-35	4.45607	1.70578e-35
Zm00001d025833	-4.95934	9e-113	-0.856607	0.000179674	-0.669848	0.0878689	-0.0129549	0.955205	-0.880017	2.29765e-14	-0.688097	0.304188	-1.08781	0.001353
Zm00001d049179	4.60166	9.52e-113	4.03495	2.7195e-30	3.16758	8.77e-15	1.64463	0.113183	3.21218	1.18389e-95	2.41722	1.13205e-06	3.33848	1.33833e-17
Zm00001d000300	-0.21172	0.0425082	-0.0557116	0.863571	0.0536594	0.89947	0.00321263	0.995278	0.0886195	0.555189	0.127846	0.889602	-0.254182	0.311552
Zm00001d000301	-0.054162	0.894085	0.041067	0.927379	-0.0438101	0.941981	0.192955	0.739244	0.623479	0.0192569	0.57472	0.127103	0.59397	0.111013
Zm00001d000302	0.492921	0.00127954	0.0821771	0.765763	0.344007	0.573327	-0.135332	0.592854	0.334015	0.0185623	0.0523113	0.969374	0.128394	0.465692
Zm00001d022204	-3.56151	1.51e-111	-1.13702	5.74691e-13	-0.757399	0.0435281	-0.56931	0.02103	-1.77235	1.22728e-14	-1.09616	0.00102612	-1.90861	1.07476e-06
Zm00001d000305	-0.900208	3.48e-09	-0.496967	0.00890167	-0.60212	0.00146946	0.188472	0.787574	-0.269421	0.111312	-0.346996	0.34352	-0.606268	1.22871e-05
Zm00001d006010	4.2882	5.68e-110	4.58156	1.12767e-51	4.16788	8.64e-61	3.52349	4.62131e-17	3.71586	1.77491e-100	3.28417	2.36748e-37	4.06006	NA
Zm00001d000310	0.466192	0.148355	0.815855	0.166558	1.30693	0.0147067	0.12563	0.893185	0.303569	0.411549	0.963333	0.0297746	1.31845	0.0129215
Zm00001d000311	0.214825	0.491016	0.280654	0.593258	0.249952	0.543984	-0.15219	0.7663	-0.0011003	0.997678	-0.115869	0.869096	0.142823	0.596167
Zm00001d000312	-0.906885	0.0117944	-0.385649	0.132602	-0.584222	0.119753	-0.227274	0.445878	-0.500968	0.0168994	-0.308722	0.526404	-0.496475	0.0587938
Zm00001d000313	-0.190725	0.328063	0.102915	0.678058	-0.0197772	0.968861	-0.373238	0.0839139	-0.350135	0.084135	-0.388688	0.385159	-0.410936	0.0902156
Zm00001d000314	0.279248	0.120007	-0.0663124	0.862407	-0.0575103	0.880395	0.0650602	0.902474	0.391905	0.0234858	0.206034	0.584579	0.473258	0.00476996
Zm00001d004287	-5.81794	8.86e-110	-0.44767	0.427386	-0.135603	0.744943	-0.175188	0.836714	-1.30409	0.102778	-1.10673	0.363256	-2.78584	0.0197725
Zm00001d000320	-0.215492	0.775826	1.09919	0.0403301	0.722492	0.0743748	-0.144073	0.871985	0.261237	0.579989	1.08306	0.00340226	0.538024	0.346989
Zm00001d000328	-0.782793	0.00108568	-0.30738	0.212014	-0.538035	0.150867	-0.174369	0.655855	-0.252607	0.296818	-0.325848	0.579154	-0.363657	0.0301663
Zm00001d000329	-0.835965	5.93e-06	-0.58341	0.00234028	-0.66049	0.0136969	-0.573533	0.013457	-1.00563	4.22288e-10	-0.87274	0.0280588	-1.02609	6.32625e-06
Zm00001d013384	-3.63172	5.07e-109	-1.02783	2.71263e-05	-0.652684	0.076099	-0.321589	0.31222	-1.83143	2.55345e-11	-1.28562	0.000157578	-1.59874	3.75292e-06
Zm00001d000345	0.357057	0.0472386	-0.131686	0.60654	0.157044	0.673248	0.0820008	0.789438	-0.0133552	0.952118	-0.0823557	0.903365	0.172758	0.303207
Zm00001d051359	-3.50182	1.47e-108	-0.755571	0.00160345	-0.740466	0.00208612	-0.0269768	0.958575	-1.15658	9.11131e-10	-0.779679	0.196663	-2.10851	1.19091e-07
Zm00001d017147	5.98071	1.47e-108	4.05908	0.000921292	4.24211	NA	3.40589	2.34334e-08	5.72112	3.81812e-33	5.04663	0.00418395	5.01342	4.09163e-47
Zm00001d000350	0.25275	0.521818	0.117951	0.806204	-0.232193	0.611215	0.299982	0.434137	0.317625	0.365347	0.107505	0.859703	0.094721	0.796676
Zm00001d000357	0.0929498	0.64253	-0.188471	0.49705	0.114379	0.810003	-0.297747	0.387863	-0.0366638	0.885968	-0.0577945	0.960941	0.0264555	0.929685
Zm00001d000358	0.746596	0.00471019	-0.4908	0.313893	0.180835	0.64679	0.310295	0.138049	0.0210944	0.954908	-0.272848	0.444933	0.130422	0.525598
Zm00001d000361	-0.595722	0.00228037	-0.801892	0.00590289	-0.250939	0.482336	-0.0108107	0.980797	-0.433213	0.0271696	-0.483546	0.237195	-0.483603	0.0199403
Zm00001d040026	-4.22687	2.1e-106	-2.13372	2.09782e-14	-1.86089	8.24e-17	-1.57957	1.79221e-08	-1.72481	8.16122e-22	-1.09503	0.00389169	-1.98849	6.92869e-10
Zm00001d000379	-0.218616	0.14052	-0.393134	0.0267307	-0.16919	0.597134	0.170779	0.607699	-0.269742	0.124852	-0.260007	0.465388	-0.0450308	0.852031
Zm00001d000380	0.627085	0.0616452	0.984445	0.133658	0.505162	0.315678	0.201501	0.724501	-0.508349	0.138493	0.224879	0.67787	0.307761	0.535671
Zm00001d000381	0.99269	9.54e-06	0.19039	0.581087	0.117335	0.741776	0.298485	0.409275	0.83035	1.86102e-07	0.547473	0.0926348	0.659506	0.0207425
Zm00001d000382	-0.228267	0.640997	0.147955	0.864394	-0.321415	0.673274	-0.931853	0.131657	-0.726565	0.104807	-0.624195	0.396594	-0.31145	0.551023
Zm00001d003823	-2.93362	1.26e-105	-0.364397	0.218258	-1.14809	0.00140004	0.318631	0.233288	-0.500701	0.000291873	-0.773811	0.304547	-0.770736	2.7644e-05
Zm00001d038688	-2.81016	2e-105	-1.37081	2.02093e-06	-1.5002	1.03e-07	-0.974269	5.94256e-05	-1.72121	3.84124e-32	-1.26243	1.06181e-07	-2.19117	4.13259e-20
Zm00001d047942	7.10122	1.24e-104	5.4753	2.80534e-08	6.2839	9.05e-39	4.07802	1.12988e-13	5.25347	1.07869e-89	4.52381	3.53312e-19	5.51434	3.63826e-15
Zm00001d000399	-0.765493	2.5e-06	-0.00022456	0.999459	-0.818221	0.00450274	-0.0389929	0.92327	-0.363259	0.0678973	-0.323349	0.588227	-1.10985	4.00431e-10
Zm00001d003938	-5.61294	1.95e-104	-1.15345	1.23297e-06	-0.652709	0.0147256	-0.0313549	0.927468	-0.847334	3.51207e-09	-0.774302	0.0209028	-1.81726	0.0238487
Zm00001d000401	0.0131382	0.960729	0.31151	0.146825	0.26688	0.26004	0.0847717	0.789438	-0.39852	0.0135082	-0.102978	0.852288	0.173609	0.348474
Zm00001d011755	-8.64595	8.63e-104	-1.25494	1.98919e-14	-0.363711	0.521312	-0.0372398	0.92234	-1.7895	0.000110518	-0.883961	0.0394018	-1.47803	0.000161491
Zm00001d000403	-0.637801	0.00557791	-0.333846	0.0774141	-0.0697952	0.883021	0.261836	0.331312	-0.0417825	0.822659	-0.0905551	0.927421	0.106021	0.663484
Zm00001d024903	-4.98291	3.33e-103	-3.58737	0.000104707	-3.14347	2.44e-14	-0.287342	0.618305	-4.35968	1.21815e-10	-2.98395	5.90152e-09	-4.77473	3.94516e-79
Zm00001d000408	-0.229169	0.279158	-0.187004	0.659457	-0.201286	0.822282	0.0856073	0.891744	-0.0592344	0.821058	0.22351	0.864087	0.853677	7.62059e-07
Zm00001d052224	2.70904	5.27e-101	1.51229	4.55478e-08	1.57234	1.53e-26	0.680778	0.0501961	1.64173	1.76267e-17	1.80486	2.15411e-13	2.38573	8.97749e-35
Zm00001d000419	-0.633431	0.01643	-0.0350434	0.923298	-0.468117	0.322664	-0.0612194	0.883493	-0.0398276	0.877176	-0.116653	0.887423	-0.108236	0.667324
Zm00001d025434	-7.5859	1.92e-100	-2.65505	1.82818e-13	-1.24663	0.000286346	-0.921919	0.079983	-3.17485	1.8698e-05	-1.96983	2.27782e-05	-2.75433	0.00405472
Zm00001d000428	-0.345807	0.078934	-0.414405	0.0203451	-0.251897	0.427863	-0.223675	0.395118	0.181608	0.657555	-0.216695	0.689659	-0.8207	7.23616e-08
Zm00001d015310	-4.14919	4.82e-100	-3.07741	4.32587e-21	-1.03416	4.76e-05	-0.518828	0.0320854	-2.06803	1.25114e-19	-1.51424	2.35108e-06	-2.91179	7.46078e-17
Zm00001d024952	5.93629	1.67e-97	3.58562	8.34764e-41	3.36861	4.36e-43	3.71627	3.57802e-20	5.47915	2.4605e-133	4.55219	2.55469e-32	5.27397	3.32431e-210
Zm00001d000432	-0.421209	2.11e-06	-0.789429	1.8961e-07	-0.71578	0.000127909	-0.561761	0.000165705	-0.37834	0.000743589	-0.345234	0.098062	-0.583032	8.1178e-06
Zm00001d047814	5.75984	2.85e-97	1.88137	0.000387649	2.87122	1.45e-10	2.48006	0.000121649	3.55434	8.2177e-21	1.44047	0.00500069	2.58852	4.06618e-10
Zm00001d047236	-2.79516	3.31e-97	-1.75208	3.03292e-30	-1.11111	7.51e-05	-0.412087	0.176271	-1.49979	6.63908e-24	-1.23668	0.00695234	-1.63183	1.20699e-06
Zm00001d000436	-0.0409078	0.825892	-0.073324	0.735994	-0.141609	0.625354	0.0456547	0.919759	-0.0117225	0.950552	-0.241008	0.384151	0.06536	0.70782
Zm00001d000439	0.0426482	0.885568	0.694934	0.0064556	0.895018	0.0106872	-0.272722	0.402688	0.579706	0.00292553	0.0753826	0.933952	0.644969	0.00592895
Zm00001d000443	0.47162	0.105539	0.0791522	0.955085	0.261901	0.42532	0.197326	0.416782	0.0840213	0.671869	0.184684	0.832839	0.849528	2.24351e-07
Zm00001d038650	3.30949	4.66e-97	2.30307	2.10747e-11	2.23976	2.93e-16	1.60323	7.35285e-10	2.13773	4.16226e-17	2.00822	4.75356e-08	2.1619	7.98684e-19
Zm00001d000452	-0.671925	3.23e-06	-0.144953	0.791386	-0.464401	0.526351	-0.510917	0.0300212	-0.62554	3.87414e-08	-0.471823	0.737547	-0.606255	1.54328e-06
Zm00001d012591	3.53143	5.4e-97	1.11667	0.359568	0.995361	0.0044807	0.83664	0.00209605	-0.243606	0.347	-0.103015	0.930709	0.610364	0.00034686
Zm00001d014467	4.28388	1.86e-96	3.60376	8.51974e-17	2.86447	9.33e-30	2.30042	1.78761e-06	3.12579	8.07712e-09	1.76897	5.14634e-08	2.55867	1.75755e-30
Zm00001d018727	-3.89716	8.09e-96	-0.943887	0.0117649	-2.04581	1.59e-05	-0.134767	0.866612	-1.31312	2.11292e-13	-1.31828	0.000166097	-1.5182	2.75592e-15
Zm00001d048121	-6.04961	4.12e-94	-1.58442	1.7695e-12	-1.01392	1.26e-05	-0.562674	0.0256336	-2.3527	3.54641e-29	-1.46803	0.00238976	-2.63825	2.08254e-14
Zm00001d034977	7.3128	7.89e-94	5.72221	2.62357e-08	4.90921	2.59e-16	3.82122	6.81565e-06	5.17858	3.84146e-25	4.66276	4.47721e-09	4.56546	1.88539e-16
Zm00001d045436	-3.08434	4.19e-93	-0.844425	2.45799e-06	-0.837661	0.0087795	-0.124835	0.66621	-1.25345	2.42424e-12	-0.844966	0.175044	-1.50065	3.29291e-08
Zm00001d000522	-0.466477	0.0129838	-0.308933	0.0504115	-0.740813	0.258825	-0.32058	0.163048	0.000573369	0.998466	-0.176511	0.892567	-0.0139713	0.967065
Zm00001d000523	-0.0180891	0.985661	0.0538169	0.928079	-0.250269	0.836076	0.86768	0.328927	1.32232	0.158296	-0.218493	0.890689	0.0247434	0.977526
Zm00001d000526	0.731017	0.00639656	-0.123055	0.74319	-0.475271	0.58	0.358248	0.266789	1.17768	0.00216501	0.169163	0.911309	0.621721	0.0178885
Zm00001d044228	-3.75687	4.92e-93	-0.548655	0.0108267	-0.623009	0.284926	0.354584	0.187304	-0.712036	1.08688e-06	-0.418199	0.58972	-1.30825	3.66788e-08
Zm00001d021569	-4.64525	1.09e-92	-2.06257	2.66084e-08	-0.930495	0.116075	0.10261	0.800493	-0.764716	0.000191473	-0.724204	0.183058	-1.42137	1.13137e-05
Zm00001d043049	2.1514	1.38e-92	2.74785	8.41556e-42	0.820429	0.105543	0.0824126	0.955296	1.56461	2.49515e-43	1.94965	5.29244e-06	2.27816	3.16452e-28
Zm00001d000550	-0.833517	0.372305	-0.838281	0.308258	-0.793904	0.348265	-0.0553654	0.975328	-0.379245	0.719743	-1.08226	0.592983	-0.556111	0.552311
Zm00001d037735	6.38668	4.42e-92	2.35613	0.0270099	4.02913	5.29e-06	1.80369	0.083257	4.64169	2.25287e-21	4.38843	1.08692e-07	5.1661	2.31477e-31
Zm00001d027625	-2.02472	7.49e-92	-0.489691	0.0340357	-0.579007	0.0111072	0.329529	0.24813	-0.889292	1.38236e-08	-0.606576	0.0784405	-0.746101	7.14116e-07
Zm00001d000568	0.251922	0.825482	NA	NA	-0.120605	0.943832	0.745788	0.677317	-0.934067	0.235894	-0.338179	0.879271	-0.00599819	0.996929
Zm00001d000596	-0.669772	0.542084	-0.546483	0.442386	-0.343222	0.735714	-0.618539	0.612093	0.0367148	0.970102	-0.224091	0.93184	-1.34013	0.17851
Zm00001d038143	2.81807	7.89e-92	1.89259	1.34223e-05	1.93169	4.96e-09	1.43544	7.90168e-05	1.55397	2.22847e-18	1.03934	0.00182842	2.10968	5.54495e-12
Zm00001d051883	3.14336	2.23e-91	2.17908	1.37254e-11	2.30337	2.96e-09	2.53467	1.83265e-09	2.60497	1.98382e-39	2.48239	1.1427e-05	2.59064	4.28006e-29
Zm00001d029461	-3.85878	5.38e-91	-1.39963	8.54477e-31	-1.30507	1.04e-06	-1.04009	6.62486e-09	-1.27293	9.11359e-27	-1.28906	5.12293e-17	-1.55665	6.11595e-08
Zm00001d000652	0.459499	0.653216	NA	NA	1.25775	0.311211	1.08181	0.361027	0.796482	0.124508	0.326875	0.889081	0.339318	0.711792
Zm00001d000659	0.207466	0.722523	0.107783	0.890002	0.492052	0.523905	-0.473955	0.5606	-0.0167866	0.978063	0.414766	0.754896	0.194902	0.829497
Zm00001d000675	0.25904	0.708061	4.03809	0.0120928	1.1537	0.348265	-0.918776	0.287438	1.12094	0.200967	0.531539	0.739609	2.02712	0.00073047
Zm00001d027500	-5.09717	1.19e-90	-1.53852	3.13879e-06	-1.22637	6.01e-08	0.0744646	0.867102	-1.10156	6.21265e-16	-0.934806	2.31861e-05	-1.43125	1.30536e-10
Zm00001d000682	0.0897201	0.904021	0.200137	0.734055	0.409005	0.543	0.40946	0.365726	0.291062	0.368583	0.302824	0.670921	0.322451	0.36259
Zm00001d000688	0.66563	0.0807201	2.14999	0.000793968	2.06528	0.00856907	1.38433	0.00139509	1.37178	2.05611e-12	0.827251	0.494171	2.02818	1.17633e-09
Zm00001d000707	-0.956005	0.0573982	-0.294571	0.470012	-0.55463	0.0834527	-0.382293	0.19733	-1.10557	2.30588e-05	-0.742662	0.00788791	-0.77965	0.00106259
Zm00001d026160	9.67747	5.59e-90	8.48085	7.79387e-58	7.85383	1.58e-62	6.65434	2.22554e-31	9.7868	2.04202e-78	8.17726	2.65592e-51	8.59646	3.11578e-12
Zm00001d000715	-0.252883	0.773225	-0.826996	0.12812	-1.41529	0.125531	0.0946576	0.936315	-0.446707	0.607385	-1.2079	0.585454	-0.364242	0.672837
Zm00001d000716	-0.899482	0.393763	-1.19231	0.127034	-0.913496	0.483409	0.267764	0.847498	-0.560457	0.615522	-0.755646	0.697046	-0.762649	0.518354
Zm00001d040034	7.0324	6.13e-90	4.01565	1.33105e-06	3.97919	2.06e-09	2.61283	1.76828e-05	5.10747	3.91969e-42	4.52129	7.14895e-10	6.39118	1.40285e-09
Zm00001d037384	4.01715	1.52e-89	5.28288	3.00314e-05	2.62603	3.04e-06	3.0462	8.75586e-09	3.4885	1.56269e-53	2.73858	6.56796e-13	3.1464	1.84988e-41
Zm00001d000739	-0.946574	0.222483	-0.952394	0.369122	-1.0363	0.132431	-0.335892	0.823824	-0.384879	0.721566	-0.468366	0.718094	-0.655719	0.499374
Zm00001d051872	5.90062	1.94e-89	3.29459	0.000634678	3.79811	4.27e-06	4.38146	3.0028e-13	4.80501	2.23939e-46	4.23305	2.37455e-05	5.31738	2.88499e-44
Zm00001d000750	0.176796	0.861148	0.332395	0.780998	1.10486	0.32914	-1.21024	0.548447	0.0823569	0.94	-0.900826	0.490119	0.625369	0.520154
Zm00001d011051	-2.88162	2.6e-89	-0.49164	0.139969	-0.101464	0.858174	0.247582	0.288643	-0.754729	0.000104374	-0.533688	0.460092	-0.788619	5.02209e-08
Zm00001d003830	7.46889	1.05e-88	7.79859	1.10969e-08	4.71136	4.62e-15	4.721	0.000694426	6.06023	7.21647e-44	3.6898	3.53246e-05	5.91771	6.48557e-44
Zm00001d012578	3.65545	1.22e-88	4.52924	1.10999e-20	4.1956	1.89e-38	2.72082	6.92101e-20	3.63113	3.29214e-95	3.26571	1.35836e-25	3.50574	6.48557e-44
Zm00001d020496	4.45155	3.76e-88	1.31754	0.193852	2.97673	1.06e-05	2.98736	3.30903e-10	3.04031	1.78645e-22	2.58423	1.15538e-11	2.7796	4.16346e-21
Zm00001d000842	-0.759223	0.0296175	-0.0341967	0.949403	-0.024508	0.974304	-0.734597	0.115508	-0.11296	0.798922	-0.431458	0.726664	-1.43414	0.258013
Zm00001d000843	0.866854	0.48651	NA	NA	NA	NA	NA	NA	NA	NA	NA	NA	NA	NA
Zm00001d022211	-5.12591	2.14e-87	-0.952886	1.42313e-07	-0.850022	0.0182481	0.171218	0.559449	-1.39136	2.33733e-08	-0.817072	0.0897694	-1.89369	1.95216e-07
Zm00001d000853	-0.585989	0.424571	-0.703498	0.222809	-0.49312	0.371991	-0.684552	0.251082	-0.636755	0.277125	-0.310476	0.750982	-1.90552	0.113941
Zm00001d037766	-3.9264	3.68e-87	-2.0673	5.83527e-23	-1.65396	8.86e-08	-0.541352	0.00129612	-1.43221	3.11345e-20	-1.46943	3.9465e-12	-1.93798	6.58829e-08
Zm00001d000909	0.789061	0.0194715	-0.43923	0.544663	-1.21756	0.00110842	0.299493	0.481476	-1.97856	3.50581e-15	-0.994563	0.355663	-3.12233	0.00245875
Zm00001d008377	3.21018	1.85e-85	2.1696	5.76519e-09	2.22199	4.75e-18	1.64331	1.99713e-05	2.40635	1.89092e-55	2.12718	3.13852e-09	3.03057	7.13852e-33
Zm00001d025977	-2.34827	7.28e-84	-0.719311	6.51873e-07	-0.752881	0.0589411	-0.0951994	0.756696	-1.09571	7.79068e-14	-1.01599	0.00462413	-1.39705	8.03835e-13
Zm00001d039732	4.22299	7.47e-84	3.55129	7.34217e-27	3.64668	6.06e-24	1.695	2.09053e-06	2.79259	4.6641e-28	1.92698	8.57521e-05	2.61996	8.38798e-19
Zm00001d000943	-0.627271	0.355627	-0.274399	0.804301	-1.20415	0.229553	0.27155	0.860213	-0.190015	0.861338	-0.947947	0.530684	-2.33746	0.0926995
Zm00001d052660	-2.01973	1.05e-83	-1.04093	7.01885e-09	-0.953451	8.17e-08	-0.114265	0.578469	-0.944861	2.23335e-14	-0.745432	1.53787e-05	-1.27563	6.12552e-13
Zm00001d000967	-0.545404	0.177359	-0.70039	0.476388	-1.26291	0.0405772	-0.545688	0.398449	-1.63721	1.11785e-07	-1.07955	0.2822	-1.01448	0.189945
Zm00001d000976	-0.62956	0.339093	-0.884681	0.483075	0.28727	0.8155	-0.132871	0.903186	-0.0875647	0.870291	-0.362145	0.770601	-1.04829	0.347858
Zm00001d000978	0.0357402	0.896587	-0.187095	0.599608	0.173833	0.726172	-0.0608812	0.878729	0.0911913	0.759825	0.0424704	0.94239	-0.901077	0.327136
Zm00001d021836	3.63686	1.25e-83	5.13797	2.05307e-47	3.95126	1.66e-24	2.51249	5.53703e-10	3.23156	1.64852e-91	3.34691	2.61357e-31	4.44688	2.10812e-90
Zm00001d051773	5.73552	3.13e-83	5.41672	6.11241e-57	3.47507	4.16e-18	-2.13746	0.000158871	4.04622	1.61103e-90	4.54097	2.14382e-44	6.10238	1.09686e-59
Zm00001d002137	-3.747	3.59e-83	-1.78564	4.98699e-12	-1.46114	2.55e-05	-0.395697	0.300885	-1.79432	2.89742e-21	-1.29355	2.90659e-11	-2.37417	4.12304e-08
Zm00001d018742	3.63297	6.35e-83	2.61561	1.68892e-38	1.85242	1.22e-07	-0.30454	0.695545	3.43114	2.59398e-71	3.15377	1.0148e-20	4.34546	4.35185e-67
Zm00001d001006	0.788617	0.0918481	-0.221338	0.721259	0.424929	0.526165	0.172505	0.871985	-0.071233	0.922427	0.0579441	0.971448	0.0687152	0.918222
Zm00001d001012	-0.32153	0.625145	-0.5408	0.45677	0.0798735	0.917832	-0.126699	0.89878	0.660835	0.245227	0.00817538	0.996416	-0.202149	0.752929
Zm00001d031109	2.12068	1.21e-82	1.19194	7.10221e-07	1.47898	1.44e-05	1.39051	0.000137275	1.05664	2.70284e-14	0.675911	0.058173	1.71933	6.79235e-20
Zm00001d001019	-0.968471	0.487865	-0.2291	0.910314	-1.66354	0.287473	0.992067	0.301642	NA	NA	-1.45357	0.587426	-2.0961	0.169595
Zm00001d001022	0.398011	0.710613	-0.138252	0.906083	0.0513747	0.9664	-0.21332	0.88386	-0.894115	0.394712	-0.218385	0.94595	0.274279	0.846598
Zm00001d027258	-3.79256	1.46e-82	-1.87787	3.68675e-30	-1.20834	8.56e-06	-0.658624	0.0250225	-1.57649	3.25561e-50	-1.35474	6.6873e-11	-2.15927	1.13509e-13
Zm00001d021629	3.11328	3.16e-82	1.89226	2.3849e-32	1.48217	1.29e-16	1.3823	6.84698e-08	1.94903	6.95343e-38	1.77284	6.15283e-28	2.90349	1.62776e-71
Zm00001d001078	0.61264	0.19241	-0.966673	0.490893	0.913955	0.353086	0.477616	0.480333	3.04564	1.8401e-28	1.74035	0.000632156	1.09547	0.0348329
Zm00001d001080	0.303274	0.0923241	-0.310548	0.20095	0.0730098	0.880069	-0.451773	0.0698127	-0.0290071	0.911972	0.0309649	0.971201	-0.589693	0.00758826
Zm00001d039566	-3.48909	5.85e-82	-1.25687	0.00095771	-0.999404	0.506127	0.158098	0.606895	-2.34712	6.51637e-10	-0.237395	0.913805	-1.81023	1.38323e-05
Zm00001d001083	0.86207	0.146236	0.324453	0.650522	-0.0568358	0.950364	0.0270172	0.979544	-0.387616	0.742546	-0.214349	0.89631	-0.0719066	0.924263
Zm00001d001087	-0.144437	0.796101	-0.203839	0.764362	0.526019	0.450332	-0.186899	0.848718	-0.406794	0.488771	-1.2377	0.201566	-0.490158	0.520841
Zm00001d013612	5.8369	2.79e-81	4.39033	1.461e-33	4.46885	8.85e-23	2.74835	7.12613e-13	4.91777	3.65016e-180	3.943	2.34716e-24	4.15441	1.87854e-18
Zm00001d001110	0.613374	0.446282	-0.388483	0.431598	-0.00974808	0.994177	-0.794116	0.288043	-2.48148	0.088081	-3.63399	0.0942439	0.330184	0.730547
Zm00001d040666	-3.16716	2.8e-81	-1.32436	2.09609e-11	-0.99945	4.19e-08	-0.477722	0.0250587	-0.889486	5.425e-11	-0.826225	0.00612509	-1.27692	6.17631e-05
Zm00001d001140	0.187785	0.546268	-0.26215	0.366894	-0.269715	0.580931	-0.287122	0.588768	0.112899	0.759247	-0.467249	0.89201	-0.421688	0.269518
Zm00001d002065	4.99685	3.47e-81	3.66459	4.51309e-51	2.80601	3.28e-21	2.93612	8.8862e-13	3.3837	1.91026e-101	3.35508	5.13193e-70	4.61444	2.67216e-76
Zm00001d005895	7.22246	5.79e-81	6.32704	5.58957e-24	8.51681	1.23e-25	5.60274	2.98693e-16	7.61474	1.96238e-13	6.34762	1.76927e-12	8.41204	3.3412e-17
Zm00001d001168	0.411446	0.697595	0.342389	0.720913	-0.306015	0.805598	-0.264703	0.872276	0.373555	0.691707	-0.209511	0.960084	0.663464	0.500558
Zm00001d001172	0.711005	0.0807114	-0.143329	0.86575	0.350247	0.63265	0.139761	0.868146	-0.8172	0.191798	-0.201416	0.908024	-0.0759375	0.930708
Zm00001d032130	-8.0892	6.89e-81	-2.36569	8.7686e-24	-2.08651	1.95e-05	-1.08962	0.0302396	-3.97431	7.73659e-34	-2.34904	4.10837e-15	-3.73858	4.53203e-06
Zm00001d007411	-4.29655	7.12e-81	-2.48655	1.06329e-15	-1.0839	0.0763807	-0.602175	0.239441	-2.74277	0.00294729	-1.84954	0.340784	-2.33394	0.0057342
Zm00001d001230	0.41294	0.550735	1.33037	0.0593812	0.495452	0.659823	0.521997	0.642802	0.180616	0.833584	0.0611553	0.979113	0.431261	0.64419
Zm00001d005018	5.9057	4.93e-80	4.94842	8.6819e-85	4.12617	1.55e-51	2.87543	2.23692e-11	4.11424	1.54282e-95	3.37611	1.80998e-33	3.35291	8.49011e-10
Zm00001d007327	7.27608	2.13e-79	5.60468	4.26784e-33	5.99857	1.22e-39	2.79542	1.68685e-06	4.97689	4.61584e-41	5.29036	3.45262e-20	5.87019	3.19731e-35
Zm00001d001250	0.028485	0.910749	-0.3664	0.115429	-0.168064	0.659942	0.0867609	0.92234	-0.556532	0.0100688	-0.0601468	0.935475	-0.104958	0.724934
Zm00001d027740	-7.00015	5.91e-79	-2.64693	2.53338e-20	-1.95684	9.94e-09	-1.36093	0.00025491	-3.33091	2.24966e-10	-2.03336	1.46666e-07	-2.74908	4.22537e-05
Zm00001d001263	0.382608	0.568838	-0.0713352	0.946782	-0.250303	0.71748	-1.05722	0.170687	-0.00878732	0.990449	0.36677	0.740004	0.288886	0.692541
Zm00001d001267	0.109593	0.74656	-0.352948	0.468357	0.0690206	0.917022	-0.352609	0.489902	-0.204516	0.580736	-0.298347	0.780906	-0.423684	0.33509
Zm00001d025524	-4.98002	1.8e-78	-0.829409	0.013621	-0.858481	0.0293799	-0.508993	0.20262	-1.85463	4.05554e-26	-0.720811	0.0602825	-1.68274	0.00186993
Zm00001d013268	5.31455	1.84e-78	3.38823	3.18261e-28	3.01773	6.89e-46	1.62521	4.63071e-06	4.06802	3.91376e-80	3.23254	2.62649e-29	4.41284	2.55236e-78
Zm00001d001304	-0.117012	0.882913	0.216683	0.882713	0.685869	0.480621	-1.00196	0.535566	-0.297653	0.709885	-0.11689	0.961755	-0.909929	0.21507
Zm00001d001307	-0.219056	0.747986	-0.00755294	0.994964	0.591537	0.603653	-0.444015	0.455009	-0.065108	0.927084	0.244243	0.907112	-0.347582	0.500227
Zm00001d012614	-5.25797	2.4e-78	-1.05347	7.13502e-06	-0.752924	0.0771694	-0.632653	0.126708	-1.33526	4.03217e-15	-0.580995	0.0912008	-1.70587	0.00344372
Zm00001d001334	-0.878221	0.415184	-0.562966	0.672943	-0.938466	0.446988	-0.53234	0.689982	0.44552	0.701474	-0.838581	0.611432	-1.61474	0.0559238
Zm00001d022075	4.10966	2.49e-78	4.58028	9.07227e-52	2.31097	7.58e-14	2.63572	7.70754e-19	3.92872	3.27916e-85	3.47185	2.37239e-16	6.71667	5.39632e-176
Zm00001d044024	3.48188	4.8e-78	5.87107	4.41137e-42	4.25623	0.000407209	1.6779	3.42757e-06	3.15057	2.26198e-42	2.67792	5.80488e-05	4.03647	3.32419e-142
Zm00001d038870	-4.5302	7.31e-78	-2.21926	2.24532e-07	-1.40667	4.26e-05	0.804885	0.0932776	-1.38989	1.31802e-10	-1.29082	0.00112745	-1.28894	2.50929e-07
Zm00001d023213	3.87117	8.78e-78	1.38529	1.36288e-07	0.432186	0.5601	-0.335826	0.696829	1.47598	9.43292e-07	2.11814	1.0663e-16	2.23594	3.34275e-12
Zm00001d042540	7.19693	4.3e-77	3.89529	5.22825e-07	2.53124	1.8e-31	3.50611	0.000841199	2.94837	6.18411e-31	2.92471	3.05766e-18	4.94264	1.16064e-32
Zm00001d035659	3.46987	6.23e-77	1.66896	2.97334e-08	1.56107	5.15e-05	1.8813	0.0676282	1.99967	0.000908242	1.14886	0.000513969	2.02629	2.34777e-20
Zm00001d001425	0.0967906	0.869489	0.355506	0.610687	0.457946	0.60854	0.0992592	0.927062	-0.221503	0.752613	0.69115	0.617145	0.189509	0.84719
Zm00001d038449	-6.70476	4.16e-76	-1.89017	2.40451e-11	-1.35378	8.91e-05	0.356312	0.44944	-1.29521	4.60902e-12	-1.09435	0.0677571	-2.12392	2.5227e-26
Zm00001d001456	0.272409	0.672665	-0.35579	0.266587	-0.35313	0.709714	-0.147461	0.851881	0.23148	0.70593	-0.199296	0.937138	-0.25247	0.676406
Zm00001d001471	0.565568	0.146745	-0.180488	0.735492	0.155942	0.798263	-0.265289	0.714759	-0.0582337	0.920182	0.266913	0.789038	-0.0841128	0.885424
Zm00001d001472	0.967588	0.000719728	0.0286136	0.978409	0.575431	0.299565	0.497196	0.231711	2.04412	3.53371e-19	1.75243	0.00178555	0.564333	0.0501183
Zm00001d001475	-0.593326	0.455913	-0.533883	0.639655	-0.666658	0.581536	0.10103	0.928187	-0.181516	0.794484	0.156379	0.895739	0.457479	0.421263
Zm00001d002462	-3.82729	1.2e-75	-0.75861	0.653098	-0.824483	0.076309	0.324584	0.382013	-0.782125	0.10165	-0.504369	0.638558	-1.72459	1.62017e-21
Zm00001d001479	0.891034	0.0670074	0.0755148	0.93971	0.243802	0.806111	-0.491645	0.653267	1.22388	0.0196642	0.76181	0.667801	-0.178815	0.838956
Zm00001d001480	-0.717116	0.327489	-0.663103	0.552513	-0.00524567	0.997364	-0.759381	0.533361	-0.33948	0.731588	0.215464	0.900787	-0.434398	0.678959
Zm00001d018781	3.77993	2.29e-75	3.03107	3.20189e-10	2.35639	0.156388	1.68496	0.000114272	2.8662	1.01424e-37	2.23438	0.0636433	2.425	9.68139e-15
Zm00001d034978	10.3297	3.15e-75	10.113	6.45928e-14	8.39432	1.56e-22	7.04698	9.18321e-12	8.20606	1.40639e-17	6.3987	1.51427e-09	6.78699	1.43561e-30
Zm00001d001490	-0.750707	1.54e-05	-0.303607	0.291723	-0.418462	0.140071	-0.453914	0.0346894	-0.726827	2.68719e-05	-0.726041	0.00961861	-1.10012	8.84082e-06
Zm00001d001491	-0.360879	0.78048	-0.218361	0.702263	-0.715316	0.611411	0.688135	0.617341	0.3483	0.758742	-0.597037	0.873683	NA	NA
Zm00001d012258	-2.83357	3.54e-75	-1.12358	4.02837e-11	-0.800372	0.00667997	-0.36836	0.0484553	-1.41607	4.85421e-24	-0.997985	0.00803184	-1.53606	1.11242e-06
Zm00001d001497	-0.150382	0.858528	-0.0626917	0.952771	-0.61739	0.451788	-0.0849175	0.937126	-0.155113	0.849529	-0.452893	0.656052	-0.69855	0.273502
Zm00001d020898	-2.50552	7.97e-75	-0.695481	0.0080083	-1.06588	0.00122726	-0.529618	0.0161848	-1.52845	0.00107904	-0.798867	0.0273526	-1.30206	1.8448e-06
Zm00001d001520	-0.516685	0.42097	-0.0556575	0.974078	0.291961	0.830882	0.788105	0.406094	0.556938	0.368715	0.351469	0.804401	-0.474255	0.653372
Zm00001d001527	-0.224269	0.855305	NA	NA	NA	NA	NA	NA	NA	NA	NA	NA	NA	NA
Zm00001d001541	0.421211	0.761531	NA	NA	NA	NA	NA	NA	NA	NA	NA	NA	NA	NA
Zm00001d040046	-5.25025	5.27e-74	-2.26555	3.86748e-11	-2.31108	6.36e-05	-1.10995	0.0520605	-1.94672	3.40053e-38	-1.30172	0.341682	-2.79489	6.41559e-10
Zm00001d040253	6.07788	5.35e-74	3.94252	7.99069e-06	5.37487	8.28e-14	3.13401	1.82393e-08	3.50124	2.5519e-34	3.00782	5.259e-06	4.64797	4.80094e-26
Zm00001d033990	-4.78963	7.34e-74	-4.61094	1.29026e-08	-3.21336	6.54e-11	0.167678	0.843342	-3.78539	0.000247289	-3.0518	0.202111	-4.4448	6.95316e-07
Zm00001d001551	-0.16378	0.801059	-0.19896	0.828235	0.362576	0.710369	-0.00167193	0.999048	-0.194956	0.770905	-0.0203603	0.987313	0.0553041	0.939461
Zm00001d007762	-3.21914	1.1e-73	-1.7929	2.10378e-17	-1.08058	1.37e-06	0.0574998	0.899578	-1.86911	3.03962e-15	-1.33676	0.0280861	-2.0535	4.35949e-13
Zm00001d001580	0.147962	0.771934	-7.33734	7.38703e-07	-0.0479446	0.959387	-0.166911	0.811479	0.295197	0.525385	0.122371	0.916505	0.156655	0.712103
Zm00001d037870	-2.19584	1.89e-73	-1.62063	5.05595e-17	-1.8105	9.47e-17	-0.640075	0.0128391	-1.75143	2.95841e-40	-1.65005	0.000600261	-1.98418	1.50428e-17
Zm00001d029011	-3.12929	2.47e-73	-0.798456	0.0180782	-0.854729	0.0326873	-0.83787	0.212525	-1.9977	2.45203e-13	-1.75363	0.00147913	-2.14639	4.62395e-23
Zm00001d001644	0.32096	0.600853	0.971624	0.2143	-0.436443	0.622709	-1.06269	0.256517	0.242783	0.708029	-0.603144	0.651035	-0.42875	0.638403
Zm00001d001656	-0.411946	0.343456	-7.77884	7.7184e-08	-0.705545	0.0415831	-0.823217	0.0397931	0.0429516	0.942186	-0.143309	0.933531	-8.96342	1.92624e-11
Zm00001d022467	-6.37013	2.8e-73	-2.68896	0.0119322	-1.60283	0.000849517	-1.06479	0.0444671	-2.1176	8.61705e-16	-1.78298	0.00130654	-1.99792	1.58828e-08
Zm00001d001700	-0.469154	0.331232	-0.142297	0.758729	-0.433612	0.401102	-0.45347	0.45403	-0.249536	0.67685	0.148555	0.904751	-2.05564	0.00209109
Zm00001d001709	0.10545	0.792	-0.174734	0.818041	-0.429673	0.460566	-0.112411	0.83251	-0.10851	0.794484	-0.648001	0.403916	-0.413183	0.185466
Zm00001d001714	0.29301	0.433758	0.21177	0.749099	-0.343769	0.425439	-0.103533	0.880356	0.204993	0.603471	0.020657	0.979449	-1.25136	NA
Zm00001d051157	2.64475	3.67e-73	1.7885	2.95198e-07	2.16349	1.75e-23	0.994474	0.00262053	2.00696	4.40546e-32	1.66244	6.99542e-34	2.54406	7.91194e-14
Zm00001d001747	-0.216353	0.530495	-0.483199	0.161321	0.0784846	0.871562	-0.389935	0.213803	-0.464658	0.103031	-0.204457	0.805465	-0.570727	0.0466137
Zm00001d001754	-0.129639	0.804976	-0.0489677	0.92434	-0.0818692	0.940895	0.0295774	0.962922	-0.190944	0.69859	-0.362062	0.88288	-0.533481	0.378842
Zm00001d001756	-0.98305	0.0729372	NA	NA	1.08079	0.455463	-1.20019	0.424612	-1.74974	0.0942106	-0.463081	0.856021	-0.267387	0.800362
Zm00001d022089	-3.19155	8.1e-73	-1.30799	1.35672e-07	-2.02785	2.36e-12	-1.28112	1.00006e-16	-1.25277	6.04407e-23	-1.1616	0.0177911	-2.29797	4.6555e-15
Zm00001d001763	-0.0467395	0.8972	0.482389	0.352394	0.451736	0.275019	0.609475	0.0693838	0.490296	0.185959	0.175089	0.81361	0.411559	0.201101
Zm00001d001765	0.0836905	0.487943	0.0130438	0.961154	-0.162074	0.57047	0.21451	0.375005	0.0273365	0.875062	-0.0467127	0.934849	0.09352	0.664225
Zm00001d001766	0.290768	0.452878	-0.2032	0.674945	0.0179307	0.972714	0.251719	0.596946	-0.251905	0.350113	0.0886758	0.934849	0.12668	0.794892
Zm00001d001767	-0.00866516	0.979547	-0.692705	0.0165098	-0.18064	0.673274	-0.611247	0.151032	0.206725	0.444868	0.0121396	0.989014	-0.226922	0.462932
Zm00001d035683	2.89983	3.04e-72	0.367526	0.249047	-0.650499	0.368381	-1.4699	0.000925197	0.182208	0.464794	0.250857	0.370946	0.532472	0.142315
Zm00001d001771	0.866048	9.61e-09	1.06398	1.52892e-07	0.513735	0.0561143	0.0264641	0.94251	1.00797	1.86946e-12	0.669296	0.0460509	0.548171	0.00025712
Zm00001d001772	0.878349	0.224425	0.509119	0.445037	-0.316208	0.709933	-0.258927	0.818432	0.069837	0.934448	0.0542424	0.977222	-0.375628	0.719488
Zm00001d001773	-0.501264	0.237442	-0.709939	0.165855	-0.567425	0.405441	-0.387547	0.553133	-0.0706891	0.896252	-0.244827	0.784017	-1.22121	0.00397728
Zm00001d035000	-4.51613	3.11e-72	-1.44343	6.37376e-09	-1.2743	3.44e-06	-0.199069	0.27221	-0.994917	1.53087e-20	-0.932383	0.0366807	-1.90726	3.61645e-08
Zm00001d001780	-0.180324	0.327076	-0.0143795	0.956506	-0.0558525	0.884787	0.314457	0.0788981	0.477791	0.00219521	-0.0327969	0.952941	0.136944	0.390585
Zm00001d039685	-4.20561	3.67e-72	-2.54337	7.1631e-09	-2.25308	0.052855	-1.49948	0.00105898	-2.34952	0.000726114	-2.00001	0.028343	-2.51969	7.38537e-12
Zm00001d001784	0.0288657	0.949477	-0.240316	0.574232	-0.096597	0.885907	1.04603	0.000343138	-0.568109	0.0343571	-0.243888	0.4846	-0.0220959	0.950555
Zm00001d048073	-3.56811	4.72e-71	-2.0763	1.04321e-07	-2.23945	1.79e-18	-0.0991841	0.836393	-2.56361	8.5496e-26	-1.29875	0.00945008	-3.4209	9.43685e-64
Zm00001d001786	-0.794594	0.00161423	-0.390149	0.0319205	-0.44868	0.209005	-0.214868	0.479125	0.0174841	0.944683	-0.0833576	0.888694	0.0866279	0.729316
Zm00001d001787	0.0209941	0.909882	-0.232093	0.206404	0.0624185	0.826519	-0.21629	0.377872	0.0873583	0.651008	-0.0403923	0.959479	-0.215956	0.17082
Zm00001d001788	-0.393409	0.0143544	-0.023378	0.925587	-0.236221	0.334319	0.0818117	0.723169	-0.178954	0.141399	-0.244891	0.511178	-0.191648	0.185466
Zm00001d001789	0.927814	2.45e-09	0.452621	0.101029	0.63168	0.00404538	0.214921	0.482979	0.692857	1.45167e-06	0.353799	0.0803733	0.662497	4.18203e-06
Zm00001d001790	0.488401	0.000263861	0.100416	0.669807	-0.0481053	0.881652	0.0209938	0.949028	0.273824	0.117946	0.0533067	0.939379	0.333434	0.0274622
Zm00001d001791	-0.183958	0.744308	0.140005	0.849679	0.346571	0.568159	-1.1339	0.0667735	0.744907	0.0531685	0.78252	0.223045	0.395988	0.557353
Zm00001d001797	-0.0633559	0.79902	0.0956241	0.803712	-0.179322	0.592117	-0.282184	0.355238	-0.215664	0.354712	-0.0938438	0.944888	-0.12961	0.639814
Zm00001d001798	0.136267	0.535573	-0.00479442	0.985603	0.0283094	0.926586	-0.0576285	0.836351	0.0426042	0.848932	-0.0570751	0.898498	-0.0892871	0.619721
Zm00001d001799	0.177905	0.524782	-0.587409	0.0377914	-0.122652	0.774361	-0.581853	0.00757536	-0.0810806	0.737768	-0.0378387	0.968954	-0.632112	0.0112861
Zm00001d038974	-5.08301	3.25e-70	-1.59793	1.70275e-08	-1.36648	0.415171	-1.47055	0.0083186	-1.53021	7.26343e-22	-1.5404	0.00761632	-2.55632	1.08872e-10
Zm00001d001802	0.00645334	0.982473	0.398337	0.428186	0.131014	0.813652	0.366422	0.353897	0.538447	0.0564988	0.460349	0.237053	0.857816	0.00485021
Zm00001d001803	0.766855	1.26e-05	0.586295	0.000259296	0.138853	0.579345	0.187432	0.305982	0.85236	9.59407e-10	0.720456	7.09765e-05	1.19892	6.73669e-19
Zm00001d029195	8.02027	7.34e-70	8.98523	1.01969e-06	7.58609	1.54e-50	4.54271	1.72134e-06	6.70362	9.91862e-19	7.75923	3.92369e-13	9.89283	1.65498e-11
Zm00001d044023	-2.50189	7.45e-70	-1.3068	5.6553e-09	-1.75073	1.64e-11	-0.736413	0.00285499	-1.251	1.34366e-19	-1.12605	0.0241364	-1.70192	1.24971e-17
Zm00001d001807	-0.208205	0.462091	-0.582344	0.0236917	-0.0690053	0.852912	-0.204821	0.561573	-0.0309483	0.926224	-0.102108	0.908594	0.0563299	0.879596
Zm00001d001808	-0.303454	0.0689771	-0.111414	0.609006	-0.101307	0.748884	-0.307291	0.044109	-0.0122734	0.949073	0.0443774	0.932117	-0.33341	0.0291236
Zm00001d001809	-0.672469	3.55e-08	-0.181269	0.358037	-0.39808	0.0723628	-0.16618	0.426001	-0.388928	0.00182295	-0.376449	0.248028	-0.416348	0.00332685
Zm00001d001810	-0.389619	0.838365	NA	NA	NA	NA	1.28813	0.431798	NA	NA	NA	NA	-2.45287	0.0488362
Zm00001d001811	0.458315	0.113976	-0.260034	0.278875	0.0153797	0.972302	-0.497713	0.0752562	0.113075	0.659399	0.0556312	0.944118	0.340681	0.192393
Zm00001d001812	0.498218	0.163049	1.44515	1.98026e-05	1.145	0.00129527	0.391191	0.343749	0.776416	0.00193495	0.713174	0.0936291	1.04879	0.0060168
Zm00001d001813	0.905806	0.0217142	0.0649548	0.939186	0.955344	0.138816	0.246919	0.745604	0.803339	0.00161071	0.222623	0.804673	1.15104	0.00118146
Zm00001d001814	0.381343	0.012664	-0.0492355	0.842268	0.332495	0.149423	0.109023	0.655112	0.129132	0.319913	0.0407351	0.92823	0.215225	0.0965845
Zm00001d016128	-5.4388	8.79e-70	-4.90163	2.89661e-97	-0.845103	0.0541057	0.0280626	0.972537	-1.20818	9.54673e-15	-1.26152	0.00031518	-7.01134	1.25258e-124
Zm00001d036982	-2.49373	8.8e-70	-0.413476	0.0183777	-0.389631	0.279839	0.261063	0.141831	-1.10256	2.95832e-12	-0.729498	0.0939261	-1.30763	1.17968e-07
Zm00001d001819	0.44039	0.340778	0.0244695	0.974189	-0.203357	0.727783	0.098659	0.883286	-0.250625	0.62685	-0.115602	0.9371	0.215051	0.624922
Zm00001d014443	-4.76094	1.42e-69	-1.18581	1.05347e-06	-0.9892	0.000190438	-0.251941	0.20252	-1.30176	2.00534e-19	-1.08007	0.115073	-1.57614	1.97567e-11
Zm00001d025862	-2.84749	3.53e-69	-1.25101	7.1216e-06	-1.10916	0.00017204	-0.636146	0.0748852	-1.39502	1.29869e-12	-1.00562	0.00320712	-1.39937	3.24863e-19
Zm00001d001825	0.295771	0.107091	0.220988	0.516025	-0.0677985	0.886052	-0.025088	0.954746	1.02798	2.32001e-10	0.566012	0.332262	0.781557	4.63124e-05
Zm00001d011365	-2.96381	9.34e-69	-0.265067	0.498977	-0.329235	0.515389	0.018689	0.958269	-1.6727	6.45552e-09	-0.632563	0.212674	-0.996958	0.215721
Zm00001d001827	-0.369051	0.0285756	-0.0772473	0.737025	-0.069337	0.861788	0.00786181	0.980875	-0.203002	0.204616	-0.207807	0.79871	-0.0983769	0.672755
Zm00001d001828	0.520258	0.00470746	0.538513	0.140425	-0.137965	0.636293	0.0446123	0.884998	0.513853	0.0033004	0.189864	0.474067	0.447288	0.0130211
Zm00001d001830	0.715168	0.000894948	-0.1972	0.566145	0.281833	0.388691	0.470897	0.1181	0.341515	0.184629	0.460801	0.24225	0.366529	0.158286
Zm00001d001831	-0.330213	0.104207	-0.304666	0.410886	-0.55273	0.0869676	0.138214	0.615458	-0.106771	0.469034	-0.239654	0.258889	0.00854797	0.955309
Zm00001d046073	-2.20132	9.77e-69	-0.761548	1.60234e-07	-0.498575	0.0442649	0.035907	0.908546	-0.7661	1.81922e-08	-0.504781	0.00683806	-0.930289	0.000962983
Zm00001d001834	0.345287	0.0260151	0.227608	0.419022	0.182641	0.665852	0.201619	0.365525	0.133913	0.359611	-0.0623517	0.910835	0.247597	0.0592441
Zm00001d001837	-0.322155	0.14467	-0.185989	0.604755	-0.138568	0.730991	0.409247	0.0214438	0.0854035	0.691968	-0.167728	0.721969	-0.259998	0.212014
Zm00001d052595	7.23686	1.01e-68	8.38897	1.8952e-08	1.57518	0.393945	6.62818	5.91141e-13	7.00262	7.35059e-17	5.88847	2.69244e-08	6.84431	4.40545e-24
Zm00001d022390	4.85624	1.09e-68	3.03503	2.44978e-30	2.34565	2.31e-07	0.975611	0.131919	2.67173	1.07854e-24	2.98193	0.000360477	3.19724	1.0807e-14
Zm00001d001842	0.629829	0.456146	-0.233918	0.762676	-0.614122	0.408817	-0.353841	0.759641	1.41209	0.038828	0.301029	0.87882	-0.759186	0.32478
Zm00001d017778	6.57676	1.31e-68	4.44022	8.06906e-10	5.31796	2.83e-25	4.55781	0.000667724	6.05767	3.92692e-71	5.75674	5.72393e-29	6.20934	2.37981e-71
Zm00001d001844	0.0783453	0.765674	0.187403	0.482387	-0.102057	0.827649	-0.234601	0.445165	-0.198518	0.373257	-0.167584	0.795377	-0.0653603	0.810875
Zm00001d001845	-0.138113	0.859062	-0.0360466	0.951909	-0.32984	0.674611	0.26553	0.624231	0.624757	0.22481	0.190521	0.923305	0.0534936	0.940158
Zm00001d001846	0.562968	4.08e-06	0.449264	0.0331267	0.431441	0.062966	0.222715	0.428918	0.511368	0.000525512	0.451213	0.153741	0.769567	1.00901e-07
Zm00001d001847	-0.981967	5.22e-13	-0.297852	0.274159	-0.280838	0.252409	-0.0526077	0.863116	-0.327237	0.124375	-0.131444	0.821618	-0.462831	0.0338377
Zm00001d001848	-0.247086	0.0317761	0.425446	0.136185	-0.0784223	0.854954	0.531818	0.0399419	0.154507	0.515296	0.012997	0.985175	0.0851613	0.696184
Zm00001d029349	-3.18062	1.6e-68	-1.41345	1.11027e-09	-0.471076	0.3336	-0.0294327	0.963598	-1.79214	1.04406e-09	-1.12717	0.107842	-1.62749	0.000472757
Zm00001d001850	0.0334682	0.959463	0.235548	0.753751	-0.859654	0.157432	-0.337869	0.652974	-0.374969	0.220297	-0.797143	0.501636	-0.420993	0.538058
Zm00001d003648	-3.09719	1.85e-68	-1.84754	2.03519e-09	-2.30142	1.27e-09	-1.00383	0.0177115	-1.9692	7.73154e-33	-1.43982	9.60209e-12	-2.49324	2.91509e-30
Zm00001d001855	0.389078	0.19678	0.29881	0.439798	0.427969	0.384199	0.241569	0.642433	0.92534	0.00477289	0.365071	0.680424	0.312827	0.325561
Zm00001d001856	-0.427567	0.0125348	-0.500651	0.0143902	-0.368648	0.0760998	0.133052	0.475285	-0.484727	0.00102465	-0.466797	0.178376	-0.67719	2.00243e-06
Zm00001d024587	3.1037	2.43e-68	2.74808	8.33071e-17	2.25817	6.63e-12	1.39845	0.000298688	2.11628	1.61598e-28	1.93355	6.765e-17	2.25598	4.10973e-16
Zm00001d001858	0.840917	0.00229241	1.80071	2.20155e-08	0.794145	0.00365064	0.0933876	0.767311	-0.248065	0.206803	-0.348483	0.750992	0.16764	0.509563
Zm00001d001859	-0.164251	0.274832	-0.117112	0.652341	-0.05037	0.875032	-0.113284	0.629476	-0.0550743	0.770022	-0.280855	0.261884	0.0862834	0.573068
Zm00001d001860	0.959005	0.139243	1.01241	0.129561	0.828077	0.239194	-0.0782952	0.942652	0.385743	0.500209	0.820091	0.369732	0.162996	0.826252
Zm00001d001861	0.519704	0.0778348	0.0464601	0.920371	-0.0592997	0.920913	-0.456768	0.263902	-0.668758	0.0499496	-0.343398	0.612194	-0.0631805	0.886516
Zm00001d001862	0.0572169	0.886781	-0.246004	0.665833	0.4154	0.577314	-0.360406	0.619313	-0.928895	0.0577609	-0.314175	0.823762	-0.0538218	0.925405
Zm00001d028129	4.14303	2.49e-68	1.61026	0.0462274	2.84066	0.00757958	3.44507	3.05093e-14	2.38068	7.53119e-09	2.64677	0.000560951	3.65828	3.84561e-23
Zm00001d003275	-3.38182	2.59e-68	-0.743741	0.00442906	-0.795616	0.000707312	-0.206788	0.490525	-1.30976	5.05902e-13	-0.855709	0.00616999	-1.38175	2.25407e-05
Zm00001d001866	0.15004	0.516433	-0.130038	0.745777	-0.0313363	0.961564	0.134748	0.648411	-0.0304852	0.907704	-0.207378	0.797016	0.226509	0.384933
Zm00001d001868	0.583055	0.00144384	0.465982	0.0116604	0.365578	0.24553	0.277194	0.335409	0.233214	0.307408	0.0752304	0.873931	0.352756	0.0421415
Zm00001d001869	0.153227	0.612028	-0.387936	0.107657	-0.442501	0.247026	-0.259346	0.338042	-0.19151	0.420196	-0.156298	0.79951	-0.0259067	0.929608
Zm00001d001870	0.115118	0.560741	0.837377	0.00525735	0.6181	0.0899342	-0.236472	0.418189	0.548054	0.00148468	-0.0873392	0.911057	0.339827	0.123025
Zm00001d010800	-4.36729	3.81e-68	-0.666974	0.0141088	-0.61706	0.292733	-0.594722	0.0860496	-1.87709	1.38437e-09	-0.500938	0.290519	-1.23819	0.000487672
Zm00001d001877	-0.852862	0.00430687	0.313191	0.408957	0.0699953	0.911571	0.0148915	0.970777	0.192393	0.273957	0.170692	0.920404	0.344363	0.375322
Zm00001d001879	-0.238366	0.216823	-0.152431	0.450604	-0.341136	0.580141	-0.758243	8.63326e-05	0.0402708	0.843915	-0.220327	0.837188	-0.175835	0.471362
Zm00001d001880	0.634859	0.00278487	-0.176422	0.395968	0.0251137	0.952357	-0.053212	0.875543	0.287119	0.0999795	0.0107756	0.980914	-0.233291	0.25395
Zm00001d023242	4.21006	5.2e-68	3.32304	6.77878e-06	1.99396	3.64e-05	1.65375	0.00374836	2.75478	6.50933e-30	2.05585	0.00584113	2.75098	4.73882e-19
Zm00001d001882	0.129146	0.323456	-0.112803	0.661388	0.100307	0.686183	-0.365462	0.12215	0.0247964	0.912955	-0.0643875	0.907541	-0.0330538	0.82215
Zm00001d001883	0.0397156	0.889671	-0.0638451	0.813357	-0.00964407	0.982362	0.0414773	0.869044	-0.614315	0.00427452	-0.505243	0.0762151	-0.0438079	0.843407
Zm00001d001884	-0.0808061	0.662054	0.367688	0.100424	0.0340941	0.905673	-0.00228199	0.994438	0.305262	0.0239665	0.193297	0.41977	0.100974	0.535368
Zm00001d001885	-0.369086	0.577685	-0.652826	0.283374	-0.352627	0.725263	-0.945128	0.339022	-0.576514	0.361726	-0.0605466	0.972244	-0.712315	0.252253
Zm00001d051688	-2.15771	1.59e-67	-0.770849	6.64107e-05	-0.49396	0.282281	0.0768803	0.847758	-0.906655	2.02522e-11	-0.83359	0.169249	-1.07459	4.28429e-16
Zm00001d001895	0.344946	0.0301937	0.071634	0.766597	0.102543	0.794429	-0.413008	0.162559	0.0414313	0.812078	-0.0925948	0.911057	0.143813	0.509126
Zm00001d001896	-0.070506	0.701891	0.114674	0.652341	0.234528	0.398121	0.246542	0.196878	-0.432586	0.03242	0.0863862	0.899172	0.327647	0.0894841
Zm00001d001897	-0.066854	0.810205	-0.425539	0.149805	-0.197519	0.686454	-0.0171951	0.972788	-0.0158381	0.960751	-0.234934	0.664325	-0.0158547	0.960694
Zm00001d001898	-0.171514	0.23345	-0.171773	0.522951	-0.0859974	0.82373	-0.122364	0.507939	0.0444127	0.832139	-0.0804938	0.914218	0.0148045	0.939647
Zm00001d001899	0.566975	0.000857163	-0.391361	0.135011	-0.0662882	0.878166	-0.395492	0.223997	-0.207769	0.393529	-0.158098	0.836022	-0.732765	0.0240444
Zm00001d001900	-0.291365	0.0478382	-0.397956	0.0644493	-0.176848	0.727757	0.0107836	0.980652	-0.247668	0.175997	-0.444355	0.512358	0.125415	0.596746
Zm00001d001901	0.784394	3.06e-06	0.377407	0.299063	0.476407	0.0552841	-0.0178473	0.963345	0.592646	0.000123216	0.34831	0.135574	0.403527	0.0158808
Zm00001d010574	-2.73012	2.7e-67	-0.358218	0.43862	-0.357622	0.407925	-0.751325	7.99952e-05	-1.53114	8.32887e-13	-1.08741	0.000388886	-1.53499	2.19969e-11
Zm00001d001903	0.8808	9.48e-08	0.541715	0.0242949	0.355644	0.390456	0.247767	0.500853	0.319802	0.121065	0.208132	0.672644	0.363397	0.0624572
Zm00001d001905	-0.89123	0.00485529	-0.209734	0.654472	-0.17249	0.819648	0.177126	0.679506	-0.0918007	0.80948	-0.0979997	0.911057	-0.0301706	0.940243
Zm00001d024465	-3.7985	3.8e-67	0.289077	0.643427	0.309482	0.581831	1.72632	2.07597e-11	0.174484	0.621296	0.638069	0.399863	-0.148184	0.735885
Zm00001d032504	3.30014	4.67e-67	3.87757	2.91119e-29	3.31804	2.19e-07	-0.103493	0.931448	3.75011	3.49075e-75	3.20076	2.35838e-10	4.08935	1.97449e-90
Zm00001d001908	-0.523397	0.0169529	-0.232998	0.523013	-0.242877	0.626985	-0.192964	0.507795	-0.346933	0.12111	-0.59624	0.302837	-0.288349	0.101198
Zm00001d001909	-0.956186	7.64e-05	-0.73152	0.00734762	-0.664159	0.0404096	-0.00914165	0.981938	-0.447137	0.00938785	-0.758865	0.00014878	-0.384296	0.0440454
Zm00001d044212	1.90359	8e-67	1.24515	2.48199e-07	1.15267	6.16e-08	0.932275	7.93252e-05	1.32008	1.41335e-22	0.913475	0.000183497	1.45909	3.7615e-19
Zm00001d001913	0.226493	0.0643547	0.00951798	0.974988	0.149967	0.59831	-0.0523887	0.830077	-0.0185045	0.913748	-0.0526312	0.901224	0.0462337	0.786364
Zm00001d001914	-0.200108	0.386338	0.125441	0.636716	0.0885506	0.805096	0.061046	0.87567	-0.419366	0.0519816	-0.102635	0.872364	0.0197418	0.938792
Zm00001d004509	5.06879	9.18e-67	0.936044	0.232957	0.325785	0.784697	0.474686	0.659332	1.88135	4.23232e-07	2.08435	5.34935e-05	-0.0229197	0.989341
Zm00001d001916	0.149368	0.806959	-0.33094	0.525056	-0.598036	0.460355	-2.5423	3.56981e-05	0.354802	0.555781	0.592946	0.7076	0.770705	0.238058
Zm00001d001917	-0.331172	0.227387	-0.0954187	0.732031	-0.199398	0.621225	-0.00912688	0.977828	0.0164561	0.943684	0.0624467	0.904771	0.0422543	0.851099
Zm00001d001923	-0.250185	0.201861	-0.3945	0.121045	-0.325485	0.633321	-0.101344	0.787696	-0.0118836	0.964187	-0.104011	0.819086	-0.0495381	0.865504
Zm00001d001924	-0.208362	0.73559	0.441463	0.480753	0.271852	0.919765	0.680147	0.549575	0.411957	0.267638	0.569175	0.400716	1.76513	0.113417
Zm00001d044748	-2.932	1.07e-66	-1.31999	4.37199e-11	-0.813292	0.000812066	-0.0131437	0.978036	-1.41539	5.93276e-14	-0.964833	0.098062	-1.48565	4.55247e-07
Zm00001d001928	-0.762309	0.000704263	-0.483037	0.148481	-0.572475	0.280531	-0.429709	0.14492	-0.35174	0.0860753	-0.287824	0.707785	-0.719562	0.0425461
Zm00001d001929	-0.0778179	0.570974	-0.197602	0.387171	-0.170406	0.707773	-0.0165655	0.958269	-0.00769028	0.961269	-0.128962	0.573691	-0.153381	0.353376
Zm00001d001932	0.1443	0.627809	0.0725792	0.756724	0.0224394	0.9682	0.500206	0.037465	-0.200766	0.229213	-0.27554	0.543887	-0.236842	0.346611
Zm00001d001933	-0.520003	0.00098187	-0.560719	0.00957812	-0.294502	0.428376	-0.703639	0.000715676	-0.372432	0.00207034	-0.289954	0.295987	-0.409892	0.0834647
Zm00001d001935	-0.0998317	0.468116	-0.183667	0.354194	-0.338333	0.364374	-0.356814	0.169134	-0.0917874	0.625029	0.0248402	0.955777	-0.326418	0.118999
Zm00001d001937	-0.501096	0.0158149	-0.17815	0.617922	-0.252205	0.631004	0.265844	0.183728	-0.0423537	0.830371	-0.0117088	0.991988	-0.191453	0.395381
Zm00001d001939	0.350208	0.0307206	-0.125387	0.646753	-0.262964	0.466497	-0.238112	0.203912	0.124448	0.486982	0.113427	0.865344	0.0464779	0.829809
Zm00001d001940	0.591905	1.62e-05	-0.342384	0.0665402	-0.129545	0.840998	0.0496203	0.892147	-0.191396	0.258475	-0.081404	0.855158	-0.164662	0.492753
Zm00001d025103	-3.4579	3.22e-66	-0.97097	1.62494e-12	-0.741615	0.0024775	-0.409909	0.225339	-0.863067	1.29481e-10	-0.67716	0.0465148	-1.48119	3.27937e-06
Zm00001d001945	0.753491	0.00669678	0.912451	0.0331562	-0.570737	0.396222	-1.23878	0.0327916	-0.429998	0.223252	-0.0841633	0.907376	0.378917	0.302975
Zm00001d001946	0.0315552	0.866107	0.0190852	0.953553	0.229649	0.403906	0.288359	0.119005	-0.311149	0.115392	0.0804777	0.895372	0.139269	0.628722
Zm00001d001947	-0.0658227	0.691205	0.206964	0.47206	0.033308	0.96657	0.0480947	0.882659	-0.301685	0.0966846	-0.29728	0.6274	0.104069	0.596309
Zm00001d001949	-0.321058	0.451144	-0.17259	0.619261	-0.394805	0.564001	-0.243209	0.64043	-0.135923	0.733788	-0.221957	0.69592	-0.572773	0.0710848
Zm00001d001951	-0.403903	0.0141312	-0.444088	0.00589107	-0.368277	0.387326	-0.0867225	0.827331	-0.67432	0.000189807	-0.508961	0.5301	-1.12172	0.000614654
Zm00001d001952	-0.803441	0.000102691	-0.274993	0.525542	-0.165611	0.782809	0.351683	0.173823	-0.483765	0.0269447	-0.335052	0.714951	-0.656171	6.50556e-05
Zm00001d001953	0.316694	0.16602	0.237739	0.270783	-0.0869369	0.901258	0.36787	0.054379	-0.00327497	0.990312	0.00212371	0.997818	0.241809	0.298584
Zm00001d028750	5.55619	5.7e-66	5.40216	4.78952e-35	5.70886	1.61e-06	4.27434	0.000187708	5.98273	7.33721e-146	5.76068	3.25389e-26	5.41405	1.61669e-66
Zm00001d006713	-4.15619	1.31e-65	-0.381465	0.272915	-0.149482	0.879066	-0.800948	0.0406023	-1.93654	0.11758	-0.802026	0.0380658	-1.50401	0.00098728
Zm00001d001961	-0.830958	0.489795	3.96244	3.88795e-05	1.17421	0.527455	1.79893	0.00666427	NA	NA	1.1059	0.635202	0.67595	0.507506
Zm00001d001962	-0.157821	0.194926	0.0745767	0.790351	0.0240247	0.944892	0.0097516	0.970574	0.0695825	0.633385	-0.0858427	0.830645	0.12398	0.603356
Zm00001d025860	3.70153	1.32e-65	0.349538	0.783589	1.4063	0.000589792	1.13029	0.00288436	0.94526	7.83439e-05	1.21401	0.103178	0.793416	0.0221262
Zm00001d051420	3.28136	1.97e-65	2.21369	2.14009e-21	1.66699	1.53e-07	0.873121	0.0646353	0.811649	3.62297e-07	0.850385	0.125371	1.92741	3.94032e-11
Zm00001d001966	0.257616	0.0376986	0.11976	0.510335	0.19772	0.502177	0.193081	0.277339	0.361549	0.00468988	0.198681	0.550891	0.293601	0.0519229
Zm00001d001967	0.473529	0.0616272	-0.111996	0.679863	0.146865	0.701882	-0.254367	0.385622	0.0788972	0.78151	0.115467	0.897553	0.132877	0.651625
Zm00001d001968	-0.649506	7.17e-07	-0.38082	0.183945	-0.715562	0.16064	-0.34042	0.0547197	-0.437003	0.00195773	-0.45424	0.179072	-0.30002	0.109053
Zm00001d001970	-0.284043	0.794443	0.0157828	0.989598	-1.73513	0.120417	-0.0874821	0.951997	-0.726632	0.423078	-0.530305	0.695131	-0.721837	0.360614
Zm00001d001972	0.0393083	0.871819	-0.115565	0.701218	-0.378658	0.419573	-0.043028	0.925937	0.0934729	0.715249	0.0746997	0.927045	-0.311125	0.273954
Zm00001d001973	-0.3338	0.129431	-0.517585	0.0121991	-0.511358	0.051419	-0.27874	0.299549	-0.178389	0.399338	0.0653233	0.943993	-0.397886	0.0449121
Zm00001d001974	-0.641234	1.41e-05	-0.560299	0.0027632	-0.476317	0.131726	-0.479362	0.0382554	-0.273996	0.0690447	-0.330505	0.30455	-0.491407	0.0251032
Zm00001d001978	-0.464315	0.000924034	-0.0925558	0.771214	-0.552781	0.202924	0.0511454	0.874902	0.0536049	0.772107	-0.24469	0.524348	-0.00877187	0.966961
Zm00001d001979	-0.0123353	0.918765	-0.0113908	0.962356	0.0216465	0.95552	0.155478	0.49225	0.191172	0.216197	0.284734	0.179973	0.294502	0.0303957
Zm00001d001980	-0.082387	0.667876	-0.261419	0.339893	-0.21475	0.753675	0.00667931	0.987577	-0.115505	0.586885	-0.0176511	0.983045	-0.25461	0.255118
Zm00001d011118	-4.17414	4.9e-65	-1.8172	1.6478e-08	-1.41068	6.65e-05	-0.890758	0.0643753	-1.50377	6.69179e-13	-1.07524	0.0001654	-2.33174	5.68777e-08
Zm00001d001983	-0.105591	0.501155	-0.613908	0.00086972	-0.331333	0.188435	-0.0816733	0.755885	-0.222473	0.171015	-0.310905	0.250477	-0.112767	0.449485
Zm00001d050893	5.76441	5.68e-65	3.52218	1.17897e-12	5.185	6.42e-22	4.19935	1.42995e-10	3.20518	1.48122e-25	2.79924	0.000197327	3.89419	1.42899e-11
Zm00001d001987	0.678136	0.0246568	0.134678	0.687993	-0.0384391	0.92841	-0.122287	0.794433	0.313456	0.269487	0.285516	0.828862	0.270127	0.443009
Zm00001d001988	0.14574	0.356529	0.186816	0.353917	0.368762	0.0907484	0.0738081	0.810331	0.172716	0.265398	-0.0073836	0.986381	-0.0437864	0.82918
Zm00001d017399	-4.98314	9.62e-65	-0.589408	0.0021851	-0.290907	0.356298	0.482564	0.023532	-0.827374	2.97794e-10	-0.726312	2.9663e-05	-1.31399	3.86849e-05
Zm00001d025753	-3.71157	1.8e-64	-1.05541	7.22362e-06	-1.24824	7.38e-07	0.130534	0.446775	-0.918931	2.24345e-12	-0.744863	0.049695	-1.24393	2.7935e-09
Zm00001d001994	-0.470155	0.0450374	-0.124679	0.726298	-0.208053	0.797593	-0.113705	0.638479	-0.253032	0.182748	-0.275296	0.593269	-0.421245	0.0134412
Zm00001d039079	2.48173	1.99e-64	2.38531	6.51036e-25	1.90129	7.96e-12	0.694289	0.0561789	1.75742	1.03657e-28	1.10752	0.000158141	1.70494	2.83468e-18
Zm00001d020620	4.01979	2.28e-64	3.32688	5.0549e-24	3.63276	1.02e-18	3.53133	2.88574e-10	2.4638	9.70046e-17	3.05631	5.24396e-13	3.47164	1.98221e-17
Zm00001d001997	0.194203	0.526585	0.0339681	0.944408	-0.0905047	0.932756	-0.0412637	0.938346	0.316042	0.307346	-0.155051	0.859936	0.417668	0.135223
Zm00001d001999	0.523632	5.15e-07	0.524399	0.00032634	0.483709	0.0564634	0.0706113	0.794287	0.36555	0.00346409	0.189656	0.551087	0.334754	0.00420431
Zm00001d008340	-4.77801	9.21e-64	-1.69545	2.84829e-07	-1.11469	3.83e-06	-1.11847	0.000337237	-2.53106	1.29562e-22	-1.25076	1.85143e-07	-1.82382	2.77579e-06
Zm00001d002001	0.697733	0.111794	0.963622	0.0990167	0.516594	0.681275	0.406625	0.718904	0.0219474	0.982887	-0.242881	0.876014	-2.13021	0.00183967
Zm00001d002003	-0.359089	0.018659	0.0517247	0.825	-0.273546	0.581536	-0.0057475	0.987308	-0.231065	0.270773	-0.0569964	0.961613	0.11628	0.46187
Zm00001d002004	0.418536	0.325192	0.855215	0.00123828	0.72385	0.200506	0.109157	0.869262	0.508351	5.83938e-06	0.41895	0.234485	0.273056	0.086268
Zm00001d002006	-0.122001	0.655466	1.35114	1.26902e-05	1.1948	0.00395895	0.758507	0.00200275	0.458935	0.00080426	0.303571	0.720142	0.936124	5.00723e-05
Zm00001d002012	-0.138397	0.488812	-0.264446	0.373354	-0.148608	0.6749	-0.156098	0.673293	-0.199062	0.342321	-0.246472	0.760531	-0.0644108	0.815142
Zm00001d003282	-6.15192	1.15e-63	-0.529067	0.00152457	-0.293261	0.323297	0.914909	0.0101187	-0.7328	6.21061e-07	-0.763843	0.0745297	-1.45177	0.000109735
Zm00001d044022	-6.73843	2.04e-63	-1.70304	9.76489e-09	-1.06589	0.00499468	-0.0512788	0.92939	-1.9451	4.40005e-46	-1.50149	0.000952853	-2.14466	0.00121994
Zm00001d010193	-3.57926	4.45e-63	-0.71008	0.0403056	-1.12684	0.0424001	-1.75214	8.05428e-06	-1.42279	4.88168e-26	-1.23353	0.000275666	-2.46996	0.0165595
Zm00001d006196	3.68959	6.79e-63	2.20751	9.02415e-06	2.29588	1.11e-06	1.11624	0.00834372	2.16242	3.0904e-20	1.88438	8.45428e-05	3.06391	1.68077e-21
Zm00001d016134	4.66725	7.34e-63	3.24569	9.51138e-06	2.6629	7e-07	2.11845	1.82761e-05	2.69812	8.53685e-15	3.00474	1.28937e-07	2.15913	1.75516e-05
Zm00001d021813	-2.93043	9.65e-63	-1.52587	1.92338e-05	-2.28262	9.01e-05	-0.330689	0.631755	-1.33878	2.40674e-13	-1.00736	0.0519283	-0.931828	0.00147105
Zm00001d002022	-0.440498	0.00100497	-0.401287	0.0390364	-0.247686	0.361403	0.0540872	0.864768	-0.237846	0.0790381	-0.255274	0.250323	-0.212513	0.127591
Zm00001d002024	0.47884	0.00440753	0.114282	0.584081	0.233053	0.565985	0.198378	0.496414	0.0993157	0.437116	0.0384966	0.967694	0.433576	0.00357158
Zm00001d017859	3.64226	1.11e-62	3.86789	9.81098e-35	3.87228	1.49e-49	1.99417	1.86565e-09	3.38427	4.70052e-50	3.0647	3.38593e-35	3.60429	1.62705e-30
Zm00001d051529	3.77517	1.38e-62	1.67871	0.00308599	1.48033	0.0289993	2.18646	7.77616e-08	3.0869	4.03967e-43	2.89088	1.63163e-06	2.48933	1.77103e-30
Zm00001d002027	0.293596	0.00785939	0.00679328	0.982194	0.162143	0.854585	0.0561346	0.793607	0.184544	0.162051	0.197717	0.533197	0.0275015	0.88224
Zm00001d002028	-0.0857296	0.509247	0.00696624	0.975292	-0.0479105	0.93586	0.25503	0.166496	-0.137585	0.319816	-0.0658785	0.914376	-0.126092	0.471581
Zm00001d002029	-0.431432	0.000569322	-0.253723	0.132711	-0.161047	0.7047	-0.185442	0.340839	0.0138715	0.93132	-0.0447148	0.937138	-0.055044	0.775713
Zm00001d032695	1.8386	1.8e-62	1.18015	1.72188e-09	1.19596	1e-09	0.823975	2.16635e-07	1.22796	1.25269e-17	0.978646	0.0030305	1.53471	2.31576e-22
Zm00001d002033	0.0329906	0.869954	-0.134304	0.674535	0.106592	0.855586	-0.155673	0.594929	-0.133587	0.556412	-0.397807	0.386986	-0.352411	0.104625
Zm00001d002034	0.472942	0.000462831	0.119845	0.620161	0.149024	0.886598	0.0349329	0.910136	0.358677	0.0243042	0.241524	0.699282	0.253445	0.10235
Zm00001d032825	-3.90515	1.81e-62	-0.78562	0.0224696	-2.26507	1.83e-07	-0.763824	0.255333	-1.63705	1.55322e-08	-1.82467	0.000444237	-1.60411	8.6519e-09
Zm00001d002036	-0.0203581	0.928204	-0.247258	0.291925	0.0907785	0.818066	-0.188558	0.433678	0.048789	0.807047	-0.13558	0.779418	0.0931917	0.673314
Zm00001d050437	-4.01543	2.73e-62	-1.02815	0.000261965	-2.00736	3.27e-07	-0.24133	0.523784	-1.69239	2.15984e-12	-1.12908	0.298878	-2.11736	0.342417
Zm00001d040160	3.33311	5.02e-62	1.54843	3.42263e-05	1.39531	1.18e-08	0.393083	0.232409	1.87113	4.62129e-21	2.02436	6.62497e-12	2.6734	2.71481e-27
Zm00001d002046	0.480775	0.0154687	0.20406	0.485372	-0.0680371	0.932209	0.157461	0.733494	-0.275512	0.167441	-0.291375	0.537443	-0.190657	0.512801
Zm00001d002051	0.672548	0.00430386	-0.142096	0.578959	-0.311575	0.319471	0.0814992	0.713131	0.210962	0.208491	0.189468	0.445736	0.381719	0.189564
Zm00001d002052	-0.693384	0.00119088	-0.082629	0.893799	-0.76505	0.134401	-0.153349	0.756037	-0.273307	0.444129	-0.33977	0.74046	-0.00499128	0.992956
Zm00001d002053	-0.295496	0.269662	-0.35015	0.20546	-0.22341	0.53433	-0.241884	0.414867	-0.166255	0.503537	-0.152924	0.802881	-0.694825	0.000287049
Zm00001d002054	0.80741	0.0307159	0.316057	0.522746	0.110247	0.837736	-0.0849736	0.908534	0.370364	0.283201	0.0191728	0.980914	0.069794	0.871541
Zm00001d002056	-0.161198	0.697489	-0.467013	0.323053	-1.1263	0.00509843	-1.16312	0.0693728	-1.37964	0.00037306	-0.494348	0.519533	-0.43275	0.369461
Zm00001d002058	-0.0748987	0.780536	-0.297175	0.286034	-0.13981	0.673903	-0.16797	0.710363	-0.70657	0.000220338	-0.356261	0.448956	-0.746464	0.00103259
Zm00001d002063	0.374801	0.0856244	0.198192	0.411808	0.177636	0.693146	0.116762	0.793253	0.424091	0.0817887	0.143036	0.760778	0.379655	0.074818
Zm00001d002064	0.559673	0.0731637	0.0615274	0.891977	0.559414	0.155046	0.797164	0.00354763	-0.0195497	0.926321	0.0534663	0.965699	0.311954	0.255997
Zm00001d037610	3.9756	5.43e-62	1.47522	0.00036087	2.76838	3.73e-13	1.44649	0.000865756	1.92231	9.19017e-07	1.35788	0.0652088	1.82523	4.59844e-13
Zm00001d013900	-6.50361	9.7e-62	-1.46779	0.000108071	-0.527024	0.198341	0.0631675	0.803861	-1.7918	2.07916e-13	-1.39016	0.00169924	-2.26772	1.83574e-09
Zm00001d002068	0.160614	0.400802	-0.474573	0.0548945	-0.554763	0.0771023	-0.714502	0.0219813	-0.317276	0.114975	-0.164883	0.873448	-0.176228	0.638313
Zm00001d048520	-6.86483	9.99e-62	-1.09409	0.613749	-0.334952	0.897382	-3.11937	0.0654947	-3.53081	0.000121191	-1.57575	0.539237	-0.15989	0.743885
Zm00001d002071	0.608909	0.428791	0.748709	0.580183	1.14874	0.218678	0.505397	0.534753	0.00843879	0.991738	0.747014	0.544562	0.0113463	0.982548
Zm00001d039310	6.96078	1.56e-61	5.73865	2.27844e-09	5.16581	1.96e-09	5.3873	4.12716e-10	5.24088	8.54068e-15	4.8025	0.00186277	6.81103	3.61073e-07
Zm00001d050457	6.06377	3.48e-61	5.30755	4.29424e-24	3.76061	1.11e-15	3.72171	8.12802e-08	3.91227	1.52101e-39	3.6597	3.58401e-10	5.60053	4.11476e-08
Zm00001d033447	-4.24763	4.23e-61	-0.921338	0.000232231	-0.681083	0.0188787	0.54247	0.0711224	-0.904323	1.45677e-09	-0.6169	0.0873348	-1.69017	3.19087e-16
Zm00001d002080	0.738667	2.58e-07	0.645047	0.00122926	0.633406	0.301015	0.236651	0.359568	0.434793	0.00199149	0.148309	0.852723	0.459314	0.110633
Zm00001d019266	-2.45987	5.15e-61	-1.63508	2.77196e-06	-1.52923	4.72e-11	-0.167932	0.811479	-1.19863	2.99102e-10	-1.08624	7.0023e-09	-1.00899	8.01369e-12
Zm00001d002083	0.0259602	0.985313	2.39107	0.0592245	1.01346	0.368687	0.518315	0.719661	0.312922	0.755427	0.637903	0.735433	NA	NA
Zm00001d002084	-0.292657	0.167094	-0.195748	0.491983	-0.275147	0.350403	-0.438342	0.0525311	-0.420283	0.00928694	-0.310165	0.253245	-0.491855	0.00287198
Zm00001d002085	-0.864033	2.04e-11	-0.261613	0.336255	0.00375946	0.996487	-0.0856616	0.818917	-0.17962	0.352373	-0.0888633	0.863556	-0.209499	0.175616
Zm00001d002086	-0.00672852	0.980452	0.0106999	0.983135	-0.221315	0.635403	0.175794	0.640286	-0.023484	0.93751	-0.0347165	0.958241	-0.0473867	0.886242
Zm00001d002087	0.395873	0.0886649	-0.346542	0.326195	-0.00792672	0.990398	0.0448975	0.928415	-0.0666834	0.79241	-0.402646	0.610526	-0.127464	0.618882
Zm00001d002088	0.826869	0.449767	0.995815	0.596082	NA	NA	-1.19768	0.453111	-0.82354	0.508197	0.606551	0.823332	0.108959	0.911872
Zm00001d002089	0.486911	0.0182047	0.163402	0.564476	-0.106669	0.72164	-0.0585121	0.89318	-0.109249	0.65946	-0.130673	0.778631	-0.0751649	0.777735
Zm00001d011504	2.39469	6.34e-61	1.69224	1.2917e-12	1.74687	3.72e-21	0.492857	0.136634	1.54496	3.05712e-23	1.11544	1.51592e-12	1.53957	1.9606e-09
Zm00001d002091	-0.86951	2.23e-09	-0.0854004	0.782079	0.0122942	0.980123	0.0830609	0.781369	-0.324848	0.0331269	-0.261538	0.483806	-0.20046	0.257811
Zm00001d040364	5.44159	8.01e-61	3.33111	2.13703e-08	2.81287	3.86e-13	3.06531	5.98263e-07	3.93734	5.58287e-38	3.29321	2.18364e-11	4.23296	7.43395e-32
Zm00001d002095	-0.412566	0.0117627	-0.0239888	0.925919	-0.103447	0.735367	-0.0691349	0.811569	-0.287979	0.130954	-0.113216	0.835984	-0.0646392	0.720318
Zm00001d002096	0.93383	0.192507	2.82977	6.88264e-05	3.52127	0.000740212	1.14057	0.367132	0.904352	0.148899	1.07956	0.267639	0.903639	0.182174
Zm00001d002098	-0.788799	0.0610658	-0.515761	0.459069	-0.369504	0.475022	-0.566625	0.272768	-0.166107	0.735191	0.176758	0.855852	-0.144886	0.757949
Zm00001d002099	-0.0694971	0.654417	0.207902	0.426626	0.106248	0.815241	0.432946	0.0231125	0.100001	0.634916	0.0494816	0.935747	0.267276	0.160951
Zm00001d048690	3.05999	9.77e-61	2.41121	7.5538e-07	3.11518	1.49e-14	2.41352	1.86874e-05	1.74072	3.58106e-13	1.62453	0.00475358	1.91447	0.000394281
Zm00001d002103	-0.149592	0.60915	0.608035	0.0257286	0.277566	0.217687	0.25203	0.387452	0.169072	0.374542	0.179835	0.748381	-0.0386955	0.871763
Zm00001d002104	-0.216147	0.259871	-0.185998	0.437303	-0.145069	0.76739	-0.016168	0.96224	-0.105414	0.616977	-0.255132	0.590367	-0.47565	0.00604399
Zm00001d002396	-3.64976	1.2e-60	-2.02463	1.79898e-15	-1.9374	2.95e-20	-0.318735	0.549914	-2.12292	9.26551e-37	-1.38245	2.87193e-13	-2.26497	2.19248e-24
Zm00001d002111	0.87407	0.00129773	0.59778	0.109153	0.348976	0.523865	0.432817	0.215022	0.455844	0.0872596	0.497815	0.325	0.261194	0.383913
Zm00001d002113	-0.0832456	0.753661	0.130662	0.712452	-0.236593	0.563449	-0.0990549	0.754921	-0.30418	0.11707	-0.366981	0.598085	-0.167073	0.520636
Zm00001d002115	-0.184165	0.374437	-0.251919	0.459069	-0.437388	0.173549	-0.542105	0.0495192	-0.0091586	0.979242	-0.316464	0.629893	-0.487539	0.033524
Zm00001d002119	-0.404833	0.0493909	0.478913	0.0238445	0.0183609	0.969309	0.338576	0.335737	-0.189086	0.217124	-0.108269	0.814386	-0.214423	0.460904
Zm00001d002121	-0.800325	0.341577	0.919273	0.0918179	-0.210904	0.879694	-0.878174	0.0153612	-0.408039	0.334856	0.402628	0.450503	0.266249	0.720318
Zm00001d002122	-0.928532	1.8e-08	-0.876797	7.22291e-07	-0.595349	0.00317088	-0.19522	0.398988	-0.664541	8.67989e-07	-0.698521	7.91684e-06	-0.77259	8.8818e-07
Zm00001d000534	-6.29912	1.53e-60	-0.253175	0.166907	-0.0121987	0.977263	0.681805	0.0125429	-0.385397	0.09418	-0.375075	0.609042	-1.21744	0.00329519
Zm00001d028299	-3.77616	2.1e-60	-0.36124	0.233299	-0.583543	0.152423	-0.513626	0.0605287	-1.65266	3.76918e-20	-0.923738	0.0731203	-1.34038	0.00145548
Zm00001d028231	3.20948	2.6e-60	1.00568	0.00585406	1.34352	0.00482244	1.59143	9.42334e-07	1.35001	3.49324e-12	1.63506	0.0665427	1.85481	0.000251814
Zm00001d002129	0.210913	0.678603	-0.00419025	0.995905	0.235192	0.817174	0.223231	0.662472	-0.442911	0.271114	-0.771064	0.450675	-0.751195	0.00570746
Zm00001d002130	0.0935869	0.843787	-0.616391	0.300305	-0.396647	0.752522	0.201758	0.711708	-0.452011	0.346443	-0.785252	0.557237	-1.15706	3.30137e-05
Zm00001d002131	-0.992265	0.0533612	-0.414159	0.279086	-0.619819	0.128157	-0.23318	0.686372	-0.781925	0.0943997	-0.349979	0.823551	-0.834904	0.0590319
Zm00001d051480	-3.28206	2.6e-60	-1.7987	1.21877e-05	-1.18066	0.00191381	-0.549296	0.142134	-1.62318	5.59482e-19	-1.59707	0.010253	-2.03129	1.27048e-19
Zm00001d033976	2.54605	4.05e-60	2.30162	1.45296e-19	1.79533	5.59e-13	2.05847	7.21115e-06	3.01387	1.10651e-57	2.53854	1.40512e-17	3.0221	6.23109e-35
Zm00001d002135	-0.742935	4.96e-06	0.206529	0.315717	-0.179546	0.514778	0.312834	0.116687	-0.359098	0.0371624	-0.36708	0.0950044	-0.173482	0.285235
Zm00001d051803	-1.90579	8.27e-60	-1.12026	1.38351e-05	-0.673625	4.77e-06	0.0637126	0.901091	-1.08124	6.39626e-16	-0.873124	2.51411e-05	-1.31946	2.58497e-12
Zm00001d016031	6.09128	1.49e-59	4.45994	8.29777e-19	3.8273	1.38e-19	2.46463	2.00919e-05	6.08377	2.87665e-97	4.55706	3.09527e-51	5.93585	1.1344e-93
Zm00001d028139	-2.20621	2.04e-59	-0.842175	0.00308968	-2.33583	5.25e-14	-0.323255	0.237421	-1.2316	2.68321e-08	-1.07054	0.257264	-1.35271	2.4231e-09
Zm00001d050347	-2.60948	5.9e-59	-0.884608	0.00016182	-0.641656	0.0166478	-0.653547	0.00981523	-1.18793	1.2477e-11	-1.00473	8.05789e-10	-1.53639	2.92345e-05
Zm00001d002140	-0.135692	0.504127	-0.135656	0.584851	-0.0987875	0.765119	-0.182561	0.436045	-0.00085885	0.997374	0.0852889	0.848201	0.138843	0.493033
Zm00001d002141	0.0502649	0.735472	0.549058	0.00118457	0.392492	0.0623429	0.101978	0.655328	0.245635	0.0224831	0.314688	0.363025	0.281136	0.0130191
Zm00001d003281	-3.41842	7.24e-59	-0.517223	0.0315118	-0.814249	0.00343552	-0.0892464	0.85944	-1.29186	1.14e-13	-0.926803	0.00242744	-1.68205	1.03209e-06
Zm00001d020686	3.62653	8.55e-59	2.74746	2.0074e-18	2.38715	4.67e-06	1.82117	0.000168093	3.54676	8.07119e-42	3.94621	3.52592e-14	5.66077	2.67216e-76
Zm00001d002145	-0.584272	0.00919739	-0.464067	0.0581677	-0.491128	0.0311564	-0.266551	0.344875	-0.118042	0.481437	-0.353152	0.285328	-0.331722	0.03708
Zm00001d002147	-0.327541	0.327169	-0.146936	0.668647	-0.277157	0.506496	-0.173029	0.642783	-0.399534	0.185919	-0.120628	0.926611	-0.449462	0.133581
Zm00001d002148	0.807484	9.09e-05	0.208473	0.335821	0.408862	0.129121	0.405183	0.0474914	0.390815	0.0166395	0.13486	0.805027	0.457724	0.00658205
Zm00001d002149	0.883476	3.05e-08	0.242776	0.495845	0.326117	0.285685	0.625648	0.0306047	0.915971	2.96027e-07	0.631124	0.119746	0.826691	4.58592e-07
Zm00001d020133	4.10707	1.06e-58	1.90597	0.0278151	3.32342	1.4e-10	2.4239	0.00013619	3.59925	0.00729396	1.40078	0.58494	1.41416	0.0901606
Zm00001d002154	-0.303065	0.224325	-0.640364	0.010966	-0.596152	0.00287283	-0.696271	0.00171701	-0.55619	0.000655923	-0.414384	0.282765	-0.535297	0.00347728
Zm00001d002155	0.604852	0.0122849	-0.214303	0.499884	0.0913054	0.858582	-0.203059	0.552987	-0.285133	0.3413	-0.247272	0.635744	0.0931592	0.732106
Zm00001d002156	0.248293	0.235268	0.257208	0.40656	0.0606625	0.893638	0.0581068	0.871972	0.344856	0.0359912	0.25063	0.302852	-0.119743	0.444336
Zm00001d048176	-4.60729	1.16e-58	-0.801274	0.000286069	-0.654567	0.00433216	0.445461	0.193444	-1.31456	0.265668	-0.798065	0.0256551	-0.939463	6.63313e-07
Zm00001d019591	-1.71085	1.66e-58	-0.802763	0.000421217	-0.931752	2.38e-05	-0.19249	0.593312	-1.16839	3.84075e-15	-0.881519	5.26401e-08	-1.08307	7.82454e-11
Zm00001d002159	-0.952121	0.0107291	-1.49559	0.268801	-0.860599	0.580237	0.199981	0.806635	-0.552621	0.22949	-0.361129	0.747873	-0.281274	0.442385
Zm00001d002160	-0.931117	1.51e-06	-0.875418	0.00137441	-0.519905	0.197721	-0.00215076	0.996963	-1.12091	2.36573e-08	-0.794201	0.0931456	-0.773088	0.0191591
Zm00001d041277	4.03158	1.72e-58	2.18526	2.27669e-06	1.95915	8.38e-05	1.77437	0.0141788	1.62459	1.13502e-09	0.111533	0.935603	1.07248	0.0436916
Zm00001d013398	3.8299	1.73e-58	2.37079	7.19386e-14	2.62266	2.56e-33	2.08804	9.76182e-09	2.45406	5.82827e-31	2.62324	4.68663e-07	2.88756	1.60719e-17
Zm00001d002164	-0.703932	0.0137535	0.480701	0.0530084	-0.0823047	0.892351	-0.254835	0.360389	-0.388613	0.0483473	-0.087393	0.939191	0.810095	3.7265e-08
Zm00001d002166	-0.249427	0.0414904	-0.0764495	0.774512	-0.218527	0.370401	0.10321	0.731085	0.0789004	0.644827	0.113879	0.751368	0.0390736	0.849398
Zm00001d002169	-0.648533	2.91e-07	-0.464337	0.0295753	-0.492572	0.0285604	-0.181419	0.527425	-0.147065	0.290089	-0.122172	0.81237	-0.342024	0.015335
Zm00001d051908	5.69229	2e-58	3.60183	3.81226e-18	2.62472	3.4e-08	3.66042	1.48204e-14	2.54261	9.03003e-06	3.85261	4.4391e-12	4.84065	1.58791e-35
Zm00001d002174	-0.306557	0.818207	0.178678	0.919653	0.0356403	0.980123	-0.349136	0.802957	-0.454076	0.693887	-0.372081	0.895389	-0.394324	0.671814
Zm00001d015092	-2.67341	2.46e-58	-1.91473	4.19141e-08	-1.17061	9.03e-05	0.176394	0.710858	-1.52735	2.38816e-17	-1.09037	0.0627452	-3.38867	2.95415e-49
Zm00001d002184	0.699617	3.97e-05	0.928556	0.000949259	0.572145	0.0119608	0.0481212	0.919586	0.499426	0.00377569	0.436186	0.0636027	0.729558	0.000441356
Zm00001d002185	-0.777249	7.97e-05	-0.661462	0.000223449	-0.615959	0.11101	-0.304751	0.210031	-0.359934	0.020054	-0.327378	0.702139	-0.801647	4.39711e-07
Zm00001d002186	-0.757155	0.00144546	-0.200915	0.582412	-0.270919	0.292938	-0.362517	0.133577	-0.301786	0.094456	-0.268331	0.599672	-0.558376	0.00980772
Zm00001d002190	-0.0548571	0.710109	-0.381107	0.0410953	-0.0758972	0.834366	-0.294243	0.137324	-0.0577309	0.717594	-0.201324	0.459617	-0.453134	0.00310914
Zm00001d002191	-0.520189	0.00446794	-0.302933	0.547111	0.183602	0.80492	0.67987	0.137071	-1.11415	9.72013e-06	-0.760197	0.27625	-0.814466	0.000720762
Zm00001d015852	4.67483	2.87e-58	4.28954	2.41466e-38	3.75865	7.26e-140	3.3722	9.91657e-14	4.22907	2.06279e-107	4.13987	1.67303e-43	5.8313	2.64746e-99
Zm00001d015504	-1.7736	2.96e-58	-0.381069	0.131562	-0.674412	0.00494355	0.339135	0.092398	-0.717398	0.000278395	-0.553049	0.301941	-2.28181	2.54206e-35
Zm00001d043190	-7.41639	4.53e-58	-1.26432	3.0324e-05	-0.677054	0.0255892	-0.597829	0.0264743	-2.0481	4.02555e-26	-1.35371	0.000147969	-1.9817	3.44388e-08
Zm00001d032529	-2.86062	5.19e-58	-1.7751	4.25061e-11	-1.67166	7.44e-08	-0.407271	0.22742	-2.03451	1.27908e-48	-1.39626	0.0011608	-2.49284	1.08686e-15
Zm00001d002232	-0.0126813	0.992215	0.21803	0.910193	0.499375	0.668875	-0.189245	0.903114	0.245655	0.816699	0.463782	0.810119	0.0225554	0.983722
Zm00001d049761	-1.92441	5.67e-58	-0.359912	0.0907233	-0.792427	0.000215074	-0.438852	0.0351651	-1.07087	2.7342e-17	-1.04676	1.45048e-07	-1.20022	1.37599e-20
Zm00001d002235	-0.361426	0.0665008	-0.126153	0.678818	-0.435087	0.43369	-0.34797	0.0495394	-0.369263	0.043163	-0.286282	0.85664	-0.278794	0.0931534
Zm00001d039148	-4.49711	8.51e-58	-0.699156	0.12595	-0.415762	0.432927	-0.0707223	0.87178	-1.10558	0.000523871	-0.641702	0.448388	-0.653639	0.21297
Zm00001d002241	0.122493	0.686177	-0.142181	0.647368	-0.079264	0.837109	-0.400809	0.172512	-0.182543	0.517338	0.0615402	0.963875	0.142013	0.63124
Zm00001d002243	0.651811	3.59e-07	0.395344	0.118278	0.341486	0.184804	-0.111482	0.64816	0.237035	0.168643	0.147358	0.70209	0.217791	0.21829
Zm00001d002244	-0.178693	0.124392	0.0173795	0.9463	0.101585	0.715758	-0.0255226	0.932281	0.12008	0.473769	0.119863	0.716243	0.195585	0.185256
Zm00001d002246	-0.0634021	0.722573	0.239184	0.239191	0.201091	0.367565	0.374963	0.0454478	0.276755	0.102484	0.0386405	0.937867	0.232928	0.150126
Zm00001d041748	3.98591	9.57e-58	1.40129	0.000319872	1.75588	0.00024851	1.67801	0.000165084	2.98745	9.88356e-73	2.57812	8.49362e-07	3.12321	1.39795e-20
Zm00001d011919	-1.79986	1.17e-57	0.316873	0.563402	0.117597	0.875865	0.342304	0.316182	-0.919569	0.000523452	-0.587541	0.69855	-0.413887	0.0552303
Zm00001d002253	0.395416	0.0743233	0.0524282	0.880953	0.320153	0.291436	-0.043216	0.920707	0.366229	0.0316085	0.439975	0.520547	-0.142951	0.600765
Zm00001d002256	0.674469	0.00178061	-0.0724922	0.863581	-0.264934	0.586081	-0.298479	0.3947	0.491633	0.0130761	0.0244193	0.980914	0.285285	0.221639
Zm00001d002257	0.136311	0.504302	-0.148885	0.497676	0.0917108	0.830051	-0.239103	0.345482	-0.238017	0.231767	-0.248406	0.416866	-0.0207757	0.908445
Zm00001d022206	-2.03372	1.73e-57	-1.11139	4.4491e-07	-0.820205	0.000464081	-0.227592	0.462294	-0.953111	3.20155e-11	-0.608976	0.136216	-0.856101	0.000279693
Zm00001d002259	-0.00733591	0.97462	-0.425305	0.0126339	-0.149799	0.614982	-0.195824	0.343911	-0.0672899	0.725536	-0.103135	0.88288	-0.174075	0.425619
Zm00001d002260	-0.0809974	0.88789	0.62205	0.503933	1.36448	0.00108173	-1.23069	0.0707859	-0.890976	0.0286723	-0.776804	0.38908	0.271314	0.350998
Zm00001d002261	0.864298	7.44e-05	0.945347	8.84693e-05	0.830053	0.00121496	0.84969	2.09637e-05	0.626998	3.36543e-06	0.41421	0.344062	0.402043	0.158417
Zm00001d002262	0.312215	0.638404	0.521208	0.515436	-0.660716	0.499714	-0.450939	0.687235	0.734669	0.164479	0.625169	0.556839	0.725181	0.403263
Zm00001d032114	2.45151	3.25e-57	2.54928	3.52475e-16	1.89288	9.68e-12	0.903254	0.00442008	2.19906	1.5873e-49	2.1911	3.25325e-44	2.31821	3.54856e-29
Zm00001d002266	-0.504082	0.0461209	-0.190209	0.703584	-0.114259	0.875231	-0.348851	0.108852	-0.247334	0.193711	-0.520321	0.381652	-0.196649	0.422964
Zm00001d002267	-0.353143	0.0847172	0.365245	0.160825	0.266078	0.448191	-0.0941397	0.791982	-0.432569	0.0167128	-0.37844	0.238472	0.0485077	0.833568
Zm00001d002272	-0.563744	0.0152033	0.0222405	0.947398	-0.400241	0.0874435	0.102124	0.64308	0.244025	0.0757821	0.144368	0.771885	0.404867	0.00400561
Zm00001d002274	0.653812	0.0430265	0.864539	0.0813658	0.720074	0.224603	-0.394848	0.149737	0.484018	0.0238964	0.296613	0.485991	0.69504	0.014647
Zm00001d002275	-0.189215	0.156592	0.110612	0.603832	0.0195733	0.958755	0.27983	0.244528	0.216785	0.0625515	0.16264	0.757365	0.664369	0.000176154
Zm00001d053684	3.62118	4.33e-57	-0.321766	0.555043	-0.127223	0.886085	-1.41179	0.00918202	1.45412	1.90117e-05	0.955618	0.0420114	1.11977	0.0175311
Zm00001d028708	4.54841	4.85e-57	2.47116	0.00366327	2.77652	2.44e-05	1.89455	0.00705013	1.99371	2.03854e-07	1.04286	0.324887	2.95812	6.02816e-14
Zm00001d002282	-0.825149	0.000100003	-0.373933	0.175898	-0.226469	0.531853	-0.143098	0.646908	0.144728	0.441383	-0.167092	0.83609	0.032968	0.901567
Zm00001d029447	2.45299	1.23e-56	0.798401	0.11773	0.862683	0.074111	0.969548	0.0761532	1.00037	0.0029183	0.773216	0.11433	1.11839	5.61084e-06
Zm00001d002284	-0.596278	0.000489203	0.544026	0.00626565	0.187691	0.61228	-0.069283	0.820935	-0.280803	0.0676383	-0.079826	0.903442	0.0800268	0.649663
Zm00001d024379	4.07077	1.55e-56	2.54772	1.0204e-13	2.37646	1.05e-12	1.15306	0.0615082	2.45984	6.52496e-16	1.32088	0.0814273	0.637441	0.035244
Zm00001d015746	-7.03182	1.75e-56	-1.0738	0.493963	-2.18296	0.169458	-1.1875	0.00259456	-3.25815	2.76834e-26	-1.18593	NA	-0.850038	0.0295792
Zm00001d002287	0.658138	0.161403	1.35621	0.000261711	0.235093	0.782861	1.66934	0.0144062	1.97794	1.4234e-11	1.52076	0.00777516	1.12269	0.042215
Zm00001d002288	0.499072	4.11e-05	0.580473	0.0384481	0.867225	0.00160043	0.177767	0.717765	0.658478	1.6525e-06	0.623521	0.0457881	0.910916	3.08018e-06
Zm00001d002290	0.209186	0.502382	0.871332	0.0048848	0.592788	0.164353	0.470306	0.207687	0.750422	0.0132529	0.596955	0.356028	0.413021	0.184741
Zm00001d002292	-0.232621	0.22003	0.257916	0.393343	0.166405	0.717682	0.13902	0.59428	-0.150602	0.296493	-0.16064	0.809183	-0.215534	0.200826
Zm00001d002296	0.501459	0.00505762	0.0110766	0.970641	-0.00301365	0.994732	-0.192102	0.519142	0.11195	0.621296	0.21237	0.698606	0.0643026	0.794327
Zm00001d031213	5.09617	3.08e-56	5.17553	1.23272e-24	3.61496	9.28e-21	3.55013	4.46604e-13	4.13934	1.78833e-49	3.84923	4.45497e-12	4.8613	3.08694e-41
Zm00001d010907	4.92518	6.16e-56	3.88577	9.02829e-22	3.12411	3.59e-13	2.09772	2.57437e-06	4.10444	6.99553e-55	3.14834	6.3649e-20	4.23948	1.88572e-32
Zm00001d002307	-0.823102	0.292629	-0.234065	0.523129	0.00559731	0.997308	-1.16583	0.0496148	-0.893083	0.288167	-0.319291	0.918038	-0.550498	0.353771
Zm00001d019704	-3.15584	6.27e-56	-3.21576	2.00502e-23	-2.34134	1.95e-08	0.325085	0.38814	-3.59544	0.0124955	-1.53118	0.00469004	-2.15006	1.77717e-29
Zm00001d024722	-1.91492	1.41e-55	-1.71878	7.94524e-11	-1.53461	6.09e-19	-0.418603	0.133227	-1.21792	1.38159e-15	-1.27826	0.00201552	-2.03202	2.11196e-11
Zm00001d002313	-0.370893	0.0141006	-0.0266284	0.937231	0.00159478	0.997364	0.386706	0.0417407	-0.416604	0.0197458	-0.238662	0.640229	-0.100128	0.719154
Zm00001d002314	0.871031	0.00150027	1.03628	0.0775469	0.711439	0.23746	-0.48221	0.496264	0.061414	0.891842	0.746525	0.460783	0.196827	0.616224
Zm00001d002315	0.0716108	0.841251	-0.0291821	0.920777	-0.187443	0.729069	-0.0277902	0.952526	-0.460243	0.0327416	-0.333702	0.783574	-0.188831	0.557938
Zm00001d009927	2.0988	1.63e-55	1.44658	4.32682e-05	1.47572	1.68e-07	0.212544	0.631316	1.43192	6.21265e-16	1.36406	1.62622e-06	1.54227	5.68749e-07
Zm00001d002317	-0.585537	0.0167617	-0.0417634	0.907571	-0.36628	0.439047	-0.236777	0.408856	-0.338662	0.158296	-0.359453	0.682212	-0.412989	0.0344998
Zm00001d002323	-0.7678	1.14e-05	-0.105025	0.577135	-0.404473	0.0685987	-0.360245	0.0388899	-0.335025	0.0162843	-0.250926	0.326784	-0.40064	0.00190065
Zm00001d048611	6.88289	2.42e-55	4.62988	0.00585228	5.33886	5.41e-09	5.75841	1.99236e-05	4.32393	1.00354e-11	4.13157	9.36539e-05	5.04621	2.79282e-12
Zm00001d029056	-2.15405	2.98e-55	-0.408852	0.117062	-0.46522	0.0508317	0.469445	0.0114414	-0.577774	0.00107421	-0.465299	0.30711	-0.675988	0.000667359
Zm00001d002326	0.978113	1.98e-05	0.580165	0.0288366	0.775104	0.0386948	1.02546	0.00747847	0.556782	0.000130632	0.145518	0.878629	0.41579	0.00157309
Zm00001d002330	0.38758	0.064353	0.385806	0.11463	0.0381972	0.918849	-0.207813	0.424489	0.193049	0.38583	0.369274	0.142994	0.282393	0.267563
Zm00001d002332	0.485723	0.0110182	0.515126	0.00598934	0.0622686	0.909884	-0.356763	0.0730711	0.199011	0.262973	-0.148891	0.850585	0.0761087	0.703737
Zm00001d002333	-0.604956	0.077938	0.968048	0.00392185	0.708173	0.0729139	-1.22564	0.00614736	0.781058	0.013162	0.39664	0.438511	1.26604	0.000848439
Zm00001d002334	-0.332496	0.000399746	-0.42431	0.00287812	-0.511561	0.0331054	-0.191562	0.300986	-0.479786	1.16173e-05	-0.480303	0.0088842	-0.645656	4.13688e-09
Zm00001d002338	0.988147	4.07e-05	1.79397	9.04544e-14	1.2253	5.79e-10	0.531957	0.34247	1.0943	5.49764e-09	1.03646	0.00672737	1.28515	3.99163e-06
Zm00001d002339	0.379717	0.00609715	-0.219701	0.250858	-0.0299875	0.935756	-0.427639	0.0128092	0.287909	0.0339215	0.223804	0.308968	-0.221054	0.282404
Zm00001d002340	-0.195971	0.193427	-0.126815	0.550055	-0.175589	0.537526	-0.141049	0.655443	-0.0612859	0.733118	-0.0406356	0.932605	-0.192197	0.251812
Zm00001d002341	0.843801	0.0225704	0.461608	0.555137	0.674114	0.320691	0.511029	0.398753	0.140735	0.783025	-0.079128	0.947766	0.533299	0.198898
Zm00001d018261	2.26602	4.47e-55	2.6638	1.05077e-41	1.2776	6.82e-05	0.118891	0.839358	1.85151	1.31046e-26	1.90646	3.68741e-17	2.81474	4.40015e-50
Zm00001d020636	3.25014	5.74e-55	2.95508	1.10761e-14	2.50239	1.19e-28	1.99872	3.57137e-05	2.21307	3.94955e-32	2.1007	1.61882e-16	3.43827	7.96666e-37
Zm00001d002345	-0.375082	0.121116	-0.342571	0.188276	-0.539946	0.18988	-0.0102941	0.984392	-0.152875	0.56778	0.0229527	0.985565	-0.433594	0.138996
Zm00001d049293	-2.92626	1.09e-54	-0.888853	0.00171533	-1.48158	0.000869054	-1.46647	6.88246e-05	-1.08072	2.05342e-06	-1.01113	0.0435298	-1.70804	3.72684e-26
Zm00001d038056	-3.58063	1.13e-54	0.0946734	0.764041	0.0070251	0.989752	-0.0714625	0.85944	-0.101587	0.623155	-0.00230466	0.996893	-0.625289	0.027155
Zm00001d006364	-5.59641	1.36e-54	-0.806962	0.00447935	-0.325739	0.447048	0.554575	0.142134	-0.830359	4.25811e-06	-0.412948	0.569849	-1.17344	2.2055e-06
Zm00001d002349	-0.874056	0.00107603	0.117139	0.710318	-0.197823	0.600819	-0.119328	0.736683	-0.414634	0.0532568	-0.192916	0.849139	-0.281583	0.22812
Zm00001d050310	2.08481	1.7e-54	1.36067	1.42443e-08	1.39049	3.96e-06	0.337432	0.417378	1.1269	4.52426e-19	1.01678	0.0080006	1.59029	3.28907e-10
Zm00001d002352	0.23958	0.197834	-0.349312	0.219002	-0.267149	0.387548	-0.219239	0.447198	0.120116	0.570234	-0.00167211	0.997381	-0.253222	0.295167
Zm00001d002353	0.987123	6.13e-14	1.26105	2.66841e-09	0.550312	0.0448785	1.13632	0.000106576	1.4731	4.02053e-13	1.62044	1.04838e-09	2.20912	1.53447e-28
Zm00001d002356	0.744325	0.0550641	-0.384811	0.310217	-0.0592977	0.917228	0.100474	0.859654	0.542415	0.147566	0.51059	0.652862	0.227255	0.601831
Zm00001d036425	3.43216	2.05e-54	1.51316	0.00272433	-0.56264	0.457712	2.8116	4.51736e-31	-0.324236	0.268734	-0.933222	0.375831	-0.623462	0.0951673
Zm00001d002358	-0.0231197	0.899594	0.153399	0.76729	0.0378786	0.935743	0.211515	0.310307	-0.020945	0.929449	-0.00513632	0.992941	-0.102322	0.587397
Zm00001d002359	-0.325154	0.00965409	-0.0613256	0.845127	-0.300026	0.338899	-0.234675	0.24508	-0.0949442	0.579692	-0.135458	0.849496	0.0914592	0.512351
Zm00001d031290	-3.08178	2.41e-54	-0.71768	0.0973147	-0.215813	0.808371	-0.440983	0.103782	-2.39445	0.0085267	-0.625453	0.298878	-1.14526	0.016089
Zm00001d031777	3.37416	3.44e-54	2.27467	0.000945178	4.09692	1.54e-07	0.901604	0.22093	2.09005	1.25045e-12	1.47021	0.168545	1.24814	0.0277221
Zm00001d026436	8.613	4.75e-54	8.87014	1.05937e-18	5.27408	1.02e-39	3.74442	7.37133e-08	6.77421	1.13576e-26	6.25088	2.9944e-14	8.99003	6.32839e-24
Zm00001d027366	-1.94068	9.01e-54	-0.408887	0.146086	-0.1471	0.775667	0.0799634	0.793197	-0.752539	4.99456e-07	-0.62651	0.139531	-0.962426	3.78241e-06
Zm00001d002366	-0.133454	0.251001	0.211464	0.230313	0.363929	0.0458844	0.181423	0.301396	0.154987	0.303307	0.0171114	0.976597	0.383865	0.0297106
Zm00001d002369	0.141736	0.719757	0.00853523	0.9857	0.399678	0.46798	0.503452	0.187445	0.0330968	0.92679	-0.429469	0.5065	0.148818	0.691638
Zm00001d002371	0.0564772	0.695157	0.0957744	0.67939	0.070904	0.858116	0.0279372	0.914103	0.127628	0.364774	0.0616698	0.944384	0.265573	0.0823414
Zm00001d015406	-3.47438	9.84e-54	-1.93463	1.55647e-23	-0.868318	1.26e-05	0.231826	0.214576	-0.812602	5.09394e-08	-0.682164	0.0957655	-1.80135	5.67484e-49
Zm00001d002373	-0.520764	5.51e-05	-0.229018	0.256749	-0.287967	0.208149	-0.00917996	0.971179	-0.0505211	0.758601	-0.0494217	0.903107	-0.253429	0.0441379
Zm00001d002377	-0.120047	0.527042	0.63944	4.2219e-05	0.535602	0.0172427	0.168675	0.406932	0.0251351	0.877281	-0.0214884	0.964233	0.205017	0.151807
Zm00001d002382	0.641644	0.0256213	0.324834	0.374309	0.209119	0.688395	-0.0189802	0.967168	-0.0838224	0.772789	0.00600148	0.995742	0.134971	0.598107
Zm00001d005663	-10.3875	1e-53	-1.16445	2.88786e-06	-0.309508	0.58205	-0.265836	0.478282	-1.5125	5.5773e-11	-0.667371	0.498409	-2.08476	0.378478
Zm00001d002384	-0.605913	0.082169	-0.649875	0.0113918	-0.207802	0.535198	0.032784	0.929145	-0.341892	0.19761	-0.545021	0.138079	-0.729738	0.0025768
Zm00001d002385	-0.743582	0.00382814	-0.209631	0.597205	-0.220104	0.666316	-0.188737	0.619309	-0.415539	0.104147	-0.7073	0.214662	-1.32113	6.34875e-06
Zm00001d002386	0.01762	0.940924	0.0560416	0.841045	0.305597	0.293584	0.335152	0.0992303	0.233201	0.139884	-0.0930009	0.895234	-0.0400591	0.833426
Zm00001d026690	3.08751	1.22e-53	1.65842	4.7257e-11	1.97441	2.06e-09	0.859304	0.0556728	1.86403	2.35144e-21	1.50325	2.08438e-07	1.82473	1.07483e-06
Zm00001d002388	0.235092	0.034789	0.193362	0.2818	0.295093	0.142747	0.15778	0.372233	0.305165	0.0142016	0.0725148	0.900787	0.358269	0.0214224
Zm00001d002390	-0.661841	4.14e-05	-0.464381	0.0332398	-0.557266	0.103502	-0.206498	0.384693	-0.666873	2.53259e-07	-0.602066	0.0115346	-0.747378	1.06662e-06
Zm00001d002391	0.0264438	0.887042	0.100331	0.724636	0.014278	0.980227	0.0246278	0.955984	0.0690975	0.700498	0.231889	0.695885	0.427613	0.0464697
Zm00001d051499	-2.67309	1.22e-53	-0.967725	0.00780622	-0.312956	0.715758	-0.0925279	0.862211	-1.46507	5.60069e-06	-1.127	0.2822	-1.78404	4.30729e-07
Zm00001d002395	0.179621	0.161115	-0.328544	0.02267	-0.146707	0.532304	-0.23154	0.169284	0.235114	0.135778	0.0491152	0.907095	-0.247209	0.189354
Zm00001d052971	2.03178	1.34e-53	0.974053	0.00251135	1.23229	5.7e-05	1.16953	0.00138564	1.21794	2.29022e-22	0.870283	0.00291762	1.85937	1.33139e-12
Zm00001d002402	0.00203554	0.999034	2.98246	0.0565474	NA	NA	1.89234	0.201121	NA	NA	0.242653	0.921336	1.82234	0.179502
Zm00001d002403	0.861607	0.00920554	0.358486	0.380584	0.102521	0.890265	-0.0547675	0.931706	0.536602	0.14399	0.392411	0.759684	0.419098	0.280612
Zm00001d002405	-0.78448	0.136858	0.8174	0.0770301	-0.0357302	0.966177	-0.449285	0.35452	-0.604561	0.197303	-0.156741	0.910719	0.314659	0.312088
Zm00001d038020	5.26208	1.64e-53	2.5348	1.27339e-06	2.82302	5.37e-08	2.8879	3.90795e-07	2.01859	2.58494e-06	2.11932	0.0128558	3.33961	1.33491e-12
Zm00001d021791	-3.34767	1.74e-53	-1.39864	7.30447e-12	-1.13678	0.0121381	-0.143769	0.772286	-1.71912	5.04044e-13	-1.10748	0.0325888	-1.77066	1.69765e-06
Zm00001d023874	1.79281	2.07e-53	0.873297	0.000171047	1.29417	4.17e-10	0.352747	0.371244	0.976005	3.06091e-08	0.821194	0.0137677	1.42068	9.33707e-09
Zm00001d021943	-2.69023	2.15e-53	-0.7066	0.00155577	-0.756364	0.0176709	0.133649	0.723131	-1.48751	7.31326e-08	-1.28324	0.00881908	-2.13824	1.49821e-18
Zm00001d035560	-4.81847	2.39e-53	-0.599717	0.000536172	-0.500209	0.0913005	0.338319	0.0325792	-0.608351	5.45658e-08	-0.570479	0.0211356	-0.844346	0.00133885
Zm00001d002415	0.882592	0.295825	1.82716	0.0961426	1.66827	0.0771023	2.70367	2.59638e-05	1.36609	0.0607034	0.57887	0.588254	0.640663	0.285854
Zm00001d002416	0.74125	0.465904	0.199759	0.921432	1.31826	0.4019	0.144259	0.915106	1.29267	0.08764	1.42003	0.178017	0.7091	0.260211
Zm00001d002418	-0.320241	0.0101137	0.0679375	0.778239	-0.0421059	0.894756	0.0464565	0.853685	-0.0404611	0.798927	-0.108022	0.747624	0.188044	0.264578
Zm00001d002419	0.215798	0.194674	-0.104604	0.749328	0.0582262	0.927831	0.0559806	0.855732	0.3311	0.0506267	0.209689	0.8378	0.280912	0.223856
Zm00001d002420	-0.363698	0.217235	-0.771312	0.0127191	-0.538662	0.0530497	0.0126533	0.977449	-0.273333	0.293965	-0.58973	0.0515696	-0.53648	0.0881704
Zm00001d017418	4.45236	2.62e-53	1.83886	0.0331562	0.0106258	0.995564	2.85669	4.84274e-06	0.894908	0.0919433	0.819784	0.618788	0.42036	0.442888
Zm00001d002422	0.157939	0.646034	0.657007	0.0019011	0.400476	0.440522	0.243309	0.508125	0.703066	0.000572314	0.605765	0.327239	-0.433715	0.180988
Zm00001d044967	-4.85663	2.63e-53	-1.32389	1.01142e-16	-1.43209	8.15e-11	-0.0894731	0.877144	-1.35759	9.33268e-33	-0.899801	0.0591315	-2.08848	2.8319e-13
Zm00001d002424	0.545101	0.190203	0.329934	0.632611	-0.0171847	0.984626	-0.332498	0.624164	0.184542	0.756277	0.0864949	0.945011	0.863923	0.0916503
Zm00001d002425	0.342077	0.497377	-0.438323	0.345276	-0.24881	0.68371	-0.0983455	0.89872	-0.397144	0.419056	-0.30655	0.793552	-0.0770203	0.884683
Zm00001d039913	-2.77116	3.88e-53	-1.0762	3.39117e-06	-1.21478	5.6e-09	-0.0514972	0.917406	-1.72744	2.2943e-17	-1.09738	1.3444e-09	-1.84258	5.92588e-35
Zm00001d002428	0.486452	0.000857163	-0.0344363	0.877767	0.123226	0.759824	0.0152691	0.966437	-0.100598	0.60281	-0.0495332	0.939191	-0.093096	0.681317
Zm00001d002429	-0.61033	0.00349579	-0.0220693	0.964294	0.103573	0.903897	0.0493046	0.891623	-0.557616	0.000973671	-0.516737	0.614588	-0.628887	0.00528492
Zm00001d045582	-5.01192	4.35e-53	-4.58116	1.59526e-12	-2.70092	0.000583922	-2.07422	1.53822e-12	-3.16805	6.40825e-07	-3.00572	0.000419974	-2.9127	3.25158e-41
Zm00001d051014	1.79177	4.91e-53	0.76852	0.0659601	1.15512	0.00215472	0.669329	0.00366365	1.17012	1.20619e-15	0.877484	1.2436e-05	1.24033	0.000136331
Zm00001d002433	0.72805	3.65e-07	0.0883393	0.831445	0.270971	0.310854	0.12926	0.615565	0.368764	0.0242613	0.307381	0.352218	0.595845	0.00111181
Zm00001d005986	-2.51959	4.97e-53	-1.11123	4.85694e-08	-0.905874	0.00123867	-0.0894635	0.845342	-1.35736	2.386e-23	-0.872707	0.0299588	-1.93784	9.33036e-07
Zm00001d028243	-3.08697	5.13e-53	-0.2847	0.618062	-0.541265	0.00567389	-0.477662	0.098591	-1.68235	1.08175e-10	-1.26562	0.0643211	-1.87266	1.04893e-15
Zm00001d047797	1.82542	1e-52	1.62578	5.16316e-08	1.54497	9.22e-16	0.80661	0.00153337	1.7504	3.31316e-21	1.43615	1.44075e-09	1.68021	3.64417e-25
Zm00001d002437	0.244134	0.851789	0.616218	0.69753	NA	NA	-0.0963686	0.968894	NA	NA	-0.697251	0.783895	NA	NA
Zm00001d005995	-1.76056	1.12e-52	-0.46977	0.164611	-0.525958	0.0166175	-0.372476	0.130603	-0.707945	1.207e-05	-0.46792	0.0557546	-0.802631	0.000531844
Zm00001d002440	0.600886	2.1e-08	0.179191	0.708625	0.371435	0.165435	0.255042	0.356418	0.619497	1.6692e-06	0.49034	0.0260243	0.653559	2.6039e-05
Zm00001d032222	5.15845	2.36e-52	3.38082	2.03344e-21	3.64902	2.07e-22	3.26271	0.000343138	3.92457	5.68383e-43	3.37972	1.26283e-06	5.05207	1.17989e-31
Zm00001d002444	-0.215471	0.706179	-0.505725	0.294918	-0.568959	0.29897	-0.265006	0.72506	-0.538749	0.193075	-0.479112	0.678408	-0.526793	0.0981868
Zm00001d037288	4.07829	3.08e-52	3.92075	1.29794e-13	4.44298	3.98e-41	3.22179	3.10887e-09	3.66303	2.10563e-27	1.95749	1.89473e-06	3.71286	6.32103e-14
Zm00001d029975	-2.02212	1.66e-51	-1.34442	4.88918e-07	-0.842421	0.00683397	-0.164939	0.615597	-1.09362	1.07888e-14	-0.956432	7.83232e-05	-1.38182	3.67836e-17
Zm00001d014366	2.77577	2.29e-51	1.66298	1.46443e-12	1.20028	2.24e-05	0.125384	0.772375	2.07886	1.39888e-21	1.75185	2.93286e-17	1.77465	1.20077e-09
Zm00001d002450	-0.0373358	0.804726	-0.598506	0.0552486	-0.164631	0.546955	-0.331923	0.102387	-0.0944575	0.557328	-0.135837	0.692452	-0.581631	0.000501963
Zm00001d002451	-0.848105	5.39e-06	0.149164	0.72975	0.245873	0.701104	0.254536	0.675481	0.216014	0.281995	-0.351236	0.840866	-0.607668	0.0240784
Zm00001d022516	7.35739	3.74e-51	5.46721	1.20473e-06	6.29849	3.77e-30	5.98254	1.12983e-27	5.64208	6.14506e-14	4.86291	1.60151e-18	6.55125	1.62945e-113
Zm00001d024531	3.82312	4.74e-51	3.20396	1.46594e-42	2.58743	9.23e-22	1.86351	7.42521e-05	3.10577	3.48675e-12	2.04687	5.96037e-08	2.59576	1.28876e-37
Zm00001d002455	-0.102874	0.72965	-0.940554	0.275298	-0.498062	0.167591	-0.185703	0.617785	-0.129208	0.63651	-0.322937	0.722428	-0.385534	0.114521
Zm00001d002456	0.0810425	0.722256	-0.445255	0.525589	-0.125167	0.733525	0.172476	0.541766	-0.332096	0.121544	-0.297917	0.676207	-0.134836	0.41592
Zm00001d028112	4.59542	5.41e-51	3.57523	2.17486e-12	2.00507	6e-05	1.48588	0.00361272	3.19204	1.20464e-18	2.31702	9.58258e-06	2.54898	3.11273e-17
Zm00001d045988	-4.01461	6.33e-51	-1.25875	4.48436e-06	-0.749268	0.117245	0.344555	0.316949	-0.759146	2.26553e-06	-0.669426	0.421255	-1.20502	1.64515e-10
Zm00001d044517	2.6802	7.03e-51	3.41105	1.13353e-52	2.50418	9.13e-15	1.65708	0.000633516	2.25545	8.24837e-38	2.16812	7.63952e-12	2.43667	1.45847e-13
Zm00001d002475	-0.135125	0.56034	-0.447278	0.322322	0.0526098	0.896205	-0.299433	0.234771	-0.303055	0.13585	-0.171279	0.640553	-0.246652	0.216655
Zm00001d002476	-0.559855	0.80932	1.37481	0.552578	-2.68025	0.183793	0.572581	0.754799	NA	NA	NA	NA	2.99457	0.0507133
Zm00001d002478	-0.130531	0.482062	-0.103129	0.705452	-0.0621085	0.877186	-0.134739	0.620316	0.107336	0.605301	-0.289223	0.738341	-0.283271	0.171907
Zm00001d002481	0.0157819	0.968921	-0.538367	0.861827	-0.238375	0.521312	-0.26949	0.411047	0.17162	0.49315	-0.0822115	0.919803	0.19772	0.418026
Zm00001d002483	-0.363807	0.0612074	-0.209547	0.430335	-0.46385	0.155462	-0.363127	0.0247463	0.132538	0.415645	-0.130541	0.834828	-0.481168	0.0257277
Zm00001d002485	0.952734	1.07e-09	0.172585	0.816904	0.453894	0.177891	0.0750374	0.683865	0.0879177	0.650074	-0.0124627	0.973004	0.525318	2.09722e-05
Zm00001d002489	-0.531742	0.055749	0.339473	0.651396	0.464115	0.546144	-0.172158	0.782467	-0.664911	9.90505e-05	-0.32346	0.783357	-0.563271	0.00102956
Zm00001d002490	0.385404	0.437486	0.585305	0.387952	0.511982	0.43212	-0.061025	0.955296	0.55805	0.241565	0.429011	0.568918	0.343746	0.549548
Zm00001d034865	4.22185	7.99e-51	2.37776	2.12815e-31	1.77445	1.48e-05	0.855967	0.00420669	2.21455	1.23909e-28	2.48707	1.42669e-19	2.90449	2.86911e-25
Zm00001d002495	-0.674863	0.18287	-0.161116	0.863249	-0.545566	0.400705	1.25806	0.00610766	0.37189	0.286734	0.6037	0.450176	0.0119215	0.988234
Zm00001d002499	-0.419368	0.0230402	-0.412456	0.0897802	-0.274138	0.477355	0.0136975	0.972139	-0.179267	0.407563	-0.29112	0.411137	-0.343911	0.056438
Zm00001d002500	-0.86924	0.000883046	-0.96179	0.57888	-0.00696959	0.984955	-0.265883	0.495742	-0.707271	0.00445316	-0.559009	0.108968	-0.888636	4.61934e-05
Zm00001d002501	-0.825268	1.07e-06	-1.05284	0.358179	-0.554749	0.0290932	-0.0629532	0.880981	-0.470674	0.0436044	-0.466727	0.135148	-1.20915	3.20542e-09
Zm00001d002503	-0.414253	0.0591446	-0.34433	0.332408	0.0073289	0.993975	0.79812	0.00483781	-0.311472	0.123791	0.0245064	0.978334	0.803658	0.0241221
Zm00001d002504	-0.0649369	0.73359	-0.00709151	0.981021	-0.0587245	0.853259	-0.235288	0.352752	-0.146179	0.409679	-0.0233125	0.965488	0.0884291	0.634277
Zm00001d002510	-0.95336	0.000165951	-0.775108	0.0850203	-0.529495	0.392734	-0.358135	0.404098	-0.405412	0.0681586	-0.290029	0.827511	-0.740666	0.0114142
Zm00001d002511	-0.202564	0.258412	0.0807496	0.882764	-0.0172429	0.968861	-0.0176647	0.950703	-0.0120463	0.953647	-0.146946	0.716649	-0.110338	0.619518
Zm00001d003615	-3.01185	1.14e-50	-1.16093	3.67154e-06	-1.43143	0.00192377	-0.882635	0.0186028	-2.69362	1.7504e-08	-2.22659	0.0120998	-2.05433	3.60913e-22
Zm00001d002519	-0.41428	0.412447	-0.110052	0.929468	0.627774	0.449771	0.186864	0.853763	-0.0345009	0.946887	0.206976	0.846771	0.478437	0.435512
Zm00001d029062	-4.32616	1.2e-50	-0.696133	0.00314584	-0.764851	0.00287546	0.613928	0.00197663	-0.732496	4.14519e-09	-0.429763	0.405938	-0.913446	0.000356271
Zm00001d052519	-2.58555	1.68e-50	-0.700984	8.15889e-05	-0.564518	0.351953	-0.140856	0.611836	-1.32884	1.32772e-13	-0.883684	0.00308042	-1.52153	4.64231e-05
Zm00001d042191	-2.09181	3.2e-50	-1.05366	4.84492e-11	-0.85512	1e-06	-0.047676	0.895905	-1.03502	6.35276e-14	-0.945372	4.36078e-06	-1.17351	1.11332e-07
Zm00001d037057	4.74622	3.39e-50	3.44344	2.11688e-07	5.85862	3.05e-14	4.33497	2.68476e-08	1.93944	3.09761e-05	3.0078	6.35693e-09	3.96702	9.55762e-08
Zm00001d051934	-3.4651	3.58e-50	-0.636763	0.030176	-2.01591	1.73e-05	0.234342	0.637784	-1.22035	6.65568e-14	-0.792945	0.239129	-1.1837	2.84962e-05
Zm00001d025333	7.35635	5.78e-50	5.04405	9.61704e-11	4.26442	4.31e-14	3.07551	1.66466e-05	4.82049	4.67245e-33	4.2393	3.77291e-12	6.09088	7.08492e-26
Zm00001d015405	-4.23861	6.86e-50	-1.01396	2.4009e-05	-0.948707	2.86e-05	0.258702	0.240224	-0.769445	2.26215e-05	-0.676689	0.185325	-0.928334	2.1444e-06
Zm00001d002534	-0.280072	0.225581	0.348605	0.460089	0.0376466	0.930958	-0.319832	0.381193	-0.147552	0.470107	-0.0296069	0.969374	0.596628	0.015865
Zm00001d002535	-0.49293	0.0510422	0.0395467	0.962079	0.325985	0.628421	-0.833296	0.160596	-0.589222	0.0712679	-0.164564	0.831701	-0.693922	0.046765
Zm00001d002537	-0.730082	1.14e-05	-0.393995	0.0652851	-0.312586	0.255	-0.38075	0.165319	-0.271969	0.232	-0.378716	0.420888	-0.479947	0.016191
Zm00001d002538	0.464082	0.000199013	-0.400223	0.529685	-0.017045	0.961339	0.102909	0.647476	0.133104	0.394249	0.127484	0.752838	0.139502	0.429393
Zm00001d002539	-0.843258	0.0209031	-0.555243	0.195141	-0.714757	0.330546	-0.740201	0.0454008	0.0208601	0.959284	-0.292755	0.680851	-0.563687	0.0992431
Zm00001d038476	3.56658	7.1e-50	6.60413	2.09756e-57	2.87211	1.16e-15	2.20492	3.35269e-13	3.93066	5.51892e-177	3.23636	3.61591e-51	3.82644	5.51988e-93
Zm00001d002541	0.419259	0.76843	NA	NA	NA	NA	-0.613852	0.60361	NA	NA	-0.799896	0.747747	-0.0503624	0.962154
Zm00001d002542	0.224297	0.550088	-0.359051	0.655634	0.2706	0.712496	0.305488	0.372752	0.224486	0.468159	0.267159	0.728538	0.389059	0.238937
Zm00001d002543	-0.230125	0.42706	-0.871759	0.664154	-0.117484	0.851918	0.0835109	0.881082	-0.428288	0.0923672	-0.0610975	0.927599	-0.233118	0.567811
Zm00001d002544	0.460797	0.0422212	0.869642	0.0112109	0.404449	0.260153	-0.116429	0.844824	0.509829	0.00703486	0.202526	0.736561	0.783159	0.000195277
Zm00001d044261	3.54717	7.45e-50	3.24593	2.33336e-22	1.94792	1.22e-06	2.07696	1.20968e-09	2.37381	2.40757e-49	2.53042	1.77197e-15	3.71296	8.74793e-42
Zm00001d022130	3.33211	8.6e-50	2.05201	0.00161674	3.01002	2.67e-13	1.16808	0.06039	1.91347	1.90255e-08	1.2673	0.0687555	1.41442	2.24351e-07
Zm00001d002548	-0.38684	0.0158811	-0.149595	0.6139	0.0301607	0.950458	0.157003	0.656124	0.0174327	0.938976	0.0253566	0.977222	-0.22468	0.2484
Zm00001d002549	-0.933848	0.0499994	-0.401392	0.776074	0.340813	0.852996	0.0553214	0.936443	-0.681158	0.166418	-0.0643421	0.964868	-0.89016	0.0494862
Zm00001d045574	-2.51307	9.21e-50	-1.49072	1.84401e-13	-1.57056	1.45e-09	-1.10763	8.19413e-07	-1.81608	2.10443e-33	-1.31239	0.00777689	-1.82771	7.27619e-15
Zm00001d002553	-0.142828	0.742774	0.136445	0.746315	0.432094	0.461541	-0.219315	0.692873	0.533009	0.0937888	0.0979999	0.966752	0.723035	0.00971702
Zm00001d028759	-2.15767	1.71e-49	-0.0216385	0.939259	-0.427956	0.144223	0.193972	0.343141	-0.732667	1.15161e-05	-0.457491	0.0944538	-0.779631	1.55956e-06
Zm00001d018972	-3.19322	1.76e-49	-1.78611	1.38077e-15	-1.66542	1.38e-07	-1.3493	0.000144661	-2.24842	2.25095e-19	-1.7907	1.08258e-05	-2.15293	7.66932e-13
Zm00001d020592	-5.46112	1.84e-49	-0.651571	0.773416	-1.43918	0.334319	-2.9507	0.0225164	-3.05715	9.32608e-39	-1.36472	NA	-0.742765	0.134819
Zm00001d051569	4.07353	2.19e-49	0.730133	0.199042	1.46417	0.0212434	0.953069	0.175849	2.67629	1.61839e-16	2.57738	1.81623e-06	2.48332	1.02419e-16
Zm00001d026649	2.92777	4.52e-49	1.20697	0.0159785	2.11292	3.11e-06	0.110034	0.859102	0.856164	0.000212822	0.550118	0.456578	1.24412	2.97233e-05
Zm00001d002572	-0.00668737	0.989031	0.13487	0.914951	-0.0298788	0.960925	-0.268119	0.694203	-0.171271	0.644816	0.336766	0.806582	0.190311	0.60588
Zm00001d002573	0.355128	0.141777	0.76548	0.0249197	0.484114	0.0937912	-0.295691	0.446775	0.648863	0.0086145	0.281643	0.602682	0.274959	0.207471
Zm00001d002576	-0.108706	0.794451	2.04826	0.0114454	0.846248	0.0904849	-1.09854	0.0443275	0.0157292	0.977035	0.0992042	0.947118	0.121995	0.805614
Zm00001d028948	2.27689	4.84e-49	1.24267	6.49453e-13	1.37251	1.35e-11	0.308483	0.426443	1.46979	1.19335e-17	1.04421	2.00225e-09	1.33691	1.46571e-15
Zm00001d002580	-0.710078	1.9e-08	-0.762743	0.13885	-0.431399	0.118181	-0.237452	0.280805	-0.438458	0.00652679	-0.427766	0.340608	-0.61721	4.56273e-05
Zm00001d042011	-6.64712	5.51e-49	-1.79832	0.344121	-1.03119	0.412793	-1.95209	0.179169	-2.9124	1.29688e-27	-1.47577	0.593139	-0.646967	0.166653
Zm00001d002585	-0.237097	0.0777706	-0.34861	0.42538	-0.205426	0.44884	-0.364921	0.0187998	-0.0350069	0.8256	-0.168201	0.669617	-0.263068	0.0478924
Zm00001d046299	2.89006	6.06e-49	1.69042	0.00139665	1.60535	0.0157764	-0.160813	0.730496	1.90013	1.20224e-32	1.83469	1.16116e-08	1.46742	2.88706e-07
Zm00001d002591	-0.490974	0.379455	-0.213423	0.766703	-0.415524	0.355835	-0.551846	0.267402	0.484037	0.448157	-0.0599541	0.975457	-0.00289121	0.996996
Zm00001d029651	-4.3909	6.9e-49	-2.05869	0.000366282	-1.82895	4.46e-08	-0.620269	0.437221	-2.10919	7.73325e-13	-1.13582	0.0492122	-2.04737	3.884e-06
Zm00001d002593	-0.496809	0.127983	-0.719601	0.393343	-0.283575	0.762994	-0.37278	0.410718	-0.361944	0.225022	-0.506546	0.386632	-0.804689	0.0217961
Zm00001d002594	-0.185545	0.860818	1.26232	0.144827	1.38475	0.0692235	0.986748	0.276143	1.14975	0.0198106	0.895843	0.226945	0.955713	0.111207
Zm00001d032024	-3.8386	1.15e-48	-3.2309	4.54277e-08	-1.78054	0.00912272	-0.633698	0.439481	-2.97928	1.37417e-14	-2.58975	0.000571576	-2.60331	1.77647e-17
Zm00001d024916	3.77675	1.2e-48	2.56396	7.44366e-05	2.9326	7.47e-07	1.25753	0.00164005	3.26035	1.97359e-56	2.35375	4.71832e-05	3.56586	1.08571e-12
Zm00001d002597	0.679411	0.226459	0.559355	0.664435	1.70636	0.0282526	0.0323687	0.971081	0.766793	0.0929682	0.647733	0.367025	0.315331	0.611121
Zm00001d002598	0.535438	0.00130138	0.0156829	0.960099	0.454181	0.616095	0.102724	0.654937	0.510442	0.00657134	0.281311	0.653143	0.532966	0.00605915
Zm00001d007446	-1.43464	1.23e-48	-0.863154	1.04907e-06	-0.533168	0.0986837	-0.0723835	0.845537	-0.921996	0.000123279	-0.786281	0.216672	-0.712833	6.11028e-06
Zm00001d002600	-0.91862	0.014623	-0.256683	0.774847	-0.155629	0.767712	0.240749	0.6684	-0.157893	0.698691	-0.323593	0.859131	-0.543774	0.0421063
Zm00001d002601	0.626159	0.00180893	-0.781647	0.381511	-0.377289	0.516515	-0.735964	0.00415068	-0.5147	0.0114598	-0.501888	0.177297	-0.409219	0.258804
Zm00001d002602	-0.418961	0.111524	0.0487242	0.901802	-0.325756	0.5108	-0.0744074	0.864702	-0.416449	0.160867	-0.187582	0.872308	-0.350131	0.211555
Zm00001d002603	0.0377567	0.859064	-0.226447	0.299791	-0.240333	0.776068	-0.130396	0.634341	-0.119858	0.532151	-0.22654	0.431217	-0.330559	0.0881891
Zm00001d019163	2.36078	3.66e-48	2.8827	1.47973e-17	2.59708	1.95e-25	2.11894	1.58359e-12	0.674844	0.000173164	0.547362	0.315537	2.24547	2.21722e-13
Zm00001d002609	-0.448076	0.598348	-0.204532	0.780416	-0.680454	0.449764	-0.50636	0.409853	0.361962	0.512636	0.29754	0.809424	0.255636	0.720862
Zm00001d039851	-2.30608	3.82e-48	-1.28409	2.67185e-19	-0.847221	0.00198346	-0.33981	0.0678029	-1.2732	4.5031e-17	-0.909197	4.53147e-07	-1.33556	1.08394e-08
Zm00001d002611	-0.727648	0.000152436	-1.13425	5.70267e-06	-0.51473	0.198266	-0.0089868	0.983562	-0.585315	0.000428374	-0.731379	0.306123	-1.0154	3.10509e-07
Zm00001d002614	0.882382	0.0300274	-0.637938	0.0287337	-0.686634	0.533448	-0.316143	0.500822	-1.25617	1.7489e-13	-0.686041	0.24225	-0.564783	0.148253
Zm00001d002615	-0.45036	0.00247904	-0.299619	0.31369	-0.235302	0.464582	-0.137519	0.572811	-0.138326	0.360357	-0.0410546	0.951133	-0.215176	0.128093
Zm00001d002617	-0.523714	0.000113153	-0.264103	0.186191	-0.239464	0.425048	-0.204441	0.334402	-0.16129	0.308811	-0.283046	0.120436	-0.162548	0.420786
Zm00001d013289	-3.73666	4.52e-48	-2.1438	1.26288e-10	-1.18526	0.209609	-0.482025	0.206264	-2.59864	2.82872e-20	-2.03239	0.306973	-3.07455	6.49047e-14
Zm00001d002621	0.0650716	0.821198	0.137812	0.765864	-0.1541	0.744033	0.0984196	0.824333	0.186133	0.381469	0.0186256	0.979391	0.18581	0.45535
Zm00001d027533	4.87833	5.76e-48	3.34161	2.62513e-12	2.85693	1.7e-07	2.2461	0.00441821	3.5853	1.4199e-32	3.25626	6.1787e-05	3.34187	6.95245e-15
Zm00001d002624	-0.0123454	0.95442	-0.911789	0.157213	-0.143005	0.906319	-0.0620893	0.844243	0.00466405	0.981711	0.0105378	0.985565	0.195883	0.224389
Zm00001d005313	-3.92809	6.79e-48	-1.85309	5.98322e-15	-1.51884	1.98e-08	-0.329327	0.440728	-1.86361	1.22521e-17	-1.67351	0.000132057	-2.56361	1.96348e-12
Zm00001d017869	5.81463	9.21e-48	4.81739	0.000140639	4.82101	9.6e-39	3.63767	9.35022e-12	4.07298	6.98573e-45	3.17932	1.33257e-10	5.18773	1.08536e-54
Zm00001d002631	0.41348	0.0209903	-0.0562264	0.858607	0.252518	0.447488	0.119929	0.688135	0.33238	0.0345288	0.292001	0.287086	0.550192	0.000598993
Zm00001d002632	0.812858	0.679983	0.436541	0.795397	-0.359396	0.846621	3.28531	0.0345072	1.67267	0.178882	1.76386	0.606809	3.06136	0.0383245
Zm00001d002639	0.111511	0.593225	0.162337	0.524446	0.200546	0.585384	0.0524105	0.87623	-0.159074	0.507286	-0.0162367	0.979391	0.312959	0.0706691
Zm00001d002640	-0.948511	0.000273443	0.0190403	0.955519	-0.560568	0.110837	-0.116761	0.753951	-0.424626	0.0257627	-0.334893	0.323669	-0.362293	0.138996
Zm00001d002641	-0.294996	0.154719	-0.590325	0.693856	-0.197159	0.830546	0.0263053	0.935537	-0.526375	0.00164604	-0.400985	0.584063	0.201616	0.49798
Zm00001d024027	9.64319	1.44e-47	3.846	4.10188e-23	5.11112	8.9e-26	6.10584	2.42361e-18	6.29736	1.20914e-10	4.36018	0.00678301	6.95798	4.2337e-08
Zm00001d002644	-0.45095	0.00612243	-0.518927	0.364484	-0.028477	0.979771	0.00912891	0.978088	0.0425583	0.832563	-0.0318691	0.957195	-0.0161133	0.938653
Zm00001d002035	4.84895	1.46e-47	5.12725	9.36731e-13	4.71596	5.89e-20	3.40916	2.14427e-05	5.47482	4.71188e-54	4.38272	1.22718e-15	4.60718	8.92196e-52
Zm00001d002650	-0.205378	0.272994	-0.341726	0.36499	-0.560344	0.0708927	-0.0331027	0.932549	-0.231696	0.0906265	-0.26035	0.2822	-0.0180789	0.936835
Zm00001d032046	4.0425	1.79e-47	2.61609	7.09515e-07	2.40302	4.88e-11	2.5173	1.54987e-06	2.29381	6.32446e-16	2.10628	0.0377202	3.20352	6.25031e-16
Zm00001d002656	-0.457256	0.0320014	-0.223195	0.395924	-0.0819048	0.861735	-0.276246	0.319038	0.0243216	0.929132	-0.165044	0.606798	-0.254297	0.131833
Zm00001d036429	2.25027	1.83e-47	1.0215	2.83187e-05	1.00788	0.00286441	0.888094	0.00249744	1.4024	7.8822e-17	1.12582	0.000167027	1.89854	2.74466e-14
Zm00001d002659	-0.397376	0.000431073	-0.367507	0.0462538	-0.0623851	0.906841	-0.0430387	0.847758	-0.374888	0.00880622	-0.500479	0.0838561	-0.53797	0.00865167
Zm00001d002661	-0.195726	0.435352	-0.264207	0.348935	-0.0212955	0.958755	-0.434886	0.245472	-0.123717	0.543023	-0.140589	0.849855	-0.302522	0.179554
Zm00001d009497	2.22617	2.19e-47	0.687437	0.178659	0.464941	0.452852	1.03979	0.000330811	-0.669015	0.00755799	-0.0959193	0.908712	-0.216724	0.415101
Zm00001d002663	0.390378	0.0864447	0.436419	0.0166091	0.00357919	0.995493	-0.173663	0.584645	0.039454	0.859603	-0.144033	0.796661	0.315605	0.0365051
Zm00001d026037	-11.1252	2.43e-47	-1.5807	3.96359e-09	-1.23777	7.93e-06	-1.13478	7.47595e-08	-1.96503	8.34409e-18	-1.34673	6.71387e-05	-2.0613	2.03658e-09
Zm00001d037097	2.90163	2.8e-47	1.14709	7.47674e-05	1.64425	0.00345327	0.901738	0.0694834	1.36323	1.49744e-15	1.18741	0.0466604	1.62926	7.1191e-07
Zm00001d044211	-2.42287	4.79e-47	-0.744608	0.00104844	-0.599293	0.249903	-0.0760663	0.719002	-1.03029	4.71895e-12	-0.857358	0.172955	-1.10495	3.32675e-06
Zm00001d016567	-1.185	5.27e-47	-1.28993	0.00014695	-0.394892	0.263169	-0.0165008	0.964889	-1.031	2.00994e-08	-0.971996	0.0286874	-3.69915	4.92141e-176
Zm00001d002674	-0.406085	0.397976	-0.485543	0.65883	-0.449539	0.897664	-1.07983	0.00054863	-0.48905	0.155335	-0.0943085	0.955981	-0.0815386	0.874663
Zm00001d002676	0.489157	0.00531591	-0.243266	0.484454	-0.392358	0.490034	-0.128685	0.758892	0.212405	0.295431	0.00776865	0.992324	-0.124707	0.633688
Zm00001d042857	2.70368	6.11e-47	1.30402	0.00239994	1.57582	2.48e-05	0.289295	0.512306	1.22278	4.32387e-06	0.912335	0.0359873	1.9369	1.31067e-08
Zm00001d002678	-0.874597	0.0024065	-0.94761	0.466107	-0.478885	0.900549	-0.521042	0.167263	-0.443256	0.0246129	-0.762869	0.119566	-0.337704	0.475129
Zm00001d002680	0.376161	0.431918	-0.996357	0.000297819	-1.1196	0.0378084	-0.114459	0.832396	-0.162094	0.694127	-0.229473	0.833377	-0.479671	0.177655
Zm00001d002682	-0.381312	0.0952861	-0.0461352	0.914478	0.0386646	0.941863	0.295118	0.313459	-0.251431	0.332284	-0.28002	0.692047	-0.229658	0.412259
Zm00001d002684	-0.0710666	0.859064	0.0838025	0.823411	-0.159892	0.785546	-0.115053	0.842665	0.488611	0.165819	0.0579868	0.955988	0.326261	0.307788
Zm00001d002685	0.454099	0.0671814	0.291612	0.352077	0.22504	0.886352	0.0283518	0.951644	0.125461	0.652346	-0.0186816	0.977672	-0.133898	0.683316
Zm00001d002687	0.665061	0.270651	1.0445	0.166026	0.642279	0.51258	1.68121	7.84715e-07	1.72745	5.10735e-08	0.529421	0.507243	2.23449	2.04635e-13
Zm00001d029388	6.128	7.62e-47	6.78545	6.27397e-33	5.69657	2.2e-32	4.35279	1.03805e-05	5.29007	6.40917e-17	5.60186	3.95082e-32	6.3472	3.09036e-149
Zm00001d002893	-6.18937	7.84e-47	-0.326464	0.518371	0.318994	0.537526	0.136088	0.809962	-2.0853	0.00365937	-1.04762	0.0113482	-1.29658	0.0065007
Zm00001d002693	-0.119083	0.717665	-0.218117	0.883972	0.0760441	0.977983	-0.302552	0.431439	-0.547733	0.0134934	-0.453642	0.680347	0.0899579	0.777526
Zm00001d002694	-0.185375	0.540653	0.354808	0.248444	0.016905	0.983719	-0.296411	0.484175	-0.417023	0.0720625	-0.359416	0.593437	-0.0837456	0.770508
Zm00001d020268	-10.9752	8.26e-47	-0.821305	0.333202	-0.716429	0.186847	-1.82083	3.30903e-10	-4.09501	0.018497	-1.36403	0.555995	-2.36085	0.0137876
Zm00001d020685	2.24354	9.63e-47	0.689728	0.0338019	1.22142	0.000171749	2.25844	5.93537e-08	1.12507	1.43985e-12	1.49281	0.0425938	1.38438	4.72437e-07
Zm00001d048521	-2.25784	1.65e-46	-1.31407	1.98794e-10	-0.938718	1.07e-06	-0.0593708	0.896345	-1.52432	4.15445e-11	-1.36863	3.94463e-09	-1.58559	7.65693e-10
Zm00001d038529	2.2638	1.82e-46	1.0658	0.00155047	0.897124	1.27e-05	0.924619	0.0203514	1.57555	1.46602e-21	1.43822	1.25698e-08	1.86675	1.09186e-20
Zm00001d002703	-0.191854	0.281764	-0.0343555	0.914751	0.111999	0.816836	-0.33147	0.0713507	-0.44799	0.0507605	-0.537796	0.634997	-0.393031	0.0133205
Zm00001d002704	-0.914061	3.05e-06	-0.270241	0.451463	-0.119996	0.817846	0.43384	0.0599672	-0.513965	0.00151464	-0.508552	0.277818	-0.235015	0.0507452
Zm00001d046749	-2.41641	2.12e-46	-0.691437	0.0209469	-0.872505	0.00227153	-0.85151	0.00749875	-0.638773	0.00466323	-0.73755	0.297994	-1.73533	1.99185e-07
Zm00001d032572	-2.98917	2.21e-46	-1.62309	1.38425e-11	-1.26666	4.27e-10	-0.0225711	0.964835	-1.35377	4.86149e-36	-1.04566	5.47968e-09	-1.555	1.89507e-12
Zm00001d030860	-1.88687	2.87e-46	-0.477597	0.0045894	-0.580821	0.0839463	0.112324	0.749559	-1.30259	3.50758e-15	-0.922795	9.88399e-06	-1.21341	3.60425e-06
Zm00001d002711	0.306042	0.173785	0.369933	0.0731451	0.283407	0.529414	0.00372642	0.994904	0.360567	0.10643	0.247293	0.829347	0.868247	0.000318935
Zm00001d002713	-0.434031	0.054986	-0.582391	0.178217	-0.198588	0.533129	-0.0798082	0.837256	-0.00216441	0.994444	-0.213953	0.587771	-0.473182	0.0288514
Zm00001d002715	-0.614355	0.000984343	-0.0295922	0.910097	-0.273488	0.317834	0.176119	0.411063	-0.133939	0.512463	-0.255584	0.367681	0.0966711	0.718687
Zm00001d002716	-0.0639316	0.622459	0.00963228	0.974443	0.0664372	0.846518	-0.194259	0.21815	0.00787322	0.966388	-0.0121018	0.9835	-0.0012378	0.994917
Zm00001d002718	0.0833135	0.774794	0.650153	0.0446512	0.238789	0.508309	-0.0661876	0.872715	0.416912	0.00580151	0.384456	0.240497	0.394597	0.0679274
Zm00001d043515	3.89086	3.86e-46	2.73393	1.79378e-14	3.19015	4.89e-09	2.30161	5.01196e-07	3.14609	1.14533e-64	2.85291	0.000150048	3.07811	1.21374e-12
Zm00001d042396	-2.46782	4.08e-46	-1.08252	3.76338e-07	-1.1402	7.76e-07	-0.633518	0.00640691	-1.15508	1.90357e-15	-0.967481	3.05945e-12	-1.88572	1.28586e-09
Zm00001d002726	-0.555375	0.0914089	-0.314816	0.773839	0.261031	0.635683	0.193234	0.664966	-0.282942	0.193075	-0.315676	0.281285	-0.138554	0.742942
Zm00001d002727	0.271759	0.444155	-0.186672	0.771767	-0.0448151	0.9439	-0.0360591	0.949176	0.370542	0.171507	0.241085	0.723084	0.396876	0.186803
Zm00001d002730	-0.0212929	0.960241	0.468185	0.284776	0.236634	0.730806	0.359615	0.409387	0.271868	0.598048	0.557497	0.434774	0.572014	0.162052
Zm00001d024734	6.3309	4.17e-46	4.10718	1.28811e-09	5.93536	4.32e-17	4.26192	5.2674e-12	4.58363	2.0052e-30	4.08542	7.84288e-06	4.01245	2.63925e-11
Zm00001d038048	5.61534	4.76e-46	4.41976	2.87234e-16	4.23818	2.37e-21	3.15022	4.61231e-12	5.59038	8.82274e-26	3.14054	0.00511909	6.42101	1.03794e-28
Zm00001d002734	0.430217	0.00149773	-0.554811	0.455848	-0.0761832	0.969734	0.0881377	0.793253	0.416697	0.00892371	0.332312	0.288666	0.165689	0.386023
Zm00001d002735	0.564361	0.0124914	-0.13406	0.936493	-0.0969036	0.978307	-0.660818	0.0615082	-0.0495789	0.818862	0.0929902	0.893348	0.0863144	0.842341
Zm00001d002737	-0.486322	0.00170646	-0.320802	0.112255	-0.299904	0.303927	-0.0625831	0.85944	0.0305182	0.881135	0.0832052	0.845551	-0.20036	0.184721
Zm00001d037684	2.61449	5.72e-46	1.58644	3.04169e-20	1.54126	5.1e-12	1.24109	0.000174275	1.02854	1.69158e-13	1.39401	1.84882e-11	2.09353	7.82895e-29
Zm00001d042809	2.53584	6.31e-46	2.33198	2.73465e-12	1.94276	1.7e-14	1.95251	1.9771e-16	2.41414	5.91609e-70	1.94661	4.66821e-18	2.48866	7.52529e-48
Zm00001d005454	3.91599	8.48e-46	2.48847	1.52892e-07	1.10963	0.112586	2.60592	6.44318e-06	2.04613	2.11524e-07	2.82244	5.58871e-08	3.23277	0.0175446
Zm00001d002742	0.364679	0.0751651	0.00943486	0.979996	0.0908144	0.80978	0.268956	0.323654	0.109795	0.688067	0.0452225	0.934849	0.137178	0.549204
Zm00001d052837	2.76336	9.17e-46	1.70164	2.80497e-05	1.80493	2.88e-06	1.47893	0.00335999	1.7103	3.90304e-09	1.63565	0.00436667	1.78606	1.249e-12
Zm00001d031993	-2.66357	9.82e-46	-0.713661	0.00141261	-0.630841	0.0422676	-0.247222	0.376963	-0.846798	1.46364e-05	-0.624888	0.386574	-0.79438	0.00201086
Zm00001d002751	0.287331	0.183718	0.546092	0.0409578	0.339627	0.70169	0.319508	0.308101	0.510419	0.0218567	0.271399	0.507301	0.417714	0.0448781
Zm00001d006008	-1.7907	1.05e-45	-1.03788	5.21692e-07	-1.40634	1.57e-07	-0.834921	7.57806e-05	-1.38497	3.40277e-25	-0.828357	0.0221509	-1.41991	2.36104e-41
Zm00001d002757	0.979335	0.00521201	0.99196	0.0326959	0.744102	0.0773916	0.848792	0.126312	0.922973	0.00475991	1.09695	0.00769659	1.05843	0.0223521
Zm00001d002758	0.150772	0.747884	0.35595	0.36542	0.254296	0.947792	0.226217	0.588623	0.09197	0.778601	0.349442	0.677058	0.629973	0.0345073
Zm00001d002759	0.113063	0.794472	1.35325	0.00161064	0.740973	0.474016	0.125534	0.883747	-0.660961	0.218169	0.348041	0.588395	0.284957	0.215972
Zm00001d039660	-1.96464	1.83e-45	-0.638551	0.00201766	-0.802743	1.47e-05	-0.35794	0.142199	-0.961249	3.54349e-14	-0.800782	0.00844069	-1.00993	2.03962e-09
Zm00001d027766	3.26306	1.9e-45	2.93197	6.81071e-16	2.57718	7.37e-07	2.01155	2.10677e-14	3.20852	7.65835e-22	3.00612	5.98924e-23	4.41181	8.65313e-44
Zm00001d002762	0.511881	0.335869	2.11502	3.24512e-06	1.97255	0.000270116	1.43347	0.00838444	1.05387	0.00458262	0.94852	0.162392	1.08775	0.000189545
Zm00001d049088	-1.90745	2.32e-45	-0.827392	1.23319e-06	-0.737575	0.00466262	-0.290034	0.083443	-0.780581	7.14525e-10	-0.713413	0.0954771	-1.19334	0.0001044
Zm00001d028873	-4.11191	2.37e-45	-0.962164	0.000357765	-0.832083	0.0134031	0.0697133	0.82921	-0.702241	5.04869e-05	-0.651962	0.233318	-1.51111	1.49706e-09
Zm00001d002771	-0.263661	0.766244	0.98389	0.457381	-0.456475	0.776155	-0.724109	0.65691	0.67995	0.609156	NA	NA	-1.11665	0.295854
Zm00001d026628	5.47812	2.45e-45	4.43748	2.36515e-11	5.23422	1.61e-34	3.89869	4.19196e-06	3.27908	1.91188e-08	2.5695	0.00552804	5.59442	3.39448e-11
Zm00001d002775	0.0500288	0.766197	-0.0401179	0.885903	0.035159	0.925703	0.506139	0.00191974	0.15438	0.448193	0.0444367	0.927374	0.452947	0.0278711
Zm00001d002778	-0.232818	0.142443	0.10659	0.678211	0.0192989	0.952663	0.0857596	0.79617	-0.0838561	0.650373	-0.0514619	0.916505	0.170636	0.442888
Zm00001d002781	-0.834555	2.02e-11	-0.308625	0.157056	-0.572918	0.0032061	-0.176355	0.417508	-0.427484	0.00431966	-0.426478	0.0597743	-0.413172	0.00341697
Zm00001d032686	4.20454	2.98e-45	2.38757	3.01454e-06	1.9816	6.24e-06	1.59646	0.00313673	1.84341	4.11126e-13	1.63875	0.0163898	1.30013	0.00165929
Zm00001d002733	4.32308	3.21e-45	-1.29976	0.379379	-0.12855	0.914252	-0.25025	0.779238	2.50088	8.21707e-10	0.2978	0.900612	1.09996	0.0208816
Zm00001d016873	-2.45868	3.35e-45	-0.755435	0.0107097	-0.625429	0.00147786	-0.0753516	0.859054	-0.962638	1.4353e-07	-0.68098	0.000761666	-1.37145	2.3932e-07
Zm00001d002789	-0.64702	0.407986	1.74497	0.117796	-0.395742	0.608964	-0.218649	0.793607	-0.0970601	0.909037	0.968699	0.364225	0.0904645	0.875189
Zm00001d042922	-4.20246	5.11e-45	-2.03532	6.45943e-07	-2.13571	0.0953803	-0.476393	0.127181	-3.42757	3.20741e-09	-2.25896	0.278029	-3.50193	3.99553e-33
Zm00001d002791	-0.0840837	0.69716	-0.0332795	0.908651	-0.268028	0.345135	-0.378468	0.108415	-0.341366	0.0777923	-0.282485	0.65334	-0.40029	0.0242165
Zm00001d049922	2.77766	5.29e-45	1.09891	0.185186	2.28328	5.7e-05	1.33868	0.0109967	1.34194	7.86675e-06	0.727606	0.306619	2.2885	0.0886596
Zm00001d048155	4.2494	6.33e-45	3.38043	2.47685e-11	3.13015	1.11e-12	1.132	0.0404914	2.76481	3.09058e-17	2.47862	1.70702e-05	2.58892	2.77351e-16
Zm00001d002797	0.514414	0.00683751	0.485214	0.0403453	0.29382	0.418609	0.366982	0.277225	-0.0282884	0.916205	0.350276	0.712973	0.462746	0.0347307
Zm00001d004897	-9.61128	9.29e-45	-4.63904	4.00807e-18	-3.73784	3.54e-06	-2.44628	3.39246e-12	-5.20518	3.11873e-12	-3.76309	1.22948e-05	-4.47918	5.4566e-40
Zm00001d048962	6.12452	1.57e-44	2.12575	0.036684	2.57611	0.00152847	3.23759	0.000551115	3.58467	0.000201436	4.17719	0.000809847	4.26019	0.00102486
Zm00001d002801	-0.021782	0.951962	-0.466466	0.0121572	0.0652378	0.910474	0.723588	4.25104e-07	-0.154306	0.288419	-0.368389	0.355109	-0.0242352	0.929791
Zm00001d002802	0.0989668	0.892123	-0.62773	0.298707	-0.21456	0.724865	0.630452	0.317954	0.663221	0.271898	-0.472815	0.763796	-0.260762	0.638846
Zm00001d013226	-5.85566	1.64e-44	-1.60538	0.00590731	-0.406434	0.45608	-0.28941	0.72637	-1.40561	6.59205e-10	-1.23162	0.0110367	-1.58327	4.6897e-05
Zm00001d002810	0.00438461	0.987199	0.208327	0.451513	0.230153	0.542926	-0.012025	0.974814	0.286393	0.122325	-0.0423655	0.955988	0.353413	0.0869607
Zm00001d002811	0.903958	0.000371459	0.580267	0.00159089	0.562434	0.0194996	0.303791	0.154481	0.359139	0.0237659	0.510861	0.145038	0.606952	0.00662198
Zm00001d002812	0.784676	0.0115919	-0.0427466	0.93004	0.194417	0.706796	0.613685	0.0916732	0.453832	0.231481	0.456599	0.706624	0.33516	0.390159
Zm00001d002814	-0.28841	0.363303	0.0935942	0.815371	-0.208985	0.689968	-0.757202	0.0324838	-0.4228	0.0818327	-0.295025	0.802671	-0.301365	0.279843
Zm00001d002815	-0.230668	0.7117	0.271497	0.830444	-0.775221	0.464703	0.402243	0.675965	-0.291024	0.801724	-0.138171	0.94345	-0.842025	0.21957
Zm00001d014486	-2.25904	2.01e-44	-1.56903	7.08903e-07	-1.25078	0.000118385	-0.28616	0.353035	-1.66588	7.97694e-26	-0.825169	0.285953	-1.62191	2.65454e-23
Zm00001d017989	5.51232	2.36e-44	1.50541	0.103908	1.73465	0.0405754	2.5911	0.00129707	3.7928	3.46823e-13	2.42472	0.000583206	3.15648	4.64283e-07
Zm00001d002822	0.291453	0.229868	-0.0513043	0.884747	0.0402094	0.939211	0.443626	0.0692428	-0.050096	0.852217	0.0376517	0.964233	-0.116435	0.659964
Zm00001d050346	5.31722	3.15e-44	3.03984	4.00006e-12	4.84459	8.45e-57	2.42555	0.000132262	3.87873	2.15918e-28	2.61065	3.42766e-08	4.37327	2.29209e-35
Zm00001d043551	-1.70964	3.4e-44	-0.728583	5.42873e-06	-0.539731	0.0107396	-0.180346	0.24875	-0.663886	2.63606e-09	-0.645574	0.150204	-0.917692	1.20821e-07
Zm00001d033292	4.39464	4.1e-44	4.21488	7.3007e-24	3.3605	7.84e-09	2.97611	3.41159e-06	3.29691	8.47207e-23	3.10941	1.47951e-06	3.65055	2.02131e-11
Zm00001d000001	3.78569	5.13e-44	4.53366	4.64778e-42	2.58478	1.67e-06	1.44821	0.0270062	2.76423	7.64275e-31	3.13835	9.51825e-15	3.87414	1.46994e-35
Zm00001d002827	-0.201974	0.247106	-0.386699	0.0723333	-0.129143	0.740666	-0.35726	0.147336	0.123557	0.569332	-0.248854	0.406883	-0.205047	0.221644
Zm00001d002828	0.00604742	0.994808	0.515176	0.590979	-0.103414	0.916373	1.62902	0.00213742	1.38538	0.00218751	1.84818	0.0196687	2.50411	1.84427e-06
Zm00001d033790	2.40226	6.87e-44	1.46129	2.94235e-05	1.21891	8.15e-08	0.0971802	0.789438	1.80044	2.97546e-38	1.65464	2.41267e-12	2.13528	1.19291e-28
Zm00001d022272	-2.30137	7.17e-44	-1.04827	3.12069e-09	-0.745207	0.0597856	-0.756621	0.00371611	-1.2154	1.54317e-16	-1.23212	0.0180211	-1.31973	1.13186e-11
Zm00001d016568	-1.82044	9.88e-44	-2.59297	3.26773e-29	-0.613872	0.031855	0.0434914	0.859654	-0.701708	1.05704e-05	-0.505621	0.448409	-2.09336	1.11047e-21
Zm00001d002834	0.374214	0.462982	0.0442798	0.971158	1.27623	0.213738	-1.39315	0.1205	-0.516303	0.480061	-0.453505	0.760655	-0.391091	0.50225
Zm00001d002835	-0.458863	0.144874	1.21038	0.00366327	1.29143	0.0201453	-1.11161	0.00679614	0.149369	0.685827	-0.434897	0.60657	0.00192388	0.99723
Zm00001d002836	-0.559579	0.065049	-0.286018	0.484075	-0.185361	0.70684	-0.121433	0.848108	-0.640172	0.0184433	-0.639768	0.265703	-0.370675	0.373236
Zm00001d002837	0.228792	0.524434	-0.0168287	0.965625	-0.207646	0.683449	-0.140412	0.743449	-0.469287	0.0853508	-0.123309	0.889449	-1.07687	1.6841e-06
Zm00001d005347	1.47338	1.3e-43	0.820752	0.000883558	0.800979	0.020723	0.829531	0.000844658	0.886249	7.09632e-09	0.537428	0.324355	0.846261	4.51117e-07
Zm00001d007830	6.04023	1.38e-43	6.0165	5.33506e-18	6.17306	5.07e-17	4.60744	1.07986e-06	5.43998	1.01958e-11	4.36207	4.47884e-05	4.4004	6.16587e-18
Zm00001d022494	-6.90406	1.43e-43	-1.30739	NA	-0.398137	0.587199	-1.80641	0.0824622	-2.58736	0.000401671	-1.18957	NA	-0.446742	0.134317
Zm00001d034413	-14.0536	1.76e-43	-1.92551	3.59373e-08	-1.38994	9.66e-08	-2.91874	6.19892e-05	-1.62023	3.41908e-44	-1.29437	7.79846e-06	-3.24117	3.49718e-25
Zm00001d017140	-4.44643	1.86e-43	-0.695645	0.080569	-0.705766	0.586902	0.211471	0.690713	-1.54855	3.71066e-20	-1.23001	0.60662	-3.02169	2.61556e-18
Zm00001d002850	0.753811	0.200232	1.13037	0.117689	0.355861	0.61552	0.353888	0.520799	0.752868	0.0261154	0.608802	0.321119	0.897371	0.0162637
Zm00001d043529	-3.43404	2.53e-43	-1.81999	1.50677e-10	-1.40037	0.00127283	-0.588678	0.220248	-1.84694	1.92143e-17	-1.5598	0.000441689	-2.97134	2.60393e-30
Zm00001d011649	5.3047	3.1e-43	3.04238	0.00513968	4.65772	1.68e-27	1.11003	0.306074	3.01304	5.28956e-31	1.28232	0.048433	1.6658	0.000165017
Zm00001d002854	-0.164061	0.481119	0.288095	0.369322	0.226746	0.683399	0.122805	0.729436	-0.194669	0.458309	-0.437857	0.614784	-0.49483	0.0092174
Zm00001d002856	0.221692	0.641909	-0.0958247	0.918527	1.27225	0.420883	0.081946	0.915772	-0.343583	0.429721	-0.363907	0.732487	-0.575502	0.0304081
Zm00001d002857	0.0220227	0.897268	-0.437545	0.0350114	-0.269662	0.176311	-0.25211	0.444088	0.0594973	0.748235	-0.286949	0.550891	-0.10986	0.535005
Zm00001d002859	0.598822	0.000326397	0.637656	0.00775899	0.934977	7.33e-05	0.0700065	0.874071	0.67191	2.04613e-05	0.534183	0.144355	0.303542	0.0938791
Zm00001d002860	0.857682	0.00741506	0.172638	0.771472	0.231038	0.780937	-1.20686	0.0123159	0.155911	0.682544	0.792362	0.0970249	0.242881	0.66406
Zm00001d002864	0.996464	4.9e-08	0.477036	0.0590662	0.157241	0.731291	0.566812	0.00811086	0.863397	7.57169e-06	0.680106	0.0687555	1.03061	2.03147e-05
Zm00001d002865	-0.230281	0.344434	0.736106	0.00591432	0.039124	0.935743	0.144923	0.621949	0.0389031	0.841545	-0.0679079	0.914376	-0.0587232	0.860527
Zm00001d002868	0.38129	0.181962	0.280771	0.519524	0.225233	0.704539	0.144092	0.744105	0.100998	0.714769	0.254547	0.721113	0.323641	0.2144
Zm00001d002869	0.71881	0.091299	-1.15704	0.000205666	-0.481869	0.45737	-0.36579	0.607699	0.154099	0.792426	0.298318	0.798043	-0.000206453	0.999796
Zm00001d025659	-2.26406	3.19e-43	-1.50656	6.47486e-13	-1.49202	9.57e-05	-0.222842	0.651934	-1.88482	5.13847e-36	-1.2351	0.0181178	-2.11911	4.81077e-11
Zm00001d008306	-1.67103	3.44e-43	-0.702591	4.30285e-07	-0.420431	0.154879	-0.0307607	0.922684	-0.911942	3.80359e-06	-0.871878	0.199647	-1.1405	3.19087e-16
Zm00001d002873	-0.375008	0.169265	-0.631938	0.00846229	-0.449527	0.185403	-0.122795	0.769459	-0.422515	0.160037	-0.438923	0.465056	-1.06101	0.000664304
Zm00001d002875	-0.289481	0.215884	0.0525913	0.858157	-0.128323	0.794779	-0.253249	0.321854	-0.199429	0.378583	-0.00186326	0.997996	-0.0476378	0.839295
Zm00001d013707	3.51447	3.72e-43	1.9771	3.02169e-14	2.02925	3.34e-05	1.49541	3.21183e-05	3.03333	2.31197e-45	2.40394	6.18652e-14	0.568249	0.258075
Zm00001d002878	-0.325145	0.11094	-0.389838	0.094107	-0.0893479	0.805629	0.267205	0.310221	-0.238626	0.308856	-0.296342	0.420457	-0.532748	0.00772533
Zm00001d002879	0.775206	0.0231787	-0.343976	0.510335	-0.0508164	0.954362	-0.402283	0.38005	-0.177749	0.673385	0.358078	0.776426	-0.111809	0.827763
Zm00001d002880	-0.316379	0.0646229	-0.734511	9.12403e-07	-0.389849	0.348826	-0.212789	0.398723	-0.222541	0.142963	-0.244768	0.678211	-0.515039	0.00263528
Zm00001d002881	0.119419	0.82003	-0.676385	0.270666	-0.166038	0.859731	-0.0432605	0.969613	0.994258	0.0652219	0.519955	0.754954	0.213453	0.749456
Zm00001d002882	-0.496707	0.0404848	-0.631457	0.144589	-0.241806	0.515809	0.483554	0.0295702	0.253897	0.227187	-0.129571	0.88288	0.187974	0.556279
Zm00001d012337	-1.5405	3.74e-43	-0.434992	0.0309459	-0.369273	0.442013	-0.44525	0.0169562	-0.644207	2.65686e-05	-0.497954	0.392281	-0.992577	8.7361e-05
Zm00001d002889	0.503167	0.000889099	0.289558	0.059138	0.254044	0.23114	0.0736658	0.828143	0.199806	0.190448	0.0272442	0.944888	0.229244	0.189945
Zm00001d002890	0.00913294	0.97334	0.124314	0.755969	0.116335	0.83391	0.140825	0.80672	0.410277	0.0767944	0.485057	0.571415	-0.0481014	0.895208
Zm00001d002891	-0.38084	0.0836371	-0.227063	0.338647	-0.332593	0.196078	-0.287081	0.26438	-0.166137	0.400587	-0.15394	0.649704	-0.269861	0.190301
Zm00001d041179	-2.18873	3.79e-43	-1.11446	1.17847e-06	-0.946674	2.92e-05	-0.18963	0.510769	-1.20862	1.13104e-17	-0.911067	0.0221447	-1.48761	1.34638e-13
Zm00001d002896	0.150969	0.312704	0.309025	0.189452	0.443109	0.376919	0.229205	0.30297	0.2437	0.102332	0.316189	0.705459	0.317588	0.191265
Zm00001d047574	3.629	3.97e-43	1.0781	0.00374603	1.51323	7.5e-05	1.28533	0.00883155	1.66296	1.12622e-13	1.22971	0.000132924	2.94241	6.16786e-15
Zm00001d026458	3.92812	5.41e-43	2.89724	1.37091e-22	3.23804	5.08e-19	1.88997	0.000363178	2.42866	6.57417e-27	2.35225	0.000114608	3.38974	2.97062e-19
Zm00001d032343	-4.17754	7.45e-43	-2.14279	9.61816e-13	-1.34868	0.00672287	-0.95493	0.000928667	-2.14534	8.39139e-09	-1.74488	1.36232e-08	-2.13541	8.71551e-07
Zm00001d002905	0.984192	1.09e-07	0.553915	0.0205984	0.372538	0.391644	0.0394829	0.930569	1.34729	1.78821e-14	0.428606	0.615079	0.834949	1.01828e-06
Zm00001d002917	-0.863131	0.859578	NA	NA	NA	NA	NA	NA	NA	NA	NA	NA	NA	NA
Zm00001d002919	-0.196096	0.109423	-0.111071	0.585802	-0.169176	0.500114	-0.0547865	0.809421	0.00356205	0.987058	-0.0195549	0.962892	-0.0136885	0.942193
Zm00001d002925	0.42425	0.000729878	0.0870457	0.677161	0.117605	0.584241	-0.00966224	0.97097	0.274635	0.0949305	0.125752	0.77774	0.33353	0.0342153
Zm00001d039786	5.28771	7.48e-43	2.91137	5.22661e-09	2.26195	0.000180592	5.94849	4.99622e-71	3.53499	4.95002e-23	3.16296	2.11676e-08	3.96474	1.3177e-15
Zm00001d025474	2.53096	8.1e-43	2.21858	9.16055e-26	1.29001	0.0449508	0.68051	0.0329952	1.68544	2.08945e-18	1.44613	0.00368824	1.89321	3.78433e-10
Zm00001d052779	-2.44491	8.5e-43	-1.53014	1.57882e-14	-1.10808	0.000591689	-0.579179	0.117634	-1.46847	2.33035e-36	-1.27348	2.889e-05	-1.45292	1.11581e-07
Zm00001d025005	-3.93749	1.03e-42	1.51983	0.0106363	-0.137357	0.87202	0.74756	0.0258808	-1.20054	1.61012e-05	-0.831176	0.111884	-0.738871	0.118087
Zm00001d002936	0.226853	0.0310101	0.0747459	0.714197	0.0467259	0.874955	-0.077105	0.747952	0.249977	0.0834307	0.171803	0.415418	0.246319	0.183933
Zm00001d002937	-0.120971	0.403244	-0.329568	0.129096	-0.301676	0.227043	-0.332217	0.0609287	0.00981441	0.949298	-0.162792	0.670157	-0.232856	0.212425
Zm00001d002938	0.277567	0.127762	0.076827	0.764041	0.0484119	0.902023	-0.164708	0.652372	0.193263	0.293152	0.0898961	0.92493	0.557253	0.000872304
Zm00001d031209	2.00261	1.19e-42	1.20856	8.82666e-10	0.915929	0.000977717	1.30271	0.000141991	1.14009	1.35479e-13	0.806326	0.0999539	1.15112	8.80911e-16
Zm00001d009797	-3.17276	1.59e-42	-3.15207	1.77651e-13	-2.02415	7.03e-09	-0.68579	0.235672	-2.48714	9.44595e-06	-2.2231	0.0106285	-2.09193	8.70471e-13
Zm00001d002941	-0.0814527	0.856829	0.681467	0.172702	0.14349	0.854294	-0.0477065	0.954398	0.398353	0.303683	0.579958	0.328709	0.854372	0.032161
Zm00001d002942	0.16118	0.602205	-0.00976917	0.97113	0.325791	0.263113	-0.127423	0.686698	0.0400475	0.876776	-0.210776	0.481958	-0.279025	0.133459
Zm00001d002943	0.817079	0.000118291	0.115217	0.582303	0.209473	0.376043	0.454115	0.00102798	0.132518	0.384511	-0.0722036	0.904991	0.0482847	0.817558
Zm00001d002944	0.793645	3.99e-13	0.744459	3.93239e-05	0.638619	0.00857692	0.205246	0.29177	0.617622	1.48423e-05	0.389503	0.18314	0.621303	4.00425e-05
Zm00001d002945	-0.149333	0.23213	-0.169312	0.325356	-0.0316853	0.92398	0.0312157	0.874366	-0.113759	0.441048	-0.299188	0.424618	-0.224661	0.0901178
Zm00001d002946	-0.383946	0.0272591	-0.248767	0.187309	-0.250033	0.335378	-0.268815	0.218777	-0.331848	0.0343817	-0.287037	0.514888	-0.125876	0.471889
Zm00001d002950	-0.970592	6.1e-06	-0.163288	0.578583	-0.498585	0.0559268	-0.258252	0.164849	-0.296801	0.100478	-0.236189	0.626722	-0.44605	0.0134752
Zm00001d018211	3.15109	2.15e-42	4.27483	1.49014e-08	3.54749	4.51e-35	1.5866	0.101095	2.564	6.41668e-46	2.63005	1.87337e-10	3.95646	3.44307e-72
Zm00001d024762	3.92399	2.15e-42	2.26379	0.000126384	3.01995	0.000114405	0.596638	0.270082	2.21931	2.85085e-07	1.55468	0.0589519	1.65486	0.00212182
Zm00001d002953	0.021349	0.927966	0.0117555	0.972615	-0.028475	0.951088	-0.109936	0.807683	0.268485	0.323283	0.24858	0.711167	-0.0204337	0.935892
Zm00001d002954	-0.478161	0.243154	-0.95442	0.0012275	-0.471875	0.259844	0.0705822	0.894261	-0.839598	0.0032196	-0.738062	0.225698	-0.923942	0.00105728
Zm00001d002956	0.616337	0.0527499	0.158163	0.648908	0.509731	0.396068	0.12019	0.800138	0.212658	0.359637	-0.150232	0.914218	0.116872	0.600823
Zm00001d019311	2.89022	2.19e-42	2.24474	2.31056e-12	2.92461	2.7e-36	0.961849	0.00460642	2.33455	3.09323e-34	0.292368	0.740489	2.59865	8.24785e-22
Zm00001d053260	-4.20538	2.31e-42	-0.802249	0.0473141	-1.82164	0.000179948	0.0246801	0.964934	-0.741463	0.00158529	-0.648892	0.334758	-1.5625	5.67918e-09
Zm00001d012684	-2.32799	2.5e-42	-0.973677	0.00984252	-1.6259	7.5e-05	-0.374173	0.381497	-1.32658	1.12929e-10	-0.832867	0.00580397	-1.80713	1.68576e-20
Zm00001d002961	-0.579281	0.00738039	-0.766992	0.000589003	-0.445237	0.0902293	-0.348485	0.0970609	-0.396884	0.0223074	-0.501358	0.0748025	-0.708016	0.000625973
Zm00001d002962	0.728537	0.000281587	0.485842	0.0730553	0.770891	0.0642085	-0.394171	0.270582	0.339493	0.0692163	0.169882	0.883739	0.412512	0.00450151
Zm00001d002964	-0.486387	0.116012	0.37963	0.305212	-0.125044	0.873769	-0.538028	0.242629	0.265328	0.319005	0.285139	0.700916	0.403949	0.059357
Zm00001d002965	-0.369421	0.292791	-2.31212	2.94391e-16	-1.29387	0.00394162	0.305977	0.607012	-2.00498	4.04812e-06	-1.06629	0.220247	-2.00804	0.000524436
Zm00001d008359	6.99703	2.7e-42	4.20117	2.7578e-20	3.06497	1.23e-21	2.33109	0.0599184	5.22255	1.41863e-32	5.54825	1.9341e-18	6.35081	4.86373e-20
Zm00001d002967	0.122449	0.624794	0.116962	0.733766	0.619633	0.419004	0.208499	0.741364	0.748378	0.000285442	0.0640616	0.964241	0.241049	0.376378
Zm00001d002968	0.0485523	0.90478	-0.424635	0.455801	-0.347991	0.617305	-0.657619	0.348553	0.494838	0.213129	0.282276	0.792765	-0.28003	0.549036
Zm00001d002969	0.998575	7.74e-12	0.421999	0.017029	0.289664	0.361209	0.0737483	0.877318	0.380746	0.0331503	0.322733	0.223045	0.275186	0.218048
Zm00001d022420	4.21143	2.94e-42	3.11559	1.31406e-12	3.56586	1.1e-09	4.68677	2.97317e-19	3.31991	7.81564e-19	2.76247	1.40244e-05	3.91396	1.79134e-56
Zm00001d002799	5.27175	4.19e-42	-0.885708	0.506234	-0.473724	0.786914	1.98717	0.00416409	NA	NA	NA	NA	-0.102669	0.938665
Zm00001d002978	-0.414879	0.00312455	-0.256451	0.246705	-0.30688	0.359884	-0.0960912	0.678442	-0.134801	0.507993	-0.215248	0.558739	-0.236882	0.0876115
Zm00001d002980	0.0391696	0.851564	-0.0728279	0.80273	-0.169599	0.648004	0.0833765	0.738073	-0.0362442	0.852847	-0.0107631	0.987277	0.0236317	0.936057
Zm00001d002989	0.718514	0.411901	1.84357	0.0998957	1.31364	0.180518	0.487661	0.66876	1.50118	0.0489815	0.37816	0.856142	2.19269	0.00305113
Zm00001d052525	1.95452	5.69e-42	0.783193	0.0029289	0.786408	0.0248096	0.492222	0.195607	0.358454	0.0208809	0.437022	0.495749	0.909943	3.02251e-05
Zm00001d002991	-0.866462	0.338428	NA	NA	NA	NA	-1.82854	0.0220289	-1.26262	0.075588	-0.712077	0.670854	0.497735	0.376872
Zm00001d027884	2.80747	7.48e-42	2.20692	6.10353e-15	1.4965	6.69e-06	1.23007	0.000763632	1.69874	9.90063e-31	1.48065	7.25596e-13	2.07312	6.49278e-38
Zm00001d032725	-1.66431	8.12e-42	-0.863952	2.40558e-05	-0.979378	1.69e-06	-0.310012	0.344276	-0.913987	5.53125e-13	-0.810584	0.00016178	-0.941003	5.9954e-09
Zm00001d013507	-2.718	8.23e-42	-0.90827	0.000723451	-0.793371	0.0125918	0.0249759	0.972128	-1.71657	2.62204e-09	-1.71213	0.0777878	-2.46518	4.17835e-32
Zm00001d048709	16.3495	1.18e-41	13.9338	4.03316e-13	12.8742	2.03e-30	7.13819	4.02804e-08	13.0256	6.95631e-25	12.3124	5.5968e-21	12.3149	3.48823e-41
Zm00001d049525	4.31308	2.03e-41	1.8945	0.0314944	3.06734	NA	1.15608	0.00538076	3.17351	5.28781e-62	2.60032	0.0129228	3.01837	3.46497e-18
Zm00001d026975	-7.22587	2.19e-41	0.679732	0.0642274	2.25297	8.98e-05	1.06619	0.0161848	1.38372	0.0874932	1.02662	0.201949	-0.543352	0.243314
Zm00001d043252	2.49992	2.86e-41	1.81784	1.77578e-13	1.31999	2.19e-08	0.479774	0.229804	0.921523	6.38548e-11	0.913184	0.00268883	0.426734	0.187361
Zm00001d003005	0.8822	0.00560776	-0.0719802	0.890155	0.224154	0.659061	0.301298	0.404212	-0.00537682	0.991116	0.0825232	0.933026	0.203968	0.63893
Zm00001d029922	8.51866	4.2e-41	6.01063	1.91602e-19	5.12241	7.35e-29	4.86577	2.62302e-13	5.49279	3.65376e-61	4.52536	3.39246e-12	6.26841	7.13322e-40
Zm00001d003007	0.29777	0.0440216	0.248009	0.379368	0.125928	0.752346	-0.0784987	0.815407	0.2339	0.32029	0.0329125	0.960084	0.115347	0.659053
Zm00001d003009	0.243043	0.669063	0.823917	0.140235	1.30968	0.0198385	0.965818	0.00935571	0.212744	0.656713	0.440117	0.476822	0.600791	0.0635142
Zm00001d010039	3.87119	5.26e-41	3.61736	4.72253e-13	2.7313	6.02e-10	2.20006	3.15558e-06	2.46362	5.07966e-17	2.07347	4.42235e-05	2.19266	7.85284e-06
Zm00001d046697	2.08387	5.59e-41	1.11553	1.1042e-05	1.02558	6.4e-07	0.251666	0.651551	1.33836	2.22516e-20	0.953026	0.00146708	1.29276	8.33051e-08
Zm00001d003014	-0.518885	1.63e-05	-0.777807	6.14031e-06	-0.55791	0.03586	-0.288833	0.194778	-0.358852	0.0192452	-0.387209	0.0748064	-0.652995	0.00010447
Zm00001d003015	0.624103	0.638872	2.96492	0.0020751	0.0820298	0.964555	1.0529	0.0208719	1.49309	0.0211635	0.646488	0.667094	1.93629	0.000208263
Zm00001d053055	5.58767	5.92e-41	3.84682	7.23203e-10	3.57912	3.53e-26	2.62318	3.69213e-06	4.1939	1.09214e-21	1.87797	0.00454843	3.54271	1.38452e-23
Zm00001d039933	-4.52242	6.18e-41	-4.87524	2.43091e-35	-3.9057	0.00444303	-0.20997	0.739115	-4.08489	2.37932e-16	-1.69438	0.535219	-4.0941	3.51395e-78
Zm00001d003031	-0.309198	0.028425	-0.584306	0.00239994	-0.379515	0.192582	-0.273935	0.135994	-0.154142	0.220593	-0.286537	0.187594	-0.497263	0.00123882
Zm00001d003033	-0.219639	0.372695	-0.192075	0.458805	-0.137812	0.719189	-0.516198	0.00541402	0.152925	0.432555	0.0329583	0.961607	-0.0944443	0.610648
Zm00001d003034	-0.0850072	0.782619	-0.208605	0.375236	-0.166798	0.772786	-0.0916861	0.818375	-0.215018	0.385984	0.162392	0.909032	-0.213876	0.560026
Zm00001d024037	4.3385	7.53e-41	1.53578	0.000273641	2.46815	3.05e-14	1.34218	0.228162	2.05566	8.2614e-14	1.88602	1.22006e-05	3.76249	2.00442e-37
Zm00001d006626	5.88849	7.53e-41	6.49336	1.41514e-26	5.39989	2.58e-43	5.08322	4.0942e-24	4.76475	6.60145e-55	4.554	4.44821e-18	7.76868	2.92361e-83
Zm00001d003039	-0.486906	0.313409	0.385024	0.544128	0.312557	0.546109	0.04511	0.954805	-0.0666717	0.855137	0.423235	0.4563	0.602132	0.0741704
Zm00001d003040	-0.305598	0.179352	-0.530718	0.0294722	-0.00210014	0.997227	-0.117931	0.733182	-0.138519	0.456217	0.0703336	0.933733	-0.421477	0.0293111
Zm00001d048694	-3.31524	7.74e-41	-1.01276	0.0133774	-0.770882	0.0260485	0.205768	0.329875	-1.94075	2.78592e-11	-1.46153	0.000490793	-2.3317	4.86279e-08
Zm00001d003044	-0.468922	0.399338	-0.0694096	0.88577	-0.701554	0.229553	1.56169	1.49475e-05	-0.434924	0.262336	0.21217	0.907541	0.128552	0.780452
Zm00001d003047	-0.484568	0.0247976	-0.585619	0.0218877	-0.606958	0.235646	-0.444106	0.180901	-0.201079	0.486322	-0.474134	0.613897	-0.608346	0.0805327
Zm00001d017699	5.00392	8.67e-41	3.64013	4.36623e-13	3.89564	2.86e-13	3.62009	1.5924e-08	4.199	2.81445e-29	2.55055	3.13617e-06	3.55901	8.65709e-14
Zm00001d003049	0.773896	1.08e-09	0.156774	0.409294	0.111139	0.736048	-0.135786	0.55773	0.204509	0.188572	-0.0367611	0.944699	0.0171433	0.92584
Zm00001d021305	-1.79811	8.84e-41	-0.571844	0.00343218	-0.49974	0.0271802	-0.124504	0.74482	-0.917374	2.65245e-08	-0.677277	0.00855815	-0.95196	0.00187313
Zm00001d003051	-0.676806	0.205167	-1.48758	0.054898	-0.644382	0.591009	1.08605	0.21588	-0.993052	0.266	-0.0716563	0.976597	-1.45798	0.089593
Zm00001d042449	5.49733	8.95e-41	8.40959	1.35885e-34	7.01138	3.31e-69	4.48261	2.33673e-23	6.88406	5.31071e-83	5.33009	3.35282e-18	6.7528	1.40004e-13
Zm00001d049011	-3.97474	1.06e-40	-0.531528	0.0674375	0.10388	0.886969	-1.20086	5.82548e-05	-1.06734	0.000548199	-1.02545	0.0190696	-0.569179	0.0290103
Zm00001d044301	-1.52216	1.29e-40	-1.08277	4.70496e-07	-0.955752	9.96e-05	-0.112684	0.729565	-1.2205	1.84634e-14	-0.896279	2.09987e-07	-1.27506	1.05358e-23
Zm00001d011223	2.62109	1.69e-40	2.38299	6.06552e-09	1.76624	0.000555035	1.38928	0.000457628	2.02221	1.14643e-33	1.73765	0.00573886	1.93467	1.65759e-09
Zm00001d003062	-0.833576	8.82e-08	-0.123507	0.699996	-0.48059	0.186655	-0.56776	0.0365221	-0.330468	0.0119048	-0.18274	0.604461	-0.502206	0.0362735
Zm00001d032610	-4.50585	1.75e-40	-0.272315	0.472541	-0.84132	0.0302883	-0.493929	0.340143	-1.30298	2.81227e-13	-0.741109	0.00554804	-1.59865	4.34944e-08
Zm00001d003066	-0.540192	2.32e-05	-0.616613	0.000502862	-0.538886	0.015047	-0.147547	0.572136	-0.571511	1.44816e-05	-0.614239	0.00099807	-0.726762	3.37495e-08
Zm00001d003067	-0.205875	0.452494	-0.572549	0.153244	-0.335956	0.524189	-0.101735	0.827099	-0.441525	0.123432	-0.466412	0.226139	-0.75255	0.00135165
Zm00001d003068	-0.0786983	0.826281	0.773895	0.2387	1.33851	0.0567209	-0.0221416	0.986352	-0.470692	0.458309	0.0997867	0.971448	-1.72889	5.71422e-05
Zm00001d003071	0.0720798	0.738297	-0.127027	0.646353	0.034519	0.927207	0.0162352	0.958936	-0.136617	0.461393	-0.0619782	0.894142	-0.162137	0.446848
Zm00001d028007	-3.27298	1.86e-40	-1.70054	2.08291e-06	-1.20039	0.0657319	0.0199741	0.981228	-1.64469	2.04505e-14	-1.68837	0.0387775	-1.96617	9.84423e-17
Zm00001d003076	0.241974	0.159921	0.0267355	0.923242	0.00915225	0.983297	-0.280652	0.131782	0.0604683	0.78751	0.103066	0.831291	-0.176639	0.321903
Zm00001d003081	-0.741488	8.12e-08	-0.411002	0.0509825	-0.208523	0.269099	-0.0395728	0.834105	-0.274157	0.0844462	-0.392535	0.305566	-0.541342	0.00415023
Zm00001d003083	-0.0205031	0.889478	-0.0459218	0.84535	-0.0689517	0.855723	0.166808	0.341293	-0.139037	0.386255	-0.210315	0.693249	-0.215584	0.173435
Zm00001d003084	-0.0491143	0.795207	-0.000624041	0.998644	0.164352	0.560978	-0.0977876	0.762127	-0.154721	0.490571	-0.141654	0.715174	-0.248661	0.206107
Zm00001d038181	5.84329	1.95e-40	4.11738	0.00128048	4.93825	5.62e-17	1.98465	0.00684036	5.67259	2.71271e-64	4.11539	7.03472e-12	5.73227	4.8475e-29
Zm00001d003087	-0.0978581	0.694832	0.29938	0.286962	0.156449	0.672622	0.0609019	0.859654	0.144299	0.313745	0.0130682	0.979	0.142096	0.52389
Zm00001d003089	0.0357172	0.934761	0.133056	0.715531	0.11074	0.779386	-0.327972	0.334292	-0.0530816	0.829605	-0.206001	0.677198	-0.0484655	0.897931
Zm00001d043047	6.48967	2.02e-40	8.83695	7.62461e-13	6.45149	3.92e-168	3.87087	1.96116e-20	6.5094	8.18395e-223	6.30888	2.59583e-20	8.51118	2.09806e-119
Zm00001d003099	0.576262	0.602334	-0.327272	0.714635	-0.294369	0.813907	-0.0519193	0.962364	-0.867013	0.242792	-0.282574	0.83239	-0.873101	0.198876
Zm00001d003101	-0.336648	0.0352219	0.0691891	0.807293	-0.0527694	0.91005	0.313093	0.104958	0.256576	0.063517	0.321287	0.743338	0.363334	0.142494
Zm00001d003102	0.679099	0.139451	1.13637	0.0581573	0.692874	0.225938	0.612692	0.381489	1.22518	0.000702296	1.43654	0.0118608	1.12423	0.0158206
Zm00001d003103	0.955016	0.000586684	0.594551	0.0298224	0.216058	0.634845	0.388337	0.33771	0.554579	0.0115439	0.776239	0.0249672	1.10087	0.00111181
Zm00001d045192	-3.30689	2.14e-40	-0.237153	0.207994	-0.717945	0.196137	-0.305326	0.269785	-1.21524	1.33178e-15	-0.849287	0.240009	-1.59415	1.31444e-08
Zm00001d003106	-0.00922169	0.961499	-0.111824	0.60357	-0.235533	0.386616	-0.237631	0.238055	0.0354222	0.813076	-0.167834	0.638037	-0.109183	0.385315
Zm00001d022626	-1.92732	2.26e-40	-0.215518	0.658563	-0.610653	0.0266213	-0.389672	0.0788757	-1.16401	6.17937e-10	-0.701379	0.101154	-1.09601	7.66739e-07
Zm00001d029550	-2.77007	2.52e-40	-1.05019	3.439e-07	-0.969644	2.28e-09	0.122107	0.671971	-1.36954	2.81404e-12	-1.16749	0.00234958	-1.67513	9.76031e-09
Zm00001d003109	0.299626	0.243376	0.199028	0.404223	-0.0777396	0.875231	-0.0946091	0.731971	-0.22406	0.271259	0.0346237	0.97605	0.378561	0.19486
Zm00001d003110	0.410278	0.406095	1.23318	0.0744756	0.248617	0.816891	-0.0495595	0.960516	0.155617	0.771185	0.341699	0.741418	0.307879	0.515105
Zm00001d003112	0.214289	0.428529	-0.316266	0.231246	-0.426955	0.146637	0.0268533	0.931503	-0.485273	0.000201816	-0.329495	0.600846	-0.0603676	0.690644
Zm00001d003114	-0.259647	0.261247	-0.23232	0.452157	-0.146368	0.686321	0.161699	0.453111	-0.430606	0.00635085	-0.509616	0.14146	-0.161441	0.375397
Zm00001d003116	-0.736405	0.000745839	-0.715072	0.00196993	-0.52852	0.0519247	0.310937	0.393774	-0.703419	1.35379e-07	-0.608323	0.00237733	-1.09836	9.46605e-18
Zm00001d003119	0.275557	0.113547	0.100354	0.630045	0.0932192	0.739103	0.25454	0.178813	0.559799	0.00012189	0.408303	0.224023	0.77152	2.60574e-06
Zm00001d003123	-0.603468	9.23e-05	-0.475357	0.00992568	-0.63432	0.00525472	-0.494954	0.00442008	-0.351231	0.0275995	-0.298187	0.530296	-0.875424	2.31875e-06
Zm00001d003124	0.160926	0.614568	-0.18544	0.606656	-0.13524	0.774361	-0.382147	0.247861	-0.205584	0.31527	-0.354017	0.533923	-0.0768418	0.830899
Zm00001d003125	-0.85533	0.000188789	-1.62504	1.85543e-05	-1.23731	0.000354818	-0.416588	0.265004	-1.71832	1.01832e-13	-0.961199	0.176443	-0.894045	0.00761643
Zm00001d003127	-0.169632	0.442294	-0.355825	0.0375373	-0.0548442	0.887541	-0.596765	0.000374154	-0.309806	0.0143862	-0.185458	0.842878	-0.555077	0.0160727
Zm00001d003128	-0.0259765	0.930861	0.15372	0.599522	0.0897765	0.882354	0.564549	0.0191594	0.394177	0.046209	0.400939	0.456927	0.662796	0.0015293
Zm00001d003129	0.919188	2.38e-06	0.0893395	0.776997	0.637468	0.217687	0.570334	0.00337023	0.961506	2.79917e-09	0.474942	0.428035	0.996402	0.000748532
Zm00001d037973	-3.97606	2.55e-40	-0.761956	0.13408	-1.82072	0.00431754	-0.820979	0.0498592	-1.69239	6.23072e-11	-1.24971	0.175317	-1.91386	4.83397e-11
Zm00001d049059	3.0606	2.74e-40	2.88916	5.83578e-34	2.59377	8.13e-19	2.31949	1.84642e-12	2.25686	2.24253e-40	1.96244	1.57287e-06	3.23646	7.02518e-34
Zm00001d003147	-0.15184	0.211609	0.0121236	0.958248	0.123167	0.75334	0.0207442	0.957518	0.166689	0.225495	-0.0301345	0.96574	0.0714087	0.710311
Zm00001d003148	0.0522365	0.845947	-0.0898989	0.806342	-0.277698	0.484607	-0.471566	0.203246	-0.0917509	0.783025	-0.254452	0.544855	-0.323832	0.286022
Zm00001d027667	1.63558	4.9e-40	1.50846	4.68491e-08	0.997428	6.53e-06	1.05735	0.00999839	1.3333	1.51706e-21	1.21798	3.89717e-08	1.82781	6.62939e-31
Zm00001d003151	0.0750557	0.907883	-0.517388	0.324621	-0.906171	0.0775324	-0.057759	0.956363	-0.139526	0.783189	-0.627482	0.568214	-0.531932	0.225438
Zm00001d003153	0.379931	0.582584	-0.255035	0.720913	-0.360706	0.704967	-0.289066	0.785338	-0.211621	0.760557	-0.168591	0.899611	0.109476	0.883522
Zm00001d003155	-0.0444128	0.913882	-0.344229	0.450516	-0.313733	0.42532	-0.32834	0.399364	-0.0634152	0.859374	-0.402987	0.443025	-0.0811608	0.811368
Zm00001d003157	0.485076	7.95e-05	0.51941	0.00270064	0.0834932	0.872482	0.365904	0.227974	0.692577	1.45536e-08	0.447639	0.599835	0.514766	0.016868
Zm00001d003159	0.712771	0.00428448	0.148712	0.676064	0.319856	0.338695	0.0814756	0.822199	0.33168	0.0573503	0.0702357	0.911875	0.166123	0.397311
Zm00001d030656	4.02522	5.78e-40	4.39142	1.20639e-13	2.90707	4.1e-15	2.56863	3.91152e-05	3.2582	8.19264e-48	2.69543	1.25456e-13	3.01791	7.31149e-22
Zm00001d003161	-0.844383	0.0213874	-0.148804	0.772079	-0.9	0.0038139	-0.543382	0.230672	-0.443079	0.163308	-0.126907	0.907105	-0.472799	0.167386
Zm00001d034002	-10.7484	6.07e-40	-1.40898	3.07192e-07	-0.973843	0.0376989	-1.28916	2.15448e-07	-1.87012	6.47643e-17	-1.02714	0.0043528	-1.62224	0.000779756
Zm00001d003164	-0.242274	0.478918	0.344612	0.176629	-0.125288	0.704802	0.413658	0.256458	-0.215912	0.312365	0.333044	0.314432	0.0180481	0.967871
Zm00001d003166	0.594295	2.96e-06	0.406019	0.0312866	0.217991	0.589445	-0.0182654	0.967374	0.242886	0.136634	0.00302936	0.993965	0.369608	0.0337482
Zm00001d003167	0.283496	0.628178	0.315132	0.510886	0.30909	0.546528	0.0279985	0.974396	0.0970513	0.832279	-0.00289492	0.99771	-0.082405	0.893955
Zm00001d047710	-2.54523	6.13e-40	-1.50983	7.19564e-15	-1.23626	5.15e-05	-0.487	0.132577	-1.37067	6.3067e-12	-0.99072	0.334281	-1.22368	4.78318e-08
Zm00001d003174	0.215238	0.543678	-0.107669	0.881829	0.498393	0.598499	0.928102	0.117812	0.130499	0.81519	-0.056533	0.958483	0.521374	0.188355
Zm00001d003175	-0.434622	0.56727	0.452609	0.413525	1.33604	0.0051827	-0.150426	0.923264	0.0581711	0.951151	1.38997	0.346126	0.946985	0.289865
Zm00001d003176	-0.972579	1.64e-08	-0.532692	0.0167343	-0.440527	0.0681077	0.332906	0.125402	-0.400679	0.0134183	-0.283812	0.602808	-0.535341	0.00114731
Zm00001d003179	-0.543587	0.00036716	-0.492956	0.0151524	-0.24906	0.476581	-0.36988	0.0711853	-0.477961	0.00215365	-0.451222	0.27361	-0.527878	0.00623704
Zm00001d003180	-0.54713	0.0260199	0.0686724	0.857015	-0.253806	0.441444	-0.358133	0.171604	-0.126687	0.654422	-0.212816	0.767672	-0.422184	0.135647
Zm00001d053965	6.07586	8.19e-40	9.85009	3.76424e-08	6.95207	1.95e-09	6.58503	6.48526e-11	5.65743	5.48432e-25	4.51876	6.8961e-05	5.42063	5.55917e-70
Zm00001d003182	-0.0058065	0.988995	-0.271018	0.483209	-0.14291	0.803519	0.871082	0.00115427	-0.4814	0.147426	0.0876051	0.9371	0.0543847	0.908271
Zm00001d003184	-0.683525	0.332801	-0.00533966	0.996837	-0.694941	0.329727	-0.554679	0.409737	-0.265946	0.639252	-0.211976	0.846129	-0.90608	0.276646
Zm00001d037941	-2.76012	9.15e-40	-0.622571	0.145734	-1.21864	0.0888753	-0.666442	0.149433	-1.90323	6.12336e-05	-1.02157	0.123236	-2.09714	3.33664e-19
Zm00001d003186	0.694238	0.00165389	0.261656	0.478489	0.436152	0.198081	-0.35707	0.209989	1.3385	2.51538e-13	0.921937	0.0144282	2.09119	2.00137e-30
Zm00001d003187	-0.0896059	0.867199	-1.94211	0.000126618	-1.5926	0.00127283	-0.541611	0.0492842	-1.11962	0.000189969	-1.14515	0.0014762	-1.28725	0.0187127
Zm00001d039837	2.68319	9.89e-40	2.57128	2.69976e-10	1.70411	8.53e-08	1.11657	0.0111978	2.28651	1.62999e-38	2.17687	4.54441e-19	2.45366	6.25747e-26
Zm00001d003190	-0.554058	0.0703703	0.940355	0.0105031	0.00702132	0.994547	1.766	5.59129e-16	0.537061	0.585154	0.290121	0.643267	1.4228	1.05812e-12
Zm00001d003191	0.546722	0.610149	NA	NA	NA	NA	NA	NA	NA	NA	NA	NA	-0.931758	0.0242213
Zm00001d003193	-0.284894	0.303425	-0.757767	0.00055598	-0.311034	0.520622	0.301459	0.474397	0.223487	0.162884	-0.357408	0.236898	-0.556713	0.0290103
Zm00001d003195	0.483297	0.105708	1.85803	0.000144786	1.20333	0.114722	1.22987	0.0118649	0.738833	0.0110131	1.01518	0.272818	1.46947	7.91908e-10
Zm00001d003196	-0.622939	0.00905149	-0.31887	0.200051	-0.626907	0.0240327	-0.556176	0.0237454	-0.589758	0.00927866	-0.389262	0.63647	-0.86112	0.000970016
Zm00001d003197	-0.878246	0.0393018	-0.333487	0.639897	-0.116391	0.924246	-0.605099	0.415177	-0.257797	0.618595	-0.317202	0.832252	-0.992593	0.00298276
Zm00001d003198	-0.521413	0.00293609	0.159628	0.411656	-0.16518	0.647522	-0.0340451	0.917319	-0.350348	0.0297021	-0.315501	0.211015	-0.346661	0.0897057
Zm00001d003199	0.000493416	0.999547	-0.343935	0.792504	0.0524756	0.974622	-0.0361831	0.982016	-0.184348	0.881503	-0.539407	0.777297	0.0619902	0.951237
Zm00001d040805	-2.47257	1.68e-39	-0.637723	0.00382096	-1.03975	0.001386	-0.808572	0.00120883	-1.0175	2.70103e-06	-1.03358	0.216388	-1.52432	3.91367e-14
Zm00001d003202	0.120516	0.852429	-0.28201	0.685677	-0.366542	0.524413	-0.0382601	0.95862	-0.121404	0.805113	-0.413012	0.72115	-0.179519	0.743571
Zm00001d003203	-0.583561	0.000300406	-0.80964	0.000226359	-0.842104	0.000109407	-0.484995	0.0131854	-0.666361	1.32505e-06	-0.538391	0.0201638	-0.605161	7.73716e-05
Zm00001d003207	0.00306176	0.988591	0.219671	0.250583	0.170457	0.517048	-0.122319	0.590357	-0.0455581	0.801237	-0.238865	0.275076	-0.0183617	0.913187
Zm00001d038262	2.97015	1.76e-39	3.69848	2.89351e-49	2.6265	2.69e-32	2.34167	6.96722e-15	2.96716	3.1164e-37	1.49805	1.05774e-06	1.90843	2.87556e-08
Zm00001d041609	5.70961	1.9e-39	3.7821	7.71807e-07	3.81522	6.84e-10	2.33341	0.00214284	4.2538	4.17015e-22	4.05277	1.38383e-09	3.86749	2.63013e-18
Zm00001d003213	-0.214206	0.423013	0.177193	0.694031	-0.852627	0.06011	-0.919564	0.0243659	-0.954523	5.99571e-06	-0.212776	0.752871	0.0318743	0.952281
Zm00001d003214	0.0185492	0.91321	-0.10826	0.70794	-0.318818	0.169264	-0.0654869	0.779358	-0.0998264	0.575587	-0.0989189	0.869557	-0.198859	0.225692
Zm00001d003220	0.249869	0.0871971	-0.225449	0.31446	-0.232318	0.28059	-0.0342422	0.904667	-0.0206257	0.921968	-0.132841	0.79871	-0.357477	0.0146173
Zm00001d003222	-0.564107	0.0104935	-0.384064	0.0553606	-0.433283	0.0927061	-0.194151	0.328345	-0.25621	0.0856565	-0.296139	0.182405	-0.188167	0.392287
Zm00001d003223	-0.630704	0.0101069	-0.546133	0.0378594	-0.371884	0.237045	-0.115982	0.765826	-0.34319	0.119098	-0.363581	0.354847	-0.377676	0.100803
Zm00001d003224	-0.500748	0.104504	-0.0420187	0.915739	-0.226504	0.666433	0.0376944	0.951552	-0.220413	0.555382	-0.0833917	0.927158	-0.380572	0.246628
Zm00001d037448	-2.61208	2.01e-39	-1.10934	3.89499e-08	-1.36161	0.000137494	-0.684034	0.00527557	-1.36793	6.73808e-18	-1.11776	0.0428952	-1.53908	1.05196e-12
Zm00001d043098	1.55082	2.03e-39	1.29246	1.84233e-11	0.806279	3.11e-06	0.164959	0.480333	0.870969	1.03257e-10	0.705788	0.00138725	1.40368	1.85572e-18
Zm00001d027619	-1.96474	2.07e-39	-0.925094	0.000428975	-1.01257	0.0584005	-0.521565	0.101703	-1.96063	6.40917e-17	-1.41501	0.066519	-1.25541	0.000155003
Zm00001d000204	-2.59021	2.12e-39	0.367499	0.218579	-0.0981805	0.813366	-0.320761	0.383468	-0.977128	1.11398e-12	-0.72824	0.153137	-1.45925	7.52089e-05
Zm00001d035605	2.69379	2.58e-39	3.13015	1.25739e-19	2.94734	1.33e-07	2.2746	3.21743e-05	2.67557	8.76876e-40	2.91252	1.8986e-06	2.11279	2.84667e-15
Zm00001d003242	0.0342192	0.886992	-0.395546	0.0189519	-0.228217	0.405707	-0.0713361	0.799707	-0.0348298	0.857712	-0.018172	0.97802	-0.31509	0.0335697
Zm00001d003245	0.23614	0.55929	0.0566438	0.84898	-0.113329	0.772917	0.178904	0.444055	0.510475	0.0121089	0.458624	0.0574246	0.719623	0.000871823
Zm00001d003246	0.890628	5.39e-08	0.783056	0.0160423	0.738098	0.00189846	0.476843	0.22933	0.073722	0.759517	-0.135465	0.845551	0.143964	0.563876
Zm00001d017031	3.5929	2.65e-39	1.90005	3.63119e-10	1.13096	0.440232	5.61253	9.20098e-17	2.07054	0.0763998	1.83125	0.0963366	-7.8614	1.8187e-08
Zm00001d003248	-0.683912	0.0100417	-0.235736	0.733693	-0.12789	0.77411	0.0379328	0.957846	0.419997	0.0847682	0.00774968	0.994638	-0.910404	4.64551e-05
Zm00001d003249	0.713456	0.218709	0.0659231	0.952899	0.16541	0.91752	-0.527714	0.550916	0.292455	0.729523	-0.0836067	0.956539	-0.470559	0.562907
Zm00001d003250	-0.597869	0.00611539	0.0929553	0.795935	0.145962	0.710076	0.049811	0.853027	0.0282618	0.899688	-0.00127988	0.997748	-0.258297	0.144629
Zm00001d003251	0.024734	0.951304	-0.0689106	0.9247	0.0633036	0.920235	-0.112804	0.846657	0.0428437	0.919505	-0.0050186	0.994638	-0.222992	0.761946
Zm00001d003252	0.443202	0.000602506	0.219031	0.448167	0.315773	0.21684	0.28306	0.447638	0.469322	0.00891837	0.372627	0.325507	0.196319	0.352923
Zm00001d003254	-0.588839	0.000481523	-0.181223	0.4753	-0.268157	0.286767	-0.299347	0.138621	-0.387642	0.0133251	-0.406753	0.106007	-0.460231	0.0241137
Zm00001d003256	0.21936	0.0641892	0.303427	0.260403	0.17225	0.631811	0.110299	0.648347	0.243695	0.0948148	0.0774613	0.936887	0.116297	0.655123
Zm00001d003257	0.0100407	0.960779	-0.133141	0.570428	-0.109	0.769902	-0.139606	0.458933	0.0387731	0.817876	-0.0891458	0.888649	-0.186816	0.351927
Zm00001d003258	0.0212895	0.944603	-0.488493	0.029788	-0.315908	0.232234	-0.115254	0.711169	-0.174492	0.449769	-0.213588	0.770343	-0.522984	0.0198823
Zm00001d003259	-0.695587	5.86e-08	-0.664906	0.000393648	-0.614658	0.000934308	-0.471442	0.016945	-0.581424	2.33306e-05	-0.509178	0.18496	-0.806348	3.78388e-05
Zm00001d003261	-0.192205	0.333856	0.166158	0.565481	-0.128757	0.77042	-0.207509	0.36926	-0.151526	0.44531	-0.116887	0.904005	-0.173168	0.54924
Zm00001d003262	-0.784316	8.06e-06	-0.510337	0.00725447	-0.378126	0.165406	-0.0187209	0.967528	-0.43254	0.000648404	-0.568018	0.236943	-0.84649	2.09537e-06
Zm00001d008268	-1.96448	2.97e-39	-1.23032	6.01835e-06	-0.884953	0.00124105	-0.0693686	0.864588	-0.87983	1.47296e-08	-0.728022	0.107653	-1.06656	1.92754e-07
Zm00001d003265	-0.723484	7.31e-10	-0.0952773	0.600972	-0.0643825	0.877099	0.206814	0.3078	-0.223255	0.140343	-0.319834	0.275076	-0.17237	0.152104
Zm00001d003266	0.428982	0.15465	0.0536957	0.917282	-0.234909	0.560433	-0.608889	0.0942662	-0.052467	0.816139	0.189038	0.545725	-0.187314	0.518196
Zm00001d003267	-0.391282	0.0308366	0.0372921	0.905947	-0.390094	0.156414	-0.491062	0.00175559	-0.425486	0.000106585	-0.30103	0.251867	-0.661783	0.00727855
Zm00001d034624	-1.39446	3.27e-39	-0.261534	0.20616	-0.719443	0.00392008	0.305755	0.262463	-0.606826	0.000360556	-0.475852	0.125371	-0.582808	1.04093e-05
Zm00001d003269	-0.286825	0.810423	0.162143	0.8644	-0.636269	0.235272	0.438725	0.530823	-0.902729	0.155049	0.242427	0.872947	-0.911094	0.380552
Zm00001d003271	0.422721	0.0440004	0.122188	0.737881	0.15366	0.694355	0.967651	0.00338932	-0.229858	0.388988	0.0564483	0.942772	-0.232298	0.34313
Zm00001d003272	-0.971772	0.125149	-1.06011	0.0275905	-1.46426	0.0848168	0.30687	0.572709	-1.47087	0.00269673	-0.735705	0.69343	0.36868	0.704497
Zm00001d012131	-2.08116	4.11e-39	-0.96968	0.000637057	-0.828748	0.00767917	-0.58899	0.0385801	-1.43318	1.14713e-17	-1.20908	0.0042566	-2.21179	1.28388e-18
Zm00001d004894	7.72348	6.43e-39	2.46495	0.160825	3.94234	0.0515528	3.42026	0.00383085	8.02643	1.53335e-09	4.72369	0.0106699	3.63409	9.41941e-05
Zm00001d014168	2.63894	6.91e-39	2.74237	5.99103e-24	0.899945	0.0120034	0.339856	0.688255	1.88333	5.10804e-17	2.37563	1.43798e-06	1.91862	3.89927e-10
Zm00001d031636	-1.60109	8.03e-39	-0.269078	0.264868	-0.505099	0.0904092	-0.181779	0.495985	-0.642841	4.91045e-07	-0.507096	0.122361	-0.583026	0.00105561
Zm00001d031120	1.93065	9.61e-39	1.01254	2.99476e-06	0.9957	0.0005792	1.04088	0.00017483	1.34183	2.69004e-18	1.22342	0.00765398	1.7238	2.83147e-08
Zm00001d039684	-2.89924	1.11e-38	-0.983273	0.00200632	-0.959832	0.0564693	-2.02591	1.2739e-10	-1.4535	3.8183e-15	-1.33033	0.00034424	-1.2601	1.27958e-06
Zm00001d015434	4.80179	1.27e-38	-0.321762	0.79026	3.31709	0.000423451	3.57512	4.3654e-05	3.79814	1.12109e-07	4.05812	0.00172059	3.89616	7.05846e-10
Zm00001d003284	-0.27383	0.117863	-0.317991	0.410194	-0.192254	0.541656	-0.263697	0.34274	-0.101816	0.650937	-0.239868	0.587868	-0.129741	0.565483
Zm00001d035945	-2.7861	1.31e-38	-2.12021	9.30707e-11	-0.859723	0.0390947	-0.369392	0.255204	-1.72883	1.64558e-10	-0.867107	0.0579883	-1.21838	0.0212131
Zm00001d003288	0.432066	0.0138673	0.0569549	0.851952	0.234481	0.646097	-0.0152103	0.970617	0.356166	0.0240705	0.388559	0.57261	0.275615	0.143755
Zm00001d003289	-0.383551	0.794161	-0.69497	0.678189	-0.954723	0.477951	-0.418711	0.809913	-0.396748	0.729799	-0.313689	0.867883	-0.731323	0.435139
Zm00001d003291	-0.385801	0.0438164	-0.491389	0.115965	-0.366512	0.196543	-0.42425	0.150594	-0.34453	0.0526425	-0.307656	0.48152	-0.555244	0.00255317
Zm00001d003292	-0.440617	0.021684	0.000480265	0.999127	-0.071578	0.87868	0.45185	0.149104	-0.262293	0.264458	-0.212752	0.808838	-0.181834	0.583782
Zm00001d003294	-0.288849	0.495342	-0.641718	0.16747	-0.410833	0.437684	-0.0316553	0.969069	0.00552961	0.992087	-0.296107	0.722323	-0.722277	0.0850274
Zm00001d053149	-1.5086	1.35e-38	-0.89345	0.000581	-0.743496	0.0974461	0.0581828	0.857799	-1.09194	2.97415e-12	-0.866897	0.00909585	-1.14801	3.35815e-06
Zm00001d003302	-0.245263	0.27113	-0.155863	0.559401	-0.342743	0.298333	0.0210839	0.952234	-0.0953525	0.681917	0.154484	0.865344	-0.117724	0.690824
Zm00001d003304	-0.424342	0.761877	-0.65064	0.61871	-0.86368	0.460039	0.285616	0.864746	-0.0417851	0.969839	-0.74845	0.666493	NA	NA
Zm00001d043538	-1.89148	1.47e-38	0.364155	0.467814	-1.09329	0.0243038	0.196046	0.647084	-0.623043	3.13673e-09	-0.615757	0.163451	0.499921	0.0037365
Zm00001d003308	0.300021	0.413076	-0.204682	0.7418	-0.337978	0.546144	-0.531551	0.206665	0.106939	0.768354	0.242382	0.737547	-0.33301	0.309157
Zm00001d003309	0.2257	0.428534	0.374678	0.197549	0.278886	0.597583	0.924423	0.000547245	-0.0360355	0.890042	-0.0484558	0.941357	-0.0381234	0.91178
Zm00001d031913	4.03762	1.59e-38	1.57805	2.01584e-05	1.63602	2.14e-05	1.41457	0.0845175	3.09869	9.89041e-22	2.45322	7.78812e-07	2.78073	8.3968e-14
Zm00001d011874	-3.99078	1.91e-38	-1.12946	0.0115987	-1.5311	0.000769227	-0.082811	0.859888	-1.6314	4.56484e-11	-1.42227	0.00227116	-1.55323	0.00145082
Zm00001d003312	0.378617	0.0607971	-0.222952	0.394053	0.0803004	0.836092	-0.0907427	0.83208	-0.185045	0.40928	-0.323995	0.38799	-0.562974	0.164432
Zm00001d003313	0.438525	0.469391	-0.267706	0.668399	-0.106836	0.914837	0.355516	0.657404	-0.107791	0.890335	-0.489225	0.641207	-0.621282	0.451539
Zm00001d016542	2.44448	2.12e-38	1.15794	1.84859e-05	0.987198	1.46e-06	1.15602	0.00184388	1.17541	6.27956e-07	1.00989	0.01067	1.32935	3.44677e-06
Zm00001d003317	-0.608488	0.543168	0.57747	0.407124	-0.482295	0.696218	0.0273271	0.978466	0.529538	0.267035	0.697046	0.698437	0.473661	0.573461
Zm00001d031228	-4.47253	2.4e-38	-2.89248	6.14563e-10	-0.983534	0.470195	-0.387586	0.810507	-2.05001	0.0175704	-2.1825	0.0509629	-2.7845	1.79424e-25
Zm00001d003320	0.285807	0.707098	-0.415815	0.723655	-1.08173	0.155046	-0.635735	0.622741	-0.977399	0.108358	-0.528867	0.778856	-1.98257	0.0872404
Zm00001d001989	3.05578	2.55e-38	1.3366	4.33048e-05	2.08726	8.61e-08	2.33581	1.13538e-08	2.45565	6.42183e-24	2.56461	0.000782899	2.88313	1.55699e-08
Zm00001d003322	0.313105	0.231199	0.324912	0.452728	0.23432	0.658931	0.123097	0.824818	0.0969354	0.690597	0.563949	0.376048	0.235563	0.480454
Zm00001d003328	-0.0780441	0.775826	0.201061	0.531963	-0.00715269	0.98534	0.0994145	0.811403	0.469	0.0232401	0.153954	0.814153	0.0184471	0.9527
Zm00001d004357	-2.75786	2.94e-38	-1.21056	0.0180987	-1.03787	0.0385596	-0.948334	0.0439827	-2.27619	7.6307e-14	-1.32968	0.129758	-0.741752	0.0382278
Zm00001d003333	0.560601	0.00374656	0.548943	0.00847829	0.340109	0.443091	0.558742	0.00885275	0.605816	5.76839e-05	0.411453	0.593139	0.670176	0.0311425
Zm00001d003334	0.136919	0.825569	0.525662	0.162716	0.0625539	0.946826	0.68674	0.127023	0.185931	0.746471	-0.290611	0.878456	0.639714	0.0560861
Zm00001d003345	0.175281	0.270631	-0.235542	0.354833	-0.0717224	0.870811	-0.142384	0.65566	-0.00284614	0.991738	0.0878496	0.878124	-0.622814	0.0822425
Zm00001d018399	-1.71224	3.22e-38	-0.551027	0.00148138	-0.512435	0.005194	0.158351	0.614716	-0.693006	3.47919e-06	-0.419354	0.221201	-0.624437	6.26529e-05
Zm00001d051636	-3.17143	3.42e-38	-0.0629801	0.810937	-0.495479	0.382478	-0.227471	0.210247	-0.671666	7.72615e-05	-0.264194	0.748278	-1.32755	1.09007e-11
Zm00001d003349	-0.936516	0.1503	1.81854	5.84513e-05	1.11955	0.0290292	0.764635	0.243853	0.0186652	0.971245	-1.25244	0.31156	1.10779	0.00562106
Zm00001d003352	0.268957	0.0743138	0.316474	0.0998085	0.104177	0.735368	-0.0118595	0.972673	0.329955	0.0257489	0.29087	0.370071	0.0017012	0.995621
Zm00001d028692	2.5097	4.89e-38	0.531312	0.474317	1.72664	0.0030851	1.02826	0.0281076	0.691832	0.0339044	0.232848	0.709	1.56107	7.35226e-16
Zm00001d033240	-2.01453	4.97e-38	-0.479562	0.0110198	-0.643427	0.0256978	-0.381309	0.0558677	-0.430993	0.000808444	-0.495393	0.436438	-0.793221	0.000261373
Zm00001d033369	-2.05785	6.33e-38	-1.10121	0.00418444	-1.87298	9.87e-05	-0.498812	0.272446	-2.3216	3.30293e-05	-1.6707	6.03362e-14	-2.91867	1.07095e-21
Zm00001d031182	2.96057	6.34e-38	0.56729	0.245957	1.58893	0.00131284	2.13519	3.27181e-07	1.72519	3.815e-08	1.39387	0.0412241	2.09223	1.4782e-09
Zm00001d003369	-0.0725821	0.809537	0.257319	0.503466	-0.031425	0.962461	-0.0422338	0.948464	0.140491	0.49037	0.182409	0.832284	0.00660373	0.988583
Zm00001d038357	1.75171	6.75e-38	0.0701329	0.863881	0.885092	0.0903792	0.725842	0.00283037	0.905631	9.31234e-12	0.768342	0.160924	1.10364	4.41467e-06
Zm00001d043307	-2.40249	7.43e-38	-0.828852	3.13209e-06	-0.545448	0.0581085	-0.154332	0.627085	-1.02176	8.62482e-06	-0.764416	0.0771547	-1.08755	6.25099e-07
Zm00001d003373	-0.653801	0.00840482	-0.237662	0.488286	-0.793449	0.404615	0.248962	0.516152	-0.513952	0.0953947	-0.35406	0.730834	-1.73047	0.000439605
Zm00001d003376	-0.764919	0.00528675	-0.577689	0.155465	-0.423852	0.454418	-0.110675	0.851881	-0.153009	0.613586	-0.404137	0.501547	-0.572513	0.0938057
Zm00001d003378	-0.716875	7.55e-06	-0.53681	0.014333	-0.837258	0.0440423	-0.516143	0.00952053	-0.53315	7.51177e-05	-0.426425	0.307641	-0.834567	7.07182e-06
Zm00001d003379	-0.666168	1.93e-05	-0.788764	0.0775027	-0.969802	0.148358	-0.213741	0.550911	-0.181712	0.233445	-0.157169	0.84352	-0.449188	0.117338
Zm00001d019925	-2.25014	7.51e-38	-3.22099	6.30085e-29	-2.21363	1.12e-14	-0.557446	0.0472068	-2.72525	3.96193e-30	-1.96007	0.000221774	-3.65175	0.000357908
Zm00001d003381	-0.190404	0.65722	0.0890024	0.797397	0.276506	0.625684	0.427575	0.298688	-0.043235	0.940045	0.41333	0.834512	-0.0671718	0.912331
Zm00001d003382	-0.653292	0.00116657	-0.265697	0.305243	-0.319982	0.293164	-0.303029	0.274437	-0.339572	0.0573106	-0.311813	0.438873	-0.383723	0.0183079
Zm00001d005230	-5.53879	8.94e-38	-1.13626	0.61872	-1.36188	0.569532	-3.13555	0.0615716	-2.68497	1.1518e-32	-1.78419	NA	-0.24772	0.652456
Zm00001d003390	0.80538	0.0199515	0.53044	0.302572	0.391627	0.368823	-0.0121847	0.990602	0.638184	0.0729695	0.802493	0.287441	0.765403	0.0822791
Zm00001d052958	-5.64263	9.01e-38	-0.779796	0.00728938	-0.954649	0.00412525	-0.43447	0.196327	-0.974617	2.86039e-12	-0.648114	0.00542409	-1.29577	6.47457e-06
Zm00001d003393	-0.226822	0.175163	0.154518	0.523858	0.263855	0.292848	-0.0520192	0.88053	0.0695986	0.741742	-0.187121	0.794412	-0.245841	0.143006
Zm00001d003394	-0.658795	7.6e-05	-0.332995	0.333581	-0.0904892	0.832562	-0.0538765	0.873426	-0.0338237	0.856289	-0.111982	0.850077	-0.199345	0.143309
Zm00001d003395	0.749886	3.5e-11	0.503744	0.0661258	0.368162	0.157386	0.340069	0.425684	0.289214	0.0211136	0.0516309	0.964532	0.383243	0.0258669
Zm00001d020497	5.36742	9.25e-38	3.36584	1.01959e-15	2.40397	2.27e-15	2.29475	2.47747e-05	4.41209	1.60879e-40	3.93277	0.000463199	3.84556	1.98933e-27
Zm00001d003399	0.397354	0.333724	1.0246	0.0974942	0.590958	0.357001	0.454364	0.388853	0.259136	0.425857	0.555491	0.474067	1.34324	0.000460438
Zm00001d003400	0.228497	0.581274	-0.123612	0.865552	0.188025	0.857897	0.0627798	0.930569	-0.0996804	0.868615	0.797418	0.277965	-0.0924778	0.905956
Zm00001d003401	0.323089	0.000419233	0.96169	1.93952e-13	0.607073	0.0904849	0.086133	0.847339	0.639564	0.000240033	0.297395	0.803935	0.376133	0.00128367
Zm00001d053151	5.73195	9.39e-38	4.63871	9.38952e-11	5.07688	1.46e-05	4.58603	6.65711e-06	4.98849	2.99793e-55	4.09569	1.74958e-05	4.62726	4.51826e-24
Zm00001d002754	6.54217	9.95e-38	3.98606	1.0544e-13	3.522	4.52e-10	3.98001	9.59372e-11	5.22992	2.22511e-43	5.55529	1.02949e-10	5.24002	1.28224e-28
Zm00001d003408	0.0126426	0.98969	NA	NA	0.666441	0.695459	-1.13969	0.356242	0.706847	0.111037	0.665233	0.79871	0.946295	0.211507
Zm00001d046824	-3.89054	1.02e-37	-1.87008	9.09961e-12	-1.01152	0.0666957	-1.09194	0.00535458	-2.67497	1.40841e-13	-1.45164	0.13571	-2.47072	0.00614271
Zm00001d012296	-3.04424	1.16e-37	-0.517116	0.0130034	-0.589162	0.425686	-0.613862	0.00223743	-1.50852	1.62094e-14	-1.2545	0.00117274	-2.04091	2.2785e-12
Zm00001d003415	-0.290159	0.127262	-0.426519	0.294573	-0.41608	0.366923	-0.202708	0.63008	-0.346498	0.108292	-0.099294	0.907427	-0.589718	0.148261
Zm00001d049510	4.57493	1.24e-37	2.27926	8.23265e-14	2.04401	2.5e-10	2.61417	2.88251e-09	3.41721	1.02567e-45	2.11018	3.30864e-06	2.92421	4.12351e-48
Zm00001d003423	-0.43643	0.0217142	-0.722515	0.000160809	-0.737881	0.0086504	-0.929615	1.7543e-07	-0.541255	0.000499466	-0.322484	0.647287	-1.01315	3.91759e-06
Zm00001d003426	-0.169216	0.516106	-0.392896	0.322603	-0.669432	0.129763	-0.286083	0.388068	-0.329793	0.223344	0.221333	0.678191	-0.481691	0.096988
Zm00001d003427	-0.309151	0.118732	-0.25113	0.20397	-0.273308	0.509582	-0.229998	0.442967	0.17097	0.325134	0.0839829	0.939834	-0.0283816	0.894285
Zm00001d003428	-0.511155	0.0227738	-0.763137	0.157808	-0.377098	0.471416	0.0699423	0.88467	-0.489023	0.0564282	-0.357961	0.629635	-0.838497	0.00725808
Zm00001d014391	-1.48467	1.48e-37	-0.939772	6.66119e-11	-0.934232	3.13e-05	-0.162707	0.4297	-0.743429	6.76268e-09	-0.833661	0.000438292	-1.18283	3.66147e-18
Zm00001d003430	-0.559425	0.0525058	-0.306655	0.526625	-0.341438	0.647696	-0.0107589	0.983562	0.0403284	0.927338	0.201817	0.811928	-0.388311	0.623666
Zm00001d003432	0.297239	0.698578	-1.27738	0.216105	-0.768419	0.80372	0.765336	0.0956909	0.155153	0.798965	0.387813	0.809339	-1.13395	0.307515
Zm00001d003434	0.584452	0.151778	0.443527	0.392416	-0.533853	0.416376	0.421457	0.215335	0.412627	0.047568	0.545907	0.152881	0.700742	0.117338
Zm00001d005917	-2.80477	1.51e-37	-1.09501	3.48096e-07	-1.03994	3.35e-05	-0.612074	0.121965	-0.968907	2.89315e-08	-0.809642	0.00176871	-2.09244	7.81948e-06
Zm00001d003436	-0.655317	0.597294	-1.43147	0.31335	-0.981914	0.513573	-0.461834	0.676805	-0.707532	0.40928	-0.630273	0.792195	NA	NA
Zm00001d033848	6.4942	1.54e-37	4.40671	2.01924e-06	3.4333	2.61e-12	1.9974	4.82046e-07	6.64411	1.48621e-58	4.91932	5.89476e-07	5.63515	2.05383e-18
Zm00001d040672	-2.69407	1.71e-37	-1.56319	1.6301e-08	-1.87025	1.1e-05	-0.460888	0.326377	-1.72904	7.85459e-16	-1.37197	1.93856e-12	-2.69521	2.52964e-22
Zm00001d048053	4.38025	1.9e-37	2.2267	1.56148e-06	1.91065	1.92e-07	1.4615	0.00484241	3.2375	8.23094e-28	2.62254	4.1108e-08	2.71301	1.63656e-22
Zm00001d037493	-3.81843	2.33e-37	-0.887605	0.0491977	-0.867826	0.219841	-0.956523	0.00111038	-1.19006	2.70287e-07	-0.489787	0.0130348	-1.30237	0.135283
Zm00001d003448	-0.237062	0.434926	-0.0817846	0.821349	-0.136772	0.839684	0.196633	0.601034	0.117301	0.66561	0.170336	0.884833	-0.0145256	0.972109
Zm00001d007827	2.01837	2.33e-37	0.516004	0.386251	0.610951	0.51258	1.11746	0.000499959	-0.246568	0.465137	0.262906	0.848701	1.31058	5.28861e-05
Zm00001d006195	11.0997	2.42e-37	9.21482	3.16847e-11	9.78122	2.83e-06	6.51763	1.14816e-05	9.61217	1.19094e-13	7.64051	3.62015e-08	11.1071	6.17996e-17
Zm00001d008910	-4.1255	2.62e-37	-2.52533	5.73738e-10	-2.00053	0.000109659	-0.576885	0.498726	-2.40661	6.07054e-14	-1.61353	0.152248	-2.3704	1.8046e-17
Zm00001d003460	0.541909	6.61e-05	-0.243422	0.261523	0.240352	0.356655	0.0309131	0.913485	0.354875	0.0197043	0.123359	0.72519	0.29523	0.0452199
Zm00001d048850	-6.59662	2.83e-37	-1.58104	0.50501	-1.47961	0.516257	-3.12071	0.0666208	-2.59249	9.51685e-05	-2.25999	0.0400985	0.582903	0.257642
Zm00001d003464	0.647695	7.66e-06	0.561712	0.00389191	0.517204	0.216226	-0.0838042	0.777101	0.638103	6.60692e-05	0.735665	0.00862478	0.416364	0.340026
Zm00001d003468	0.870324	0.000124676	1.54585	0.00590289	0.814015	0.281309	1.05141	3.92588e-05	0.514984	0.0281697	0.642506	0.488616	1.0426	0.026342
Zm00001d003469	0.718181	0.39163	0.605557	0.646411	1.1878	0.0674938	1.07026	0.296216	0.688941	0.237022	0.796633	0.532459	0.928734	0.228539
Zm00001d003470	0.0210561	0.94265	-0.492729	0.408764	-0.482993	0.303397	0.333533	0.123006	-0.667529	6.216e-05	0.0209147	0.983548	-0.0153981	0.979285
Zm00001d044080	-9.63039	2.92e-37	-0.404813	0.100631	-0.148547	0.87007	0.186762	0.78109	-1.59848	5.27733e-05	-0.412453	0.775456	-0.981856	0.386383
Zm00001d003472	-0.705379	0.134672	-0.264395	0.365709	-0.216896	0.6958	-0.148359	0.788854	-0.72631	0.0546677	-0.498555	0.655963	-0.0411123	0.926871
Zm00001d003476	-0.152509	0.391352	-0.215289	0.302145	-0.0881613	0.833281	-0.0417591	0.901091	0.00199039	0.993556	-0.0550734	0.901995	-0.0473439	0.809234
Zm00001d003477	0.473668	0.0385682	0.246704	0.747007	0.740663	0.160865	0.790417	0.105297	0.751671	7.87867e-06	0.449027	0.711718	0.469212	0.111557
Zm00001d037483	3.32155	3.52e-37	2.06386	1.36094e-13	1.99161	2.52e-12	2.12458	2.42978e-06	3.01542	8.43609e-41	2.65361	3.32905e-08	2.91198	1.09858e-23
Zm00001d003491	-0.663627	0.00519394	-0.216161	0.344762	-0.493663	0.0595088	-0.428879	0.0595334	-0.39818	0.0162738	-0.585504	0.023398	-0.66923	4.94168e-06
Zm00001d003059	-3.72117	4.25e-37	-0.761402	0.00957812	-0.375632	0.457835	-0.288418	0.264718	-0.571473	0.0303422	-0.819328	0.0117004	-1.13015	3.96711e-06
Zm00001d013410	1.46254	4.38e-37	1.27458	0.000296271	0.822927	0.0652182	-0.326318	0.164592	1.11074	2.11616e-13	0.87045	0.135187	1.43788	1.64573e-14
Zm00001d049197	-2.33315	4.98e-37	-1.5987	4.94034e-20	-0.702171	0.0171888	-0.173958	0.609221	-1.06184	1.39089e-20	-1.06935	0.00239961	-1.17589	0.000224919
Zm00001d026670	-2.62636	5.19e-37	-1.2343	4.52796e-06	-0.605277	0.148341	-0.553086	0.00727605	-1.51368	7.40024e-16	-1.35567	0.00105621	-1.93326	1.83993e-13
Zm00001d003500	-0.743159	6.59e-05	-0.611697	0.00857678	-0.521128	0.0895406	-0.135237	0.580393	-0.168707	0.321347	0.113881	0.830863	-0.641659	0.0243494
Zm00001d003501	0.099463	0.891768	-0.976634	0.167094	-0.4749	0.513751	0.525869	0.495132	-0.370101	0.543631	0.218735	0.893199	-0.595488	0.353384
Zm00001d003502	0.0106032	0.956141	-0.150837	0.587552	0.108181	0.730678	-0.374394	0.27628	0.0544598	0.803256	-0.190728	0.772049	-0.114774	0.604818
Zm00001d018744	5.48596	5.63e-37	6.05329	1.65568e-176	4.02638	3.6e-19	5.2648	1.90681e-14	4.70769	4.95373e-80	5.86653	2.40545e-35	6.33613	9.54569e-74
Zm00001d009248	-2.08625	6.31e-37	-0.506639	0.000297993	-0.694145	0.0764474	-0.303066	0.27064	-0.82414	9.97354e-05	-0.669553	0.203947	-1.19958	2.87842e-12
Zm00001d028714	3.73733	6.58e-37	1.82444	0.00124901	2.05721	1.63e-06	0.146166	0.85316	3.28494	3.52331e-40	2.53868	1.90627e-11	1.44265	0.000160667
Zm00001d003509	0.678532	0.000918684	0.328501	0.0928285	0.596051	0.131456	0.183651	0.499702	0.944909	1.98906e-15	0.609834	0.218432	0.536526	0.00142671
Zm00001d003510	0.489343	0.647504	NA	NA	NA	NA	0.843776	0.531154	2.06342	0.0180507	2.93529	0.0104893	0.571328	0.745413
Zm00001d003511	0.375885	0.254881	0.163558	0.694447	0.31193	0.443782	-0.304171	0.494113	-0.0935037	0.791879	-0.022575	0.979391	-0.554656	0.521081
Zm00001d030725	-1.6517	7.03e-37	-0.280598	0.130552	-0.694252	0.0138965	-0.502055	0.0319343	-0.851986	7.01227e-05	-0.46033	0.404608	-0.829952	2.00069e-16
Zm00001d032457	4.13244	7.76e-37	4.75761	2.05756e-11	5.3749	6.36e-32	1.84851	0.000633516	3.65502	1.35587e-48	3.84536	5.31493e-22	3.8507	1.06847e-25
Zm00001d003516	-0.342885	0.401031	0.0966841	0.840376	-0.464162	0.34436	-0.031208	0.948213	-0.0619131	0.854815	0.298556	0.791928	-0.569049	0.730534
Zm00001d043244	3.71537	7.94e-37	2.36778	2.54392e-12	2.70301	1.16e-06	1.70405	0.000237113	3.27418	1.20236e-50	2.95594	2.8199e-29	3.87929	1.65191e-34
Zm00001d049831	-1.80722	9.35e-37	-0.561413	0.00491007	-0.400954	0.293718	-0.135222	0.739807	-0.840698	1.345e-09	-0.536651	0.414804	-0.667439	6.95929e-05
Zm00001d028140	-1.89077	1.07e-36	-0.156779	0.558946	-10.1729	5.36e-28	-0.23049	0.374981	-0.821295	4.80073e-10	-0.810391	0.0878887	-1.08357	3.70052e-16
Zm00001d003525	0.287823	0.346875	-0.0717133	0.863588	-0.295187	0.506881	-0.303863	0.545762	0.0380759	0.91308	0.0568104	0.971672	-0.510654	0.442247
Zm00001d003533	-0.573636	0.110972	-0.1087	0.861428	-0.536308	0.0518631	0.347644	0.362877	-0.713657	1.13716e-06	-0.843456	0.199611	-0.952495	0.00888609
Zm00001d003534	-0.865219	0.0546182	-0.798375	0.0987667	-0.885324	0.0238935	0.155164	0.784135	-0.362334	0.373372	-0.134603	0.89201	-0.402275	0.381199
Zm00001d003538	-0.425917	0.41912	-0.0382515	0.963138	-0.2691	0.782136	-0.122254	0.894257	-0.52574	0.418516	-0.311847	0.805296	-0.0775133	0.915993
Zm00001d003539	0.58619	0.000443517	0.331469	0.0384658	0.357669	0.264192	-0.0507929	0.83063	0.292688	0.0529087	0.0232078	0.979439	0.0417792	0.823477
Zm00001d003540	-0.484844	0.00730391	-0.611752	0.00013711	-0.421964	0.224612	0.287801	0.117828	-0.455872	0.00417107	-0.387817	0.348847	-0.788032	0.00154311
Zm00001d003543	-0.146999	0.823149	-0.201332	0.788047	-0.329293	0.68471	-0.19983	0.844791	0.249395	0.706634	-0.0651098	0.97274	0.0314431	0.972254
Zm00001d012382	-3.28737	1.25e-36	-0.795666	0.13103	-1.14295	0.00360087	-1.42415	9.94533e-07	-1.57132	3.69662e-12	-1.10873	0.16221	-2.09569	1.12583e-08
Zm00001d002851	3.47781	1.39e-36	1.30851	0.000665565	1.10891	0.00109273	0.885469	0.131894	2.64225	1.4576e-14	1.55892	0.0268926	1.86555	2.74168e-07
Zm00001d003546	0.618111	0.000640314	0.491156	0.247094	0.458494	0.144218	-0.330751	0.335463	0.214424	0.378725	0.519213	0.259728	-0.376344	0.571924
Zm00001d003549	-0.615363	0.412617	-0.438566	0.48495	0.322169	0.647696	-0.41873	0.652675	-1.02759	0.116072	-0.381347	0.828863	-2.19225	0.0360554
Zm00001d003552	0.47595	0.301537	-0.298914	0.653963	0.11727	0.896138	0.681712	0.195426	-0.34689	0.498282	0.403679	0.699123	-0.606405	0.176283
Zm00001d017643	-2.79352	1.45e-36	-1.23664	0.0201792	-0.449929	0.270771	-0.401396	0.44727	-0.789043	0.0116273	-0.441198	0.593243	-1.39035	0.000332068
Zm00001d003555	0.371878	0.748549	NA	NA	NA	NA	-0.153712	0.940331	-0.027483	0.979863	-0.39382	0.898128	NA	NA
Zm00001d003556	-0.362338	0.0063757	-0.0239984	0.919338	-0.222808	0.380667	-0.346096	0.0605148	-0.208158	0.162554	-0.124374	0.798276	-0.28275	0.0589225
Zm00001d017495	5.1002	1.66e-36	7.54519	1.01813e-10	6.95071	2.39e-79	4.60846	6.91694e-33	5.52675	1.42627e-62	5.16806	2.2728e-43	6.82322	2.3181e-39
Zm00001d003563	0.488648	0.63718	0.476323	0.676321	1.03734	0.317902	0.658876	0.533993	1.3045	0.056478	1.23464	0.217427	0.607803	0.564609
Zm00001d029859	5.87072	1.67e-36	6.22367	8.68092e-64	4.44051	7.78e-27	3.19291	4.67617e-09	5.62597	1.70638e-228	5.25867	3.09155e-41	7.34412	7.25466e-83
Zm00001d030893	1.52848	1.76e-36	1.04878	0.000263813	1.18645	1.17e-06	0.765409	0.00264497	1.82267	1.69495e-43	1.57896	3.01567e-18	2.17672	1.2087e-52
Zm00001d003569	0.0527771	0.940833	1.23005	0.0583462	0.504231	0.357691	-0.554212	0.510769	0.96973	0.0521205	0.877831	0.332262	1.03863	0.0628611
Zm00001d040593	-5.39952	2.05e-36	-1.28611	0.0892559	-0.107571	0.901552	-1.38845	0.00588679	-1.8865	0.0169227	-1.45834	NA	-0.486579	0.388017
Zm00001d003572	0.474276	0.00549408	0.249765	0.488293	0.354008	0.397273	0.408044	0.136458	0.373484	0.0365358	0.219142	0.652688	0.679462	1.48534e-05
Zm00001d003581	0.751449	0.248618	1.82536	0.050509	0.296873	0.837218	0.118316	0.919586	0.193451	0.808559	0.573753	0.612238	1.14897	0.103639
Zm00001d003583	-0.661706	0.634552	0.0809324	0.935926	-0.943808	0.345188	0.0919774	0.921563	0.630571	0.232587	1.03112	0.193901	-0.045061	0.97007
Zm00001d019155	-6.03064	2.54e-36	-1.23297	0.575711	-1.82181	0.427781	-2.92944	0.0700621	-4.55009	1.49615e-36	-3.34811	0.00148645	0.402107	0.451115
Zm00001d003588	-0.684397	0.130554	1.19941	1.17401e-06	0.752298	0.155224	0.415091	0.343749	-0.13131	0.772417	0.398315	0.675345	-0.168477	0.69499
Zm00001d003589	-0.147792	0.515232	-0.200173	0.384563	-0.239279	0.377722	-0.170596	0.563463	-0.473221	0.0730661	0.00239567	0.997748	-0.769916	0.24332
Zm00001d049753	-2.37981	2.98e-36	-0.646065	0.00670856	-0.896192	0.00171233	-0.560334	0.0864772	-1.1346	5.30087e-12	-0.944977	0.000466993	-0.715015	0.00485858
Zm00001d003593	-0.00467162	0.995591	0.190992	0.806012	0.0989055	0.925156	-0.307561	0.674062	-0.140044	0.859603	0.0876522	0.947996	-0.00998156	0.99235
Zm00001d029768	-2.41287	3.01e-36	-1.30284	6.55032e-08	-1.20905	1.22e-07	-0.489241	0.0792643	-1.15756	9.3636e-30	-0.975797	3.48006e-07	-1.69309	3.04368e-16
Zm00001d003601	0.349941	0.073058	0.797285	0.000460727	0.177391	0.731594	-0.278726	0.274564	0.298891	0.0216245	0.313826	0.656132	0.688908	0.000369218
Zm00001d003602	-0.0640017	0.595244	-0.13989	0.50675	0.0789558	0.782939	0.112672	0.666339	-0.0847297	0.531726	-0.0184705	0.971448	-0.0919311	0.728535
Zm00001d045883	-2.68023	3.13e-36	-0.989182	2.46948e-08	-0.753558	0.000405647	-0.365416	0.0874523	-1.08763	9.06544e-20	-0.952498	0.000952853	-1.59326	7.59685e-08
Zm00001d006651	2.12907	4.15e-36	2.03914	1.86784e-21	1.80108	7.82e-12	0.840554	0.00641493	2.59985	2.30639e-49	1.89517	1.28611e-10	2.20337	3.23653e-44
Zm00001d003606	-0.561686	0.428341	-0.296937	0.660644	0.248268	0.769673	-1.47257	0.0690145	-0.330315	0.641521	0.492217	0.755799	0.0434757	0.948958
Zm00001d003607	-0.961468	0.00421919	-0.603919	0.0560029	-0.247816	0.689567	-1.41795	0.000149856	-0.718605	0.0187866	-0.467255	0.714259	-0.512857	0.250301
Zm00001d003611	-0.117014	0.346399	0.016167	0.937997	-0.0937151	0.71659	-0.0207318	0.9365	-0.126845	0.349459	-0.0685771	0.855158	0.0190656	0.931766
Zm00001d003612	-0.943256	1.55e-05	-0.254024	0.281071	-0.474109	0.0725729	-0.171442	0.542843	-0.35422	0.0196294	-0.17078	0.673888	-0.576675	0.000649073
Zm00001d003613	-0.0301415	0.892002	-0.228093	0.295985	-0.0477785	0.901744	-0.0273371	0.942982	-0.266128	0.156927	-0.351712	0.169785	-0.501639	0.00392188
Zm00001d023941	5.66012	4.37e-36	0.660166	0.309304	1.41675	0.1357	3.07957	0.000859105	3.67998	4.10661e-14	5.06397	8.62677e-05	4.82922	1.41034e-08
Zm00001d014944	2.87607	4.83e-36	1.54763	3.9982e-08	1.3155	0.00131801	1.48594	5.41566e-12	2.06062	2.35894e-28	1.91073	3.80502e-11	2.49083	1.641e-30
Zm00001d003616	0.304169	0.0160301	0.660734	0.0108666	0.847758	0.0336734	0.57414	0.0968599	-0.0638716	0.742319	0.31593	0.614784	-0.106789	0.871973
Zm00001d003617	0.671734	0.0212881	0.632625	0.259427	0.251985	0.598677	0.109871	0.880981	0.633827	0.103376	0.0223138	0.984039	-0.272044	0.75098
Zm00001d003618	0.448635	0.0563083	0.1508	0.6698	-0.0661831	0.895881	-0.495273	0.277202	-0.269391	0.379835	-0.143933	0.803167	-0.572462	0.220503
Zm00001d003621	-0.904218	2.04e-10	-0.140751	0.544502	-0.201127	0.541694	0.000163481	0.999665	-0.100124	0.645445	-0.0177135	0.96746	-0.53991	0.0230481
Zm00001d005674	-1.95014	5.33e-36	-0.929636	2.24532e-07	-0.581688	0.00139219	0.135849	0.748885	-0.845317	3.11184e-09	-0.542488	0.118427	-0.467278	0.20997
Zm00001d053594	-3.01897	5.43e-36	-0.702879	5.415e-05	-0.357326	0.377208	-0.023535	0.974028	-0.542278	0.00771904	-0.401652	0.314991	-0.558754	0.0185068
Zm00001d003630	-0.243229	0.305971	-0.417739	0.0787812	-0.251737	0.443091	0.438211	0.0732701	-0.238958	0.300288	-0.259049	0.490954	-0.226385	0.454418
Zm00001d003632	0.429554	0.00699559	0.542319	0.00262808	-0.0951792	0.874798	0.338889	0.0913288	0.295096	0.0347102	0.333788	0.651877	-0.259058	0.606915
Zm00001d021075	2.58085	6.24e-36	5.4694	9.95717e-14	3.53939	1.18e-17	1.06378	0.00121076	3.58793	9.47305e-120	3.53538	4.85805e-40	4.19897	1.26592e-48
Zm00001d003640	-0.425566	0.157926	0.21266	0.446059	-0.0747877	0.869294	-0.0718185	0.873413	-0.770478	0.000261071	-0.594693	0.00832953	-0.864281	0.055591
Zm00001d003643	-0.266718	0.351106	0.141584	0.640599	0.146957	0.611388	0.193317	0.598054	-0.418042	0.00496103	-0.279796	0.370844	-0.0612935	0.779013
Zm00001d003644	0.377926	0.155734	-0.0604198	0.903687	0.0263586	0.966253	-0.203865	0.496667	0.368115	0.0905593	0.0271403	0.976738	0.205373	0.416427
Zm00001d003645	-0.10472	0.882481	0.0536467	0.955397	0.0987564	0.89669	-1.4258	0.000165349	-1.39823	3.11956e-07	-0.381046	0.665087	-0.481836	0.341659
Zm00001d003646	-0.0189921	0.973885	-0.382929	0.129141	-0.426158	0.514776	-0.387018	0.357496	-0.25436	0.590002	-0.160138	0.935603	-0.996583	0.387045
Zm00001d033334	-2.16011	6.55e-36	-0.688487	3.07114e-05	-0.972637	0.00258411	-0.50764	0.0107873	-1.28565	1.43283e-12	-1.0028	4.17031e-05	-1.29739	1.65737e-07
Zm00001d003649	0.162997	0.672317	-0.134267	0.769053	-0.0826987	0.878166	-0.318188	0.467906	-0.449336	0.0866136	-0.310655	0.748278	-0.134652	0.726465
Zm00001d034003	-5.26531	6.72e-36	-1.14987	3.82288e-07	-0.529577	0.146591	-0.230466	0.510769	-1.59836	4.52168e-10	-0.645115	0.193947	-1.07273	0.198426
Zm00001d003653	0.990868	1.03e-10	0.44622	0.0344383	0.504331	0.00232812	0.299915	0.229708	0.387575	0.0581286	0.183182	0.422189	-0.0310388	0.928531
Zm00001d003654	0.588462	0.0169456	0.716808	0.00161567	0.441976	0.0824801	0.189383	0.499602	0.397268	0.0622318	0.314764	0.653299	0.603646	0.0164856
Zm00001d003655	-0.481055	0.000153475	0.0263519	0.925617	-0.091738	0.826279	-0.00325321	0.993426	-0.228171	0.17495	-0.257223	0.486088	-0.271346	0.212562
Zm00001d031909	-2.51851	6.77e-36	-4.48588	9.84772e-31	-5.15094	8.41e-07	-3.79654	0.0110175	-4.56857	1.4036e-19	-3.27696	4.3494e-64	-6.56249	1.21859e-73
Zm00001d003658	0.84292	0.00370873	-0.0455395	0.93004	-0.00230043	0.996825	-0.177713	0.677566	0.117651	0.77909	0.283807	0.568918	-0.527186	0.298565
Zm00001d003659	0.0353228	0.863358	1.15876	1.56719e-07	0.390063	0.0844619	-0.470765	0.0384602	0.350321	0.00363757	0.420523	0.017529	0.368868	0.312973
Zm00001d003660	-0.685682	3.77e-09	-0.0473908	0.876499	-0.0821402	0.855287	0.422648	0.0283408	-0.210001	0.166398	-0.29865	0.426879	-1.15835	0.231076
Zm00001d003663	0.172438	0.424831	-0.293731	0.217783	0.0372675	0.937262	-0.0816449	0.86636	0.269018	0.177542	0.0907015	0.849855	-0.60003	0.0654395
Zm00001d003664	0.34697	0.0805476	0.369507	0.0536403	0.225272	0.443782	0.0989583	0.705345	-0.0203589	0.918461	-0.0344199	0.966103	0.23625	0.18968
Zm00001d003667	0.031122	0.925727	-0.192547	0.531317	-0.903089	0.0907484	-0.117939	0.844869	-0.321884	0.349041	-0.374205	0.714773	-1.07167	0.193422
Zm00001d047976	4.91811	7.31e-36	4.88506	2.08339e-11	4.78788	1.74e-12	3.94123	2.0274e-13	4.23938	2.15711e-38	4.14072	7.92483e-06	4.23197	4.95811e-15
Zm00001d003181	2.55744	7.34e-36	2.0848	1.50062e-13	2.10068	2.3e-09	1.55196	5.75978e-05	2.82967	2.0991e-28	2.19658	0.00226494	2.33	4.48627e-20
Zm00001d003670	-0.37713	0.180165	0.234949	0.426614	0.157805	0.745376	-0.310438	0.414613	-0.125697	0.610561	0.0577164	0.937447	0.0434328	0.895664
Zm00001d031665	5.46316	9.16e-36	6.3976	2.20573e-20	3.60068	3.83e-22	2.63198	1.2572e-08	3.67811	2.23664e-29	4.08024	4.55326e-18	7.96813	1.29571e-29
Zm00001d003672	0.238715	0.0537782	-0.405435	0.0163274	-0.158475	0.503353	-0.151657	0.456841	0.118295	0.416211	0.0309934	0.941357	-0.7472	0.361277
Zm00001d003673	0.641845	2.01e-05	0.508979	0.0488822	0.350763	0.391729	0.254792	0.267203	0.471873	0.00229842	0.202632	0.829347	0.497817	0.00602331
Zm00001d002725	-2.45886	1.14e-35	-0.591721	0.0251499	-0.51641	0.167107	-0.116111	0.697837	-1.47745	2.99102e-10	-0.910146	0.00351785	-1.55774	2.93853e-13
Zm00001d003675	0.954914	0.0177062	0.997929	0.148259	0.880835	0.220571	0.203571	0.82917	1.12123	0.0247219	0.5786	0.604461	0.223835	0.795952
Zm00001d046004	5.84339	1.17e-35	3.40067	1.23036e-05	3.6977	3.32e-08	4.21437	3.86005e-08	4.04207	4.47217e-26	4.02021	0.000846706	4.724	1.3763e-06
Zm00001d003678	-0.439768	0.0387679	-0.439265	0.028958	-0.51952	0.0440523	-0.632903	0.000606732	-0.329565	0.0492347	-0.535731	0.0322058	-0.869862	1.61396e-06
Zm00001d003679	-0.372166	0.144275	0.241346	0.290022	-0.0798483	0.814021	-0.200524	0.465409	-0.220911	0.311938	-0.140582	0.843078	-0.303895	0.285578
Zm00001d003680	0.0703828	0.628383	-0.421846	0.0196082	-0.263963	0.353887	-0.436068	0.0072623	0.143235	0.344965	0.0465746	0.92164	-0.349317	0.140404
Zm00001d003683	-0.0784023	0.480322	-0.435469	0.00911595	-0.497515	0.00870948	-0.42622	0.00211139	-0.163802	0.235698	-0.118121	0.824065	-0.578627	0.000152839
Zm00001d003684	-0.142761	0.599851	-0.0301565	0.955665	-0.186106	0.665764	-0.642118	0.0354207	-0.0686189	0.836778	0.0389883	0.950516	0.0195478	0.952745
Zm00001d003685	0.28112	0.0515557	0.259856	0.371534	0.161934	0.61883	-0.0899079	0.779358	0.0586227	0.781928	-0.0358832	0.942749	0.169579	0.446885
Zm00001d012229	-4.22122	1.44e-35	-1.98002	0.0050133	-1.83383	0.0439589	-1.19512	0.0732547	-1.4575	0.00059322	-1.77327	NA	-0.884869	0.111955
Zm00001d003709	-0.0102261	0.987157	1.67027	1.03375e-06	0.795732	0.146071	1.08265	0.0214286	0.0443728	0.917506	0.69605	0.448421	-0.780689	0.212743
Zm00001d018822	-2.82356	1.56e-35	-0.955082	0.000158248	-0.679864	0.0338432	0.0454499	0.85973	-1.1955	0.0187597	-0.814735	0.000299686	-1.40786	6.85988e-06
Zm00001d050785	-1.57039	1.77e-35	-0.578335	0.0183962	-0.535005	0.149676	-0.0421007	0.91906	-0.936748	3.51117e-06	-1.08181	0.0494476	-1.02963	8.66684e-11
Zm00001d003713	-0.16542	0.4157	0.155432	0.536898	0.138945	0.727599	-0.00843727	0.979738	0.0864204	0.691619	-0.0251848	0.967127	-0.346713	0.45109
Zm00001d036499	-1.78057	1.78e-35	-1.05452	3.42136e-07	-0.846746	0.00175526	0.137302	0.795429	-1.48379	8.66352e-11	-0.748863	3.60171e-05	-1.36747	0.00213958
Zm00001d003718	0.267158	0.764376	0.377996	0.764055	0.074806	0.948407	-0.137745	0.943504	-0.824185	0.421887	0.506982	0.80599	NA	NA
Zm00001d039366	4.55208	1.8e-35	3.10377	7.41642e-06	4.4265	1.64e-13	2.97551	1.25083e-07	2.86297	2.32752e-14	2.93228	0.00439169	3.74034	1.04881e-07
Zm00001d003724	0.182346	0.820022	-0.28934	0.764055	-0.495487	0.55947	-1.75732	0.11309	-0.706549	0.367322	0.44187	0.765595	NA	NA
Zm00001d020097	-1.5184	1.85e-35	-0.791112	1.23043e-05	-0.684151	0.0131043	-0.209263	0.382866	-1.28322	5.24189e-12	-0.833529	0.000763421	-1.13852	1.93264e-08
Zm00001d003729	-0.632003	0.00822652	0.281817	0.401195	0.245201	0.539761	0.153822	0.627519	-0.411604	0.0398002	-0.481631	0.163144	-1.51113	0.0371415
Zm00001d003730	0.660295	0.00957563	-0.103694	0.821203	0.174986	0.647696	-0.106589	0.847071	0.107022	0.702685	0.455744	0.369521	0.308319	0.237863
Zm00001d015348	1.88419	2e-35	0.845785	0.000417432	1.29528	0.000279876	0.654492	0.000198929	1.62084	1.56372e-23	1.26776	0.046067	1.12785	4.38078e-13
Zm00001d003743	0.305888	0.634135	-0.0269383	0.97489	-0.248299	0.800779	0.543282	0.450271	-1.19378	0.04479	-0.389627	0.818295	1.40831	0.0867205
Zm00001d002072	-4.26204	2.24e-35	-1.72916	4.13128e-10	-1.62345	3.57e-07	-0.700762	0.0334556	-2.09853	2.24494e-07	-1.31097	0.00372471	-1.7977	1.68283e-07
Zm00001d003750	-0.209485	0.595133	-0.697815	0.24656	0.0290882	0.98356	-0.545002	0.132577	-0.250503	0.239945	-0.104735	0.963076	-0.540182	0.0393129
Zm00001d043621	-3.8981	2.46e-35	-1.72542	7.44584e-05	-1.37606	0.0457619	0.399262	0.810742	-1.06436	6.34055e-05	-0.94391	0.752838	-3.08126	4.30327e-11
Zm00001d003754	0.11072	0.791953	0.134796	0.826431	0.356359	0.398916	-0.215975	0.822199	0.758723	0.0224831	0.495441	0.364657	0.188726	0.872444
Zm00001d003756	-0.769474	0.000103082	-1.08102	0.00235983	-1.05483	0.00717496	-0.111079	0.796361	-0.671722	0.0278316	-0.654668	0.234758	-1.29693	0.112166
Zm00001d003757	-0.724106	0.00208414	-0.333186	0.477949	-1.12641	0.00194349	0.771952	0.139038	-1.56387	8.05318e-08	-1.53555	0.00898828	-2.24974	0.0157386
Zm00001d008651	-2.60398	2.47e-35	-1.71158	1.73442e-06	-1.40986	3.82e-05	-0.44434	0.359938	-2.13337	9.18311e-16	-1.20088	0.126817	-1.18003	2.71069e-05
Zm00001d003761	-0.537761	0.415441	-0.358066	0.657431	-0.377948	0.691376	-0.0464875	0.96266	-0.361098	0.606513	-0.119731	0.953365	-0.181065	0.914493
Zm00001d036978	2.59557	3.12e-35	1.25087	1.23297e-06	1.19849	6.61e-05	0.834364	0.0308535	2.01036	8.77799e-22	1.86897	0.000274486	2.041	5.61827e-11
Zm00001d026642	5.53023	3.24e-35	5.1481	1.69767e-13	5.20816	2.63e-13	1.86304	0.00258317	3.74613	4.60254e-21	2.01538	8.05828e-07	3.00528	4.02141e-06
Zm00001d003765	0.0488975	0.951927	0.0545242	0.946782	-0.21376	0.858922	-0.676366	0.394314	-0.571291	0.423791	-0.435577	0.811189	-0.573763	0.420694
Zm00001d019895	2.88335	3.33e-35	1.25619	0.000707846	1.80056	1.51e-05	1.90315	0.000193474	1.12785	9.3768e-19	1.22965	0.0264188	1.67979	1.3568e-06
Zm00001d003770	0.633725	0.00367641	0.143253	0.670292	-0.215994	0.685182	-0.123443	0.864389	-0.260668	0.454967	0.0883652	0.945006	-0.490854	0.117006
Zm00001d003773	-0.314015	0.0579315	-0.122573	0.605487	-0.0609891	0.853398	-0.115538	0.615491	-0.194964	0.255737	-0.255314	0.801771	-0.274759	0.395845
Zm00001d003774	0.971981	0.298552	0.826116	0.352009	0.948576	0.428339	0.226975	0.837256	-0.80691	0.444791	0.13664	0.964532	-1.12878	0.32313
Zm00001d049916	4.68417	3.81e-35	3.03758	0.00116486	2.37129	0.00107924	1.06696	0.191529	3.32846	9.98732e-14	3.34668	2.05136e-06	4.72607	4.78314e-15
Zm00001d005659	-15.0471	5.37e-35	-1.1148	0.0151922	-0.854412	0.10557	-1.24304	0.000137093	-2.84439	0.000264886	-1.18854	1.31744e-09	-2.62839	0.0247523
Zm00001d052458	-1.73735	5.47e-35	-0.782647	6.98101e-05	-0.752874	0.0391509	0.116841	0.708824	-1.29972	8.502e-12	-0.744882	0.00227249	-0.961783	0.0012752
Zm00001d033397	-2.99326	6.01e-35	-1.12261	2.24848e-09	-0.807372	0.000360052	0.168527	0.607682	-1.21758	7.30919e-09	-1.00619	4.95787e-05	-1.48365	1.44628e-07
Zm00001d020808	3.07762	6.17e-35	2.7738	1.12659e-23	2.42229	9.97e-20	-0.0046902	0.995937	2.2574	4.47035e-25	1.57944	4.91222e-06	2.25428	1.80417e-15
Zm00001d025991	2.48499	6.58e-35	2.69742	9.71305e-36	2.01423	5.69e-14	1.16916	0.00383085	2.49776	1.31985e-45	1.96028	1.92956e-18	2.65588	1.49339e-26
Zm00001d015138	4.53702	6.62e-35	2.61386	2.27672e-08	1.43476	0.000591689	2.19432	9.84594e-08	2.25539	1.49987e-19	1.32826	0.0611824	3.56335	4.45053e-58
Zm00001d027676	-2.24536	6.78e-35	-1.14335	6.06417e-06	-0.777171	0.00107611	0.0932398	0.875678	-0.87619	1.86562e-12	-0.585001	0.0738322	-0.856258	4.24093e-05
Zm00001d003786	-0.404654	0.302206	-0.287116	0.484741	-0.337448	0.429492	-0.337447	0.435307	0.0147352	0.971861	-0.281608	0.820601	-0.656542	0.128943
Zm00001d012929	2.27445	8.82e-35	1.17032	3.54159e-06	0.893012	0.00109314	0.870736	0.00802615	1.3949	5.06336e-12	1.0285	0.011264	2.54189	6.59737e-14
Zm00001d003796	0.944344	1.5e-06	0.460267	0.0334803	0.763626	0.00302231	0.210455	0.440111	0.450939	0.0182324	0.482791	0.062879	-0.0899096	0.955767
Zm00001d037343	-2.55784	9.24e-35	-1.37036	2.66894e-06	-0.850354	0.00421766	-0.337027	0.308405	-1.11144	1.14283e-14	-0.929149	0.016294	-1.2034	2.44295e-08
Zm00001d003800	0.693788	2.21e-09	0.242852	0.126104	0.0284808	0.922374	-0.1706	0.435211	0.586369	3.07106e-06	0.67177	0.0805423	1.42796	1.31784e-06
Zm00001d003807	0.136342	0.500506	-0.214947	0.444983	-0.199272	0.658686	-0.437057	0.070455	0.109983	0.65783	0.167831	0.671868	-0.259576	0.253782
Zm00001d014613	3.65026	9.87e-35	0.946591	0.0610179	0.184848	0.789563	-0.200216	0.812761	2.69101	7.03109e-67	1.49347	0.00102023	2.55486	2.91772e-22
Zm00001d043771	3.67927	1.47e-34	3.05889	6.25988e-20	2.47231	3.63e-06	1.932	0.0173328	2.53795	9.27497e-21	1.71413	5.03173e-09	3.01605	2.17772e-28
Zm00001d003813	-0.101566	0.614781	-0.404105	0.0301335	-0.0207367	0.961698	-0.311192	0.12968	-0.139672	0.400587	-0.160584	0.661009	-0.32328	0.111697
Zm00001d028386	2.1131	1.58e-34	-0.0580447	0.87209	0.167553	0.634805	0.438242	0.140985	0.144749	0.407619	0.0738343	0.88288	1.31969	5.86133e-06
Zm00001d003822	-0.229921	0.17276	-0.309342	0.231034	0.281971	0.299115	0.0221465	0.945815	0.0854523	0.682535	-0.236675	0.433444	-0.596919	0.662244
Zm00001d036535	4.13304	1.82e-34	7.24986	4.29966e-20	5.54257	2.06e-15	3.71963	2.69138e-15	3.95449	5.9665e-14	3.8501	0.00071606	3.82317	2.07018e-09
Zm00001d003829	0.102866	0.946035	1.58662	0.116525	0.207922	0.915417	1.0427	0.579799	NA	NA	0.508927	0.786201	NA	NA
Zm00001d019897	5.92764	1.89e-34	3.26889	0.00010183	2.35844	0.000385473	3.01179	0.000690125	1.34554	0.124931	2.11569	0.150984	3.85882	2.70487e-08
Zm00001d013229	-6.16473	2.01e-34	-2.14864	0.00224663	-0.737696	0.214188	-0.467007	0.75471	-1.74448	8.64108e-08	-1.45675	0.00918085	-1.29392	0.000513286
Zm00001d003836	-0.158499	0.331829	-0.143919	0.623644	-0.261757	0.300479	0.058554	0.855534	-0.0576023	0.761601	0.0137943	0.984039	-0.115043	0.597728
Zm00001d003839	-0.086402	0.790384	0.272978	0.163063	0.154065	0.657288	0.393163	0.0799712	0.14959	0.438818	0.0773646	0.875367	0.0944397	0.736853
Zm00001d002360	-9.68942	2.17e-34	-1.13952	1.49098e-05	-0.691219	0.00859043	-0.180373	0.72834	-1.64344	1.88896e-21	-1.29306	9.24564e-05	-2.23529	5.21577e-08
Zm00001d050406	4.32751	2.24e-34	4.67771	6.96007e-24	3.23888	1.63e-10	0.676505	0.426145	3.21465	5.17398e-21	3.53058	2.96699e-20	4.76478	1.30484e-26
Zm00001d017347	2.11915	2.36e-34	0.834631	0.00361196	1.06786	9.89e-07	1.16127	0.0191694	1.00912	1.15207e-07	1.14961	0.000772954	1.41494	6.25135e-07
Zm00001d003847	-0.879765	0.000182916	-0.516195	0.0300003	-0.585321	0.0317773	-0.215495	0.600852	-0.734754	2.24129e-05	-0.877308	0.0185652	-0.180378	0.464382
Zm00001d003848	-0.148357	0.687965	2.34022	2.38275e-10	1.63667	1.05e-06	0.31243	0.300315	0.978343	5.09037e-07	0.0415712	0.970693	0.539408	0.307924
Zm00001d012764	-2.78831	2.5e-34	-0.419738	0.0758784	-0.310247	0.395429	0.41121	0.00483054	-0.912148	6.10603e-07	-0.681789	0.272617	-1.0083	0.00158943
Zm00001d003851	0.109874	0.649638	0.178128	0.539584	0.101399	0.751927	0.152689	0.605124	0.108489	0.531726	-0.0641785	0.898371	0.210728	0.239757
Zm00001d046778	1.34862	2.53e-34	1.79725	6.99712e-17	1.31033	0.00861351	0.452348	0.188187	1.81024	0.0115768	0.941028	0.025144	1.25087	1.24901e-14
Zm00001d038685	2.45313	2.98e-34	2.35733	8.18425e-10	1.88436	2.74e-07	0.903733	0.00723566	1.46912	8.52238e-11	0.817804	0.354847	1.27274	1.49052e-05
Zm00001d003856	-0.644312	0.0430794	-0.564474	0.0863307	-0.228285	0.664635	-0.0797733	0.808891	0.00670818	0.981456	0.255985	0.777486	-0.394448	0.301848
Zm00001d003857	0.487063	0.00191496	0.759688	0.00058076	0.511819	0.288846	0.55904	0.118272	0.605931	4.58981e-05	0.252684	0.703223	0.310105	0.265667
Zm00001d032188	2.85276	3.15e-34	2.04892	3.87814e-13	1.84961	7.34e-13	1.09918	0.0952228	2.47711	6.59449e-38	1.59321	2.1732e-08	1.89145	4.64571e-22
Zm00001d003864	-0.26208	0.113115	-0.278238	0.380515	-0.230097	0.426746	-0.198977	0.403346	-0.171556	0.342679	-0.178079	0.701958	-0.395225	0.0137338
Zm00001d002090	-1.46	3.35e-34	-0.897075	0.00152457	-0.722792	0.0118177	-0.0722284	0.858522	-1.1639	2.76419e-09	-1.04547	0.108643	-1.34192	4.779e-06
Zm00001d026398	2.77341	5.48e-34	0.839022	0.508224	2.14202	0.00577451	3.90851	0.00199211	2.8868	8.38519e-15	2.78198	0.00546163	3.143	2.39341e-11
Zm00001d003872	-0.82341	9.95e-06	-0.885878	7.57503e-05	-0.896046	0.00179414	-0.562963	0.0177786	-0.914225	1.29552e-07	-0.553593	0.199737	-1.95738	0.0150345
Zm00001d047547	-2.27205	5.7e-34	-1.14921	0.00565963	-0.907478	0.0194996	-0.62503	0.125193	-0.674246	0.303472	-0.990388	0.101154	-1.086	1.28725e-09
Zm00001d003878	0.447642	0.000116499	-0.0530099	0.793993	0.0756923	0.788131	0.237264	0.152133	0.147621	0.358457	0.155724	0.775984	-0.119755	0.814137
Zm00001d003879	0.492619	2.8e-06	0.421387	0.00318015	0.390827	0.0130507	0.126882	0.523414	0.349364	0.00486776	0.189742	0.306367	0.398324	0.000389864
Zm00001d003884	0.347584	0.424394	1.83391	1.18492e-08	1.13633	0.00682971	1.88217	2.15996e-05	0.491178	0.099232	0.690034	0.281344	1.3293	5.15203e-05
Zm00001d003888	-0.297295	0.499948	0.108301	0.888073	0.00551671	0.99533	-0.00873563	0.990614	-0.177717	0.697717	-0.393589	0.670975	-1.09374	0.00178053
Zm00001d003889	-0.00891038	0.990288	0.290888	0.726936	0.783979	0.249015	-0.36658	0.566492	-0.0633597	0.923284	-0.109811	0.939956	0.275399	0.705607
Zm00001d027665	-1.6585	5.87e-34	-0.696245	0.000698146	-0.893178	0.00279529	-0.205711	0.481772	-0.902037	6.95132e-08	-0.911692	5.27232e-09	-1.03438	1.06523e-08
Zm00001d003894	-0.917089	1.28e-13	-0.705377	8.19675e-06	-0.784914	0.000183253	-0.289913	0.34043	-0.63095	2.13779e-06	-0.481516	0.229977	-0.75339	2.18011e-06
Zm00001d011872	-5.09532	6.41e-34	-0.474857	0.110011	-0.226069	0.784493	0.205796	0.584324	-0.613938	0.00283779	-0.495921	0.733945	-1.30801	0.000188193
Zm00001d003896	0.362555	0.000665561	-0.17491	0.327104	0.186794	0.441444	-0.414293	0.00851534	0.205437	0.143508	0.254521	0.601697	-0.311197	0.214453
Zm00001d003897	0.623445	0.0355977	0.0706004	0.933116	0.256912	0.702686	1.07792	0.000627301	-0.384093	0.265488	-0.0933815	0.955229	-0.035023	0.958548
Zm00001d003902	-0.116409	0.611916	-0.0100148	0.975723	-0.198802	0.620879	-0.196974	0.480333	0.0507162	0.838411	-0.134455	0.814386	-0.440408	0.0101099
Zm00001d003904	0.828372	3.88e-10	0.65033	0.00108779	0.612399	0.0191798	0.18727	0.442671	0.46318	0.00472606	0.2729	0.712973	0.00597244	0.988702
Zm00001d003905	-0.0699339	0.699074	-0.351047	0.213881	0.183838	0.594011	-0.206633	0.530241	0.230839	0.267734	0.264616	0.665955	-0.984457	0.190512
Zm00001d003911	-0.43587	0.00863462	0.373164	0.106613	0.321852	0.497022	0.174552	0.33675	0.171405	0.151274	0.0553901	0.964158	0.129933	0.464664
Zm00001d010135	-1.74022	6.73e-34	-0.757295	6.71027e-06	-0.785955	0.000215801	-0.216281	0.500634	-0.858854	1.1796e-14	-0.748039	0.0323594	-1.23239	3.56046e-18
Zm00001d003913	-0.0963751	0.788903	0.194376	0.659649	0.0814697	0.889018	-0.0700224	0.918547	0.0132984	0.978283	-0.0763945	0.948298	-0.520615	0.327735
Zm00001d003917	-0.354612	0.00726918	-0.41121	0.0221688	-0.401345	0.0516213	-0.470992	0.00583841	-0.245728	0.0762444	-0.261298	0.400447	-0.371712	0.0119245
Zm00001d003922	-0.32783	0.00327194	-0.0721264	0.731519	-0.288219	0.197541	0.0285786	0.909399	-0.11314	0.548667	-0.0335916	0.9371	-0.125086	0.52069
Zm00001d003923	0.0924746	0.599374	-0.0664939	0.739871	-0.0963707	0.774744	-0.0797346	0.728565	0.146428	0.307604	-0.206223	0.680918	-0.123737	0.380771
Zm00001d045085	1.31127	6.89e-34	1.209	3.96649e-07	1.23871	2.29e-16	0.163464	0.605124	0.761141	5.80638e-07	0.240296	0.448421	0.880314	9.13491e-05
Zm00001d003925	0.79989	1.31e-05	0.00641725	0.98344	0.303847	0.281518	0.319052	0.242461	0.299747	0.17597	0.0569495	0.911309	0.602624	0.00109735
Zm00001d028151	7.31426	7.03e-34	6.89773	2.18318e-14	6.94819	2.08e-19	2.99379	0.0139705	5.03162	8.89325e-31	4.46176	5.37741e-25	4.00859	3.84076e-15
Zm00001d003928	0.117202	0.516548	-0.133546	0.583531	0.14168	0.618125	0.200928	0.306314	0.114698	0.468011	-0.0677027	0.900608	-0.463823	0.387782
Zm00001d003930	0.176857	0.786669	1.12574	0.0386095	2.37573	0.00116503	0.303114	0.547607	0.226037	0.722909	1.50475	0.0436411	1.03029	0.671569
Zm00001d021938	5.93311	8.03e-34	7.44492	0.000313861	5.45487	2.02e-40	4.80992	4.87742e-19	5.63625	2.99023e-88	5.22919	1.60641e-38	6.81917	8.46837e-57
Zm00001d003935	0.459035	0.00329282	-0.230967	0.320704	-0.051169	0.903883	0.00860084	0.983562	0.123742	0.552023	0.149046	0.695742	-0.50534	0.537616
Zm00001d012485	4.04944	8.09e-34	2.07381	2.8237e-06	2.22436	6.95e-07	2.64571	0.00020004	1.97039	3.34925e-08	3.0057	0.000182472	2.42067	1.96215e-05
Zm00001d045606	-2.26629	1.03e-33	-1.56445	3.58717e-06	-2.14083	1.44e-15	-0.499866	0.198597	-1.09707	1.20184e-10	-1.31833	1.01115e-06	-2.07744	2.74117e-12
Zm00001d037094	2.69241	1.29e-33	1.5905	5.21338e-05	0.451067	0.481042	-0.281031	0.706154	1.04456	0.00059159	1.6055	5.36347e-06	1.83917	1.99653e-12
Zm00001d003941	0.0572709	0.765674	0.362486	0.0945958	0.239214	0.526468	-0.19505	0.510819	0.0219393	0.940062	-0.237117	0.814259	0.272083	0.192025
Zm00001d003945	-0.843378	0.00035355	-0.0166826	0.960463	0.151298	0.69701	-0.665874	0.123042	-0.337322	0.00938785	-0.645347	0.214935	-0.826252	0.00106962
Zm00001d003947	0.341502	0.00556138	0.79882	0.00498128	0.550635	0.0484392	0.468538	0.112275	0.548342	0.00124497	0.231991	0.716793	0.101668	0.67672
Zm00001d003948	-0.31442	0.0638641	-0.162866	0.347267	-0.0747148	0.764332	0.0517546	0.852053	-0.0155345	0.933499	-0.00424202	0.991501	-0.0173134	0.938621
Zm00001d012292	2.97846	1.6e-33	2.33226	3.42925e-07	2.279	1.96e-08	2.43893	1.99662e-06	1.83764	4.60846e-13	1.62665	0.104968	1.70116	0.000117894
Zm00001d003950	-0.472483	0.0299391	0.130409	0.64002	-0.465907	0.236876	-0.153239	0.626826	-0.500672	0.0199032	-0.109307	0.895739	-0.248342	0.396547
Zm00001d032353	3.20657	1.68e-33	0.708006	0.328159	1.3209	0.0877601	1.23894	0.0857751	0.557091	0.0419196	0.676457	0.41921	1.3376	0.00532228
Zm00001d003957	0.626601	0.000150912	0.0994337	0.766107	0.220393	0.657334	-0.00580512	0.99039	0.219759	0.297741	0.117832	0.910931	0.244745	0.240582
Zm00001d003958	-0.372201	0.0184487	-0.0508716	0.841023	-0.121203	0.752522	0.230861	0.314771	0.0634461	0.738742	0.0542155	0.933952	0.128105	0.522558
Zm00001d003962	0.775101	2.88e-05	0.940034	0.000339279	1.05227	3.23e-05	0.393221	0.0545868	0.388832	0.0461616	0.751519	1.94138e-05	0.511168	0.236413
Zm00001d003974	0.522832	0.00236931	0.730844	0.00199968	0.427152	0.152382	0.37588	0.213359	0.257938	0.100687	0.169385	0.736694	0.545449	0.00231752
Zm00001d003975	-0.410055	0.0214665	-0.0786263	0.798632	0.0354683	0.927207	0.138867	0.610271	-0.108168	0.58755	-0.0484222	0.93184	0.0709766	0.785489
Zm00001d049178	5.87708	1.73e-33	3.45204	3.07114e-05	4.10381	7.7e-12	2.91954	0.00151576	5.24384	4.07293e-47	2.85133	0.0420995	2.2635	3.6074e-06
Zm00001d036293	2.61597	1.74e-33	1.87324	8.58199e-08	1.97867	3.62e-09	0.946972	0.00354501	1.68271	3.01814e-28	1.41298	4.60517e-07	2.22989	8.66681e-21
Zm00001d003983	0.254879	0.322668	-0.272889	0.239531	-0.174566	0.676646	-0.435808	0.0873851	-0.254933	0.214326	0.147362	0.84738	-1.06174	0.146932
Zm00001d003984	-0.306903	0.167831	-0.0803095	0.767535	-0.478041	0.0676147	0.118649	0.657374	-0.0412201	0.837998	0.0632454	0.866651	0.209495	0.371082
Zm00001d006365	4.34943	1.89e-33	4.5225	6.84237e-06	4.02737	1.73e-11	3.17906	1.72539e-05	4.53078	8.35166e-24	3.49514	1.3602e-11	4.77309	7.65301e-19
Zm00001d027291	3.60422	1.9e-33	5.01881	5.83578e-34	3.17249	6.04e-12	2.65335	3.04205e-08	2.9562	6.99179e-24	2.01296	0.00145507	1.52834	9.86446e-05
Zm00001d003999	-0.381246	0.491598	0.771668	0.215773	-1.0023	0.079843	-0.491768	0.551925	-0.693119	0.288508	-0.670656	0.490956	-0.988073	0.227785
Zm00001d004004	0.19598	0.759722	0.880844	0.0920257	0.199847	0.801271	-0.306218	0.729348	0.0506055	0.93132	0.130705	0.908761	0.486877	0.312931
Zm00001d004006	0.188353	0.289681	-0.3964	0.291719	-0.0666993	0.850682	0.446942	0.121333	-0.452742	0.00289064	-0.495379	0.304877	-0.351385	0.0439316
Zm00001d004009	0.126476	0.4056	-0.421009	0.0344833	-0.134514	0.689878	-0.394323	0.0623252	0.304225	0.120735	-0.163076	0.669928	-0.555889	0.047483
Zm00001d004012	0.0261114	0.891265	-0.298964	0.179432	-0.396471	0.136923	-0.243137	0.27628	0.0941816	0.628154	-0.210291	0.45809	0.00233854	0.99212
Zm00001d004013	0.185171	0.80739	0.481063	0.337317	0.276914	0.692355	-0.0346994	0.974808	0.247901	0.699268	-0.289503	0.869557	0.232155	0.800243
Zm00001d004019	-0.667615	0.000497163	-0.173944	0.589542	-0.383968	0.409199	-0.571319	0.0615231	-0.679072	0.000191169	-0.419315	0.742022	-0.0455154	0.849398
Zm00001d044339	2.52566	1.97e-33	2.08232	1.57273e-17	1.31923	4.44e-10	1.04006	0.00622122	2.35605	2.21832e-40	1.79574	5.06553e-11	2.56816	1.99689e-29
Zm00001d049632	2.22825	2.11e-33	0.338985	0.200287	0.379753	0.416818	1.38384	0.00279707	1.36005	1.39763e-12	1.26189	0.0756331	1.97497	0.000214082
Zm00001d004022	-0.404397	0.423013	-0.0236326	0.948396	-0.2078	0.718762	0.888135	0.000113581	0.0556731	0.886804	-0.38167	0.435208	-0.133056	0.762135
Zm00001d004023	0.0373298	0.880367	-0.0727334	0.853638	0.165555	0.509582	0.312212	0.316588	0.126395	0.548222	0.00126512	0.997919	-0.0595554	0.869956
Zm00001d004025	-0.347581	0.207915	0.00526434	0.985817	-0.111627	0.731728	0.139656	0.60208	0.0619777	0.764951	0.0478347	0.911115	-0.13669	0.460729
Zm00001d004033	0.542297	0.00197472	0.267791	0.153934	0.239026	0.609177	-0.0944975	0.769128	0.220937	0.300346	0.232754	0.842438	-0.0633529	0.834651
Zm00001d004036	0.0111819	0.967227	0.213958	0.624763	-0.375899	0.24553	-0.323764	0.306174	-0.12262	0.647999	-0.174197	0.690133	-0.138815	0.674675
Zm00001d004042	-0.49159	0.137462	0.183389	0.493978	-0.341668	0.441444	0.371541	0.351107	-0.101641	0.615075	-0.298862	0.837188	-1.21205	0.438661
Zm00001d047582	-4.24298	2.36e-33	1.13278	0.00115387	0.38944	NA	-1.1466	0.0677574	-1.72688	0.000568998	-3.45335	0.052768	-1.25009	0.000232297
Zm00001d004051	0.1548	0.595554	-0.451566	0.0540007	-0.11348	0.781429	-0.240496	0.510819	0.191412	0.481592	-0.174447	0.891018	-0.229333	0.493177
Zm00001d004052	0.26044	0.132446	-0.371549	0.018411	-0.0623498	0.89161	-0.326098	0.195728	-0.0959616	0.522041	-0.0396816	0.930447	-0.535721	0.000656287
Zm00001d004053	-0.112018	0.729298	-0.285569	0.404386	-0.289513	0.466337	-0.670769	0.0417631	-0.243861	0.398505	-0.282505	0.771043	-1.20383	0.470809
Zm00001d004055	-0.332015	0.192299	-0.160874	0.616332	-0.0990045	0.849462	-0.0600422	0.906586	-0.312056	0.0350601	-0.467723	0.25598	0.315961	0.0511479
Zm00001d004070	0.2278	0.190485	-0.189718	0.316305	0.0576538	0.860316	0.0625405	0.859654	0.377073	0.00520134	0.368845	0.400155	-0.0935692	0.65241
Zm00001d004071	0.181392	0.722514	-0.48408	0.495909	-0.244412	0.726103	-0.553027	0.436813	0.586716	0.274476	0.626462	0.389488	0.218389	0.707695
Zm00001d015778	-1.31719	2.84e-33	-0.5736	0.0506431	-0.617345	0.0369956	-0.0848836	0.664966	-0.79744	1.87138e-09	-0.52323	0.131951	-0.597178	1.23535e-05
Zm00001d040426	-4.49598	2.96e-33	-1.96969	0.00336512	-1.29923	0.0542083	-0.767781	0.269026	-2.05241	8.17637e-16	-1.32618	0.00288051	-2.03978	1.19242e-06
Zm00001d004086	-0.288138	0.161474	-0.599428	0.00333826	-0.218969	0.781607	0.0426961	0.892571	-0.555727	0.00159685	-0.364417	0.690076	-0.778049	0.0332254
Zm00001d004088	-0.4311	0.295494	-0.118343	0.770365	-0.479809	0.292493	-0.547691	0.121393	-0.863567	0.00459914	0.216336	0.859936	-1.30336	0.218219
Zm00001d004090	0.139123	0.47712	-0.388473	0.108284	-0.219807	0.510001	-0.306582	0.278224	0.0738401	0.770554	0.0820076	0.919972	-0.447702	0.0273786
Zm00001d004091	-0.213264	0.21931	-0.214572	0.295346	-0.290411	0.435168	-0.304489	0.0768144	-0.1396	0.353668	-0.309282	0.420422	-0.161564	0.301991
Zm00001d017036	1.90839	3.34e-33	0.791241	1.45372e-05	0.776987	0.00661056	0.58294	0.0266397	1.66675	7.57285e-19	1.00215	0.0397243	0.95038	5.79316e-05
Zm00001d003016	2.21737	3.51e-33	2.04685	5.4101e-13	0.856242	0.169567	1.45637	1.15244e-05	1.36982	1.71176e-08	1.75115	9.76124e-23	1.69614	9.68311e-09
Zm00001d004099	-0.442453	0.182322	-0.397692	0.0747903	-0.8715	0.061681	-0.252733	0.354187	-0.497912	0.0246574	-0.0392717	0.978018	-1.09351	0.329994
Zm00001d004115	0.223271	0.224798	-0.0655611	0.853771	0.0793522	0.864034	0.011951	0.981504	-0.0015782	0.995239	0.0943797	0.94239	-1.37308	0.299137
Zm00001d004118	-0.383506	0.0176939	-0.139282	0.478036	-0.223818	0.32309	-0.183807	0.425607	-0.233757	0.130827	-0.257384	0.520188	-0.551871	0.0303161
Zm00001d004119	-0.704714	4.25e-09	-0.446974	0.00114754	-0.341202	0.179973	0.0499814	0.888351	-0.288603	0.0115674	-0.238666	0.51211	-0.281242	0.0746333
Zm00001d004120	0.756943	0.00370225	0.379594	0.166845	0.924842	0.000271433	-0.120808	0.775407	0.291489	0.228751	0.319948	0.565444	0.0352298	0.912746
Zm00001d004121	0.193523	0.719876	0.253431	0.690583	0.109579	0.896562	0.259137	0.835339	0.11242	0.849942	0.52755	0.690312	0.357804	0.510364
Zm00001d004123	0.483108	0.00192736	0.364933	0.136141	0.409538	0.122794	0.24199	0.510446	0.322655	0.0383284	0.0840974	0.886942	-0.126686	0.693318
Zm00001d014723	-2.93159	3.55e-33	-1.76674	3.72287e-10	-2.27275	6.03e-09	-1.41632	4.74207e-05	-1.89422	1.33176e-21	-1.75991	0.0135772	-2.0691	4.69453e-12
Zm00001d004343	6.28036	4.44e-33	2.5423	0.0215557	3.37567	0.00820914	4.60203	5.39263e-14	1.55195	0.0244265	2.91726	0.06416	1.03608	0.582298
Zm00001d008397	6.35753	4.8e-33	4.30248	4.57041e-10	6.15844	2.96e-17	4.08271	1.19293e-08	5.18426	1.16771e-27	6.38863	1.19191e-12	6.86413	4.33348e-55
Zm00001d004132	0.257018	0.36625	-0.00901917	0.983674	0.0182442	0.976287	0.0294761	0.951021	0.106306	0.702668	-0.0391995	0.974786	0.106691	0.768311
Zm00001d007255	6.20167	5.73e-33	6.55003	1.50791e-14	5.31034	2.23e-20	6.85749	1.53627e-19	4.86653	1.06741e-22	5.74559	6.49401e-14	9.26592	1.29886e-17
Zm00001d004136	-0.0955993	0.609634	0.237829	0.328504	0.430765	0.102876	0.0266726	0.944021	0.0561312	0.82021	-0.0548385	0.960874	-0.226196	0.438147
Zm00001d004137	-0.841598	0.000637684	-0.720282	0.00452687	-0.822307	0.000127014	-0.622412	0.00253957	-0.55415	0.005843	-0.159822	0.814116	-1.84158	0.122707
Zm00001d004138	-0.0298876	0.939345	-0.573419	0.314829	-0.299831	0.60551	-0.176566	0.720521	-0.60832	0.00144263	-0.0200846	0.972536	-0.828928	0.123667
Zm00001d004139	-0.260181	0.0578583	-0.151554	0.625764	-0.226766	0.504336	-0.081807	0.818739	-0.122918	0.487381	-0.122425	0.823551	-0.0746206	0.804546
Zm00001d004140	-0.624025	1.31e-06	-0.252314	0.29137	-0.247479	0.406018	-0.134282	0.496657	-0.288144	0.0372618	-0.19805	0.554333	-0.133089	0.390251
Zm00001d004143	-0.72099	0.000257684	-0.645612	0.00271986	-0.714914	0.0182481	-0.389649	0.144686	-0.594463	0.00052315	-0.492197	0.264946	-0.602575	0.00234368
Zm00001d004152	-0.458658	0.0139037	0.225112	0.382037	0.118955	0.809695	-0.15741	0.682765	0.0291362	0.894749	0.120837	0.887423	-0.0200202	0.932185
Zm00001d004153	0.952492	0.00415928	0.38864	0.302512	0.0514291	0.934003	-0.288906	0.646075	0.183702	0.604437	-0.481554	0.402725	-0.198955	0.554324
Zm00001d004154	-0.674048	0.00104701	-0.483472	0.054791	-0.804692	0.0288292	-0.275687	0.20252	0.0474056	0.820251	-0.427493	0.158526	-0.25952	0.310708
Zm00001d004159	0.175178	0.42641	0.0988665	0.736223	0.0496621	0.905836	-0.0584605	0.866612	0.147683	0.499737	0.0996806	0.856521	-0.0282792	0.907531
Zm00001d029704	-2.54188	6.19e-33	-0.481705	0.119246	-0.394509	0.413674	-0.741462	0.00366705	-0.340699	0.109977	-0.339024	0.524363	-0.872782	0.000984229
Zm00001d004165	-0.975957	0.00356107	0.0584429	0.907571	-0.0835049	0.899498	0.142196	0.781728	-0.270293	0.435078	-0.183373	0.767163	-0.285993	0.410643
Zm00001d004167	-0.185927	0.322606	-1.55017	9.88685e-10	-1.16704	0.00377935	-0.773366	0.010979	-1.14631	3.43854e-09	-1.11323	8.29914e-07	-1.20801	3.66257e-05
Zm00001d004169	0.381117	0.00940547	0.197021	0.365043	0.205409	0.39816	0.30798	0.133262	0.204284	0.263676	0.00362158	0.993345	0.272485	0.0795149
Zm00001d039105	-2.35884	6.21e-33	-0.685822	0.0167783	-0.92601	0.0579885	-0.5324	0.113234	-0.932127	1.40913e-06	-0.83278	0.281285	-1.21824	1.13185e-05
Zm00001d004172	-0.213071	0.0937626	-0.228111	0.249116	-0.158927	0.578817	-0.000376281	0.999049	-0.0790153	0.591641	-0.238805	0.669047	-0.161998	0.396547
Zm00001d004176	0.505895	0.000119239	0.289755	0.213816	0.247568	0.455649	0.268401	0.332204	0.500329	0.000187971	0.38362	0.0634989	0.641321	9.20645e-05
Zm00001d004190	-0.514003	0.113412	-0.40541	0.223035	-0.282354	0.504241	0.0333215	0.958574	-0.102899	0.798806	-0.188801	0.830556	-0.195733	0.582298
Zm00001d004193	0.941635	4.92e-08	0.285332	0.200413	0.312551	0.300024	0.381758	0.058754	0.655409	2.3523e-05	0.375814	0.476342	0.930889	5.39452e-06
Zm00001d023559	10.7101	8.01e-33	3.00609	0.0518734	5.48189	NA	6.99148	5.3218e-17	4.21764	1.46369e-06	4.50316	0.00149628	5.38433	1.19906e-10
Zm00001d048336	1.46878	8.18e-33	0.504242	0.060919	0.67291	0.0420683	0.33767	0.152006	0.696455	0.000166415	0.730122	0.0118783	0.939604	5.4563e-07
Zm00001d004200	0.232681	0.37096	0.16534	0.670292	0.155098	0.635367	0.0296641	0.955218	-0.548983	0.0516636	0.0225957	0.98781	-0.334141	0.420704
Zm00001d017448	2.41378	8.25e-33	0.530687	0.186829	0.467797	0.227522	-0.0502878	0.942999	0.737639	0.000573755	0.837486	0.0645868	0.717603	0.229233
Zm00001d046330	2.72258	8.38e-33	1.73941	0.000567246	1.00149	0.0220952	-0.0386195	0.957291	1.08594	0.000112193	0.75116	0.199065	0.77127	0.000260626
Zm00001d013501	3.10407	8.47e-33	2.78835	7.10725e-05	2.25335	1.13e-06	1.98988	7.1432e-07	1.50922	0.000131641	0.901753	0.194026	1.46311	0.000365483
Zm00001d004215	-0.452229	0.00642654	-0.0524298	0.850804	-0.492511	0.00857434	-0.110534	0.626181	-0.36449	0.0283855	-0.138542	0.836916	-0.250354	0.0903506
Zm00001d048358	2.55056	1.08e-32	1.39559	9.65348e-08	1.62798	0.000519603	0.853171	0.0244774	1.66648	3.51634e-18	1.42278	1.70258e-06	1.92033	6.85809e-46
Zm00001d004222	-0.560534	0.197296	0.19949	0.63882	-0.327675	0.560544	-0.0446046	0.951436	-0.141441	0.74846	0.0764393	0.967127	0.043601	0.923238
Zm00001d027488	3.86479	1.09e-32	3.11714	3.10539e-06	1.4316	0.171836	4.12791	2.8519e-12	2.10224	5.14751e-05	2.37213	0.0472967	1.71663	0.00111686
Zm00001d010048	-2.68171	1.12e-32	-0.278073	0.409608	-0.989869	0.000186337	-0.533954	0.128988	-2.06979	2.56216e-21	-1.54296	0.0206293	-1.4785	4.78601e-09
Zm00001d004249	0.752218	0.620538	NA	NA	1.50577	0.402701	NA	NA	1.85881	0.0950969	NA	NA	NA	NA
Zm00001d004259	-0.112032	0.612534	-0.0720342	0.849281	-0.0813784	0.866816	0.0869936	0.811745	-0.113352	0.718648	-0.118722	0.845287	-0.673343	0.00936841
Zm00001d004260	-0.706032	0.0055312	-0.278321	0.323644	-0.333737	0.298764	-0.0847145	0.809349	-0.0418427	0.85424	-0.261634	0.450066	-0.360571	0.0926172
Zm00001d004270	-0.0591033	0.793574	0.180114	0.603229	0.146114	0.65011	0.0637392	0.813587	0.0512324	0.812526	-0.0480157	0.943673	0.493761	0.0245959
Zm00001d040368	-1.9817	1.18e-32	-1.0615	1.66036e-09	-1.31855	1.77e-06	-0.574462	0.0417857	-1.4145	4.80735e-17	-1.02623	0.230484	-1.48567	1.8166e-14
Zm00001d013493	2.54347	1.23e-32	2.5206	1.33658e-16	1.41451	3.36e-08	2.20502	5.62137e-21	2.23685	7.1925e-45	2.1198	2.16752e-07	1.60415	3.23249e-07
Zm00001d004293	0.620344	0.00383408	0.187149	0.646802	-0.0473877	0.925068	0.441536	0.0563377	-0.107853	0.710313	0.299035	0.595549	-0.823342	0.61924
Zm00001d037334	-3.80846	1.27e-32	-1.06141	9.29264e-07	-0.817754	0.102336	-0.143774	0.734463	-1.56281	3.09339e-19	-0.950222	0.135044	-1.49789	0.000934862
Zm00001d004300	-0.483768	0.00446664	-0.255995	0.214569	0.0760539	0.900461	0.0628245	0.823329	0.0581939	0.778601	-0.17765	0.862072	-0.0848243	0.79647
Zm00001d017454	4.67521	1.34e-32	3.16624	6.70823e-06	3.28352	2.22e-12	2.4507	7.93252e-05	2.64236	3.4164e-14	3.0506	0.00484381	2.66245	0.000313755
Zm00001d004339	-0.935139	0.00324897	-0.473987	0.481331	-0.409335	0.491857	-0.526782	0.226551	-0.140097	0.79502	-0.188404	0.796811	-0.463934	0.243804
Zm00001d002770	-3.17176	1.43e-32	-1.37659	8.75572e-13	-1.60587	1.93e-07	-0.408278	0.213595	-1.45294	1.81422e-11	-1.4915	3.47559e-07	-2.67689	3.76594e-20
Zm00001d038651	3.45329	1.51e-32	0.543906	0.226344	0.308204	0.621653	-0.00275195	0.996013	1.82474	1.95625e-17	1.04451	0.0180145	2.20336	6.97416e-08
Zm00001d037816	3.79514	1.53e-32	3.75019	4.63357e-12	2.65962	6.89e-06	2.51539	6.05416e-06	4.52799	6.22754e-31	2.35604	5.27853e-05	2.78439	2.13243e-22
Zm00001d032955	3.2001	1.57e-32	1.40368	0.000352516	2.91819	1.23e-13	0.154286	0.864864	1.54016	5.57923e-10	1.25262	0.0387149	1.1882	0.00349936
Zm00001d024382	7.39562	1.66e-32	9.27666	1.04006e-12	6.65804	9.4e-42	5.67397	3.98377e-20	7.31619	7.35815e-19	6.09261	1.4486e-17	6.76223	8.95387e-41
Zm00001d004361	-0.669008	1.69e-05	-0.878035	2.11076e-05	-0.652167	0.0534247	-0.00931325	0.9876	-0.570309	2.47159e-05	-0.437032	0.383898	-0.251572	0.424391
Zm00001d004362	0.371424	0.215024	0.46644	0.481456	-0.7215	0.414449	-0.0461905	0.95664	-1.43212	1.09409e-05	-1.24233	0.398676	-2.15723	0.00877936
Zm00001d026042	3.5132	1.76e-32	1.59958	0.00160492	2.08109	3.04e-12	1.44956	0.0345015	2.10757	1.0011e-07	1.42178	0.433875	3.10505	1.60715e-09
Zm00001d004372	0.366784	0.0132047	0.675657	0.00169552	0.328321	0.417768	0.386033	0.0746387	0.487332	0.000333591	0.623887	0.277146	0.225912	0.310985
Zm00001d032948	3.77425	1.85e-32	3.2798	1.10598e-27	1.10114	0.00121571	-0.172424	0.861045	2.50069	2.59375e-60	2.6679	5.83774e-23	4.32042	2.1423e-30
Zm00001d022451	2.41369	1.91e-32	0.38739	0.675966	1.34603	0.0883077	1.32977	0.0333905	1.53918	3.15447e-05	1.32248	0.313621	0.988192	9.74028e-08
Zm00001d004383	-0.514336	0.00508082	-0.386371	0.0505579	-0.412954	0.0335306	-0.305065	0.184173	-0.420927	0.00456501	-0.327044	0.257312	-0.394995	0.0178062
Zm00001d020541	-1.57864	1.93e-32	-0.988394	3.19888e-07	-1.0078	5.67e-05	-0.709378	0.000768009	-1.24593	1.35313e-18	-0.787725	0.0985716	-1.50886	9.15225e-10
Zm00001d004386	0.228093	0.231778	-0.227277	0.240959	0.0800718	0.796278	-0.0527038	0.878759	0.155063	0.438618	0.100491	0.788056	-0.476722	0.451678
Zm00001d030907	-2.64285	1.98e-32	-0.671835	0.00112697	-0.968443	0.0149854	-2.34068	1.18091e-05	-1.22522	1.0641e-08	-0.469058	0.544562	-1.20047	3.44705e-05
Zm00001d053065	-1.63522	2.01e-32	-1.48982	1.79996e-23	-1.0559	0.000988083	-0.87743	0.000805168	-0.961702	2.5635e-11	-0.937905	0.0137677	-1.06552	4.41256e-05
Zm00001d004392	-0.28836	0.481078	0.0270152	0.955665	-0.22738	0.65057	-0.434566	0.242541	-0.590054	0.13036	-0.104831	0.925216	-0.2113	0.580362
Zm00001d004396	-0.0817311	0.607814	0.0860473	0.700938	-0.0749794	0.848451	0.0334031	0.901448	0.254711	0.0890108	0.117743	0.859936	0.475144	0.0110361
Zm00001d004400	-0.62851	0.00545915	0.173719	0.497152	-0.188545	0.712791	0.0206907	0.945832	-0.170146	0.415213	-0.450969	0.669989	-0.624775	0.000798095
Zm00001d021576	-3.42107	2.08e-32	-0.20887	0.713584	-0.0622267	0.876392	0.707127	0.0777534	-1.3636	2.56207e-09	-0.988782	0.00640612	-0.756133	0.0549514
Zm00001d004407	-0.733273	3.34e-06	-0.495529	0.136437	-0.728416	0.00473199	-0.601963	0.00611654	-0.639776	2.93869e-05	-0.360362	0.483026	-1.61026	0.253837
Zm00001d004409	0.147144	0.546078	-0.387626	0.23749	-0.0393543	0.931035	-0.300893	0.488834	-0.168201	0.59902	-0.165571	0.880331	-1.0635	0.0790942
Zm00001d033319	2.42187	2.18e-32	3.11501	1.83431e-57	2.3412	1.06e-09	0.77273	0.35744	3.72337	8.23841e-67	2.52722	4.3558e-10	2.46543	1.40381e-17
Zm00001d045311	2.53043	2.27e-32	2.35369	1.16079e-20	2.22497	4.94e-09	1.58819	0.000318881	1.18946	1.65621e-15	1.14232	0.0509365	1.64002	9.52665e-09
Zm00001d004414	-0.681052	0.22493	-0.835859	0.00225397	-0.509254	0.2719	-0.285705	0.577746	-0.40288	0.389621	0.380345	0.740489	-1.67676	0.198431
Zm00001d002066	2.70503	2.38e-32	1.53932	1.87303e-05	1.87185	0.000156829	1.32315	0.00263254	1.6802	8.09427e-07	1.56216	0.0172186	2.16879	1.34519e-06
Zm00001d023246	4.2018	2.49e-32	3.10082	9.96135e-07	1.58892	0.00239629	2.04316	0.00222805	2.66543	2.9232e-15	2.3627	0.000246017	3.70747	2.29006e-12
Zm00001d004417	-0.0822629	0.872189	-0.164501	0.651522	0.05428	0.941932	-0.521301	0.335594	0.0609094	0.898392	-0.263488	0.909288	-0.886797	0.522149
Zm00001d004428	0.37829	0.0653825	-0.219937	0.366124	-0.0285519	0.93651	-0.0678039	0.846374	0.0184771	0.948245	0.110656	0.823939	-0.166222	0.622404
Zm00001d004435	-0.392863	0.255145	-0.237177	0.648281	0.0741005	0.92841	-0.0848406	0.879783	-0.143267	0.681171	-0.342665	0.790107	-1.73185	0.390159
Zm00001d004437	0.467986	0.359349	-1.01139	0.142823	0.177111	0.77697	0.40071	0.407749	-1.20187	0.0376194	-0.534772	0.678191	-1.15768	0.169787
Zm00001d004438	-0.306215	0.309824	-0.0400739	0.932391	-0.102985	0.893909	-1.04738	0.0383731	-0.695824	0.000832963	-0.998534	0.021437	-0.205701	0.623039
Zm00001d048625	2.37395	2.51e-32	-0.62704	0.0332398	-0.701355	0.0679727	-0.138737	0.860361	0.372571	0.227043	1.29056	0.054119	1.15825	0.00257598
Zm00001d004446	-0.32966	0.624882	1.67304	0.0177492	0.667121	0.233005	0.498627	0.607431	1.581	0.00290023	1.03259	0.143158	1.06227	0.424391
Zm00001d004448	0.68738	0.00438394	1.67507	1.18335e-06	1.14387	0.000148034	-0.0692585	0.849908	0.262355	0.185711	0.782119	0.0085884	1.42856	3.12582e-09
Zm00001d004451	-0.760876	0.544413	NA	NA	NA	NA	1.14513	0.460652	NA	NA	3.11895	0.3272	1.95347	0.139749
Zm00001d004457	-0.429912	0.510513	-0.0979368	0.912836	-0.444927	0.577439	-0.0107822	0.990602	0.175871	0.752165	-0.437916	0.603788	-1.42477	0.185136
Zm00001d004458	0.147809	0.588792	-0.247921	0.404223	-0.107587	0.817704	-0.348197	0.407349	-0.316702	0.203827	-0.258417	0.765561	-0.747482	0.0393119
Zm00001d002739	-1.42442	2.52e-32	-0.75285	6.97128e-06	-0.388367	0.153455	0.29755	0.304473	-0.609133	5.23103e-06	-0.291501	0.46631	-1.04365	3.96492e-06
Zm00001d004463	-0.529547	1.68e-05	-0.0844632	0.678818	-0.0969105	0.822648	0.0868472	0.71956	-0.260688	0.0937644	-0.343897	0.275178	-0.686922	0.0263699
Zm00001d024338	-1.50132	2.89e-32	-0.115949	0.701252	-0.104217	0.834376	-0.30082	0.190773	-0.298468	0.0155123	-0.223262	0.811776	-0.160799	0.394588
Zm00001d004466	0.0958894	0.554817	0.249706	0.301069	0.183031	0.478262	0.0931853	0.651806	0.1575	0.284496	0.0682954	0.904183	0.262369	0.105214
Zm00001d004467	0.87358	0.118766	1.55681	0.0445776	0.240214	0.728024	1.29714	0.0114343	0.245952	0.54338	1.25343	0.064501	1.1343	0.171959
Zm00001d004468	0.29952	0.51624	0.407445	0.441847	0.27793	0.559638	-0.677958	0.333028	-0.150173	0.725809	0.198877	0.814153	0.00462275	0.991566
Zm00001d004469	-0.354098	0.28853	0.0070473	0.99017	-0.444597	0.247026	0.0642312	0.92681	0.0560135	0.908102	0.139588	0.886472	-0.0637788	0.875299
Zm00001d004472	-0.384917	0.0373814	0.123769	0.693856	0.226094	0.518708	0.0891217	0.727814	7.77394e-05	0.999722	0.0499104	0.964233	-0.161279	0.381826
Zm00001d004473	-0.313495	0.16423	0.180369	0.429768	0.0064983	0.989752	0.208429	0.275747	-0.0111983	0.943433	0.0321689	0.977227	-0.1534	0.322981
Zm00001d004477	-0.472833	0.0100183	-0.745871	0.000506445	-0.328804	0.208927	-0.449816	0.0692693	-0.160188	0.407487	-0.103418	0.792514	-0.366831	0.0414386
Zm00001d031732	2.83521	3.29e-32	0.626146	0.0419788	0.110619	0.849462	0.6607	0.0487872	0.733399	0.000276399	0.184482	0.775456	0.172309	0.554674
Zm00001d037338	3.87074	3.51e-32	4.57051	2.63702e-25	3.90512	1.75e-23	0.966483	0.0759015	3.39427	2.87362e-63	3.92912	3.7518e-28	5.71031	1.92581e-100
Zm00001d027415	-2.40883	3.69e-32	-1.28241	1.25584e-07	-0.899774	0.00082082	-0.893545	0.000755382	-1.25501	4.18659e-15	-1.11148	0.00209848	-0.635563	0.000296809
Zm00001d004482	0.11727	0.841396	0.361192	0.376539	0.539682	0.426622	0.107463	0.881443	0.128843	0.778015	0.797765	0.13072	0.309022	0.686668
Zm00001d009060	5.55478	4.06e-32	5.15426	1.53526e-41	3.15743	2.41e-14	2.92417	5.85133e-10	6.32394	1.00414e-95	4.90757	7.20773e-09	7.99742	3.05369e-46
Zm00001d004489	-0.546252	0.103033	0.113134	0.787826	-0.477008	0.241573	-0.156679	0.72834	-0.484166	0.235963	-0.514459	0.668325	-1.4807	0.475309
Zm00001d004495	-0.299475	0.66308	1.78056	0.00139024	0.992696	0.0272109	0.629807	0.300088	1.62789	3.64065e-06	1.24937	0.000205322	0.208324	0.858519
Zm00001d023387	-3.17638	5.02e-32	-4.02738	4.59585e-26	-3.2717	0.000825218	-1.2342	0.0215508	-3.53584	2.96027e-07	-2.81968	0.138341	-4.52734	6.5232e-10
Zm00001d004498	0.707795	1.73e-07	-0.0976541	0.653642	0.0784249	0.796309	0.146944	0.509122	0.154128	0.355569	-0.0463929	0.95798	-0.332226	0.278362
Zm00001d028866	4.15771	5.23e-32	2.98014	2.04851e-14	2.31769	9.04e-12	1.79573	0.000642235	2.82783	9.6796e-39	3.2261	7.00716e-17	3.99975	2.58139e-42
Zm00001d029185	5.61393	5.44e-32	3.6326	7.6072e-08	3.13046	2.28e-09	2.59146	0.00619138	2.64644	1.25435e-09	1.14567	0.263366	1.84594	0.00418238
Zm00001d004512	0.00574432	0.979165	-0.645307	0.090435	-0.0142357	0.987154	0.0478438	0.905667	-0.157001	0.534873	-0.327879	0.746171	-0.531101	0.0193339
Zm00001d004513	0.67014	0.00107705	-0.136936	0.739558	0.0935649	0.859178	0.135813	0.793253	0.166147	0.48978	-0.0507291	0.935402	0.0507867	0.908271
Zm00001d004517	-0.258942	0.0703288	-0.0203962	0.931838	0.0402131	0.926789	-0.000126001	0.999535	0.0811989	0.701918	-0.0854553	0.848201	0.0322343	0.866769
Zm00001d025508	-5.07357	6.47e-32	NA	NA	NA	NA	2.71041	0.0443089	-3.9102	0.00409756	-3.55514	0.0671732	-3.67665	1.23646e-07
Zm00001d037689	-2.06806	6.63e-32	-0.578304	0.0118618	-0.251392	0.274899	0.230945	0.292655	-0.771389	3.14577e-08	-0.516188	0.0586564	-0.942303	0.000269636
Zm00001d029778	-3.32741	6.82e-32	-0.996666	2.79061e-05	-0.59657	0.05353	0.124709	0.56458	-0.769588	2.82171e-05	-0.596922	0.0657071	-1.2416	1.59523e-06
Zm00001d004525	0.153288	0.842336	-0.344103	0.47998	0.0594461	0.937652	0.444483	0.581272	-0.568265	0.182073	0.0508339	0.976262	-0.0611253	0.953668
Zm00001d004526	0.480276	0.41515	0.284333	0.764041	0.393511	0.672505	0.611226	0.60208	0.962483	0.0750151	0.793076	0.545764	-1.37644	0.181067
Zm00001d017998	6.72212	7.5e-32	5.10968	1.4826e-24	4.6161	9.27e-20	4.48671	1.48018e-18	5.36424	1.55761e-51	4.97628	1.0429e-14	5.29528	8.99249e-16
Zm00001d004539	0.319383	0.768826	4.23936	6.23218e-16	3.18041	2.51e-08	1.28307	0.15824	3.29045	5.80055e-15	3.85828	1.63962e-11	1.94365	0.0729066
Zm00001d004541	-0.301462	0.0383224	-0.381574	0.108505	-0.286117	0.358792	-0.369453	0.0968753	0.0231981	0.919821	-0.175458	0.640916	-0.248534	0.310307
Zm00001d049762	-2.52645	7.58e-32	0.712104	3.01951e-05	0.101139	0.785337	-0.245954	0.327217	-0.270823	0.225306	-0.103681	0.828862	-0.957155	3.65668e-10
Zm00001d035662	4.62639	7.78e-32	3.48337	1.45753e-29	4.16492	1.78e-33	2.88579	0.0169601	3.50636	2.91038e-10	2.29973	2.80249e-06	3.79398	6.66018e-59
Zm00001d004546	-0.289374	0.177248	-0.502716	0.0864898	-0.144886	0.673786	-0.387386	0.15824	-0.0865093	0.754071	-0.214992	0.716717	-1.51816	0.0677082
Zm00001d004547	0.0423494	0.892366	-1.15196	0.00135912	-1.27645	0.000801857	-0.208367	0.745225	-1.22301	5.72577e-05	-1.00289	0.0082134	-1.3412	0.00680462
Zm00001d004551	-0.189728	0.13015	-0.406556	0.0933477	-0.332958	0.184	-0.301203	0.102387	-0.175792	0.259556	-0.167334	0.688003	-0.721564	0.00160742
Zm00001d004552	0.769672	3.46e-08	0.386251	0.0679988	0.443598	0.0233586	0.188832	0.492413	0.519208	7.25891e-05	0.376383	0.207367	0.659578	0.00143587
Zm00001d004553	0.189442	0.523223	0.849947	0.000796727	0.68538	0.00103869	1.14108	1.46862e-05	0.998487	1.79917e-12	0.914174	0.00212875	0.8865	3.73467e-07
Zm00001d004554	-0.722984	0.0110626	-0.770858	0.00321053	-0.950632	0.000110876	-0.630641	0.0435893	-0.720754	0.000130209	-0.744881	0.0129347	-0.545934	0.00309408
Zm00001d004557	0.949067	0.00278717	0.297373	0.524073	0.548906	0.135434	-0.0236549	0.970646	0.666778	0.0893509	0.711685	0.4563	1.13655	1.66388e-05
Zm00001d004559	0.229292	0.207567	0.0208613	0.950489	-0.143563	0.757986	-0.00137132	0.998455	0.0253965	0.907292	-0.228206	0.602493	-0.0538667	0.796945
Zm00001d004561	0.989121	2.22e-08	0.457462	0.10479	0.298517	0.367016	0.0553582	0.877906	0.472815	0.00391638	0.433824	0.303683	0.735264	9.14127e-05
Zm00001d029903	6.14274	7.94e-32	3.71705	0.00438618	5.01122	3.82e-10	6.41647	1.23336e-09	6.75966	1.58986e-31	4.459	2.99379e-07	8.65475	1.23422e-14
Zm00001d004568	0.336156	0.0112789	0.179824	0.354194	0.366221	0.149596	0.0939867	0.731135	0.0635991	0.711307	0.0937479	0.84309	0.274076	0.107026
Zm00001d004573	0.742744	8.97e-07	0.144119	0.541956	0.306949	0.200682	0.169996	0.520373	0.359355	0.0384351	0.279703	0.354847	0.00247434	0.99428
Zm00001d004586	-0.419787	0.0250114	0.0877348	0.801133	-0.353332	0.156691	-0.324801	0.157377	-0.460087	0.0093317	-0.266057	0.45417	-1.03824	0.0994563
Zm00001d004591	0.589243	3.81e-09	0.393674	0.0329781	0.171091	0.481833	0.109392	0.741491	0.407076	0.00172126	0.253691	0.291449	-0.251982	0.457511
Zm00001d052234	-2.86023	8.27e-32	-0.759573	0.0386006	-0.114864	0.85369	-0.372507	0.355734	-1.94779	6.48899e-13	-1.1366	0.0707599	-1.32527	0.00439044
Zm00001d004616	0.565661	0.000108135	0.454993	0.0342065	0.282242	0.192643	0.213061	0.350572	0.27014	0.083708	0.161856	0.612691	0.523071	0.000700032
Zm00001d004620	0.677326	0.0121802	0.505921	0.197458	0.296317	0.384739	0.234008	0.61064	0.0355512	0.911949	0.647979	0.098062	-0.850185	0.334905
Zm00001d042975	3.93695	9e-32	2.96342	4.7257e-11	1.83167	2.49e-05	1.52036	0.00136392	3.86501	1.07719e-38	2.74025	1.19168e-13	3.31582	5.72395e-19
Zm00001d004635	0.776878	0.0457355	0.939954	0.0491977	0.405651	0.349568	0.957144	0.00126981	1.54778	9.72877e-13	1.02066	0.0208515	1.9687	3.95734e-08
Zm00001d004639	-0.851555	3.42e-05	-0.0520524	0.884685	-0.376032	0.273313	0.378907	0.197387	0.00738458	0.975861	0.0834432	0.866651	0.124601	0.617948
Zm00001d004640	0.126374	0.850015	-0.00542905	0.996186	0.182651	0.841993	0.386032	0.651872	0.0897507	0.900333	-0.165168	0.912259	-0.409598	0.533508
Zm00001d052194	-2.9304	9.24e-32	-1.77294	0.0256888	-1.50919	0.00406726	0.387111	0.012563	-1.80659	6.85734e-11	-0.896107	0.393886	-2.20696	0.00879432
Zm00001d004649	-0.961461	0.11425	-0.333108	0.494785	-0.249521	0.774524	0.166682	0.808891	0.501961	0.125214	0.290051	0.732706	0.466986	0.199541
Zm00001d004650	0.893161	0.418144	0.259757	0.831691	0.14943	0.897021	-2.29777	0.0467942	-0.575637	0.517512	0.54294	0.812768	-0.294916	0.815284
Zm00001d004651	0.512625	0.00291756	0.17557	0.543532	0.174092	0.607325	0.348672	0.0968599	0.195296	0.348704	0.035424	0.953365	0.248334	0.37799
Zm00001d024767	3.25566	9.74e-32	2.57021	1.44463e-10	2.67155	5.76e-17	2.75378	2.26982e-07	2.31417	1.38847e-25	2.01789	5.56357e-06	2.16678	2.6198e-10
Zm00001d004659	-0.166015	0.345697	-0.0757492	0.759582	-0.00137164	0.997476	-0.0124547	0.972588	-0.19368	0.316183	-0.132496	0.659221	-0.113176	0.603841
Zm00001d021957	-5.6348	1.09e-31	-0.559174	0.122894	-0.511532	0.481113	-0.805396	0.00574859	-2.16186	0.00106273	-0.921079	0.106041	-1.38848	0.000612158
Zm00001d004667	-0.0698212	0.602884	-0.112216	0.559026	-0.100947	0.77309	-0.0228059	0.941586	-0.107892	0.410427	-0.0377585	0.948431	0.031507	0.871419
Zm00001d004669	-0.760254	3.42e-08	-0.341602	0.11584	-0.621677	0.0281115	-0.272515	0.105553	-0.544727	1.52318e-05	-0.638225	0.00592903	-0.514928	0.000124319
Zm00001d004676	-0.935851	1.21e-05	-0.0928365	0.794306	-0.152245	0.712496	0.0610488	0.864702	0.0846799	0.721061	-0.024195	0.975457	0.121624	0.696511
Zm00001d008592	-2.83552	1.09e-31	-0.77079	3.27074e-06	-0.706003	0.0330765	-0.503933	0.0582141	-1.5989	1.418e-13	-0.838779	0.371113	-1.27211	0.00012531
Zm00001d004682	0.470547	0.677617	-0.262033	0.780998	0.00727143	0.996372	-2.14623	0.105318	NA	NA	0.196187	0.972362	-0.0902361	0.954243
Zm00001d040189	-6.65225	1.2e-31	-2.13565	NA	-0.386009	0.832812	-2.09897	0.163448	-2.91869	2.11124e-05	-1.05557	0.786958	-0.600841	0.124475
Zm00001d010054	2.16496	1.31e-31	1.20512	0.00128196	1.61481	0.000236678	1.05735	0.0270701	1.68626	1.8133e-14	1.07864	0.0335767	1.4277	2.65519e-08
Zm00001d004691	-0.467397	0.64412	NA	NA	0.315297	0.883205	NA	NA	NA	NA	NA	NA	NA	NA
Zm00001d050266	-3.93702	1.35e-31	-0.384215	0.169631	-0.183353	0.677753	-0.214502	0.475536	-1.5044	2.94257e-08	-1.23754	0.00506484	-1.90232	1.53655e-05
Zm00001d027925	3.19735	1.43e-31	1.98488	0.000192176	0.42096	0.581054	2.95987	6.78987e-10	2.40186	2.6188e-21	3.02083	0.0035971	2.92192	7.57199e-08
Zm00001d004702	0.0357768	0.817461	0.278176	0.209391	0.331026	0.183322	0.199391	0.496657	-0.0151837	0.937965	-0.0131118	0.981913	0.028897	0.901711
Zm00001d004705	0.365379	0.433503	-0.187812	0.806164	-0.180099	0.805692	0.620553	0.379716	-0.693705	0.016476	-0.932699	0.0643211	-0.21648	0.740425
Zm00001d046688	-3.40832	1.55e-31	-1.55249	0.000218994	-0.765139	0.218185	1.62236	0.00100908	-1.12403	0.00211282	-0.944913	0.34107	-1.30505	1.05529e-14
Zm00001d004707	-0.570948	0.000106677	-0.348667	0.0726326	-0.471522	0.0696897	-0.531874	0.007311	-0.600683	3.59034e-05	-0.597293	0.0185776	-0.497917	0.00533651
Zm00001d004708	-0.040393	0.905474	-0.342883	0.203723	-0.265498	0.533894	-0.0719163	0.861836	0.225729	0.358574	0.135045	0.916505	0.223432	0.464359
Zm00001d004709	-0.252031	0.202642	-0.344577	0.222737	-0.459054	0.273974	-0.298336	0.193762	-0.194874	0.267651	-0.129035	0.881677	0.0601144	0.863686
Zm00001d004716	-0.733067	0.00238017	-0.258175	0.250743	-0.524639	0.217199	-0.173203	0.54519	-0.699879	0.00255794	-0.662545	0.640067	-0.998988	0.00740558
Zm00001d004478	2.3559	1.77e-31	1.36573	5.08808e-06	1.04772	0.0015613	1.06869	0.0269462	1.06378	3.96113e-07	0.281986	0.674337	-0.178743	0.697419
Zm00001d026370	4.80136	2.39e-31	2.18885	0.000429376	2.11857	1.55e-06	2.08954	0.00490563	2.82485	1.84026e-13	2.3212	0.00162724	3.11739	4.48309e-14
Zm00001d004733	-0.523623	0.0400282	-0.29236	0.233478	-0.393738	0.240158	-0.548418	0.0225057	-0.440881	0.0635991	-0.255763	0.800843	-0.47731	0.022886
Zm00001d004734	0.509961	0.00509643	0.620876	0.000343654	0.689351	0.000643394	-0.264815	0.409485	0.470023	0.0261958	0.183001	0.774076	-0.0741223	0.798377
Zm00001d004737	-0.182528	0.346399	0.434524	0.0322749	0.0704257	0.848896	0.457499	0.00610239	0.0583288	0.786782	0.134695	0.767824	0.159549	0.315634
Zm00001d004739	-0.345968	0.0150398	-0.336185	0.0373382	-0.253574	0.217112	-0.141854	0.417773	-0.25866	0.0424548	-0.198113	0.405595	-0.530437	0.0160254
Zm00001d004740	0.279183	0.0219752	0.196104	0.498068	0.239986	0.345584	0.304745	0.175697	0.320203	0.0298125	0.337885	0.151178	0.6933	1.37758e-07
Zm00001d021935	4.55461	2.49e-31	3.59024	6.5652e-09	1.11563	0.0936195	2.79693	0.000680071	2.96543	1.72734e-15	4.51406	4.48257e-10	4.8894	4.86365e-31
Zm00001d026253	-3.09739	2.5e-31	-1.78581	2.2958e-14	-2.02892	7.12e-11	-0.0117634	0.983562	-1.24881	1.03194e-16	-1.08279	2.91036e-09	-2.01342	6.48705e-18
Zm00001d049239	1.31202	2.56e-31	0.93081	1.53036e-09	0.921711	0.00047534	0.832751	0.00764732	1.18734	1.63119e-20	0.979239	0.00192903	1.37284	2.92257e-11
Zm00001d004753	0.682098	0.126222	1.41641	0.000799584	0.770812	0.0497488	0.593218	0.377872	0.773357	0.00501915	1.53811	1.2987e-05	1.80844	1.50524e-05
Zm00001d004758	0.83358	0.000251022	0.12462	0.765083	0.255921	0.517824	0.0996024	0.869383	0.246457	0.42331	0.303162	0.790107	0.254387	0.611121
Zm00001d004762	0.659513	0.233451	-0.626369	0.249199	-0.204547	0.818247	-0.271172	0.195707	-0.551952	0.0984946	-0.170843	0.904024	0.132184	0.782279
Zm00001d004768	0.728633	0.00796588	0.539271	0.000253358	0.30042	0.200697	0.506191	0.173823	-0.00241667	0.990311	-0.176149	0.780906	0.371215	0.12418
Zm00001d004771	-0.490523	0.0369772	-0.329836	0.260241	-0.232907	0.545728	-0.182011	0.706641	-0.229971	0.332871	0.00727217	0.994408	-1.55435	0.0193525
Zm00001d021687	-3.3913	2.59e-31	-0.379321	0.173675	-0.847835	0.0348155	-0.23129	0.619053	-1.35437	3.62069e-11	-0.672522	0.344062	-1.58838	0.000341826
Zm00001d004775	-0.0670098	0.869317	0.465516	0.0995623	-0.179074	0.78131	-0.577284	0.164213	0.0154926	0.96821	-0.205872	0.892763	0.477382	0.0627558
Zm00001d004779	-0.100334	0.588792	-0.347461	0.0447127	0.0213831	0.953258	-0.129131	0.672528	-0.000452915	0.998409	-0.30178	0.228303	-0.314275	0.0931928
Zm00001d004782	0.11786	0.542297	-0.03198	0.89446	-0.121299	0.66786	0.137614	0.612093	0.000646386	0.997714	-0.12626	0.774786	0.27267	0.127396
Zm00001d021236	-2.08086	2.61e-31	0.461304	0.10564	-0.884109	0.000821929	0.175467	0.688685	-0.387551	0.014668	-0.194966	0.377235	-0.38665	0.0710855
Zm00001d004785	0.681987	1.4e-06	0.608127	0.00135247	0.532748	0.0172188	0.559356	0.0126567	0.445371	0.0182683	0.254782	0.329193	0.481128	0.0016764
Zm00001d004790	-0.276494	0.0173991	-0.148197	0.453788	-0.223811	0.613389	-0.197694	0.268123	-0.203854	0.143429	-0.305792	0.642953	-0.209192	0.0855911
Zm00001d017271	1.23781	2.88e-31	0.371239	0.0209469	0.501877	0.0516995	0.209484	0.181002	0.60249	8.6166e-06	0.335742	0.289566	0.620681	3.09774e-05
Zm00001d004807	0.889759	1.15e-09	0.272454	0.288247	0.448834	0.109456	0.191221	0.38601	0.777804	1.60493e-08	0.474725	0.223279	0.501396	0.126547
Zm00001d004810	0.574049	0.111913	-0.269918	0.533621	-0.870226	0.175101	-0.245667	0.682378	-0.0663313	0.821093	-0.148256	0.872425	-0.166463	0.747958
Zm00001d004812	-0.388666	0.00993246	-0.00487106	0.984648	-0.281045	0.262861	-0.101768	0.72158	-0.0545157	0.734326	0.0129669	0.985493	-0.0948621	0.809424
Zm00001d004814	-0.537064	0.318447	-0.573001	0.171994	-0.3839	0.418375	0.116787	0.860011	-0.2927	0.59678	-0.271377	0.78022	-0.370417	0.486966
Zm00001d004817	-0.853502	0.0088768	0.303724	0.345407	-0.328308	0.537526	-0.269885	0.463635	-0.94314	2.96052e-10	-0.603471	0.128287	-0.894451	0.0210598
Zm00001d004818	-0.199117	0.737	0.129734	0.890822	0.352971	0.626997	-1.71599	0.00468308	0.179004	0.747095	0.101521	0.950934	-0.100711	0.826171
Zm00001d022275	2.69598	3.12e-31	1.9994	2.19637e-11	1.59411	2.39e-13	0.66405	0.12047	1.96866	5.75427e-20	1.46656	9.41615e-07	1.60253	1.09632e-07
Zm00001d004837	0.365449	0.0673147	0.45408	0.0230552	0.439509	0.0760783	-0.067302	0.766439	0.0929842	0.518092	0.0620037	0.936876	0.0467326	0.752563
Zm00001d004839	0.143313	0.305319	-0.350974	0.038007	-0.242232	0.347557	-0.373386	0.0448573	0.223796	0.141751	0.0453255	0.904666	-0.224949	0.146748
Zm00001d004841	-0.0683214	0.597294	-0.529567	0.000676175	-0.44479	0.0199369	-0.402083	0.00536426	0.00293323	0.986411	-0.113281	0.714025	-0.445837	0.00239143
Zm00001d033551	-1.89363	3.16e-31	-0.734795	0.00401236	-0.861681	0.000751143	-0.512503	0.416299	-0.619912	3.48236e-06	-0.5127	0.0588831	-0.514145	0.00033743
Zm00001d038699	2.98894	3.57e-31	2.8125	2.74525e-10	1.14576	0.00371	1.97625	4.2024e-07	3.20838	4.88471e-50	3.87462	4.26213e-19	3.83266	3.16193e-27
Zm00001d004851	-0.188739	0.526084	-0.467111	0.103661	-0.283896	0.474049	-0.17678	0.565985	-0.32435	0.165875	-0.370554	0.386801	-0.389573	0.073363
Zm00001d038700	5.17277	4.11e-31	4.94222	2.18083e-08	3.81317	2.98e-06	4.90015	7.15783e-19	5.10839	2.21832e-40	5.11222	2.14543e-13	5.00266	1.02357e-16
Zm00001d004856	-0.324882	0.324787	-0.484357	0.0344543	-0.37638	0.432769	-0.459555	0.195673	-0.092381	0.783951	-0.387864	0.786007	-0.168276	0.667048
Zm00001d004857	-0.656646	0.0570434	-0.108445	0.73483	-0.235548	0.515433	-0.219305	0.370242	-0.610975	0.000146848	-0.293415	0.525524	0.440841	0.191792
Zm00001d052101	-1.48744	4.1e-31	-1.10528	4.23384e-09	-1.16374	4.36e-05	-0.936131	0.000759461	-1.05744	1.16513e-16	-0.776946	2.75219e-06	-1.42196	1.38525e-12
Zm00001d034420	2.09327	4.12e-31	1.27772	0.000986843	1.19895	0.000153395	0.365428	0.328532	1.55989	1.05494e-20	1.67076	6.73251e-11	1.33206	3.56533e-14
Zm00001d004868	-0.608835	0.0499136	0.318359	0.371432	-0.252603	0.537012	0.24389	0.651746	0.0399762	0.880937	0.394626	0.615499	-0.337163	0.280002
Zm00001d020500	2.47955	4.18e-31	2.08449	3.04506e-15	1.68541	6.52e-09	1.73222	5.82865e-07	1.92205	5.22064e-13	1.86927	2.95859e-06	2.4161	2.23654e-15
Zm00001d048055	-1.91345	5.05e-31	-0.332852	0.195008	-0.600493	0.218678	-0.0793526	0.862146	-0.553558	0.0350442	-0.863595	0.10132	-1.34424	7.56655e-08
Zm00001d032333	-1.80434	5.48e-31	-0.830388	4.47991e-06	-0.67319	0.044696	0.0943091	0.63618	-0.943101	4.6813e-09	-0.911647	0.0010539	-1.17	8.68621e-12
Zm00001d004877	-0.278712	0.64412	0.793888	0.125388	-0.403097	0.621018	-0.486432	0.448172	-0.48739	0.276476	0.0634913	0.959146	0.575083	0.250424
Zm00001d004881	0.981638	0.324202	3.69597	0.0339831	0.775379	0.593222	1.43273	0.310307	1.89021	0.158384	3.35873	0.0137901	NA	NA
Zm00001d004882	-0.222208	0.800122	0.339307	0.788568	-0.652962	0.485	-1.21223	0.194416	0.0448022	0.958708	-0.00118777	0.999363	0.446254	0.613377
Zm00001d004885	-0.0115377	0.993835	0.0384476	0.923919	-0.0895662	0.954205	-1.12762	0.449238	NA	NA	0.317826	0.894945	0.641304	0.0631492
Zm00001d019277	-3.87924	6.08e-31	-0.975707	0.265736	-2.32014	0.0275522	0.528254	0.319038	-3.45102	2.6398e-47	-2.84585	1.25521e-07	-1.71584	0.000137907
Zm00001d004896	-0.770925	0.000210105	-0.301312	0.277939	-0.149569	0.618042	-0.29414	0.138209	-0.857163	1.4642e-05	-0.780582	0.192541	-0.663517	3.38759e-06
Zm00001d021069	5.60285	6.57e-31	1.00198	0.0652271	3.42861	1.35e-11	2.14829	0.00856507	2.88853	5.19119e-12	3.21017	0.00391265	2.64814	3.05708e-08
Zm00001d004898	0.258992	0.0542528	0.0606859	0.839317	-0.0521425	0.896872	0.104262	0.694107	-0.0496394	0.802212	-0.222284	0.545216	-0.459879	0.313301
Zm00001d039505	1.45928	7.69e-31	0.743933	6.16184e-05	0.706637	1.89e-05	0.462858	0.00857801	0.993805	1.66041e-12	0.660977	0.00335954	1.05954	9.3304e-13
Zm00001d019228	-3.24966	8.54e-31	-0.772573	0.0315118	-0.767824	0.00949461	0.437171	0.135939	-3.51385	2.15918e-28	-3.73466	2.31188e-18	-0.872402	0.0867831
Zm00001d004913	0.745013	0.0229508	0.0985904	0.831445	0.428067	0.308822	0.0764875	0.917567	0.575787	0.0597444	0.430897	0.520169	-0.0226799	0.98301
Zm00001d013886	-2.20016	9.21e-31	-0.226906	0.527404	-0.719201	0.0945774	-0.284814	0.355843	-1.57711	4.34445e-14	-1.23397	0.000148516	-3.38744	3.24062e-19
Zm00001d004917	-0.613932	0.0225887	-0.189647	0.673266	-0.424333	0.305723	-0.509244	0.114683	-0.728689	0.0225036	-0.713378	0.0142683	-0.494698	0.0438578
Zm00001d035763	1.92908	9.38e-31	0.955849	8.10997e-05	0.85278	0.0152198	0.764736	0.0431629	1.35446	5.51235e-19	1.05901	0.00855815	2.05278	1.42256e-19
Zm00001d033516	-2.95057	9.92e-31	-0.570417	0.0219765	-1.00592	0.00441924	-1.00689	0.00127469	-0.942622	5.36359e-07	-0.868368	0.06426	-2.421	2.14791e-56
Zm00001d004924	0.735603	0.370933	-0.328969	0.804961	-0.235755	0.799365	-0.923595	0.510249	-0.294808	0.719428	0.836378	0.445842	0.110649	0.920157
Zm00001d034898	2.40129	1.06e-30	2.59047	5.7558e-05	1.30937	0.0511081	0.924252	0.0302795	0.878006	0.00190191	0.799875	0.479826	1.04321	0.0037196
Zm00001d004927	-0.091812	0.668791	-0.0554355	0.839622	0.262477	0.65521	-0.16046	0.460795	-0.53288	0.0063241	-0.0223774	0.987136	-0.3331	0.462838
Zm00001d004929	0.0646643	0.83132	1.33173	0.00159121	0.657159	0.159846	-0.154625	0.859186	0.326736	0.391372	0.770323	0.135609	0.393922	0.266472
Zm00001d004930	-0.0991589	0.59083	-0.117036	0.601497	-0.0559462	0.901793	0.21804	0.268472	0.135268	0.396704	0.108246	0.741437	0.0773008	0.664225
Zm00001d004931	-0.0326581	0.926545	1.00539	3.06094e-09	0.663928	0.023331	-0.04643	0.917996	0.262065	0.0716788	0.0990396	0.861957	0.697939	9.00443e-06
Zm00001d004933	0.285229	0.333724	0.352115	0.138566	0.290593	0.339329	0.199427	0.487753	0.404849	0.0261119	0.476243	0.196703	-0.257947	0.685248
Zm00001d004934	-0.294678	0.145668	-0.0236389	0.956425	-0.0665216	0.875674	-0.236111	0.402849	-0.0566284	0.829274	0.305541	0.456748	-0.315717	0.157583
Zm00001d004936	0.60806	0.00378693	0.085138	0.704099	0.303819	0.290196	0.225298	0.425607	0.00816141	0.97347	-0.346748	0.585454	0.130175	0.402898
Zm00001d004956	-0.0761779	0.589222	-0.352294	0.0511096	-0.389683	0.0502236	-0.133389	0.572566	-0.150701	0.347293	-0.137226	0.640957	-0.350221	0.0252932
Zm00001d027826	1.12849	1.13e-30	0.702232	0.000264625	0.891793	0.00806841	0.10306	0.671971	0.620747	3.42622e-05	0.531649	0.356846	0.857482	5.81834e-09
Zm00001d004959	-0.401326	0.144236	-0.522693	0.13336	-0.454151	0.155462	-0.67209	0.00601166	-0.179837	0.528054	0.0133583	0.981913	-0.236037	0.462144
Zm00001d004960	-0.149076	0.26916	-0.358601	0.0246203	-0.263125	0.217368	-0.203075	0.275472	-0.224179	0.108302	-0.276082	0.358003	-0.387222	0.00725759
Zm00001d004966	-0.253337	0.722573	1.10292	0.230563	-0.0366126	0.97679	1.91281	0.000552861	1.18759	0.0504818	1.41973	0.279421	1.86077	0.0095259
Zm00001d003457	1.57837	1.24e-30	0.876286	3.28885e-07	0.478058	0.0347878	1.28391	5.72854e-10	0.980933	1.07248e-08	0.997762	2.24643e-08	1.18768	3.0781e-14
Zm00001d004976	-0.776442	1.51e-06	-0.399641	0.0504748	-0.28112	0.351426	-0.010783	0.978466	-0.351738	0.0534779	-0.654163	0.273286	-0.965597	2.94402e-05
Zm00001d004977	0.149591	0.616329	0.644125	0.123864	0.0849504	0.886312	0.146755	0.748183	0.157178	0.5573	0.0853894	0.888467	0.276588	0.264138
Zm00001d004978	-0.99938	2.41e-05	-1.06888	1.19448e-05	-0.794118	0.178388	-0.28093	0.475176	-0.690133	0.000143605	-0.873068	0.301992	-1.32109	0.000103425
Zm00001d039283	2.09161	1.37e-30	0.969913	0.100222	1.1682	0.00333491	0.645231	0.0960116	-0.351017	0.217585	0.698436	0.538697	-0.0433508	0.92937
Zm00001d004982	-0.648114	4.33e-06	-0.775344	0.000867626	-0.566387	0.0472883	-0.187835	0.537534	-0.189277	0.132095	-0.2456	0.427311	-0.707001	4.62714e-06
Zm00001d004983	-0.0181971	0.944603	-0.0283296	0.96139	-0.495034	0.249303	-0.0448243	0.938787	0.0337917	0.909708	-0.289367	0.593928	-0.64486	0.0143872
Zm00001d004986	-0.673125	8.78e-08	-0.256925	0.264318	-0.371046	0.151503	-0.0467448	0.872563	-0.4565	0.00130922	-0.389471	0.0470057	-0.577962	0.00236417
Zm00001d004992	-0.157049	0.307225	-0.16701	0.429977	-0.0731576	0.832275	-0.123376	0.579591	-0.21402	0.257419	-0.0392374	0.937138	-0.113013	0.600591
Zm00001d004993	-0.173677	0.412059	-0.170123	0.593701	-0.154009	0.741951	-0.0577087	0.876704	-0.0577851	0.783904	-0.310511	0.689293	-0.501055	0.00686503
Zm00001d002871	1.85672	1.38e-30	2.13336	2.514e-18	1.52245	8.95e-06	1.9335	5.12286e-13	2.57313	3.71457e-54	2.50588	3.94475e-10	3.57291	8.78433e-42
Zm00001d004998	0.0095399	0.990288	-0.203382	0.801179	-0.32574	0.724856	-0.169366	0.878375	-0.787595	0.309672	-1.12904	0.396481	-0.746549	0.343835
Zm00001d004999	-0.490649	0.0999657	-0.314826	0.365043	-0.786242	0.0286257	0.0596496	0.912219	-0.103441	0.768806	-0.157461	0.860593	-1.19077	0.122257
Zm00001d005001	0.181203	0.703334	1.7539	1.33324e-07	1.37632	0.000444182	-0.276703	0.595616	1.01315	0.00485455	0.861495	0.104385	0.789362	0.447136
Zm00001d005002	0.606384	0.0446888	0.383591	0.0328698	-0.0372595	0.934403	-0.54203	0.0314925	-0.144883	0.398656	-0.243885	0.418507	-0.347204	0.879502
Zm00001d006110	4.23042	1.42e-30	6.05084	5.7298e-35	3.61076	1.5e-40	1.33909	0.128804	4.31263	6.77233e-43	4.52901	6.39342e-46	6.09413	4.88403e-72
Zm00001d005004	0.19405	0.189089	-0.0064866	0.987438	0.23883	0.462622	-0.0792159	0.833992	0.410893	0.0225637	0.00230103	0.997931	-0.220834	0.383042
Zm00001d005006	0.50667	0.000555658	0.420377	0.188221	0.568535	0.0664565	0.232783	0.24557	0.62056	0.000568614	0.212267	0.817577	0.335844	0.0626258
Zm00001d005007	-0.721069	0.500936	0.258118	0.817329	-0.0593777	0.968549	-0.599574	0.775451	-0.41261	0.740559	-0.462995	0.795805	NA	NA
Zm00001d005008	0.238233	0.526602	1.20031	0.00691827	0.526855	0.112364	-0.501032	0.148488	0.589905	0.00301182	0.912204	0.00475721	-0.0670899	0.940252
Zm00001d040260	3.60428	1.5e-30	3.44854	2.89344e-24	2.316	2.21e-10	0.568002	0.617494	2.24165	2.87569e-16	2.91264	4.00023e-12	4.45771	4.88337e-40
Zm00001d016185	4.36507	1.51e-30	2.20412	5.28575e-10	2.3206	1.33e-08	2.39376	1.99732e-06	3.22095	3.09086e-79	2.24609	0.0263163	2.19134	0.000372569
Zm00001d005015	-0.217183	0.56547	-0.174064	0.722414	-0.238961	0.601673	-0.347367	0.402577	0.177616	0.626167	0.068892	0.935603	-0.349282	0.394598
Zm00001d005016	-0.788864	0.00634316	0.237019	0.392235	-0.00541029	0.992602	0.0602693	0.92681	-0.917938	1.76592e-05	-0.606914	0.195524	-1.83739	0.0285256
Zm00001d015195	-1.37885	1.52e-30	-0.551692	0.0021467	-0.54875	0.00895413	-0.0607132	0.769437	-0.562478	1.48889e-06	-0.510016	0.047982	-1.28409	4.75691e-16
Zm00001d011246	4.37848	1.54e-30	3.18391	6.85936e-09	3.96082	9.67e-09	0.780804	0.365595	4.24465	1.75905e-41	2.30199	0.000331286	5.21335	5.40449e-77
Zm00001d005023	0.511057	3.74e-05	0.0769556	0.708751	0.232136	0.321444	-0.119995	0.677566	0.494642	5.16499e-05	0.28265	0.222419	0.09416	0.652292
Zm00001d005026	0.0321814	0.923832	0.247958	0.553554	0.089582	0.860668	0.630914	0.163714	0.576886	0.0208582	0.514084	0.430396	0.292784	0.402457
Zm00001d005027	0.793596	2.56e-07	0.336504	0.0986514	0.529409	0.00309649	0.339732	0.118737	0.452497	0.00458742	0.179096	0.701331	0.225798	0.302775
Zm00001d005029	-0.0655075	0.872579	0.269061	0.486943	-0.0554808	0.918173	0.353111	0.113234	0.0280159	0.921846	0.557537	0.124355	0.700058	0.000834761
Zm00001d046792	-1.86486	1.61e-30	-0.798661	0.000124523	-0.537403	0.00810045	-0.150054	0.581977	-0.733946	0.0187557	-0.975109	0.0309337	-1.00225	5.05484e-12
Zm00001d005035	0.507864	0.00123596	0.205835	0.479826	0.176435	0.608646	0.0704126	0.822199	0.134626	0.523817	0.318611	0.225052	-0.0454034	0.861329
Zm00001d005036	0.00598425	0.970862	-0.365234	0.226137	-0.590078	0.00340859	-0.331955	0.158996	0.0133821	0.938481	0.0492202	0.947364	-0.0199268	0.929685
Zm00001d040056	-1.43357	1.72e-30	-0.403975	0.0429167	-0.275537	0.375868	0.101056	0.730657	-0.92476	1.71098e-05	-0.513769	0.287696	-0.791836	0.00397728
Zm00001d005039	0.331179	0.20573	0.0455449	0.952058	0.20962	0.706943	0.556594	0.347172	-0.161935	0.696759	-0.119259	0.86778	0.597091	0.117228
Zm00001d026088	-2.80331	1.89e-30	-0.82175	0.00454099	-0.757183	0.0011379	-0.443367	0.158336	-1.07553	4.76326e-12	-1.04557	0.000173377	-1.59852	1.48536e-17
Zm00001d035700	-5.42943	1.92e-30	-2.06535	0.202737	-0.0807289	0.978488	-1.7667	0.133239	-2.68419	1.76889e-05	-1.31938	NA	-0.400326	0.397311
Zm00001d002939	1.89955	1.96e-30	0.684807	0.0425432	1.37605	0.00122726	1.59397	1.2267e-06	1.2134	9.61628e-33	1.04179	0.00822952	2.31153	1.13757e-14
Zm00001d005059	0.108693	0.485172	0.705319	0.000439106	0.345468	0.255841	-0.230882	0.369993	0.274478	0.0358905	0.126815	0.829777	-0.46577	0.825301
Zm00001d005062	-0.743981	2.23e-06	-0.245706	0.261953	-0.315046	0.157909	0.145795	0.467561	-0.408982	0.00291149	-0.540926	0.116635	-1.19997	1.8755e-06
Zm00001d044475	1.71796	2.06e-30	1.41063	1.3455e-06	1.24698	2.09e-08	0.959011	0.0181371	1.56166	2.5527e-17	1.15365	0.000852297	1.72222	2.17961e-17
Zm00001d005064	0.23923	0.230555	0.00185927	0.996391	0.0364361	0.934725	-0.0769688	0.861608	-0.282088	0.315815	-0.558633	0.0495556	-1.28967	0.00634521
Zm00001d005065	-0.831666	8.81e-14	-0.519057	0.00343796	-0.471804	0.0155197	-0.386228	0.0377759	-0.558958	4.23804e-07	-0.491318	0.0518578	-1.20663	7.53281e-05
Zm00001d003518	-1.19937	2.12e-30	-0.166176	0.516749	-0.350522	0.187569	-0.175812	0.270055	-0.238643	0.09469	-0.327571	0.534063	-0.508292	0.00584307
Zm00001d026124	-1.33164	2.15e-30	-0.484547	0.0481155	-0.276404	0.471285	0.0626633	0.844869	-0.982858	2.13413e-07	-0.884569	0.228302	-0.981157	5.99671e-06
Zm00001d005073	-0.333302	0.364886	-0.116553	0.914971	-1.02431	0.728497	-0.729952	0.00419017	-0.197814	0.529065	0.0220735	0.976597	-1.52053	0.492455
Zm00001d005080	0.616673	0.0202596	-0.0688042	0.906741	-0.124867	0.861735	-0.0303105	0.961102	0.0714028	0.819873	0.24845	0.629635	0.100067	0.736242
Zm00001d005081	0.624646	0.0700567	-0.248416	0.595269	0.217537	0.733637	-0.00409317	0.995368	0.092034	0.862111	-0.0866853	0.960084	-0.195386	0.693303
Zm00001d024605	2.06216	2.21e-30	1.00169	0.00419529	1.31077	0.006074	0.454367	0.186299	1.14879	6.62905e-06	0.525611	0.488676	1.18264	9.97831e-06
Zm00001d005085	0.0448441	0.73905	0.107257	0.651304	0.0189515	0.953545	0.282276	0.160604	0.242067	0.0875176	0.170115	0.676794	0.0129107	0.971322
Zm00001d005089	-0.285548	0.121143	-0.971433	3.02918e-05	-0.304651	0.23265	-0.507266	0.0207337	0.109751	0.598855	-0.0274937	0.971322	-1.29408	0.0274289
Zm00001d005090	0.477778	0.00109087	0.309729	0.153996	0.169267	0.576311	0.122914	0.58	0.42562	0.00147051	0.246411	0.292771	0.498501	0.00243736
Zm00001d005092	0.753458	0.000163909	-0.278241	0.303117	-0.10915	0.76739	0.471377	0.0520578	-0.154531	0.539689	0.0183896	0.987313	-0.145303	0.637218
Zm00001d005094	-0.664954	0.00809707	-0.290216	0.409532	-0.293729	0.581194	0.065086	0.882267	-0.556567	0.0572721	-0.248398	0.619712	-0.171286	0.58986
Zm00001d005097	0.684499	0.526585	NA	NA	NA	NA	NA	NA	NA	NA	NA	NA	NA	NA
Zm00001d005099	-0.876329	1.18e-07	-0.26276	0.354351	-0.183929	0.504464	0.261516	0.313092	-0.163488	0.343081	-0.161383	0.776454	-0.401115	0.0602613
Zm00001d005100	-0.837607	5.16e-08	-0.0593619	0.819465	-0.14068	0.644946	-0.53254	0.00701245	-0.38383	0.010688	-0.48559	0.0621667	-0.360167	0.0154038
Zm00001d048404	-1.48857	2.31e-30	-0.486006	0.00615118	-0.61228	0.076	-0.177113	0.479392	-1.0808	9.21425e-05	-0.548092	0.452116	-0.560477	0.00457893
Zm00001d005105	-0.213727	0.22622	-0.0199117	0.937997	-0.0154331	0.966431	-0.109016	0.588083	-0.133327	0.409245	-0.199461	0.453758	-0.252001	0.0973682
Zm00001d005106	-0.346753	0.0553221	-0.339779	0.197606	-0.17549	0.571802	-0.458168	0.00286299	-0.546326	0.000150703	-0.399812	0.0928738	-0.18083	0.376148
Zm00001d005107	-0.598664	3.05e-07	-0.329209	0.146433	-0.441297	0.132417	-0.442608	0.00366365	-0.348727	0.00603427	-0.135405	0.876248	-0.15833	0.28164
Zm00001d005108	0.78585	1.24e-10	0.514797	0.00325501	0.453017	0.139281	0.222245	0.274655	0.423695	0.00145315	0.212747	0.605581	0.542137	0.00101168
Zm00001d031808	-2.84423	2.37e-30	-0.642632	0.110241	-0.552609	0.192029	-0.307247	0.204746	-1.74983	1.75848e-35	-0.874778	0.0149426	-2.03426	6.67452e-06
Zm00001d005110	-0.256672	0.0593937	-0.421503	0.024373	-0.213206	0.333733	-0.0333149	0.920774	-0.0748683	0.669873	0.00281245	0.994408	-0.200106	0.264045
Zm00001d043991	1.67461	2.53e-30	1.17126	4.78129e-07	1.18801	1.57e-09	0.720214	0.000668089	1.12739	2.1469e-16	0.737081	5.36606e-07	1.27411	3.40441e-11
Zm00001d053967	5.51486	2.62e-30	2.27348	6.5896e-08	3.37443	1.83e-12	2.24541	0.000757546	2.97071	4.80902e-10	2.63958	0.000709921	4.13967	3.12709e-23
Zm00001d039735	7.89174	2.66e-30	2.72193	2.28147e-05	3.36621	3.53e-05	3.47942	1.90701e-05	5.15349	1.61372e-07	3.56944	0.012736	3.80185	5.45669e-08
Zm00001d005135	0.172053	0.317126	0.0465694	0.874945	-0.0147879	0.969064	0.214476	0.445646	0.238227	0.152724	0.177231	0.649816	0.279347	0.108322
Zm00001d005137	-0.420272	0.00352638	-0.3149	0.178867	-0.182288	0.61228	-0.029238	0.944021	-0.261294	0.133402	-0.385615	0.137917	-0.571817	0.000843368
Zm00001d005140	0.0472999	0.849031	-0.66098	0.0157392	-0.471516	0.0685461	0.0360916	0.935861	-0.170893	0.587499	-0.0630113	0.947432	-0.356884	0.199527
Zm00001d048841	5.61389	2.8e-30	8.8649	2.31197e-10	5.82794	2.65e-16	3.63064	0.00216622	4.18588	2.6751e-28	4.76905	1.3158e-10	7.83404	2.91937e-24
Zm00001d018848	4.12344	2.82e-30	4.27296	4.11817e-16	4.05641	1.82e-12	3.90658	1.9551e-07	4.45834	2.32797e-07	3.78404	9.88863e-08	3.58291	2.64067e-11
Zm00001d005146	0.873785	0.000334455	1.52643	3.60559e-08	0.893668	0.0983205	0.385676	0.462392	0.971479	1.17036e-06	0.968322	0.177139	0.106106	0.948753
Zm00001d005149	-0.121976	0.6735	-0.186993	0.648395	-0.171833	0.756605	-0.608263	0.121383	-0.216377	0.425311	-0.0937541	0.908024	-0.615281	0.106772
Zm00001d005151	-0.357148	0.0290129	-0.417865	0.0720813	-0.592092	0.0390947	-0.302664	0.190969	-0.458733	0.00288099	-0.436741	0.555708	-0.677281	8.98329e-06
Zm00001d005156	-0.62011	0.0199408	-0.216431	0.442386	-0.3352	0.244458	-0.0955901	0.77367	-0.2073	0.282401	-0.0995003	0.923665	-0.626024	0.00218025
Zm00001d005157	-0.954078	2.39e-19	-0.416916	0.00518578	-0.510747	0.0142739	0.0586499	0.747087	-0.407479	0.00382271	-0.403403	0.0451689	-0.717263	5.71309e-08
Zm00001d042490	-1.70812	3.02e-30	-0.242507	0.241103	-0.287353	0.57704	-0.150006	0.490437	-0.75822	9.1782e-09	-0.498477	0.257193	-0.74805	2.4453e-05
Zm00001d005159	-0.551069	1.33e-05	-0.663751	0.000481033	-0.2701	0.481099	0.188138	0.54342	-0.352384	0.0512824	-0.430118	0.432372	-1.21681	0.102778
Zm00001d005160	0.0243257	0.951927	-0.142102	0.743081	-0.339361	0.516469	-0.176316	0.776417	0.25743	0.424386	0.275116	0.613417	-0.872127	0.696795
Zm00001d005161	-0.679873	0.0449311	-0.352059	0.408779	-0.270551	0.616056	0.337386	0.45611	-0.469973	0.121359	-0.762143	0.465608	-0.994969	0.0143253
Zm00001d005164	0.900828	2.93e-11	0.748165	0.000206495	0.721833	4.73e-05	0.291811	0.435846	0.247962	0.123547	0.232419	0.68949	0.215206	0.33289
Zm00001d005168	-0.21421	0.36596	0.12698	0.756579	-0.310244	0.442513	-0.494458	0.156262	-0.1693	0.410638	-0.245566	0.478099	-0.678881	0.0153289
Zm00001d005169	-0.472109	0.296341	-0.443846	0.48575	-0.688955	0.536205	-0.26215	0.750732	-0.989176	0.0906909	-0.761537	0.621302	-0.484199	0.528278
Zm00001d005170	0.0253804	0.894623	-0.582091	0.00522159	-0.287343	0.350022	-0.0937359	0.811963	-0.273903	0.122325	-0.341023	0.288913	-0.631212	0.00951548
Zm00001d005173	-0.38597	0.363993	-0.0374978	0.939342	-0.0184476	0.985174	0.279939	0.512104	-0.0264769	0.957556	-0.446282	0.796811	-1.36095	0.106246
Zm00001d005174	-0.160638	0.897601	NA	NA	0.629625	0.760214	1.74446	0.232187	NA	NA	1.41065	0.479911	NA	NA
Zm00001d051681	-4.65129	3.08e-30	-2.39328	0.0037219	-1.36178	0.0770957	-0.937519	0.0961272	-2.38728	2.6398e-08	-2.31065	0.131248	-0.813708	0.00269745
Zm00001d025757	-1.92441	3.29e-30	-0.834096	0.0177071	-0.867455	0.00566352	-0.242606	0.470548	-0.846991	1.47296e-08	-0.770654	1.15276e-06	-1.03416	4.85122e-11
Zm00001d005179	0.119236	0.401605	-0.311973	0.151346	-0.127834	0.676216	-0.484661	0.00887419	-0.204595	0.162802	-0.129872	0.665337	-0.30514	0.172353
Zm00001d005182	0.468513	0.0158199	0.312367	0.336451	0.12628	0.728726	0.310817	0.460795	0.393885	0.065558	0.211774	0.621289	0.273074	0.206445
Zm00001d005185	0.13041	0.495733	-0.30511	0.227944	-0.0623733	0.850325	0.0370307	0.918145	-0.147112	0.468879	0.00231294	0.996893	-0.0744317	0.758018
Zm00001d005188	-0.129683	0.567693	-0.329444	0.238272	-0.0704549	0.90588	0.00240639	0.993901	-0.142675	0.497647	-0.40147	0.475239	-0.221464	0.233716
Zm00001d039052	3.08319	3.33e-30	2.13594	1.98856e-08	1.76136	2.34e-06	0.815122	0.161917	2.13597	2.37295e-25	1.56972	0.000782614	2.59467	4.31521e-15
Zm00001d018825	-2.32197	4.1e-30	-1.4989	5.85367e-11	-1.23193	0.000464719	0.127565	0.656195	-1.53833	5.14048e-12	-1.23997	9.87509e-08	-1.6793	4.24562e-20
Zm00001d005199	-0.0652224	0.782405	-0.0478755	0.88678	-0.0632963	0.849799	-0.0781963	0.815886	-0.0357026	0.874414	-0.0211374	0.964705	-0.357214	0.449242
Zm00001d005200	0.401314	0.00257089	-0.199903	0.366616	0.000913309	0.998065	-0.258496	0.200969	0.336086	0.0745536	0.256015	0.223923	-0.115811	0.674821
Zm00001d005203	-0.14364	0.583327	0.264416	0.473581	0.0523062	0.937876	0.221628	0.606863	-0.0355044	0.925873	0.0916828	0.937745	0.535527	0.0655133
Zm00001d005205	-0.14635	0.357141	0.0810979	0.751027	-0.00589222	0.985031	-0.079251	0.763951	-0.189367	0.368255	-0.0478921	0.939519	0.375871	0.121563
Zm00001d005208	0.517715	0.104079	0.267769	0.655782	0.203103	0.681468	-0.271336	0.598023	-0.352212	0.340021	0.0520195	0.94595	-0.494629	0.214453
Zm00001d005228	0.0186113	0.903971	-0.435084	0.03296	-0.17161	0.463146	-0.289556	0.14428	-0.0324235	0.861026	-0.00512496	0.99146	-0.385219	0.0374352
Zm00001d005229	0.19648	0.653718	0.0453245	0.896131	-0.0413059	0.961628	0.179417	0.711194	0.561528	0.143793	0.212501	0.849855	0.553727	0.0544451
Zm00001d031224	-2.42044	4.18e-30	-3.33442	1.25818e-41	-3.33306	5.45e-20	-1.35915	3.11845e-07	-2.5546	5.01345e-96	-1.97163	1.01029e-09	-3.46046	1.74126e-36
Zm00001d005231	0.197122	0.030407	-0.12072	0.557187	0.0849119	0.774276	0.2103	0.0965815	0.210204	0.13475	0.0480554	0.923776	0.132418	0.383922
Zm00001d005238	0.0203721	0.879585	-0.0161406	0.944679	0.0808208	0.784697	-0.162966	0.47091	0.24051	0.064745	0.177012	0.482565	0.194199	0.177299
Zm00001d005240	0.294014	0.264245	0.0437458	0.898808	0.0711113	0.909197	-0.197214	0.525712	-0.15539	0.467313	-0.0391679	0.944888	0.1237	0.549164
Zm00001d005241	0.0959357	0.74906	0.556372	0.0676009	0.153896	0.766272	0.198687	0.44713	-0.265734	0.0740928	-0.11817	0.828096	0.22743	0.333582
Zm00001d005244	-0.715782	0.000230189	0.0424472	0.923686	0.12569	0.78131	-0.113693	0.638694	-0.954352	9.68043e-05	-0.692884	0.388082	-1.00001	5.85797e-07
Zm00001d052011	4.7778	4.4e-30	4.84405	4.61818e-18	3.73518	0.131685	3.43851	4.67837e-10	4.84094	2.65347e-29	4.25275	3.13472e-17	5.66139	3.50888e-51
Zm00001d005248	0.423521	0.0151148	0.120696	0.485972	0.193369	0.415674	-0.0394668	0.86636	0.245898	0.0650141	0.198059	0.549459	0.15491	0.417122
Zm00001d037484	2.65451	4.67e-30	1.03151	0.000118146	1.39026	9.89e-06	1.30417	1.3094e-06	1.64209	3.41719e-17	1.02655	0.000239483	1.51388	4.30471e-09
Zm00001d043014	-5.80057	5.38e-30	-1.8665	0.414333	-0.00804752	0.997701	-1.95811	0.085674	-2.73543	1.18532e-09	-0.881551	NA	-0.167258	0.706335
Zm00001d007892	2.04869	5.82e-30	0.700921	0.0108788	0.964397	1.28e-05	0.456745	0.216142	0.485585	0.0318001	0.35281	0.819842	0.739224	0.00130099
Zm00001d005253	0.651598	0.00020571	0.354907	0.139671	0.370484	0.089234	0.105713	0.711056	0.280768	0.128451	-0.00216618	0.99726	0.0610552	0.829483
Zm00001d005256	0.230563	0.411829	0.187508	0.525765	0.210322	0.619071	0.213937	0.563869	-0.215629	0.379209	-0.414811	0.230529	-0.0813697	0.816881
Zm00001d011519	-1.5423	6.03e-30	-0.69017	6.17021e-05	-0.496501	0.0196656	0.161907	0.599059	-0.651455	3.75379e-06	-0.622955	4.94589e-05	-0.704757	0.00115618
Zm00001d005264	-0.296559	0.0292282	-0.239652	0.26666	-0.209698	0.490129	-0.21298	0.224992	-0.236893	0.112331	-0.304366	0.295229	-0.103406	0.570557
Zm00001d005269	0.46611	0.0782164	0.406354	0.0904502	0.28535	0.362663	0.1615	0.570289	0.439977	0.0054084	0.271412	0.393078	0.617277	0.00438142
Zm00001d005270	0.613558	0.0370172	-0.100474	0.787941	0.117729	0.852331	0.219923	0.619744	0.674506	0.0301125	0.0826374	0.950085	0.448591	0.149532
Zm00001d005271	0.662387	4.22e-06	0.833658	0.0126941	0.587379	0.0125242	0.347131	0.235335	0.65644	6.76859e-05	0.63594	2.15996e-05	1.15523	3.43794e-18
Zm00001d005275	0.116499	0.572601	0.593182	0.0281323	-0.0875642	0.833761	0.0138377	0.968222	0.00554604	0.983385	0.129498	0.784354	0.389512	0.0651484
Zm00001d005276	-0.828777	6.83e-16	-0.753911	7.02069e-09	-0.815455	1.35e-05	-0.41821	0.000304626	-0.398088	0.000385946	-0.439795	0.0316131	-0.657388	2.11418e-09
Zm00001d016237	2.23618	6.33e-30	2.9181	9.52056e-28	1.17201	0.00648114	1.37791	3.62823e-10	2.22047	1.11646e-32	1.99569	2.78751e-10	2.13575	5.72647e-18
Zm00001d005281	-0.316456	0.0252157	-0.482596	0.0216219	-0.319881	0.0969726	-0.0199744	0.956348	-0.321353	0.015123	-0.293013	0.362837	-0.645159	0.000383511
Zm00001d021289	-6.3633	6.33e-30	-2.00526	0.235378	0.878007	0.596247	-1.30836	0.329875	-2.90883	0.000122908	-0.902961	0.818142	-0.454366	0.460384
Zm00001d005293	-0.394746	0.262917	0.917723	0.0783786	0.313342	0.493287	-0.421913	0.421023	-0.532589	0.0545549	0.200286	0.823686	-0.265844	0.599768
Zm00001d005295	0.0528991	0.767585	-0.0476309	0.813221	-0.0448212	0.906872	-0.383861	0.0163578	-0.0367069	0.824631	0.0308988	0.961817	-0.241701	0.391807
Zm00001d005297	-0.42146	0.0479642	0.414075	0.107257	0.124268	0.691579	-0.0669586	0.90691	0.401648	0.0142617	0.111961	0.904751	-0.781905	0.0175078
Zm00001d005298	0.549045	0.0569538	1.05353	0.00758998	-0.25965	0.630755	-0.733876	0.0600591	0.364212	0.185472	0.743775	0.27561	0.764254	0.155398
Zm00001d005748	2.845	7.33e-30	-0.0785959	0.906077	-0.0816361	0.941863	1.37741	3.6134e-05	0.614129	0.174199	0.0127901	0.994152	0.878978	0.0269794
Zm00001d012810	3.95181	7.46e-30	2.4933	0.0014118	2.01516	0.550555	1.42659	0.000830723	2.60811	1.45272e-25	1.87759	0.0172186	1.82352	6.10267e-09
Zm00001d005302	0.47851	0.0201038	0.036928	0.908984	0.0890643	0.810622	-0.00673052	0.986605	0.397733	0.0591193	0.127638	0.828863	-0.458392	0.267243
Zm00001d005303	0.00739438	0.96647	-0.413617	0.209381	-0.116859	0.742724	-0.134042	0.583699	0.186186	0.188685	-0.0464453	0.924115	-0.326163	0.0421327
Zm00001d003996	2.70149	7.54e-30	2.27058	2.05963e-10	1.49904	3.11e-06	1.27804	0.000157053	1.85328	3.94509e-24	1.65348	0.000399184	2.52244	8.09663e-21
Zm00001d028252	-6.77903	7.6e-30	-3.2287	0.000981533	-2.92988	0.072872	-0.821762	0.607699	-2.94672	6.08868e-13	-1.79656	0.349752	-1.36844	5.31819e-06
Zm00001d018297	-2.44206	7.8e-30	0.10001	0.847049	0.402078	0.507028	0.0311733	0.974951	-1.15628	0.00531498	-1.05202	0.284285	-1.48334	3.02615e-15
Zm00001d028676	5.24712	7.92e-30	5.23971	0.00239738	5.72059	2.13e-13	1.00411	0.186569	2.76208	8.5268e-11	2.48832	7.29943e-05	2.35638	1.75289e-07
Zm00001d005315	-0.574105	0.0508473	-0.015894	0.955911	0.0710774	0.930889	0.685106	0.000755382	0.390435	0.103063	0.377666	0.67272	0.769759	0.00339477
Zm00001d036545	-4.04664	8.93e-30	-1.74702	3.73139e-06	-1.80897	1.76e-06	-0.867528	0.119581	-1.84656	4.73094e-13	-1.64909	5.93672e-06	-1.92834	6.74129e-13
Zm00001d004220	3.07955	9.2e-30	1.60821	1.45149e-05	0.607049	0.141587	1.44511	0.496264	1.18199	0.00017259	2.67418	7.00094e-10	3.66512	1.31406e-26
Zm00001d005323	0.333762	0.105255	0.163632	0.392155	0.0530151	0.883646	-0.0911196	0.769459	0.270944	0.128325	0.354082	0.517865	0.325775	0.150621
Zm00001d005328	0.223019	0.425877	0.166618	0.66073	0.106184	0.822457	-0.323493	0.325291	-0.252609	0.327846	-0.102347	0.881677	-0.135752	0.71783
Zm00001d005329	0.104842	0.684798	0.491779	0.451427	0.654558	0.126648	0.295562	0.527646	0.218578	0.369511	-0.14453	0.880791	-0.0893592	0.840605
Zm00001d005334	-0.453837	3.89e-07	-0.723274	8.93171e-05	-0.567199	0.0612407	-0.174549	0.352858	-0.221295	0.0791559	-0.106705	0.840192	-0.469896	0.00162042
Zm00001d005338	-0.306835	0.00731177	-0.00751771	0.971332	-0.251273	0.207128	-0.170244	0.306633	-0.0874053	0.526504	-0.117894	0.753756	-0.354693	0.129492
Zm00001d025542	2.53101	9.64e-30	1.46112	8.33702e-07	1.65104	7.1e-11	0.799264	0.00947927	1.59188	2.67204e-18	1.27133	9.3446e-08	1.64722	6.35708e-07
Zm00001d005344	0.257782	0.0818691	-0.22816	0.119377	0.0150489	0.966424	0.13828	0.49406	-0.113216	0.526654	-0.0460382	0.915384	0.48798	0.000691473
Zm00001d005346	0.0733763	0.765838	0.00632781	0.987141	-0.410165	0.284024	-0.267208	0.374385	-0.261041	0.35203	-0.0452154	0.938577	-0.156063	0.554514
Zm00001d022250	-2.15256	1.08e-29	-1.01436	0.00240768	-0.959246	0.0525024	-0.462745	0.144656	-1.07206	4.44887e-07	-0.961718	0.074267	-1.21529	0.000140087
Zm00001d044104	4.61786	1.08e-29	2.85157	0.000866453	2.15545	4.97e-05	2.10919	0.00265344	3.79492	4.47004e-28	3.11836	3.43246e-18	3.55236	3.99306e-19
Zm00001d053442	3.83535	1.17e-29	2.14628	7.67464e-08	2.57327	1.02e-12	1.38222	0.00395998	2.66496	8.87873e-21	3.23069	3.54917e-10	4.24625	1.42267e-24
Zm00001d005350	-0.0394765	0.873728	0.170924	0.528578	-0.0720855	0.856546	0.279938	0.237308	-0.012851	0.960459	0.0469322	0.922097	0.298644	0.200332
Zm00001d005351	-0.355745	0.175885	-0.531475	0.0315485	-0.348839	0.420929	0.56143	0.0303644	-0.406258	0.0271996	-0.23186	0.768192	0.0799105	0.682023
Zm00001d006503	-5.17608	1.19e-29	-2.13066	1.10256e-07	-1.50109	1.51e-05	-0.640944	0.290934	-2.68297	3.10682e-13	-1.38769	0.0372575	-2.94011	1.2748e-20
Zm00001d034571	-3.10103	1.2e-29	-0.938468	3.59366e-05	-0.910604	0.00745906	-1.36938	3.88742e-05	-1.99633	1.03478e-14	-1.49593	0.000221225	-2.19942	1.73877e-09
Zm00001d005358	0.0618665	0.68909	0.0481812	0.809485	-0.236775	0.467089	-0.255271	0.230394	-0.424919	0.0104361	-0.346213	0.272975	-0.375291	0.0561179
Zm00001d005359	0.587346	0.0226105	0.142517	0.624321	0.475763	0.190472	0.352922	0.462859	0.0336457	0.933052	0.0761968	0.904183	0.460011	0.10282
Zm00001d005361	0.147551	0.42104	0.511931	0.0464557	0.124357	0.696113	-0.16007	0.586123	0.0221524	0.91584	-0.0317247	0.961607	0.162811	0.511787
Zm00001d005368	0.451384	0.0010728	0.0438576	0.916344	0.162688	0.736969	0.175725	0.380984	0.410061	0.0313553	0.233281	0.814386	0.444222	0.045704
[truncated: 24,088 more rows]
