# Supplementary material for: Multi-Omics Analyses Reveal Systemic Insights into Maize Vivipary
Source: Plants (Basel). 2021 Nov 12;10(11):2437. doi: 10.3390/plants10112437 (PMC8618366; doi:10.3390/plants10112437)
Supplement: Supplementary file 1 [file plants-10-02437-s001.zip › Supplementary Table S10. KEGG analysis of the metabolites that had high mean correlation with Module 1.xlsx]

## Sheet: Sheet1
Table S10 KEGG analysis of the metabolites that had high mean correlation with Module 1
Metabolite	Correlation	Pathway
Citraconic acid	0.835815	C5-Branched dibasic acid metabolism;Valine, leucine and isoleucine biosynthesis
Serotonin	0.828755	Tryptophan metabolism
(S)-4-Hydroxymandelonitrile	0.803559	Cyanoamino acid metabolism
L-GLUTAMINE	0.779835	Nitrogen metabolism;Arginine biosynthesis; Alanine, aspartate and glutamate metabolism; Glyoxylate and dicarboxylate metabolism; Pyrimidine metabolism; Aminoacyl-tRNA biosynthesis; Purine metabolism
CITRATE	0.779662	Citrate cycle (TCA cycle); Glyoxylate and dicarboxylate metabolism;
Glutamine	0.773934	Nitrogen metabolism;Arginine biosynthesis; Alanine, aspartate and glutamate metabolism; Glyoxylate and dicarboxylate metabolism; Pyrimidine metabolism; Aminoacyl-tRNA biosynthesis; Purine metabolism
Threonine	0.759751	Valine, leucine and isoleucine biosynthesis; Glycine, serine and threonine metabolism; Aminoacyl-tRNA biosynthesis
4-Amino-4-deoxychorismate	0.751623	Folate biosynthesis
L-(+)-Tartaric acid	0.747977	Vitamin B6 metabolism; Pentose phosphate pathway; Fructose and mannose metabolism; Carbon fixation in photosynthetic organisms; Thiamine metabolism; Glycolysis / Gluconeogenesis; Inositol phosphate metabolism; Terpenoid backbone biosynthesis
Jasmonic Acid	0.746706	alpha-Linolenic acid metabolism
Aspartic acid	0.743954	Monobactam biosynthesis; Lysine biosynthesis; Nicotinate and nicotinamide metabolism; Arginine biosynthesis; beta-Alanine metabolism; Carbon fixation in photosynthetic organisms; Alanine, aspartate and glutamate metabolism; Cyanoamino acid metabolism; Glycine, serine and threonine metabolism; Cysteine and methionine metabolism; Aminoacyl-tRNA biosynthesis
Palmitoleic Acid	0.734926	Fatty acid biosynthesis
Pyroglutamic acid	0.721266	Glutathione metabolism
