# Supplementary material for: Multi-Omics Analyses Reveal Systemic Insights into Maize Vivipary
Source: Plants (Basel). 2021 Nov 12;10(11):2437. doi: 10.3390/plants10112437 (PMC8618366; doi:10.3390/plants10112437)
Supplement: Supplementary file 1 [file plants-10-02437-s001.zip › Supplementary Table S11. The connectivity of the tissue samples in the network.xlsx]

## Sheet: sheet1
Table S11 The connectivity of the tissue samples in the network
Source	Target	Connectivity
ERR2096632	ERR2096633	0.754738
ERR2096632	ERR2096634	0.819746
ERR2096632	ERR2096635	0.817548
ERR2096632	ERR2096636	0.79404
ERR2096632	ERR2096637	0.79624
ERR2096633	ERR2096634	0.819718
ERR2096633	ERR2096635	0.817485
ERR2096633	ERR2096636	0.794
ERR2096633	ERR2096637	0.796159
ERR2096634	ERR2096635	0.866102
ERR2096634	ERR2096636	0.869073
ERR2096634	ERR2096637	0.869086
ERR2096635	ERR2096636	0.866901
ERR2096635	ERR2096637	0.866867
ERR2096636	ERR2096637	0.854274
ERR2096638	ERR2096639	0.862053
ERR2096638	ERR2096640	0.917661
ERR2096638	ERR2096641	0.914992
ERR2096638	ERR2096642	0.890959
ERR2096638	ERR2096643	0.88588
ERR2096639	ERR2096640	0.918076
ERR2096639	ERR2096641	0.915423
ERR2096639	ERR2096642	0.891519
ERR2096639	ERR2096643	0.886438
ERR2096640	ERR2096641	0.925053
ERR2096640	ERR2096642	0.92518
ERR2096640	ERR2096643	0.925343
ERR2096640	SRR1620950	0.0522267
ERR2096641	ERR2096642	0.923634
ERR2096641	ERR2096643	0.923818
ERR2096641	SRR1620950	0.0522397
ERR2096642	ERR2096643	0.904603
ERR2096642	SRR1620950	0.0517301
ERR2096643	SRR1620950	0.0515754
ERR2096644	ERR2096645	0.837688
ERR2096644	ERR2096646	0.833735
ERR2096644	ERR2096647	0.831521
ERR2096644	ERR2096648	0.855074
ERR2096644	ERR2096649	0.854224
ERR2096645	ERR2096646	0.83337
ERR2096645	ERR2096647	0.831105
ERR2096645	ERR2096648	0.85471
ERR2096645	ERR2096649	0.852948
ERR2096646	ERR2096647	0.804292
ERR2096646	ERR2096648	0.850152
ERR2096646	ERR2096649	0.851793
ERR2096647	ERR2096648	0.847913
ERR2096647	ERR2096649	0.849497
ERR2096648	ERR2096649	0.871505
ERR2096650	ERR2096651	0.498614
ERR2096650	ERR2096652	0.626303
ERR2096650	ERR2096653	0.619334
ERR2096650	ERR2096654	0.225926
ERR2096650	ERR2096655	0.223794
ERR2096650	ERR2096662	0.0597165
ERR2096650	ERR2096663	0.059122
ERR2096650	ERR2096664	0.0588079
ERR2096650	ERR2096665	0.0584641
ERR2096650	ERR2096666	0.0608607
ERR2096650	ERR2096667	0.0604879
ERR2096650	SRR1765337	0.0972141
ERR2096650	SRR1765338	0.0977149
ERR2096650	SRR3372478	0.0626526
ERR2096650	SRR5344453	0.0567773
ERR2096650	SRR5344560	0.0623519
ERR2096650	SRR5344618	0.0842021
ERR2096650	SRR5344623	0.0534142
ERR2096650	SRR5344624	0.0948002
ERR2096650	SRR5344625	0.105504
ERR2096650	SRR5344627	0.11863
ERR2096650	SRR6827707	0.0701562
ERR2096650	SRR7477375	0.0701562
ERR2096651	ERR2096652	0.618151
ERR2096651	ERR2096653	0.611211
ERR2096651	ERR2096654	0.22452
ERR2096651	ERR2096655	0.222345
ERR2096651	ERR2096662	0.0611507
ERR2096651	ERR2096663	0.060561
ERR2096651	ERR2096664	0.0605202
ERR2096651	ERR2096665	0.060173
ERR2096651	ERR2096666	0.0626138
ERR2096651	ERR2096667	0.0622389
ERR2096651	SRR1765337	0.0996223
ERR2096651	SRR1765338	0.100159
ERR2096651	SRR3372478	0.0645379
ERR2096651	SRR5344453	0.0582114
ERR2096651	SRR5344560	0.0634417
ERR2096651	SRR5344618	0.0855195
ERR2096651	SRR5344623	0.0543697
ERR2096651	SRR5344624	0.0972778
ERR2096651	SRR5344625	0.108193
ERR2096651	SRR5344627	0.12071
ERR2096651	SRR6827707	0.0721771
ERR2096651	SRR7477375	0.0721771
ERR2096652	ERR2096653	0.621942
ERR2096652	ERR2096654	0.207547
ERR2096652	ERR2096655	0.205698
ERR2096652	SRR1765337	0.0754613
ERR2096652	SRR1765338	0.0758318
ERR2096652	SRR5344618	0.0706911
ERR2096652	SRR5344624	0.0725608
ERR2096652	SRR5344625	0.0819743
ERR2096652	SRR5344627	0.0998297
ERR2096652	SRR6827707	0.0517977
ERR2096652	SRR7477375	0.0517977
ERR2096653	ERR2096654	0.209115
ERR2096653	ERR2096655	0.207206
ERR2096653	SRR1765337	0.0767474
ERR2096653	SRR1765338	0.0771126
ERR2096653	SRR5344618	0.0716112
ERR2096653	SRR5344624	0.0738681
ERR2096653	SRR5344625	0.0836068
ERR2096653	SRR5344627	0.101099
ERR2096653	SRR6827707	0.0528429
ERR2096653	SRR7477375	0.0528429
ERR2096654	ERR2096655	0.373224
ERR2096654	ERR2096656	0.226898
ERR2096654	ERR2096657	0.223226
ERR2096654	ERR2096658	0.25022
ERR2096654	ERR2096659	0.251163
ERR2096654	ERR2096660	0.243411
ERR2096654	ERR2096661	0.239919
ERR2096655	ERR2096656	0.229371
ERR2096655	ERR2096657	0.225671
ERR2096655	ERR2096658	0.252399
ERR2096655	ERR2096659	0.253358
ERR2096655	ERR2096660	0.245911
ERR2096655	ERR2096661	0.242422
ERR2096656	ERR2096657	0.668188
ERR2096656	ERR2096658	0.660682
ERR2096656	ERR2096659	0.669484
ERR2096656	ERR2096660	0.702841
ERR2096656	ERR2096661	0.699692
ERR2096656	ERR986091	0.0883308
ERR2096656	ERR986092	0.0883642
ERR2096656	ERR986103	0.085219
ERR2096656	ERR986104	0.0848448
ERR2096656	ERR986115	0.0567645
ERR2096656	ERR986116	0.0566515
ERR2096657	ERR2096658	0.659206
ERR2096657	ERR2096659	0.667943
ERR2096657	ERR2096660	0.701404
ERR2096657	ERR2096661	0.698216
ERR2096657	ERR986091	0.0868109
ERR2096657	ERR986092	0.0868292
ERR2096657	ERR986103	0.0837157
ERR2096657	ERR986104	0.0833355
ERR2096657	ERR986115	0.0561009
ERR2096657	ERR986116	0.0559876
ERR2096658	ERR2096659	0.667059
ERR2096658	ERR2096660	0.695338
ERR2096658	ERR2096661	0.691504
ERR2096658	ERR986091	0.108481
ERR2096658	ERR986092	0.108748
ERR2096658	ERR986103	0.106536
ERR2096658	ERR986104	0.106334
ERR2096658	ERR986115	0.0610288
ERR2096658	ERR986116	0.0609111
ERR2096659	ERR2096660	0.697281
ERR2096659	ERR2096661	0.693402
ERR2096659	ERR986091	0.107842
ERR2096659	ERR986092	0.108086
ERR2096659	ERR986103	0.105787
ERR2096659	ERR986104	0.105565
ERR2096659	ERR986115	0.0612976
ERR2096659	ERR986116	0.0611777
ERR2096660	ERR2096661	0.71394
ERR2096660	ERR986091	0.100926
ERR2096660	ERR986092	0.101053
ERR2096660	ERR986103	0.0982532
ERR2096660	ERR986104	0.0979348
ERR2096660	ERR986115	0.0600616
ERR2096660	ERR986116	0.0599292
ERR2096661	ERR986091	0.0991112
ERR2096661	ERR986092	0.09922
ERR2096661	ERR986103	0.0963815
ERR2096661	ERR986104	0.0960496
ERR2096661	ERR986115	0.0595406
ERR2096661	ERR986116	0.0594078
ERR2096662	ERR2096663	0.396386
ERR2096662	ERR2096664	0.439134
ERR2096662	ERR2096665	0.438095
ERR2096662	ERR2096666	0.444261
ERR2096662	ERR2096667	0.444061
ERR2096662	ERR990434	0.189048
ERR2096662	ERR990435	0.188682
ERR2096662	ERR990436	0.18853
ERR2096662	ERR990437	0.189865
ERR2096662	ERR990438	0.189508
ERR2096662	ERR990439	0.18913
ERR2096662	ERR990446	0.0726281
ERR2096662	ERR990447	0.0725317
ERR2096662	ERR990448	0.0727295
ERR2096662	ERR990452	0.0954091
ERR2096662	ERR990453	0.0952741
ERR2096662	ERR990454	0.0956011
ERR2096662	ERR990455	0.0691311
ERR2096662	ERR990456	0.068979
ERR2096662	ERR990457	0.0688102
ERR2096662	SRR1620908	0.0914316
ERR2096662	SRR1620913	0.103942
ERR2096662	SRR1620927	0.122659
ERR2096662	SRR1620929	0.0837259
ERR2096662	SRR1620930	0.0754897
ERR2096662	SRR1620947	0.116204
ERR2096662	SRR1620948	0.111501
ERR2096662	SRR1620949	0.120892
ERR2096662	SRR1735515	0.0525552
ERR2096662	SRR1765337	0.109501
ERR2096662	SRR1765338	0.112687
ERR2096662	SRR2626636	0.0532189
ERR2096662	SRR2626639	0.0643743
ERR2096662	SRR3190002	0.102549
ERR2096662	SRR3192856	0.0963409
ERR2096662	SRR3372478	0.163105
ERR2096662	SRR3498310	0.0571549
ERR2096662	SRR3498312	0.0655832
ERR2096662	SRR3498314	0.0690663
ERR2096662	SRR3984708	0.0560377
ERR2096662	SRR3984749	0.0898728
ERR2096662	SRR3989642	0.0608781
ERR2096662	SRR3989643	0.060814
ERR2096662	SRR3989654	0.0503257
ERR2096662	SRR5091877	0.158304
ERR2096662	SRR5091878	0.152882
ERR2096662	SRR5344453	0.150343
ERR2096662	SRR5344560	0.122379
ERR2096662	SRR5344618	0.113138
ERR2096662	SRR5344623	0.0693086
ERR2096662	SRR5344624	0.112756
ERR2096662	SRR5344625	0.17676
ERR2096662	SRR5344627	0.14794
ERR2096662	SRR5368986	0.0509812
ERR2096662	SRR5368987	0.0534836
ERR2096662	SRR5368988	0.0648121
ERR2096662	SRR5368991	0.061753
ERR2096662	SRR5368992	0.0515349
ERR2096662	SRR5368994	0.0559624
ERR2096662	SRR5436228	0.160779
ERR2096662	SRR5436229	0.164033
ERR2096662	SRR5691396	0.140415
ERR2096662	SRR5691791	0.16285
ERR2096662	SRR5691793	0.174906
ERR2096662	SRR5691795	0.150441
ERR2096662	SRR5691797	0.163336
ERR2096662	SRR5691799	0.140011
ERR2096662	SRR5691801	0.121824
ERR2096662	SRR5691803	0.124645
ERR2096662	SRR5691805	0.118316
ERR2096662	SRR5691807	0.174363
ERR2096662	SRR5691808	0.176814
ERR2096662	SRR5691809	0.182295
ERR2096662	SRR5691810	0.167348
ERR2096662	SRR5691811	0.171079
ERR2096662	SRR5691812	0.178049
ERR2096662	SRR5691813	0.166998
ERR2096662	SRR5691814	0.154061
ERR2096662	SRR5691815	0.142112
ERR2096662	SRR5691816	0.113861
ERR2096662	SRR5691817	0.126354
ERR2096662	SRR5691818	0.0844682
ERR2096662	SRR5691819	0.171288
ERR2096662	SRR5691820	0.138162
ERR2096662	SRR5691821	0.165867
ERR2096662	SRR5691822	0.175118
ERR2096662	SRR5691823	0.164768
ERR2096662	SRR5691824	0.164659
ERR2096662	SRR5691825	0.14276
ERR2096662	SRR5691826	0.157857
ERR2096662	SRR5821943	0.0684634
ERR2096662	SRR5821944	0.0702339
ERR2096662	SRR5878420	0.0702339
ERR2096662	SRR5878421	0.0684634
ERR2096662	SRR5888323	0.0868056
ERR2096662	SRR5888340	0.0633787
ERR2096662	SRR5888343	0.0722547
ERR2096662	SRR5888344	0.154165
ERR2096662	SRR5888347	0.0926593
ERR2096662	SRR6322638	0.0818207
ERR2096662	SRR6322641	0.0821014
ERR2096662	SRR6322642	0.117956
ERR2096662	SRR6322643	0.131485
ERR2096662	SRR6827707	0.0764301
ERR2096662	SRR6827730	0.0510323
ERR2096662	SRR6942186	0.0751675
ERR2096662	SRR6942195	0.0733412
ERR2096662	SRR6942196	0.104464
ERR2096662	SRR6942198	0.108287
ERR2096662	SRR6942206	0.0848303
ERR2096662	SRR6942208	0.0988466
ERR2096662	SRR6942209	0.103179
ERR2096662	SRR6942213	0.0856225
ERR2096662	SRR6942214	0.100051
ERR2096662	SRR6942215	0.0948122
ERR2096662	SRR6942221	0.0740847
ERR2096662	SRR6942222	0.0760356
ERR2096662	SRR6942228	0.0906605
ERR2096662	SRR6942237	0.0833458
ERR2096662	SRR6942238	0.0778278
ERR2096662	SRR6942240	0.0911456
ERR2096662	SRR6942241	0.0869176
ERR2096662	SRR6942242	0.0882907
ERR2096662	SRR6942245	0.084988
ERR2096662	SRR6942247	0.07507
ERR2096662	SRR6942251	0.0956588
ERR2096662	SRR6942253	0.0642115
ERR2096662	SRR7477375	0.0764301
ERR2096662	SRR7975386	0.0570671
ERR2096663	ERR2096664	0.441385
ERR2096663	ERR2096665	0.440304
ERR2096663	ERR2096666	0.446592
ERR2096663	ERR2096667	0.446341
ERR2096663	ERR990434	0.189007
ERR2096663	ERR990435	0.188641
ERR2096663	ERR990436	0.188489
ERR2096663	ERR990437	0.189887
ERR2096663	ERR990438	0.189531
ERR2096663	ERR990439	0.189153
ERR2096663	ERR990446	0.0721653
ERR2096663	ERR990447	0.0720675
ERR2096663	ERR990448	0.0722642
ERR2096663	ERR990452	0.095228
ERR2096663	ERR990453	0.0950929
ERR2096663	ERR990454	0.095419
ERR2096663	ERR990455	0.0686495
ERR2096663	ERR990456	0.0684996
ERR2096663	ERR990457	0.0683288
ERR2096663	SRR1620908	0.0915999
ERR2096663	SRR1620913	0.104142
ERR2096663	SRR1620927	0.12269
ERR2096663	SRR1620929	0.0837432
ERR2096663	SRR1620930	0.0755207
ERR2096663	SRR1620947	0.116397
ERR2096663	SRR1620948	0.111678
ERR2096663	SRR1620949	0.12111
ERR2096663	SRR1735515	0.05234
ERR2096663	SRR1765337	0.109125
ERR2096663	SRR1765338	0.11231
ERR2096663	SRR2626636	0.052916
ERR2096663	SRR2626639	0.0640824
ERR2096663	SRR3190002	0.102331
ERR2096663	SRR3192856	0.0959785
ERR2096663	SRR3372478	0.163493
ERR2096663	SRR3498310	0.0568298
ERR2096663	SRR3498312	0.0652886
ERR2096663	SRR3498314	0.068858
ERR2096663	SRR3984708	0.0558819
ERR2096663	SRR3984749	0.0897533
ERR2096663	SRR3989642	0.0606188
ERR2096663	SRR3989643	0.0605364
ERR2096663	SRR3989654	0.0500658
ERR2096663	SRR5091877	0.158359
ERR2096663	SRR5091878	0.152922
ERR2096663	SRR5344453	0.150027
ERR2096663	SRR5344560	0.121972
ERR2096663	SRR5344618	0.112738
ERR2096663	SRR5344623	0.0689297
ERR2096663	SRR5344624	0.112373
ERR2096663	SRR5344625	0.177263
ERR2096663	SRR5344627	0.148342
ERR2096663	SRR5368986	0.050984
ERR2096663	SRR5368987	0.0534851
ERR2096663	SRR5368988	0.0648327
ERR2096663	SRR5368991	0.0617658
ERR2096663	SRR5368992	0.0515531
ERR2096663	SRR5368994	0.0559799
ERR2096663	SRR5436228	0.160888
ERR2096663	SRR5436229	0.164094
ERR2096663	SRR5691396	0.140486
ERR2096663	SRR5691791	0.162795
ERR2096663	SRR5691793	0.17497
ERR2096663	SRR5691795	0.150398
ERR2096663	SRR5691797	0.163328
ERR2096663	SRR5691799	0.140024
ERR2096663	SRR5691801	0.121811
ERR2096663	SRR5691803	0.124622
ERR2096663	SRR5691805	0.118271
ERR2096663	SRR5691807	0.174436
ERR2096663	SRR5691808	0.176893
ERR2096663	SRR5691809	0.182397
ERR2096663	SRR5691810	0.167436
ERR2096663	SRR5691811	0.171123
ERR2096663	SRR5691812	0.178068
ERR2096663	SRR5691813	0.167007
ERR2096663	SRR5691814	0.15405
ERR2096663	SRR5691815	0.142164
ERR2096663	SRR5691816	0.113846
ERR2096663	SRR5691817	0.126351
ERR2096663	SRR5691818	0.084461
ERR2096663	SRR5691819	0.171354
ERR2096663	SRR5691820	0.138147
ERR2096663	SRR5691821	0.165873
ERR2096663	SRR5691822	0.17514
ERR2096663	SRR5691823	0.164788
ERR2096663	SRR5691824	0.164655
ERR2096663	SRR5691825	0.142738
ERR2096663	SRR5691826	0.157844
ERR2096663	SRR5821943	0.0682543
ERR2096663	SRR5821944	0.0700084
ERR2096663	SRR5878420	0.0700084
ERR2096663	SRR5878421	0.0682543
ERR2096663	SRR5888323	0.0863735
ERR2096663	SRR5888340	0.0633044
ERR2096663	SRR5888343	0.07221
ERR2096663	SRR5888344	0.154187
ERR2096663	SRR5888347	0.0926974
ERR2096663	SRR6322638	0.0817062
ERR2096663	SRR6322641	0.0820198
ERR2096663	SRR6322642	0.11776
ERR2096663	SRR6322643	0.131318
ERR2096663	SRR6827707	0.0761785
ERR2096663	SRR6827730	0.0508316
ERR2096663	SRR6942186	0.0749968
ERR2096663	SRR6942195	0.0731744
ERR2096663	SRR6942196	0.104297
ERR2096663	SRR6942198	0.108202
ERR2096663	SRR6942206	0.0846426
ERR2096663	SRR6942208	0.0986665
ERR2096663	SRR6942209	0.102999
ERR2096663	SRR6942213	0.0854296
ERR2096663	SRR6942214	0.0999006
ERR2096663	SRR6942215	0.0946298
ERR2096663	SRR6942221	0.0739009
ERR2096663	SRR6942222	0.0758678
ERR2096663	SRR6942228	0.0904929
ERR2096663	SRR6942237	0.083179
ERR2096663	SRR6942238	0.0776467
ERR2096663	SRR6942240	0.0909811
ERR2096663	SRR6942241	0.086723
ERR2096663	SRR6942242	0.0881079
ERR2096663	SRR6942245	0.0848207
ERR2096663	SRR6942247	0.0748929
ERR2096663	SRR6942251	0.0955043
ERR2096663	SRR6942253	0.0640262
ERR2096663	SRR7477375	0.0761785
ERR2096663	SRR7975386	0.0568228
ERR2096664	ERR2096665	0.361854
ERR2096664	ERR2096666	0.366651
ERR2096664	ERR2096667	0.366057
ERR2096664	ERR990434	0.218847
ERR2096664	ERR990435	0.218544
ERR2096664	ERR990436	0.21841
ERR2096664	ERR990437	0.210761
ERR2096664	ERR990438	0.2103
ERR2096664	ERR990439	0.209897
ERR2096664	ERR990443	0.053664
ERR2096664	ERR990444	0.0537481
ERR2096664	ERR990445	0.0536806
ERR2096664	ERR990446	0.0729275
ERR2096664	ERR990447	0.0727306
ERR2096664	ERR990448	0.0728741
ERR2096664	ERR990452	0.110165
ERR2096664	ERR990453	0.109828
ERR2096664	ERR990454	0.110302
ERR2096664	ERR990455	0.0701579
ERR2096664	ERR990456	0.0702009
ERR2096664	ERR990457	0.0699836
ERR2096664	SRR1620908	0.103113
ERR2096664	SRR1620913	0.116961
ERR2096664	SRR1620927	0.158752
ERR2096664	SRR1620929	0.106606
ERR2096664	SRR1620930	0.0943947
ERR2096664	SRR1620947	0.144856
ERR2096664	SRR1620948	0.140512
ERR2096664	SRR1620949	0.147773
ERR2096664	SRR1735515	0.0695429
ERR2096664	SRR1765337	0.120599
ERR2096664	SRR1765338	0.122416
ERR2096664	SRR2606428	0.0644585
ERR2096664	SRR2626636	0.080553
ERR2096664	SRR2626639	0.0947581
ERR2096664	SRR3190002	0.137162
ERR2096664	SRR3192856	0.120091
ERR2096664	SRR3372478	0.16577
ERR2096664	SRR3498310	0.0861184
ERR2096664	SRR3498312	0.0990683
ERR2096664	SRR3498313	0.0591028
ERR2096664	SRR3498314	0.103671
ERR2096664	SRR3498315	0.0579265
ERR2096664	SRR3984708	0.090795
ERR2096664	SRR3984749	0.107288
ERR2096664	SRR3984762	0.0724602
ERR2096664	SRR3984771	0.0669474
ERR2096664	SRR3984782	0.0656319
ERR2096664	SRR3984802	0.0747781
ERR2096664	SRR3984815	0.0693817
ERR2096664	SRR3984835	0.0777592
ERR2096664	SRR3984871	0.0563514
ERR2096664	SRR3989642	0.0929575
ERR2096664	SRR3989643	0.0945837
ERR2096664	SRR3989654	0.0821276
ERR2096664	SRR5091877	0.194173
ERR2096664	SRR5091878	0.190522
ERR2096664	SRR5344453	0.162695
ERR2096664	SRR5344560	0.128884
ERR2096664	SRR5344618	0.130282
ERR2096664	SRR5344623	0.0666056
ERR2096664	SRR5344624	0.122523
ERR2096664	SRR5344625	0.183603
ERR2096664	SRR5344627	0.166513
ERR2096664	SRR5368986	0.0703877
ERR2096664	SRR5368987	0.0728849
ERR2096664	SRR5368988	0.0849715
ERR2096664	SRR5368989	0.0561843
ERR2096664	SRR5368990	0.0564571
ERR2096664	SRR5368991	0.0818578
ERR2096664	SRR5368992	0.0705427
ERR2096664	SRR5368993	0.061472
ERR2096664	SRR5368994	0.0754491
ERR2096664	SRR5436228	0.193498
ERR2096664	SRR5436229	0.202905
ERR2096664	SRR5691396	0.177026
ERR2096664	SRR5691791	0.217895
ERR2096664	SRR5691793	0.230892
ERR2096664	SRR5691795	0.205214
ERR2096664	SRR5691797	0.219883
ERR2096664	SRR5691799	0.185224
ERR2096664	SRR5691801	0.160794
ERR2096664	SRR5691803	0.168036
ERR2096664	SRR5691805	0.160074
ERR2096664	SRR5691807	0.229359
ERR2096664	SRR5691808	0.232084
ERR2096664	SRR5691809	0.236515
ERR2096664	SRR5691810	0.220689
ERR2096664	SRR5691811	0.226687
ERR2096664	SRR5691812	0.235331
ERR2096664	SRR5691813	0.224393
ERR2096664	SRR5691814	0.209601
ERR2096664	SRR5691815	0.186139
ERR2096664	SRR5691816	0.14938
ERR2096664	SRR5691817	0.166212
ERR2096664	SRR5691818	0.110704
ERR2096664	SRR5691819	0.227
ERR2096664	SRR5691820	0.186475
ERR2096664	SRR5691821	0.223287
ERR2096664	SRR5691822	0.232345
ERR2096664	SRR5691823	0.218926
ERR2096664	SRR5691824	0.219582
ERR2096664	SRR5691825	0.188861
ERR2096664	SRR5691826	0.211301
ERR2096664	SRR5821943	0.075271
ERR2096664	SRR5821944	0.0788279
ERR2096664	SRR5878420	0.0788279
ERR2096664	SRR5878421	0.075271
ERR2096664	SRR5888323	0.107296
ERR2096664	SRR5888336	0.0538566
ERR2096664	SRR5888340	0.0815309
ERR2096664	SRR5888341	0.0747898
ERR2096664	SRR5888343	0.0934454
ERR2096664	SRR5888344	0.177175
ERR2096664	SRR5888347	0.121095
ERR2096664	SRR6322638	0.0998102
ERR2096664	SRR6322641	0.102383
ERR2096664	SRR6322642	0.140348
ERR2096664	SRR6322643	0.161747
ERR2096664	SRR6827707	0.0986217
ERR2096664	SRR6827730	0.0689925
ERR2096664	SRR6942186	0.105175
ERR2096664	SRR6942195	0.10076
ERR2096664	SRR6942196	0.139298
ERR2096664	SRR6942198	0.141977
ERR2096664	SRR6942206	0.111611
ERR2096664	SRR6942208	0.133067
ERR2096664	SRR6942209	0.138822
ERR2096664	SRR6942213	0.115561
ERR2096664	SRR6942214	0.135163
ERR2096664	SRR6942215	0.127394
ERR2096664	SRR6942221	0.0976826
ERR2096664	SRR6942222	0.106091
ERR2096664	SRR6942228	0.122378
ERR2096664	SRR6942237	0.113924
ERR2096664	SRR6942238	0.104205
ERR2096664	SRR6942240	0.121087
ERR2096664	SRR6942241	0.118579
ERR2096664	SRR6942242	0.119192
ERR2096664	SRR6942245	0.117451
ERR2096664	SRR6942247	0.101769
ERR2096664	SRR6942251	0.130982
ERR2096664	SRR6942253	0.0875226
ERR2096664	SRR7477375	0.0986217
ERR2096664	SRR7975386	0.0780478
ERR2096665	ERR2096666	0.367165
ERR2096665	ERR2096667	0.366537
ERR2096665	ERR990434	0.218763
ERR2096665	ERR990435	0.218464
ERR2096665	ERR990436	0.218328
ERR2096665	ERR990437	0.210505
ERR2096665	ERR990438	0.210044
ERR2096665	ERR990439	0.209641
ERR2096665	ERR990443	0.0529603
ERR2096665	ERR990444	0.0530444
ERR2096665	ERR990445	0.0529765
ERR2096665	ERR990446	0.0720999
ERR2096665	ERR990447	0.0719035
ERR2096665	ERR990448	0.0720459
ERR2096665	ERR990452	0.10989
ERR2096665	ERR990453	0.109549
ERR2096665	ERR990454	0.110024
ERR2096665	ERR990455	0.0693472
ERR2096665	ERR990456	0.0693903
ERR2096665	ERR990457	0.0691719
ERR2096665	SRR1620908	0.103619
ERR2096665	SRR1620913	0.117517
ERR2096665	SRR1620927	0.159395
ERR2096665	SRR1620929	0.107088
ERR2096665	SRR1620930	0.0948245
ERR2096665	SRR1620947	0.145662
ERR2096665	SRR1620948	0.141314
ERR2096665	SRR1620949	0.148557
ERR2096665	SRR1735515	0.0694091
ERR2096665	SRR1765337	0.120133
ERR2096665	SRR1765338	0.121934
ERR2096665	SRR2606428	0.0640889
ERR2096665	SRR2626636	0.0802215
ERR2096665	SRR2626639	0.0944101
ERR2096665	SRR3190002	0.136848
ERR2096665	SRR3192856	0.119516
ERR2096665	SRR3372478	0.166021
ERR2096665	SRR3498310	0.0859203
ERR2096665	SRR3498312	0.0989145
ERR2096665	SRR3498313	0.0588596
ERR2096665	SRR3498314	0.103527
ERR2096665	SRR3498315	0.057666
ERR2096665	SRR3984708	0.0901404
ERR2096665	SRR3984749	0.106678
ERR2096665	SRR3984762	0.0719361
ERR2096665	SRR3984771	0.0662772
ERR2096665	SRR3984782	0.0652233
ERR2096665	SRR3984802	0.0742736
ERR2096665	SRR3984815	0.0687873
ERR2096665	SRR3984835	0.077185
ERR2096665	SRR3984871	0.0557015
ERR2096665	SRR3989642	0.0925108
ERR2096665	SRR3989643	0.0941325
ERR2096665	SRR3989654	0.0817426
ERR2096665	SRR5091877	0.194452
ERR2096665	SRR5091878	0.190852
ERR2096665	SRR5344453	0.162114
ERR2096665	SRR5344560	0.128249
ERR2096665	SRR5344618	0.129689
ERR2096665	SRR5344623	0.0661607
ERR2096665	SRR5344624	0.122042
ERR2096665	SRR5344625	0.18314
ERR2096665	SRR5344627	0.166091
ERR2096665	SRR5368986	0.0704316
ERR2096665	SRR5368987	0.0729261
ERR2096665	SRR5368988	0.085029
ERR2096665	SRR5368989	0.0560239
ERR2096665	SRR5368990	0.056497
ERR2096665	SRR5368991	0.0818956
ERR2096665	SRR5368992	0.0705974
ERR2096665	SRR5368993	0.061528
ERR2096665	SRR5368994	0.0754972
ERR2096665	SRR5436228	0.19384
ERR2096665	SRR5436229	0.203315
ERR2096665	SRR5691396	0.177604
ERR2096665	SRR5691791	0.21857
ERR2096665	SRR5691793	0.231806
ERR2096665	SRR5691795	0.205968
ERR2096665	SRR5691797	0.220691
ERR2096665	SRR5691799	0.185894
ERR2096665	SRR5691801	0.161323
ERR2096665	SRR5691803	0.168648
ERR2096665	SRR5691805	0.160614
ERR2096665	SRR5691807	0.230293
ERR2096665	SRR5691808	0.233011
ERR2096665	SRR5691809	0.237422
ERR2096665	SRR5691810	0.22164
ERR2096665	SRR5691811	0.227569
ERR2096665	SRR5691812	0.23615
ERR2096665	SRR5691813	0.225247
ERR2096665	SRR5691814	0.210454
ERR2096665	SRR5691815	0.186834
ERR2096665	SRR5691816	0.149835
ERR2096665	SRR5691817	0.166741
ERR2096665	SRR5691818	0.111045
ERR2096665	SRR5691819	0.227921
ERR2096665	SRR5691820	0.187173
ERR2096665	SRR5691821	0.22415
ERR2096665	SRR5691822	0.233156
ERR2096665	SRR5691823	0.219759
ERR2096665	SRR5691824	0.22037
ERR2096665	SRR5691825	0.189448
ERR2096665	SRR5691826	0.212059
ERR2096665	SRR5821943	0.0749724
ERR2096665	SRR5821944	0.0785343
ERR2096665	SRR5878420	0.0785343
ERR2096665	SRR5878421	0.0749724
ERR2096665	SRR5888323	0.106588
ERR2096665	SRR5888336	0.0532304
ERR2096665	SRR5888340	0.0816576
ERR2096665	SRR5888341	0.0747188
ERR2096665	SRR5888343	0.0936875
ERR2096665	SRR5888344	0.177155
ERR2096665	SRR5888347	0.120573
ERR2096665	SRR6322638	0.0992713
ERR2096665	SRR6322641	0.102263
ERR2096665	SRR6322642	0.140068
ERR2096665	SRR6322643	0.161578
ERR2096665	SRR6827707	0.0985487
ERR2096665	SRR6827730	0.0690624
ERR2096665	SRR6942186	0.105533
ERR2096665	SRR6942195	0.101075
ERR2096665	SRR6942196	0.139699
ERR2096665	SRR6942198	0.142381
ERR2096665	SRR6942206	0.111842
ERR2096665	SRR6942208	0.133444
ERR2096665	SRR6942209	0.139219
ERR2096665	SRR6942213	0.11587
ERR2096665	SRR6942214	0.135601
ERR2096665	SRR6942215	0.127757
ERR2096665	SRR6942221	0.0978948
ERR2096665	SRR6942222	0.106458
ERR2096665	SRR6942228	0.122764
ERR2096665	SRR6942237	0.114292
ERR2096665	SRR6942238	0.104455
ERR2096665	SRR6942240	0.121415
ERR2096665	SRR6942241	0.118924
ERR2096665	SRR6942242	0.11954
ERR2096665	SRR6942245	0.117855
ERR2096665	SRR6942247	0.101994
ERR2096665	SRR6942251	0.131425
ERR2096665	SRR6942253	0.0877542
ERR2096665	SRR7477375	0.0985487
ERR2096665	SRR7975386	0.0780256
ERR2096666	ERR2096667	0.362868
ERR2096666	ERR990434	0.220027
ERR2096666	ERR990435	0.219736
ERR2096666	ERR990436	0.219596
ERR2096666	ERR990437	0.209441
ERR2096666	ERR990438	0.208968
ERR2096666	ERR990439	0.208557
ERR2096666	ERR990443	0.0571681
ERR2096666	ERR990444	0.0572486
ERR2096666	ERR990445	0.0571821
ERR2096666	ERR990446	0.076961
ERR2096666	ERR990447	0.0767593
ERR2096666	ERR990448	0.0769068
ERR2096666	ERR990452	0.111761
ERR2096666	ERR990453	0.111394
ERR2096666	ERR990454	0.111879
ERR2096666	ERR990455	0.074248
ERR2096666	ERR990456	0.0742914
ERR2096666	ERR990457	0.0740706
ERR2096666	SRR1620908	0.104151
ERR2096666	SRR1620913	0.117908
ERR2096666	SRR1620927	0.162293
ERR2096666	SRR1620929	0.109241
ERR2096666	SRR1620930	0.0965341
ERR2096666	SRR1620947	0.146739
ERR2096666	SRR1620948	0.142499
ERR2096666	SRR1620949	0.14929
ERR2096666	SRR1735515	0.0718817
ERR2096666	SRR1765337	0.12431
ERR2096666	SRR1765338	0.126327
ERR2096666	SRR2606428	0.067046
ERR2096666	SRR2626636	0.0828426
ERR2096666	SRR2626639	0.0972662
ERR2096666	SRR3190002	0.138465
ERR2096666	SRR3192856	0.122683
ERR2096666	SRR3372478	0.163435
ERR2096666	SRR3498310	0.0880908
ERR2096666	SRR3498312	0.101242
ERR2096666	SRR3498313	0.060452
ERR2096666	SRR3498314	0.106054
ERR2096666	SRR3498315	0.0593342
ERR2096666	SRR3984708	0.0924909
ERR2096666	SRR3984749	0.109421
ERR2096666	SRR3984762	0.0749939
ERR2096666	SRR3984771	0.069095
ERR2096666	SRR3984782	0.0669778
ERR2096666	SRR3984802	0.0760271
ERR2096666	SRR3984815	0.0703878
ERR2096666	SRR3984835	0.0782276
ERR2096666	SRR3984871	0.0582002
ERR2096666	SRR3989642	0.0929475
ERR2096666	SRR3989643	0.0948402
ERR2096666	SRR3989654	0.0817047
ERR2096666	SRR5091877	0.194934
ERR2096666	SRR5091878	0.191692
ERR2096666	SRR5344453	0.167157
ERR2096666	SRR5344560	0.13267
ERR2096666	SRR5344618	0.133151
ERR2096666	SRR5344623	0.069637
ERR2096666	SRR5344624	0.126464
ERR2096666	SRR5344625	0.187259
ERR2096666	SRR5344627	0.169844
ERR2096666	SRR5368986	0.0664182
ERR2096666	SRR5368987	0.068981
ERR2096666	SRR5368988	0.0811927
ERR2096666	SRR5368989	0.0539909
ERR2096666	SRR5368990	0.053737
ERR2096666	SRR5368991	0.0778608
ERR2096666	SRR5368992	0.0666534
ERR2096666	SRR5368993	0.0576047
ERR2096666	SRR5368994	0.0714386
ERR2096666	SRR5436228	0.194428
ERR2096666	SRR5436229	0.20483
ERR2096666	SRR5691396	0.17993
ERR2096666	SRR5691791	0.223015
ERR2096666	SRR5691793	0.235489
ERR2096666	SRR5691795	0.210442
ERR2096666	SRR5691797	0.224857
ERR2096666	SRR5691799	0.189568
ERR2096666	SRR5691801	0.164729
ERR2096666	SRR5691803	0.17249
ERR2096666	SRR5691805	0.164495
ERR2096666	SRR5691807	0.234008
ERR2096666	SRR5691808	0.236665
ERR2096666	SRR5691809	0.24059
ERR2096666	SRR5691810	0.225039
ERR2096666	SRR5691811	0.231497
ERR2096666	SRR5691812	0.240184
ERR2096666	SRR5691813	0.229402
ERR2096666	SRR5691814	0.214826
ERR2096666	SRR5691815	0.189853
ERR2096666	SRR5691816	0.152848
ERR2096666	SRR5691817	0.169915
ERR2096666	SRR5691818	0.113377
ERR2096666	SRR5691819	0.231551
ERR2096666	SRR5691820	0.191158
ERR2096666	SRR5691821	0.228423
ERR2096666	SRR5691822	0.236926
ERR2096666	SRR5691823	0.223818
ERR2096666	SRR5691824	0.224665
ERR2096666	SRR5691825	0.193125
ERR2096666	SRR5691826	0.216342
ERR2096666	SRR5821943	0.0790845
ERR2096666	SRR5821944	0.0826413
ERR2096666	SRR5878420	0.0826413
ERR2096666	SRR5878421	0.0790845
ERR2096666	SRR5888323	0.111104
ERR2096666	SRR5888336	0.0568809
ERR2096666	SRR5888340	0.084182
ERR2096666	SRR5888341	0.0784512
ERR2096666	SRR5888343	0.0964534
ERR2096666	SRR5888344	0.177599
ERR2096666	SRR5888347	0.124298
ERR2096666	SRR6322638	0.10152
ERR2096666	SRR6322641	0.0991738
ERR2096666	SRR6322642	0.139526
ERR2096666	SRR6322643	0.160729
ERR2096666	SRR6827707	0.101636
ERR2096666	SRR6827730	0.0721843
ERR2096666	SRR6942186	0.109951
ERR2096666	SRR6942195	0.105243
ERR2096666	SRR6942196	0.14434
ERR2096666	SRR6942198	0.145744
ERR2096666	SRR6942206	0.116068
ERR2096666	SRR6942208	0.138331
ERR2096666	SRR6942209	0.144095
ERR2096666	SRR6942213	0.120565
ERR2096666	SRR6942214	0.140228
ERR2096666	SRR6942215	0.132431
ERR2096666	SRR6942221	0.101962
ERR2096666	SRR6942222	0.110839
ERR2096666	SRR6942228	0.127407
ERR2096666	SRR6942237	0.118625
ERR2096666	SRR6942238	0.108823
ERR2096666	SRR6942240	0.125733
ERR2096666	SRR6942241	0.123688
ERR2096666	SRR6942242	0.12414
ERR2096666	SRR6942245	0.122419
ERR2096666	SRR6942247	0.10621
ERR2096666	SRR6942251	0.13591
ERR2096666	SRR6942253	0.0918961
ERR2096666	SRR7477375	0.101636
ERR2096666	SRR7975386	0.081132
ERR2096667	ERR990434	0.219275
ERR2096667	ERR990435	0.218984
ERR2096667	ERR990436	0.218841
ERR2096667	ERR990437	0.208929
ERR2096667	ERR990438	0.208459
ERR2096667	ERR990439	0.20805
ERR2096667	ERR990443	0.0560307
ERR2096667	ERR990444	0.0561116
ERR2096667	ERR990445	0.056045
ERR2096667	ERR990446	0.0756249
ERR2096667	ERR990447	0.0754247
ERR2096667	ERR990448	0.0755699
ERR2096667	ERR990452	0.111147
ERR2096667	ERR990453	0.110782
ERR2096667	ERR990454	0.111264
ERR2096667	ERR990455	0.0729129
ERR2096667	ERR990456	0.0729562
ERR2096667	ERR990457	0.0727363
ERR2096667	SRR1620908	0.104255
ERR2096667	SRR1620913	0.118044
ERR2096667	SRR1620927	0.161792
ERR2096667	SRR1620929	0.108938
ERR2096667	SRR1620930	0.0963119
ERR2096667	SRR1620947	0.146686
ERR2096667	SRR1620948	0.14242
ERR2096667	SRR1620949	0.149288
ERR2096667	SRR1735515	0.0713052
ERR2096667	SRR1765337	0.123701
ERR2096667	SRR1765338	0.125744
ERR2096667	SRR2606428	0.0661494
ERR2096667	SRR2626636	0.0818353
ERR2096667	SRR2626639	0.0962147
ERR2096667	SRR3190002	0.137657
ERR2096667	SRR3192856	0.121749
ERR2096667	SRR3372478	0.163885
ERR2096667	SRR3498310	0.0871334
ERR2096667	SRR3498312	0.100239
ERR2096667	SRR3498313	0.0596906
ERR2096667	SRR3498314	0.105047
ERR2096667	SRR3498315	0.0585823
ERR2096667	SRR3984708	0.091031
ERR2096667	SRR3984749	0.107912
ERR2096667	SRR3984762	0.0737931
ERR2096667	SRR3984771	0.0679021
ERR2096667	SRR3984782	0.0660256
ERR2096667	SRR3984802	0.0748103
ERR2096667	SRR3984815	0.0691892
ERR2096667	SRR3984835	0.0769617
ERR2096667	SRR3984871	0.0571425
ERR2096667	SRR3989642	0.0919583
ERR2096667	SRR3989643	0.0937802
ERR2096667	SRR3989654	0.0807475
ERR2096667	SRR5091877	0.194398
ERR2096667	SRR5091878	0.191119
ERR2096667	SRR5344453	0.16656
ERR2096667	SRR5344560	0.132048
ERR2096667	SRR5344618	0.132367
ERR2096667	SRR5344623	0.0692395
ERR2096667	SRR5344624	0.125875
ERR2096667	SRR5344625	0.186519
ERR2096667	SRR5344627	0.169167
ERR2096667	SRR5368986	0.0663442
ERR2096667	SRR5368987	0.0688983
ERR2096667	SRR5368988	0.0811036
ERR2096667	SRR5368989	0.0534146
ERR2096667	SRR5368990	0.0531707
ERR2096667	SRR5368991	0.0777708
ERR2096667	SRR5368992	0.066597
ERR2096667	SRR5368993	0.0575552
ERR2096667	SRR5368994	0.0713746
ERR2096667	SRR5436228	0.194019
ERR2096667	SRR5436229	0.204263
ERR2096667	SRR5691396	0.179452
ERR2096667	SRR5691791	0.222046
ERR2096667	SRR5691793	0.23475
ERR2096667	SRR5691795	0.209527
ERR2096667	SRR5691797	0.223978
ERR2096667	SRR5691799	0.188878
ERR2096667	SRR5691801	0.164081
ERR2096667	SRR5691803	0.171774
ERR2096667	SRR5691805	0.163754
ERR2096667	SRR5691807	0.2333
ERR2096667	SRR5691808	0.235957
ERR2096667	SRR5691809	0.239935
ERR2096667	SRR5691810	0.224405
ERR2096667	SRR5691811	0.230723
ERR2096667	SRR5691812	0.239319
ERR2096667	SRR5691813	0.228546
ERR2096667	SRR5691814	0.21398
ERR2096667	SRR5691815	0.189265
ERR2096667	SRR5691816	0.152256
ERR2096667	SRR5691817	0.169279
ERR2096667	SRR5691818	0.112949
ERR2096667	SRR5691819	0.230827
ERR2096667	SRR5691820	0.190384
ERR2096667	SRR5691821	0.227561
ERR2096667	SRR5691822	0.23608
ERR2096667	SRR5691823	0.223028
ERR2096667	SRR5691824	0.22381
ERR2096667	SRR5691825	0.192362
ERR2096667	SRR5691826	0.215498
ERR2096667	SRR5821943	0.0785815
ERR2096667	SRR5821944	0.0820918
ERR2096667	SRR5878420	0.0820918
ERR2096667	SRR5878421	0.0785815
ERR2096667	SRR5888323	0.109951
ERR2096667	SRR5888336	0.0560092
ERR2096667	SRR5888340	0.0837038
ERR2096667	SRR5888341	0.0775828
ERR2096667	SRR5888343	0.0959815
ERR2096667	SRR5888344	0.177103
ERR2096667	SRR5888347	0.122873
ERR2096667	SRR6322638	0.100179
ERR2096667	SRR6322641	0.0988665
ERR2096667	SRR6322642	0.138861
ERR2096667	SRR6322643	0.160009
ERR2096667	SRR6827707	0.101
ERR2096667	SRR6827730	0.0716433
ERR2096667	SRR6942186	0.109189
ERR2096667	SRR6942195	0.104523
ERR2096667	SRR6942196	0.143493
ERR2096667	SRR6942198	0.145051
ERR2096667	SRR6942206	0.115299
ERR2096667	SRR6942208	0.137464
ERR2096667	SRR6942209	0.14321
ERR2096667	SRR6942213	0.119742
ERR2096667	SRR6942214	0.139408
ERR2096667	SRR6942215	0.131597
ERR2096667	SRR6942221	0.101255
ERR2096667	SRR6942222	0.110084
ERR2096667	SRR6942228	0.126613
ERR2096667	SRR6942237	0.117861
ERR2096667	SRR6942238	0.108067
ERR2096667	SRR6942240	0.124963
ERR2096667	SRR6942241	0.12285
ERR2096667	SRR6942242	0.123333
ERR2096667	SRR6942245	0.121626
ERR2096667	SRR6942247	0.10545
ERR2096667	SRR6942251	0.135098
ERR2096667	SRR6942253	0.0911974
ERR2096667	SRR7477375	0.101
ERR2096667	SRR7975386	0.0804742
ERR712351	ERR712354	0.486901
ERR712351	ERR712365	0.438695
ERR712351	SRR1170974	0.0784183
ERR712351	SRR1620931	0.0503202
ERR712351	SRR1620944	0.299364
ERR712351	SRR1620945	0.327698
ERR712351	SRR1620946	0.336988
ERR712351	SRR445244	0.077519
ERR712351	SRR5456941	0.0574112
ERR712351	SRR5456959	0.14223
ERR712351	SRR5456960	0.173027
ERR712351	SRR5456961	0.182025
ERR712351	SRR5456962	0.211054
ERR712351	SRR5456963	0.197279
ERR712351	SRR5456964	0.177862
ERR712351	SRR5691358	0.324592
ERR712351	SRR5941975	0.0545025
ERR712351	SRR5941976	0.0559853
ERR712351	SRR2078797	0.464794
ERR712351	SRR2078798	0.482663
ERR712351	SRR2078799	0.472532
ERR712354	ERR712365	0.448561
ERR712354	SRR1170974	0.0820227
ERR712354	SRR1620931	0.0511095
ERR712354	SRR1620944	0.299154
ERR712354	SRR1620945	0.32776
ERR712354	SRR1620946	0.336874
ERR712354	SRR445244	0.0811406
ERR712354	SRR5456941	0.0622133
ERR712354	SRR5456942	0.0515119
ERR712354	SRR5456959	0.147164
ERR712354	SRR5456960	0.175537
ERR712354	SRR5456961	0.184303
ERR712354	SRR5456962	0.213303
ERR712354	SRR5456963	0.199703
ERR712354	SRR5456964	0.18045
ERR712354	SRR5691358	0.33886
ERR712354	SRR5941975	0.0585522
ERR712354	SRR5941976	0.0601085
ERR712354	SRR2078797	0.480125
ERR712354	SRR2078798	0.482506
ERR712354	SRR2078799	0.47924
ERR712365	SRR1170974	0.0791148
ERR712365	SRR1620944	0.28236
ERR712365	SRR1620945	0.30914
ERR712365	SRR1620946	0.316962
ERR712365	SRR445244	0.0810975
ERR712365	SRR5456941	0.0632176
ERR712365	SRR5456942	0.051826
ERR712365	SRR5456959	0.152147
ERR712365	SRR5456960	0.180882
ERR712365	SRR5456961	0.189748
ERR712365	SRR5456962	0.216413
ERR712365	SRR5456963	0.203746
ERR712365	SRR5456964	0.186206
ERR712365	SRR5691358	0.301198
ERR712365	SRR5941975	0.0569575
ERR712365	SRR5941976	0.0579457
ERR712365	SRR2078797	0.427444
ERR712365	SRR2078798	0.441725
ERR712365	SRR2078799	0.432706
ERR986083	ERR986084	0.457008
ERR986083	ERR986093	0.211789
ERR986083	ERR986094	0.211578
ERR986083	ERR986095	0.460784
ERR986083	ERR986096	0.459216
ERR986083	ERR986105	0.212329
ERR986083	ERR986106	0.21244
ERR986083	ERR986107	0.147777
ERR986083	ERR986108	0.146757
ERR986083	ERR986117	0.108596
ERR986083	ERR986118	0.108384
ERR986083	SRR1169648	0.0574639
ERR986083	SRR445244	0.169569
ERR986083	SRR5674380	0.204647
ERR986083	SRR5674381	0.197744
ERR986083	SRR5674382	0.175693
ERR986083	SRR5674383	0.236686
ERR986083	SRR5674384	0.217164
ERR986083	SRR5674385	0.171503
ERR986083	SRR5674386	0.216906
ERR986083	SRR5674387	0.211022
ERR986083	SRR5674388	0.232879
ERR986084	ERR986093	0.212172
ERR986084	ERR986094	0.211959
ERR986084	ERR986095	0.460569
ERR986084	ERR986096	0.458995
ERR986084	ERR986105	0.2127
ERR986084	ERR986106	0.212805
ERR986084	ERR986107	0.147852
ERR986084	ERR986108	0.14682
ERR986084	ERR986117	0.108731
ERR986084	ERR986118	0.108517
ERR986084	SRR1169648	0.0575369
ERR986084	SRR445244	0.169831
ERR986084	SRR5674380	0.204828
ERR986084	SRR5674381	0.197923
ERR986084	SRR5674382	0.175881
ERR986084	SRR5674383	0.236834
ERR986084	SRR5674384	0.217344
ERR986084	SRR5674385	0.171651
ERR986084	SRR5674386	0.217081
ERR986084	SRR5674387	0.211182
ERR986084	SRR5674388	0.233042
ERR986085	ERR986086	0.668798
ERR986085	ERR986097	0.698703
ERR986085	ERR986098	0.69863
ERR986085	ERR986109	0.236914
ERR986085	ERR986110	0.232445
ERR986085	SRR1167033	0.113943
ERR986085	SRR1168422	0.0547475
ERR986085	SRR1168423	0.113943
ERR986085	SRR1168424	0.156184
ERR986085	SRR1168430	0.191684
ERR986085	SRR1170972	0.0542229
ERR986085	SRR2908040	0.0608919
ERR986086	ERR986097	0.700627
ERR986086	ERR986098	0.700537
ERR986086	ERR986109	0.238221
ERR986086	ERR986110	0.233737
ERR986086	SRR1167033	0.113296
ERR986086	SRR1168422	0.0543628
ERR986086	SRR1168423	0.113296
ERR986086	SRR1168424	0.155752
ERR986086	SRR1168430	0.19149
ERR986086	SRR1170972	0.0543119
ERR986086	SRR2908040	0.0606897
ERR986087	ERR986088	0.489076
ERR986087	ERR986099	0.528235
ERR986087	ERR986100	0.527706
ERR986087	ERR986111	0.395479
ERR986087	ERR986112	0.395853
ERR986087	SRR1169629	0.0783483
ERR986087	SRR1169630	0.0998533
ERR986087	SRR1169631	0.155662
ERR986087	SRR1169632	0.22647
ERR986087	SRR1169633	0.256734
ERR986087	SRR1169634	0.222981
ERR986087	SRR1169635	0.164709
ERR986087	SRR1169636	0.273389
ERR986087	SRR1169637	0.258857
ERR986087	SRR1169639	0.390596
ERR986087	SRR1169640	0.314202
ERR986087	SRR1169641	0.269012
ERR986087	SRR1169642	0.191379
ERR986087	SRR1169643	0.255741
ERR986087	SRR1169644	0.135284
ERR986087	SRR1169645	0.100233
ERR986087	SRR1169655	0.0684585
ERR986087	SRR1170937	0.161978
ERR986087	SRR1170938	0.110725
ERR986087	SRR1170939	0.186959
ERR986087	SRR1170940	0.227715
ERR986087	SRR1170941	0.137176
ERR986087	SRR1170942	0.193336
ERR986087	SRR1170943	0.30366
ERR986087	SRR1170944	0.226036
ERR986087	SRR1170945	0.323071
ERR986087	SRR1170946	0.14465
ERR986087	SRR1170953	0.213108
ERR986087	SRR1170954	0.250848
ERR986087	SRR1522119	0.104065
ERR986087	SRR1522125	0.157906
ERR986087	SRR5821917	0.0666589
ERR986087	SRR5878418	0.0666589
ERR986087	SRR910231	0.122382
ERR986088	ERR986099	0.52956
ERR986088	ERR986100	0.529025
ERR986088	ERR986111	0.396124
ERR986088	ERR986112	0.3965
ERR986088	SRR1169629	0.0779715
ERR986088	SRR1169630	0.0993692
ERR986088	SRR1169631	0.155431
ERR986088	SRR1169632	0.225789
ERR986088	SRR1169633	0.256597
ERR986088	SRR1169634	0.222876
ERR986088	SRR1169635	0.16466
ERR986088	SRR1169636	0.273396
ERR986088	SRR1169637	0.258989
ERR986088	SRR1169639	0.390512
ERR986088	SRR1169640	0.314214
ERR986088	SRR1169641	0.269239
ERR986088	SRR1169642	0.191306
ERR986088	SRR1169643	0.25571
ERR986088	SRR1169644	0.135086
ERR986088	SRR1169645	0.100023
ERR986088	SRR1169655	0.0681862
ERR986088	SRR1170937	0.161371
ERR986088	SRR1170938	0.110479
ERR986088	SRR1170939	0.186208
ERR986088	SRR1170940	0.227297
ERR986088	SRR1170941	0.136723
ERR986088	SRR1170942	0.192836
ERR986088	SRR1170943	0.303116
ERR986088	SRR1170944	0.225416
ERR986088	SRR1170945	0.322663
ERR986088	SRR1170946	0.144331
ERR986088	SRR1170953	0.212366
ERR986088	SRR1170954	0.250597
ERR986088	SRR1522119	0.103524
ERR986088	SRR1522125	0.157282
ERR986088	SRR5821917	0.0662917
ERR986088	SRR5878418	0.0662917
ERR986088	SRR910231	0.122414
ERR986089	ERR986090	0.862728
ERR986089	ERR986101	0.864392
ERR986089	ERR986102	0.863117
ERR986089	ERR986113	0.395643
ERR986089	ERR986114	0.39302
ERR986090	ERR986101	0.86572
ERR986090	ERR986102	0.864437
ERR986090	ERR986113	0.398081
ERR986090	ERR986114	0.395469
ERR986091	ERR986092	0.524701
ERR986091	ERR986103	0.548868
ERR986091	ERR986104	0.552989
ERR986091	ERR986115	0.141938
ERR986091	ERR986116	0.142063
ERR986091	SRR1620918	0.0918921
ERR986091	SRR1620919	0.0544557
ERR986091	SRR1620921	0.052382
ERR986091	SRR1620923	0.0917767
ERR986091	SRR1620924	0.087866
ERR986091	SRR1620953	0.0772841
ERR986091	SRR1620954	0.0900011
ERR986091	SRR1620957	0.0942181
ERR986091	SRR1620959	0.0976578
ERR986091	SRR1620960	0.0523239
ERR986091	SRR1620965	0.0978119
ERR986091	SRR1620966	0.097919
ERR986091	SRR1620967	0.0861819
ERR986091	SRR1620971	0.0905789
ERR986091	SRR1620973	0.0791049
ERR986091	SRR2095065	0.0716382
ERR986091	SRR2095195	0.0701048
ERR986091	SRR2095196	0.0683696
ERR986091	SRR2095295	0.0710059
ERR986091	SRR2095499	0.0645337
ERR986091	SRR2095541	0.0585849
ERR986091	SRR2095924	0.0634774
ERR986091	SRR2095934	0.0637763
ERR986091	SRR2095961	0.0589251
ERR986091	SRR2095969	0.0620579
ERR986091	SRR2095985	0.0616013
ERR986091	SRR2095986	0.0632846
ERR986091	SRR3096888	0.055436
ERR986091	SRR3097992	0.063167
ERR986091	SRR5786216	0.0552086
ERR986091	SRR5786217	0.0657173
ERR986091	SRR5786219	0.0547462
ERR986091	SRR5786222	0.062765
ERR986091	SRR5786226	0.0557897
ERR986091	SRR5786228	0.057797
ERR986091	SRR5786229	0.0642071
ERR986091	SRR5786234	0.0555006
ERR986091	SRR5786235	0.0589197
ERR986091	SRR5786237	0.0574907
ERR986091	SRR5786239	0.0500521
ERR986091	SRR5786240	0.0550873
ERR986091	SRR5786241	0.0538355
ERR986091	SRR5786243	0.0528911
ERR986091	SRR5786244	0.0558139
ERR986091	SRR5786245	0.0539571
ERR986091	SRR5786262	0.0544433
ERR986091	SRR5786263	0.0630846
ERR986092	ERR986103	0.549122
ERR986092	ERR986104	0.553229
ERR986092	ERR986115	0.141293
ERR986092	ERR986116	0.141406
ERR986092	SRR1620918	0.0906719
ERR986092	SRR1620919	0.0535081
ERR986092	SRR1620921	0.0514958
ERR986092	SRR1620923	0.09054
ERR986092	SRR1620924	0.0866937
ERR986092	SRR1620953	0.0759306
ERR986092	SRR1620954	0.0883838
ERR986092	SRR1620957	0.092611
ERR986092	SRR1620959	0.09639
ERR986092	SRR1620960	0.0509407
ERR986092	SRR1620965	0.0967036
ERR986092	SRR1620966	0.0967741
ERR986092	SRR1620967	0.0845547
ERR986092	SRR1620971	0.0891388
ERR986092	SRR1620973	0.0781099
ERR986092	SRR2095065	0.070349
ERR986092	SRR2095195	0.0688351
ERR986092	SRR2095196	0.0671309
ERR986092	SRR2095295	0.0696981
ERR986092	SRR2095499	0.0630117
ERR986092	SRR2095541	0.0571216
ERR986092	SRR2095924	0.0619664
ERR986092	SRR2095934	0.0622787
ERR986092	SRR2095961	0.0578899
ERR986092	SRR2095969	0.0611184
ERR986092	SRR2095985	0.0605862
ERR986092	SRR2095986	0.06225
ERR986092	SRR3096888	0.0541798
ERR986092	SRR3097992	0.0616991
ERR986092	SRR5786216	0.0542883
ERR986092	SRR5786217	0.0645946
ERR986092	SRR5786219	0.0537357
ERR986092	SRR5786222	0.0614686
ERR986092	SRR5786226	0.0543984
ERR986092	SRR5786228	0.0564703
ERR986092	SRR5786229	0.0627786
ERR986092	SRR5786234	0.0541152
ERR986092	SRR5786235	0.0575186
ERR986092	SRR5786237	0.0561062
ERR986092	SRR5786240	0.0538176
ERR986092	SRR5786241	0.0524815
ERR986092	SRR5786243	0.0515315
ERR986092	SRR5786244	0.0544537
ERR986092	SRR5786245	0.052607
ERR986092	SRR5786262	0.0532164
ERR986092	SRR5786263	0.0618121
ERR986093	ERR986094	0.615404
ERR986093	ERR986095	0.249012
ERR986093	ERR986096	0.248446
ERR986093	ERR986105	0.622238
ERR986093	ERR986106	0.621471
ERR986093	ERR986107	0.0894527
ERR986093	ERR986108	0.0888172
ERR986093	ERR986117	0.310923
ERR986093	ERR986118	0.311083
ERR986093	SRR445244	0.0664847
ERR986093	SRR5674383	0.0598215
ERR986093	SRR5674384	0.0505431
ERR986093	SRR5674387	0.0504591
ERR986093	SRR5674388	0.0544814
ERR986094	ERR986095	0.24895
ERR986094	ERR986096	0.24838
ERR986094	ERR986105	0.625148
ERR986094	ERR986106	0.624352
ERR986094	ERR986107	0.0889428
ERR986094	ERR986108	0.0883061
ERR986094	ERR986117	0.310359
ERR986094	ERR986118	0.310497
ERR986094	SRR445244	0.0660059
ERR986094	SRR5674383	0.0594475
ERR986094	SRR5674384	0.0502
ERR986094	SRR5674387	0.0501314
ERR986094	SRR5674388	0.054104
ERR986095	ERR986096	0.447472
ERR986095	ERR986105	0.247552
ERR986095	ERR986106	0.247727
ERR986095	ERR986107	0.171882
ERR986095	ERR986108	0.17115
ERR986095	ERR986117	0.13441
ERR986095	ERR986118	0.134229
ERR986095	SRR1169648	0.0515646
ERR986095	SRR445244	0.150729
ERR986095	SRR5674380	0.176442
ERR986095	SRR5674381	0.17014
ERR986095	SRR5674382	0.150017
ERR986095	SRR5674383	0.207952
ERR986095	SRR5674384	0.189292
ERR986095	SRR5674385	0.147502
ERR986095	SRR5674386	0.188105
ERR986095	SRR5674387	0.182786
ERR986095	SRR5674388	0.202475
ERR986096	ERR986105	0.246948
ERR986096	ERR986106	0.247107
ERR986096	ERR986107	0.171847
ERR986096	ERR986108	0.171127
ERR986096	ERR986117	0.134246
ERR986096	ERR986118	0.134064
ERR986096	SRR1169648	0.0514054
ERR986096	SRR445244	0.150152
ERR986096	SRR5674380	0.176336
ERR986096	SRR5674381	0.170023
ERR986096	SRR5674382	0.149921
ERR986096	SRR5674383	0.207803
ERR986096	SRR5674384	0.189126
ERR986096	SRR5674385	0.147388
ERR986096	SRR5674386	0.187974
ERR986096	SRR5674387	0.182647
ERR986096	SRR5674388	0.202336
ERR986097	ERR986098	0.698066
ERR986097	ERR986109	0.238152
ERR986097	ERR986110	0.233604
ERR986097	SRR1167033	0.0953222
ERR986097	SRR1168423	0.0953222
ERR986097	SRR1168424	0.13308
ERR986097	SRR1168430	0.169189
ERR986097	SRR1170972	0.0574917
ERR986097	SRR2908040	0.0501334
ERR986098	ERR986109	0.238502
ERR986098	ERR986110	0.233953
ERR986098	SRR1167033	0.0948463
ERR986098	SRR1168423	0.0948463
ERR986098	SRR1168424	0.132481
ERR986098	SRR1168430	0.16861
ERR986098	SRR1170972	0.0576473
ERR986099	ERR986100	0.467589
ERR986099	ERR986111	0.399686
ERR986099	ERR986112	0.400005
ERR986099	SRR1169629	0.094965
ERR986099	SRR1169630	0.112557
ERR986099	SRR1169631	0.202096
ERR986099	SRR1169632	0.25032
ERR986099	SRR1169633	0.30673
ERR986099	SRR1169634	0.278314
ERR986099	SRR1169635	0.214124
ERR986099	SRR1169636	0.329697
ERR986099	SRR1169637	0.31126
ERR986099	SRR1169639	0.426601
ERR986099	SRR1169640	0.366031
ERR986099	SRR1169641	0.30982
ERR986099	SRR1169642	0.207335
ERR986099	SRR1169643	0.278383
ERR986099	SRR1169644	0.167338
ERR986099	SRR1169645	0.127079
ERR986099	SRR1169646	0.0621347
ERR986099	SRR1169655	0.0870651
ERR986099	SRR1170937	0.185483
ERR986099	SRR1170938	0.147174
ERR986099	SRR1170939	0.19859
ERR986099	SRR1170940	0.278819
ERR986099	SRR1170941	0.167188
ERR986099	SRR1170942	0.235873
ERR986099	SRR1170943	0.309777
ERR986099	SRR1170944	0.220673
ERR986099	SRR1170945	0.347725
ERR986099	SRR1170946	0.161966
ERR986099	SRR1170953	0.212816
ERR986099	SRR1170954	0.29802
ERR986099	SRR1522119	0.119698
ERR986099	SRR1522125	0.180224
ERR986099	SRR5821917	0.0787589
ERR986099	SRR5878418	0.0787589
ERR986099	SRR910231	0.164163
ERR986100	ERR986111	0.399522
ERR986100	ERR986112	0.399839
ERR986100	SRR1169629	0.0951028
ERR986100	SRR1169630	0.112614
ERR986100	SRR1169631	0.202682
ERR986100	SRR1169632	0.250537
ERR986100	SRR1169633	0.307511
ERR986100	SRR1169634	0.279186
ERR986100	SRR1169635	0.214901
ERR986100	SRR1169636	0.330511
ERR986100	SRR1169637	0.31195
ERR986100	SRR1169639	0.427063
ERR986100	SRR1169640	0.36675
ERR986100	SRR1169641	0.310424
ERR986100	SRR1169642	0.208096
ERR986100	SRR1169643	0.278937
ERR986100	SRR1169644	0.168059
ERR986100	SRR1169645	0.127829
ERR986100	SRR1169646	0.0625469
ERR986100	SRR1169655	0.087216
ERR986100	SRR1170937	0.185684
ERR986100	SRR1170938	0.147597
ERR986100	SRR1170939	0.198673
ERR986100	SRR1170940	0.279461
ERR986100	SRR1170941	0.167524
ERR986100	SRR1170942	0.236331
ERR986100	SRR1170943	0.309757
ERR986100	SRR1170944	0.220489
ERR986100	SRR1170945	0.347929
ERR986100	SRR1170946	0.162431
ERR986100	SRR1170953	0.212716
ERR986100	SRR1170954	0.298585
ERR986100	SRR1522119	0.119777
ERR986100	SRR1522125	0.180372
ERR986100	SRR5821917	0.0788151
ERR986100	SRR5878418	0.0788151
ERR986100	SRR910231	0.16449
ERR986101	ERR986102	0.863121
ERR986101	ERR986113	0.388535
ERR986101	ERR986114	0.385856
ERR986102	ERR986113	0.390172
ERR986102	ERR986114	0.387505
ERR986103	ERR986104	0.547957
ERR986103	ERR986115	0.137588
ERR986103	ERR986116	0.137697
ERR986103	SRR1620918	0.0854812
ERR986103	SRR1620923	0.0849431
ERR986103	SRR1620924	0.0807195
ERR986103	SRR1620953	0.0703297
ERR986103	SRR1620954	0.081824
ERR986103	SRR1620957	0.0857602
ERR986103	SRR1620959	0.0896959
ERR986103	SRR1620965	0.0906012
ERR986103	SRR1620966	0.0905439
ERR986103	SRR1620967	0.0782564
ERR986103	SRR1620971	0.0828001
ERR986103	SRR1620973	0.0723332
ERR986103	SRR2095065	0.0674684
ERR986103	SRR2095195	0.0662433
ERR986103	SRR2095196	0.0648561
ERR986103	SRR2095295	0.0670499
ERR986103	SRR2095499	0.0598656
ERR986103	SRR2095541	0.0539341
ERR986103	SRR2095924	0.0588335
ERR986103	SRR2095934	0.0594407
ERR986103	SRR2095961	0.0550439
ERR986103	SRR2095969	0.0591228
ERR986103	SRR2095985	0.0576263
ERR986103	SRR2095986	0.0594736
ERR986103	SRR3096888	0.0520322
ERR986103	SRR3097992	0.058304
ERR986103	SRR5786216	0.052508
ERR986103	SRR5786217	0.0618155
ERR986103	SRR5786219	0.0517232
ERR986103	SRR5786222	0.0579992
ERR986103	SRR5786226	0.0510663
ERR986103	SRR5786228	0.0533638
ERR986103	SRR5786229	0.059555
ERR986103	SRR5786234	0.0510525
ERR986103	SRR5786235	0.0542659
ERR986103	SRR5786237	0.0538331
ERR986103	SRR5786240	0.0516225
ERR986103	SRR5786241	0.0501126
ERR986103	SRR5786244	0.0521843
ERR986103	SRR5786245	0.0503834
ERR986103	SRR5786262	0.0505016
ERR986103	SRR5786263	0.0590888
ERR986104	ERR986115	0.136813
ERR986104	ERR986116	0.136925
ERR986104	SRR1620918	0.0849091
ERR986104	SRR1620923	0.08437
ERR986104	SRR1620924	0.0801766
ERR986104	SRR1620953	0.0697991
ERR986104	SRR1620954	0.0811604
ERR986104	SRR1620957	0.0850988
ERR986104	SRR1620959	0.0891529
ERR986104	SRR1620965	0.0901398
ERR986104	SRR1620966	0.0900669
ERR986104	SRR1620967	0.0775763
ERR986104	SRR1620971	0.0822149
ERR986104	SRR1620973	0.0718974
ERR986104	SRR2095065	0.0668456
ERR986104	SRR2095195	0.0656189
ERR986104	SRR2095196	0.0642272
ERR986104	SRR2095295	0.0664142
ERR986104	SRR2095499	0.0592309
ERR986104	SRR2095541	0.0533494
ERR986104	SRR2095924	0.0582013
ERR986104	SRR2095934	0.0587879
ERR986104	SRR2095961	0.0545823
ERR986104	SRR2095969	0.0586663
ERR986104	SRR2095985	0.0571667
ERR986104	SRR2095986	0.0589966
ERR986104	SRR3096888	0.0514559
ERR986104	SRR3097992	0.0577027
ERR986104	SRR5786216	0.052049
ERR986104	SRR5786217	0.0613014
ERR986104	SRR5786219	0.0512371
ERR986104	SRR5786222	0.0574546
ERR986104	SRR5786226	0.0505379
ERR986104	SRR5786228	0.0528142
ERR986104	SRR5786229	0.058953
ERR986104	SRR5786234	0.0505138
ERR986104	SRR5786235	0.0537002
ERR986104	SRR5786237	0.0532352
ERR986104	SRR5786240	0.0511032
ERR986104	SRR5786244	0.0516083
ERR986104	SRR5786263	0.0585129
ERR986105	ERR986106	0.589921
ERR986105	ERR986107	0.0977142
ERR986105	ERR986108	0.097085
ERR986105	ERR986117	0.320924
ERR986105	ERR986118	0.321103
ERR986105	SRR445244	0.0698392
ERR986105	SRR5674383	0.0617794
ERR986105	SRR5674384	0.0524451
ERR986105	SRR5674386	0.0517866
ERR986105	SRR5674387	0.0521375
ERR986105	SRR5674388	0.0564243
ERR986106	ERR986107	0.0972573
ERR986106	ERR986108	0.0966297
ERR986106	ERR986117	0.320293
ERR986106	ERR986118	0.320467
ERR986106	SRR445244	0.069421
ERR986106	SRR5674383	0.0615385
ERR986106	SRR5674384	0.0522119
ERR986106	SRR5674386	0.0515425
ERR986106	SRR5674387	0.0519222
ERR986106	SRR5674388	0.0561743
ERR986107	ERR986108	0.40262
ERR986107	ERR986117	0.16441
ERR986107	ERR986118	0.164144
ERR986107	SRR5674380	0.0885721
ERR986107	SRR5674381	0.0836658
ERR986107	SRR5674382	0.0749646
ERR986107	SRR5674383	0.102909
ERR986107	SRR5674384	0.0971938
ERR986107	SRR5674385	0.0716839
ERR986107	SRR5674386	0.0929303
ERR986107	SRR5674387	0.0909108
ERR986107	SRR5674388	0.100807
ERR986108	ERR986117	0.165246
ERR986108	ERR986118	0.164959
ERR986108	SRR5674380	0.0874423
ERR986108	SRR5674381	0.0825305
ERR986108	SRR5674382	0.0739039
ERR986108	SRR5674383	0.101775
ERR986108	SRR5674384	0.0961142
ERR986108	SRR5674385	0.0706935
ERR986108	SRR5674386	0.0917878
ERR986108	SRR5674387	0.0898373
ERR986108	SRR5674388	0.0996008
ERR986109	ERR986110	0.473775
ERR986109	SRR1168424	0.0507929
ERR986109	SRR1168429	0.0936179
ERR986109	SRR1168430	0.0613503
ERR986109	SRR1168431	0.082387
ERR986109	SRR1168432	0.0504838
ERR986109	SRR1170972	0.106231
ERR986109	SRR1170973	0.111227
ERR986109	SRR2908042	0.100488
ERR986109	SRR2908044	0.0982013
ERR986109	VP10-2	0.0829287
ERR986109	VP10-3	0.0828144
ERR986109	VP15-1	0.0795037
ERR986109	VP15-3	0.0664928
ERR986109	VP2-1	0.0838798
ERR986109	VP2-2	0.079714
ERR986109	VP2-3	0.0824704
ERR986109	VP5-1	0.0577741
ERR986109	VP5-2	0.0789353
ERR986109	VP5-3	0.0840992
ERR986109	VP8-3	0.0698585
ERR986109	VP9-1	0.0615187
ERR986109	VP9-2	0.0779673
ERR986109	VP9-3	0.0748158
ERR986109	vplike5-1	0.0840205
ERR986109	vplike5-2	0.0823413
ERR986109	vplike5-3	0.0687262
ERR986109	WL2-1	0.0913221
ERR986109	WL2-2	0.0884009
ERR986109	WL2-3	0.0613462
ERR986109	WTVP1-3	0.0764254
ERR986109	WTVP10-1	0.0648242
ERR986109	WTVP10-2	0.0741121
ERR986109	WTVP10-3	0.081043
ERR986109	WTVP15-1	0.0717024
ERR986109	WTVP15-2	0.0716187
ERR986109	WTVP15-3	0.0863998
ERR986109	WTVP2-1	0.0850443
ERR986109	WTVP2-2	0.0723027
ERR986109	WTVP2-3	0.0821233
ERR986109	WTVP5-1	0.0805285
ERR986109	WTVP5-2	0.0870606
ERR986109	WTVP5-3	0.0759323
ERR986109	WTVP8-1	0.068318
ERR986109	WTVP8-2	0.0608946
ERR986109	WTVP8-3	0.076266
ERR986109	WTVP9-1	0.0738615
ERR986109	WTVP9-2	0.0815005
ERR986109	WTVP9-3	0.0767361
ERR986109	WTvplike5-1	0.0801469
ERR986109	WTvplike5-2	0.0776116
ERR986109	WTWL2-1	0.0894451
ERR986109	WTWL2-2	0.0740637
ERR986109	WTWL2-3	0.0782875
ERR986110	SRR1168429	0.0960754
ERR986110	SRR1168430	0.0602915
ERR986110	SRR1168431	0.0866371
ERR986110	SRR1168432	0.0527711
ERR986110	SRR1170972	0.108048
ERR986110	SRR1170973	0.114211
ERR986110	SRR2908042	0.102337
ERR986110	SRR2908044	0.10298
ERR986110	VP10-2	0.0877039
ERR986110	VP10-3	0.0875114
ERR986110	VP15-1	0.0840326
ERR986110	VP15-3	0.0699915
ERR986110	VP2-1	0.0887917
ERR986110	VP2-2	0.0846173
ERR986110	VP2-3	0.0875466
ERR986110	VP5-1	0.0616558
ERR986110	VP5-2	0.0840367
ERR986110	VP5-3	0.0895102
ERR986110	VP8-3	0.0745021
ERR986110	VP9-1	0.0656118
ERR986110	VP9-2	0.0827779
ERR986110	VP9-3	0.0796658
ERR986110	vplike5-1	0.0891018
ERR986110	vplike5-2	0.0863556
ERR986110	vplike5-3	0.0730314
ERR986110	WL2-1	0.0968195
ERR986110	WL2-2	0.0939999
ERR986110	WL2-3	0.0655676
ERR986110	WTVP1-3	0.0815717
ERR986110	WTVP10-1	0.0692958
ERR986110	WTVP10-2	0.0784366
ERR986110	WTVP10-3	0.0859214
ERR986110	WTVP15-1	0.07648
ERR986110	WTVP15-2	0.076361
ERR986110	WTVP15-3	0.0918683
ERR986110	WTVP2-1	0.0902735
ERR986110	WTVP2-2	0.0771151
ERR986110	WTVP2-3	0.0872169
ERR986110	WTVP5-1	0.0857675
ERR986110	WTVP5-2	0.0923606
ERR986110	WTVP5-3	0.0810022
ERR986110	WTVP8-1	0.0726596
ERR986110	WTVP8-2	0.0650069
ERR986110	WTVP8-3	0.0807075
ERR986110	WTVP9-1	0.0788566
ERR986110	WTVP9-2	0.0868172
ERR986110	WTVP9-3	0.0818148
ERR986110	WTvplike5-1	0.0854169
ERR986110	WTvplike5-2	0.0827505
ERR986110	WTWL2-1	0.0950326
ERR986110	WTWL2-2	0.0790141
ERR986110	WTWL2-3	0.0834787
ERR986111	ERR986112	0.395085
ERR986111	SRR1169628	0.0641686
ERR986111	SRR1169629	0.149659
ERR986111	SRR1169630	0.17165
ERR986111	SRR1169631	0.288768
ERR986111	SRR1169632	0.343762
ERR986111	SRR1169633	0.392411
ERR986111	SRR1169634	0.363919
ERR986111	SRR1169635	0.286967
ERR986111	SRR1169636	0.413768
ERR986111	SRR1169637	0.384715
ERR986111	SRR1169639	0.501108
ERR986111	SRR1169640	0.448029
ERR986111	SRR1169641	0.35985
ERR986111	SRR1169642	0.275297
ERR986111	SRR1169643	0.312407
ERR986111	SRR1169644	0.211794
ERR986111	SRR1169645	0.163001
ERR986111	SRR1169646	0.0800431
ERR986111	SRR1169655	0.136242
ERR986111	SRR1170937	0.267668
ERR986111	SRR1170938	0.217008
ERR986111	SRR1170939	0.272367
ERR986111	SRR1170940	0.38595
ERR986111	SRR1170941	0.241466
ERR986111	SRR1170942	0.338046
ERR986111	SRR1170943	0.368925
ERR986111	SRR1170944	0.268652
ERR986111	SRR1170945	0.430415
ERR986111	SRR1170946	0.188645
ERR986111	SRR1170953	0.26954
ERR986111	SRR1170954	0.393684
ERR986111	SRR1522119	0.184397
ERR986111	SRR1522125	0.264652
ERR986111	SRR5821906	0.0838071
ERR986111	SRR5821917	0.126585
ERR986111	SRR5878418	0.126585
ERR986111	SRR5878419	0.083803
ERR986111	SRR910231	0.227188
ERR986112	SRR1169628	0.0638899
ERR986112	SRR1169629	0.14924
ERR986112	SRR1169630	0.171171
ERR986112	SRR1169631	0.288526
ERR986112	SRR1169632	0.343252
ERR986112	SRR1169633	0.392585
ERR986112	SRR1169634	0.364058
ERR986112	SRR1169635	0.287109
ERR986112	SRR1169636	0.413892
ERR986112	SRR1169637	0.384819
ERR986112	SRR1169639	0.501191
ERR986112	SRR1169640	0.448182
ERR986112	SRR1169641	0.360112
ERR986112	SRR1169642	0.275937
ERR986112	SRR1169643	0.312838
ERR986112	SRR1169644	0.212548
ERR986112	SRR1169645	0.163799
ERR986112	SRR1169646	0.0804462
ERR986112	SRR1169655	0.135845
ERR986112	SRR1170937	0.267119
ERR986112	SRR1170938	0.216692
ERR986112	SRR1170939	0.271866
ERR986112	SRR1170940	0.385606
ERR986112	SRR1170941	0.241063
ERR986112	SRR1170942	0.337561
ERR986112	SRR1170943	0.368545
ERR986112	SRR1170944	0.268187
ERR986112	SRR1170945	0.430126
ERR986112	SRR1170946	0.189203
ERR986112	SRR1170953	0.26907
ERR986112	SRR1170954	0.39347
ERR986112	SRR1522119	0.183835
ERR986112	SRR1522125	0.264059
ERR986112	SRR5821906	0.0834474
ERR986112	SRR5821917	0.12614
ERR986112	SRR5878418	0.12614
ERR986112	SRR5878419	0.0834433
ERR986112	SRR910231	0.226927
ERR986113	ERR986114	0.641421
ERR986115	ERR986116	0.246165
ERR986115	SRR1620918	0.127859
ERR986115	SRR1620919	0.078844
ERR986115	SRR1620921	0.0754566
ERR986115	SRR1620922	0.0528638
ERR986115	SRR1620923	0.127151
ERR986115	SRR1620924	0.121034
ERR986115	SRR1620928	0.0641889
ERR986115	SRR1620931	0.0791009
ERR986115	SRR1620932	0.0723302
ERR986115	SRR1620933	0.0633551
ERR986115	SRR1620934	0.0634933
ERR986115	SRR1620935	0.0566086
ERR986115	SRR1620936	0.0561228
ERR986115	SRR1620941	0.068339
ERR986115	SRR1620942	0.0683312
ERR986115	SRR1620943	0.0543678
ERR986115	SRR1620953	0.107381
ERR986115	SRR1620954	0.128308
ERR986115	SRR1620955	0.0554474
ERR986115	SRR1620957	0.13206
ERR986115	SRR1620959	0.12862
ERR986115	SRR1620960	0.0843433
ERR986115	SRR1620961	0.0794779
ERR986115	SRR1620962	0.0750887
ERR986115	SRR1620963	0.0767693
ERR986115	SRR1620965	0.123652
ERR986115	SRR1620966	0.12512
ERR986115	SRR1620967	0.127924
ERR986115	SRR1620968	0.0578792
ERR986115	SRR1620969	0.0566077
ERR986115	SRR1620971	0.122541
ERR986115	SRR1620972	0.0560059
ERR986115	SRR1620973	0.103039
ERR986115	SRR1620975	0.0705446
ERR986115	SRR1620976	0.0628471
ERR986115	SRR1620977	0.0658972
ERR986115	SRR1620987	0.0545867
ERR986115	SRR1620989	0.0553036
ERR986115	SRR1620990	0.0566266
ERR986115	SRR1620991	0.0581757
ERR986115	SRR1620992	0.0754987
ERR986115	SRR1621013	0.0757128
ERR986115	SRR1621018	0.0603556
ERR986115	SRR1621019	0.0712172
ERR986115	SRR1633397	0.0748285
ERR986115	SRR2095065	0.114927
ERR986115	SRR2095195	0.11266
ERR986115	SRR2095196	0.111107
ERR986115	SRR2095295	0.113429
ERR986115	SRR2095499	0.105362
ERR986115	SRR2095541	0.095635
ERR986115	SRR2095924	0.104347
ERR986115	SRR2095934	0.10595
ERR986115	SRR2095961	0.0903706
ERR986115	SRR2095969	0.0980579
ERR986115	SRR2095985	0.0938433
ERR986115	SRR2095986	0.0990879
ERR986115	SRR3095760	0.0603082
ERR986115	SRR3095761	0.0661661
ERR986115	SRR3096888	0.0923438
ERR986115	SRR3097683	0.0538987
ERR986115	SRR3097992	0.102602
ERR986115	SRR3466609	0.0526076
ERR986115	SRR3466610	0.0546746
ERR986115	SRR3466611	0.0524199
ERR986115	SRR3466612	0.0571054
ERR986115	SRR5436219	0.0566525
ERR986115	SRR5436220	0.0590517
ERR986115	SRR5786202	0.0748334
ERR986115	SRR5786203	0.0800281
ERR986115	SRR5786216	0.0992618
ERR986115	SRR5786217	0.11128
ERR986115	SRR5786218	0.0902946
ERR986115	SRR5786219	0.0993256
ERR986115	SRR5786220	0.0780268
ERR986115	SRR5786221	0.084175
ERR986115	SRR5786222	0.105236
ERR986115	SRR5786223	0.0809807
ERR986115	SRR5786224	0.0755472
ERR986115	SRR5786225	0.05615
ERR986115	SRR5786226	0.0943642
ERR986115	SRR5786227	0.0735711
ERR986115	SRR5786228	0.101141
ERR986115	SRR5786229	0.110839
ERR986115	SRR5786230	0.0751763
ERR986115	SRR5786231	0.0751745
ERR986115	SRR5786232	0.0752689
ERR986115	SRR5786233	0.0838744
ERR986115	SRR5786234	0.0964827
ERR986115	SRR5786235	0.102973
ERR986115	SRR5786236	0.0890701
ERR986115	SRR5786237	0.103475
ERR986115	SRR5786238	0.0787532
ERR986115	SRR5786239	0.0884014
ERR986115	SRR5786240	0.0944867
ERR986115	SRR5786241	0.0945051
ERR986115	SRR5786242	0.0859077
ERR986115	SRR5786243	0.0929516
ERR986115	SRR5786244	0.100638
ERR986115	SRR5786245	0.0954158
ERR986115	SRR5786262	0.0968057
ERR986115	SRR5786263	0.110677
ERR986115	SRR5786306	0.0839351
ERR986115	SRR5786307	0.0790619
ERR986116	SRR1620918	0.127613
ERR986116	SRR1620919	0.0786573
ERR986116	SRR1620921	0.0752841
ERR986116	SRR1620922	0.0526449
ERR986116	SRR1620923	0.126903
ERR986116	SRR1620924	0.120808
ERR986116	SRR1620928	0.0640475
ERR986116	SRR1620931	0.0790545
ERR986116	SRR1620932	0.0722927
ERR986116	SRR1620933	0.0631039
ERR986116	SRR1620934	0.063241
ERR986116	SRR1620935	0.0563673
ERR986116	SRR1620936	0.0558816
ERR986116	SRR1620941	0.0680832
ERR986116	SRR1620942	0.0680946
ERR986116	SRR1620943	0.054171
ERR986116	SRR1620953	0.107113
ERR986116	SRR1620954	0.127981
ERR986116	SRR1620955	0.0551953
ERR986116	SRR1620957	0.131738
ERR986116	SRR1620959	0.128398
ERR986116	SRR1620960	0.0840644
ERR986116	SRR1620961	0.0792046
ERR986116	SRR1620962	0.0748262
ERR986116	SRR1620963	0.0765086
ERR986116	SRR1620965	0.123468
ERR986116	SRR1620966	0.124932
ERR986116	SRR1620967	0.127603
ERR986116	SRR1620968	0.0576178
ERR986116	SRR1620969	0.0563629
ERR986116	SRR1620971	0.12223
ERR986116	SRR1620972	0.0557524
ERR986116	SRR1620973	0.102861
ERR986116	SRR1620975	0.0705422
ERR986116	SRR1620976	0.0628648
ERR986116	SRR1620977	0.0659116
ERR986116	SRR1620987	0.0545709
ERR986116	SRR1620989	0.0553145
ERR986116	SRR1620990	0.0566517
ERR986116	SRR1620991	0.0582
ERR986116	SRR1620992	0.0754828
ERR986116	SRR1621013	0.0756973
ERR986116	SRR1621018	0.0603278
ERR986116	SRR1621019	0.0711664
ERR986116	SRR1633397	0.0745712
ERR986116	SRR2095065	0.114709
ERR986116	SRR2095195	0.112421
ERR986116	SRR2095196	0.110849
ERR986116	SRR2095295	0.113173
ERR986116	SRR2095499	0.105099
ERR986116	SRR2095541	0.0953808
ERR986116	SRR2095924	0.104088
ERR986116	SRR2095934	0.105673
ERR986116	SRR2095961	0.090264
ERR986116	SRR2095969	0.0979648
ERR986116	SRR2095985	0.0937487
ERR986116	SRR2095986	0.0990034
ERR986116	SRR3095760	0.06009
ERR986116	SRR3095761	0.065982
ERR986116	SRR3096888	0.0920778
ERR986116	SRR3097683	0.0537324
ERR986116	SRR3097992	0.102332
ERR986116	SRR3466609	0.0524581
ERR986116	SRR3466610	0.0545147
ERR986116	SRR3466611	0.0522707
ERR986116	SRR3466612	0.0569427
ERR986116	SRR5436219	0.0564648
ERR986116	SRR5436220	0.0588495
ERR986116	SRR5786202	0.0748589
ERR986116	SRR5786203	0.0800435
ERR986116	SRR5786216	0.0992355
ERR986116	SRR5786217	0.111184
ERR986116	SRR5786218	0.0902869
ERR986116	SRR5786219	0.099276
ERR986116	SRR5786220	0.0778692
ERR986116	SRR5786221	0.0840058
ERR986116	SRR5786222	0.105062
ERR986116	SRR5786223	0.0808077
ERR986116	SRR5786224	0.0755609
ERR986116	SRR5786225	0.0561942
ERR986116	SRR5786226	0.094149
ERR986116	SRR5786227	0.0733932
ERR986116	SRR5786228	0.100972
ERR986116	SRR5786229	0.11065
ERR986116	SRR5786230	0.0749975
ERR986116	SRR5786231	0.074996
ERR986116	SRR5786232	0.075096
ERR986116	SRR5786233	0.0836794
ERR986116	SRR5786234	0.0962856
ERR986116	SRR5786235	0.102788
ERR986116	SRR5786236	0.0889439
ERR986116	SRR5786237	0.103302
ERR986116	SRR5786238	0.0786229
ERR986116	SRR5786239	0.0882399
ERR986116	SRR5786240	0.0943194
ERR986116	SRR5786241	0.0943179
[truncated: 22,943 more rows]
