# Supplementary material for: Multi-Omics Analyses Reveal Systemic Insights into Maize Vivipary
Source: Plants (Basel). 2021 Nov 12;10(11):2437. doi: 10.3390/plants10112437 (PMC8618366; doi:10.3390/plants10112437)
Supplement: Supplementary file 1 [file plants-10-02437-s001.zip › Supplementary Table S3. Sixty-seven modules obtained following WGCNA analysis.xlsx]

## Sheet: Sheet1
Table S3 Sixty-seven modules obtained following WGCNA analysis
Gene ID	module
ENSRNA049456343	1
ENSRNA049459026	1
ENSRNA049461704	1
ENSRNA049470569	1
ENSRNA049474375	1
ENSRNA049478044	1
ZeamMp097	1
Zm00001d000029	1
Zm00001d000030	1
Zm00001d000040	1
Zm00001d000045	1
Zm00001d000046	1
Zm00001d000074	1
Zm00001d000099	1
Zm00001d000133	1
Zm00001d000150	1
Zm00001d000165	1
Zm00001d000168	1
Zm00001d000240	1
Zm00001d000298	1
Zm00001d000307	1
Zm00001d000346	1
Zm00001d000350	1
Zm00001d000358	1
Zm00001d000379	1
Zm00001d000391	1
Zm00001d000396	1
Zm00001d000424	1
Zm00001d000436	1
Zm00001d000483	1
Zm00001d000508	1
Zm00001d000558	1
Zm00001d000617	1
Zm00001d000682	1
Zm00001d000717	1
Zm00001d000866	1
Zm00001d000981	1
Zm00001d000999	1
Zm00001d001004	1
Zm00001d001016	1
Zm00001d001043	1
Zm00001d001166	1
Zm00001d001248	1
Zm00001d001283	1
Zm00001d001472	1
Zm00001d001600	1
Zm00001d001730	1
Zm00001d001737	1
Zm00001d001763	1
Zm00001d001781	1
Zm00001d001790	1
Zm00001d001814	1
Zm00001d001820	1
Zm00001d001848	1
Zm00001d001857	1
Zm00001d001865	1
Zm00001d001868	1
Zm00001d001870	1
Zm00001d001907	1
Zm00001d001932	1
Zm00001d001982	1
Zm00001d001989	1
Zm00001d001999	1
Zm00001d002000	1
Zm00001d002027	1
Zm00001d002028	1
Zm00001d002039	1
Zm00001d002046	1
Zm00001d002051	1
Zm00001d002065	1
Zm00001d002066	1
Zm00001d002075	1
Zm00001d002079	1
Zm00001d002086	1
Zm00001d002105	1
Zm00001d002111	1
Zm00001d002124	1
Zm00001d002125	1
Zm00001d002143	1
Zm00001d002144	1
Zm00001d002148	1
Zm00001d002163	1
Zm00001d002198	1
Zm00001d002243	1
Zm00001d002258	1
Zm00001d002261	1
Zm00001d002263	1
Zm00001d002326	1
Zm00001d002330	1
Zm00001d002366	1
Zm00001d002388	1
Zm00001d002402	1
Zm00001d002406	1
Zm00001d002412	1
Zm00001d002424	1
Zm00001d002433	1
Zm00001d002446	1
Zm00001d002447	1
Zm00001d002473	1
Zm00001d002490	1
Zm00001d002522	1
Zm00001d002531	1
Zm00001d002538	1
Zm00001d002562	1
Zm00001d002597	1
Zm00001d002598	1
Zm00001d002599	1
Zm00001d002625	1
Zm00001d002639	1
Zm00001d002642	1
Zm00001d002662	1
Zm00001d002668	1
Zm00001d002673	1
Zm00001d002695	1
Zm00001d002721	1
Zm00001d002730	1
Zm00001d002742	1
Zm00001d002754	1
Zm00001d002768	1
Zm00001d002775	1
Zm00001d002790	1
Zm00001d002806	1
Zm00001d002819	1
Zm00001d002833	1
Zm00001d002842	1
Zm00001d002850	1
Zm00001d002853	1
Zm00001d002889	1
Zm00001d002893	1
Zm00001d002919	1
Zm00001d002934	1
Zm00001d002951	1
Zm00001d002952	1
Zm00001d002958	1
Zm00001d002968	1
Zm00001d002970	1
Zm00001d002993	1
Zm00001d003002	1
Zm00001d003004	1
Zm00001d003007	1
Zm00001d003009	1
Zm00001d003038	1
Zm00001d003049	1
Zm00001d003071	1
Zm00001d003103	1
Zm00001d003125	1
Zm00001d003157	1
Zm00001d003162	1
Zm00001d003166	1
Zm00001d003174	1
Zm00001d003181	1
Zm00001d003195	1
Zm00001d003245	1
Zm00001d003247	1
Zm00001d003259	1
Zm00001d003273	1
Zm00001d003275	1
Zm00001d003282	1
Zm00001d003306	1
Zm00001d003309	1
Zm00001d003314	1
Zm00001d003331	1
Zm00001d003368	1
Zm00001d003392	1
Zm00001d003399	1
Zm00001d003412	1
Zm00001d003429	1
Zm00001d003431	1
Zm00001d003435	1
Zm00001d003457	1
Zm00001d003459	1
Zm00001d003460	1
Zm00001d003468	1
Zm00001d003488	1
Zm00001d003502	1
Zm00001d003504	1
Zm00001d003512	1
Zm00001d003513	1
Zm00001d003566	1
Zm00001d003584	1
Zm00001d003602	1
Zm00001d003603	1
Zm00001d003632	1
Zm00001d003635	1
Zm00001d003648	1
Zm00001d003675	1
Zm00001d003685	1
Zm00001d003715	1
Zm00001d003767	1
Zm00001d003779	1
Zm00001d003780	1
Zm00001d003812	1
Zm00001d003817	1
Zm00001d003852	1
Zm00001d003855	1
Zm00001d003857	1
Zm00001d003861	1
Zm00001d003875	1
Zm00001d003879	1
Zm00001d003884	1
Zm00001d003904	1
Zm00001d003937	1
Zm00001d003974	1
Zm00001d004020	1
Zm00001d004071	1
Zm00001d004094	1
Zm00001d004133	1
Zm00001d004169	1
Zm00001d004176	1
Zm00001d004196	1
Zm00001d004203	1
Zm00001d004220	1
Zm00001d004292	1
Zm00001d004340	1
Zm00001d004413	1
Zm00001d004465	1
Zm00001d004483	1
Zm00001d004498	1
Zm00001d004513	1
Zm00001d004543	1
Zm00001d004545	1
Zm00001d004561	1
Zm00001d004564	1
Zm00001d004611	1
Zm00001d004616	1
Zm00001d004644	1
Zm00001d004655	1
Zm00001d004702	1
Zm00001d004779	1
Zm00001d004782	1
Zm00001d004855	1
Zm00001d004957	1
Zm00001d005027	1
Zm00001d005035	1
Zm00001d005051	1
Zm00001d005062	1
Zm00001d005065	1
Zm00001d005071	1
Zm00001d005095	1
Zm00001d005097	1
Zm00001d005118	1
Zm00001d005135	1
Zm00001d005157	1
Zm00001d005231	1
Zm00001d005250	1
Zm00001d005271	1
Zm00001d005275	1
Zm00001d005298	1
Zm00001d005308	1
Zm00001d005343	1
Zm00001d005347	1
Zm00001d005372	1
Zm00001d005391	1
Zm00001d005402	1
Zm00001d005421	1
Zm00001d005450	1
Zm00001d005454	1
Zm00001d005460	1
Zm00001d005462	1
Zm00001d005484	1
Zm00001d005495	1
Zm00001d005498	1
Zm00001d005501	1
Zm00001d005535	1
Zm00001d005570	1
Zm00001d005578	1
Zm00001d005624	1
Zm00001d005631	1
Zm00001d005636	1
Zm00001d005649	1
Zm00001d005659	1
Zm00001d005675	1
Zm00001d005681	1
Zm00001d005682	1
Zm00001d005695	1
Zm00001d005727	1
Zm00001d005751	1
Zm00001d005765	1
Zm00001d005770	1
Zm00001d005788	1
Zm00001d005804	1
Zm00001d005818	1
Zm00001d005830	1
Zm00001d005833	1
Zm00001d005851	1
Zm00001d005917	1
Zm00001d005919	1
Zm00001d005924	1
Zm00001d005969	1
Zm00001d006034	1
Zm00001d006043	1
Zm00001d006044	1
Zm00001d006049	1
Zm00001d006079	1
Zm00001d006098	1
Zm00001d006102	1
Zm00001d006106	1
Zm00001d006115	1
Zm00001d006118	1
Zm00001d006119	1
Zm00001d006130	1
Zm00001d006131	1
Zm00001d006167	1
Zm00001d006204	1
Zm00001d006205	1
Zm00001d006217	1
Zm00001d006221	1
Zm00001d006235	1
Zm00001d006237	1
Zm00001d006256	1
Zm00001d006267	1
Zm00001d006309	1
Zm00001d006310	1
Zm00001d006331	1
Zm00001d006353	1
Zm00001d006358	1
Zm00001d006421	1
Zm00001d006439	1
Zm00001d006456	1
Zm00001d006474	1
Zm00001d006493	1
Zm00001d006520	1
Zm00001d006527	1
Zm00001d006567	1
Zm00001d006588	1
Zm00001d006608	1
Zm00001d006613	1
Zm00001d006626	1
Zm00001d006667	1
Zm00001d006670	1
Zm00001d006672	1
Zm00001d006673	1
Zm00001d006679	1
Zm00001d006684	1
Zm00001d006687	1
Zm00001d006702	1
Zm00001d006710	1
Zm00001d006726	1
Zm00001d006739	1
Zm00001d006752	1
Zm00001d006762	1
Zm00001d006780	1
Zm00001d006835	1
Zm00001d006896	1
Zm00001d006903	1
Zm00001d006915	1
Zm00001d006921	1
Zm00001d006930	1
Zm00001d007072	1
Zm00001d007082	1
Zm00001d007083	1
Zm00001d007097	1
Zm00001d007105	1
Zm00001d007111	1
Zm00001d007112	1
Zm00001d007161	1
Zm00001d007167	1
Zm00001d007172	1
Zm00001d007173	1
Zm00001d007180	1
Zm00001d007185	1
Zm00001d007186	1
Zm00001d007193	1
Zm00001d007199	1
Zm00001d007204	1
Zm00001d007215	1
Zm00001d007251	1
Zm00001d007255	1
Zm00001d007264	1
Zm00001d007267	1
Zm00001d007279	1
Zm00001d007288	1
Zm00001d007311	1
Zm00001d007319	1
Zm00001d007327	1
Zm00001d007331	1
Zm00001d007422	1
Zm00001d007433	1
Zm00001d007441	1
Zm00001d007457	1
Zm00001d007475	1
Zm00001d007491	1
Zm00001d007496	1
Zm00001d007573	1
Zm00001d007596	1
Zm00001d007610	1
Zm00001d007638	1
Zm00001d007650	1
Zm00001d007677	1
Zm00001d007688	1
Zm00001d007706	1
Zm00001d007725	1
Zm00001d007743	1
Zm00001d007745	1
Zm00001d007767	1
Zm00001d007770	1
Zm00001d007789	1
Zm00001d007790	1
Zm00001d007830	1
Zm00001d007839	1
Zm00001d007840	1
Zm00001d007843	1
Zm00001d007853	1
Zm00001d007862	1
Zm00001d007897	1
Zm00001d007901	1
Zm00001d007907	1
Zm00001d007909	1
Zm00001d007924	1
Zm00001d007983	1
Zm00001d008019	1
Zm00001d008072	1
Zm00001d008121	1
Zm00001d008152	1
Zm00001d008187	1
Zm00001d008189	1
Zm00001d008212	1
Zm00001d008215	1
Zm00001d008221	1
Zm00001d008245	1
Zm00001d008258	1
Zm00001d008271	1
Zm00001d008282	1
Zm00001d008295	1
Zm00001d008296	1
Zm00001d008297	1
Zm00001d008308	1
Zm00001d008329	1
Zm00001d008330	1
Zm00001d008333	1
Zm00001d008345	1
Zm00001d008359	1
Zm00001d008376	1
Zm00001d008377	1
Zm00001d008389	1
Zm00001d008397	1
Zm00001d008407	1
Zm00001d008425	1
Zm00001d008427	1
Zm00001d008432	1
Zm00001d008491	1
Zm00001d008494	1
Zm00001d008500	1
Zm00001d008516	1
Zm00001d008517	1
Zm00001d008529	1
Zm00001d008562	1
Zm00001d008584	1
Zm00001d008588	1
Zm00001d008596	1
Zm00001d008601	1
Zm00001d008619	1
Zm00001d008628	1
Zm00001d008642	1
Zm00001d008645	1
Zm00001d008666	1
Zm00001d008679	1
Zm00001d008680	1
Zm00001d008690	1
Zm00001d008757	1
Zm00001d008758	1
Zm00001d008803	1
Zm00001d008827	1
Zm00001d008850	1
Zm00001d008869	1
Zm00001d008872	1
Zm00001d008875	1
Zm00001d008882	1
Zm00001d008916	1
Zm00001d008930	1
Zm00001d008961	1
Zm00001d008965	1
Zm00001d008982	1
Zm00001d008992	1
Zm00001d008993	1
Zm00001d008997	1
Zm00001d009007	1
Zm00001d009011	1
Zm00001d009028	1
Zm00001d009071	1
Zm00001d009150	1
Zm00001d009163	1
Zm00001d009174	1
Zm00001d009182	1
Zm00001d009187	1
Zm00001d009211	1
Zm00001d009212	1
Zm00001d009221	1
Zm00001d009233	1
Zm00001d009309	1
Zm00001d009339	1
Zm00001d009351	1
Zm00001d009352	1
Zm00001d009401	1
Zm00001d009403	1
Zm00001d009404	1
Zm00001d009429	1
Zm00001d009450	1
Zm00001d009468	1
Zm00001d009469	1
Zm00001d009487	1
Zm00001d009488	1
Zm00001d009506	1
Zm00001d009510	1
Zm00001d009539	1
Zm00001d009549	1
Zm00001d009553	1
Zm00001d009554	1
Zm00001d009572	1
Zm00001d009608	1
Zm00001d009627	1
Zm00001d009645	1
Zm00001d009648	1
Zm00001d009673	1
Zm00001d009702	1
Zm00001d009774	1
Zm00001d009783	1
Zm00001d009787	1
Zm00001d009795	1
Zm00001d009799	1
Zm00001d009810	1
Zm00001d009847	1
Zm00001d009877	1
Zm00001d009891	1
Zm00001d009910	1
Zm00001d009919	1
Zm00001d009926	1
Zm00001d009927	1
Zm00001d009938	1
Zm00001d009941	1
Zm00001d009943	1
Zm00001d009964	1
Zm00001d009978	1
Zm00001d009993	1
Zm00001d010008	1
Zm00001d010009	1
Zm00001d010018	1
Zm00001d010026	1
Zm00001d010053	1
Zm00001d010054	1
Zm00001d010055	1
Zm00001d010060	1
Zm00001d010062	1
Zm00001d010135	1
Zm00001d010162	1
Zm00001d010179	1
Zm00001d010198	1
Zm00001d010200	1
Zm00001d010202	1
Zm00001d010206	1
Zm00001d010214	1
Zm00001d010290	1
Zm00001d010293	1
Zm00001d010309	1
Zm00001d010314	1
Zm00001d010336	1
Zm00001d010360	1
Zm00001d010390	1
Zm00001d010399	1
Zm00001d010411	1
Zm00001d010500	1
Zm00001d010504	1
Zm00001d010525	1
Zm00001d010535	1
Zm00001d010536	1
Zm00001d010537	1
Zm00001d010558	1
Zm00001d010583	1
Zm00001d010613	1
Zm00001d010618	1
Zm00001d010635	1
Zm00001d010650	1
Zm00001d010656	1
Zm00001d010673	1
Zm00001d010700	1
Zm00001d010703	1
Zm00001d010759	1
Zm00001d010818	1
Zm00001d010824	1
Zm00001d010834	1
Zm00001d010840	1
Zm00001d010863	1
Zm00001d010919	1
Zm00001d010948	1
Zm00001d010975	1
Zm00001d010976	1
Zm00001d010988	1
Zm00001d011034	1
Zm00001d011067	1
Zm00001d011099	1
Zm00001d011122	1
Zm00001d011130	1
Zm00001d011131	1
Zm00001d011162	1
Zm00001d011168	1
Zm00001d011178	1
Zm00001d011223	1
Zm00001d011229	1
Zm00001d011246	1
Zm00001d011252	1
Zm00001d011256	1
Zm00001d011278	1
Zm00001d011297	1
Zm00001d011308	1
Zm00001d011319	1
Zm00001d011325	1
Zm00001d011330	1
Zm00001d011334	1
Zm00001d011335	1
Zm00001d011360	1
Zm00001d011364	1
Zm00001d011417	1
Zm00001d011422	1
Zm00001d011436	1
Zm00001d011465	1
Zm00001d011466	1
Zm00001d011500	1
Zm00001d011504	1
Zm00001d011510	1
Zm00001d011520	1
Zm00001d011525	1
Zm00001d011530	1
Zm00001d011550	1
Zm00001d011551	1
Zm00001d011569	1
Zm00001d011580	1
Zm00001d011589	1
Zm00001d011599	1
Zm00001d011602	1
Zm00001d011604	1
Zm00001d011606	1
Zm00001d011607	1
Zm00001d011615	1
Zm00001d011626	1
Zm00001d011642	1
Zm00001d011660	1
Zm00001d011696	1
Zm00001d011705	1
Zm00001d011721	1
Zm00001d011748	1
Zm00001d011755	1
Zm00001d011756	1
Zm00001d011767	1
Zm00001d011781	1
Zm00001d011789	1
Zm00001d011799	1
Zm00001d011811	1
Zm00001d011821	1
Zm00001d011828	1
Zm00001d011843	1
Zm00001d011880	1
Zm00001d011886	1
Zm00001d011890	1
Zm00001d011900	1
Zm00001d011928	1
Zm00001d011932	1
Zm00001d011956	1
Zm00001d011958	1
Zm00001d011964	1
Zm00001d011965	1
Zm00001d011985	1
Zm00001d012020	1
Zm00001d012043	1
Zm00001d012047	1
Zm00001d012067	1
Zm00001d012101	1
Zm00001d012102	1
Zm00001d012137	1
Zm00001d012138	1
Zm00001d012142	1
Zm00001d012144	1
Zm00001d012159	1
Zm00001d012167	1
Zm00001d012171	1
Zm00001d012173	1
Zm00001d012232	1
Zm00001d012246	1
Zm00001d012255	1
Zm00001d012270	1
Zm00001d012282	1
Zm00001d012284	1
Zm00001d012289	1
Zm00001d012292	1
Zm00001d012302	1
Zm00001d012306	1
Zm00001d012394	1
Zm00001d012402	1
Zm00001d012421	1
Zm00001d012428	1
Zm00001d012437	1
Zm00001d012513	1
Zm00001d012514	1
Zm00001d012518	1
Zm00001d012535	1
Zm00001d012537	1
Zm00001d012544	1
Zm00001d012546	1
Zm00001d012550	1
Zm00001d012551	1
Zm00001d012557	1
Zm00001d012560	1
Zm00001d012564	1
Zm00001d012573	1
Zm00001d012574	1
Zm00001d012578	1
Zm00001d012584	1
Zm00001d012597	1
Zm00001d012605	1
Zm00001d012614	1
Zm00001d012625	1
Zm00001d012635	1
Zm00001d012665	1
Zm00001d012666	1
Zm00001d012675	1
Zm00001d012677	1
Zm00001d012684	1
Zm00001d012700	1
Zm00001d012728	1
Zm00001d012738	1
Zm00001d012750	1
Zm00001d012752	1
Zm00001d012773	1
Zm00001d012794	1
Zm00001d012809	1
Zm00001d012823	1
Zm00001d012830	1
Zm00001d012838	1
Zm00001d012844	1
Zm00001d012850	1
Zm00001d012878	1
Zm00001d012902	1
Zm00001d012916	1
Zm00001d012921	1
Zm00001d012933	1
Zm00001d012938	1
Zm00001d012953	1
Zm00001d012966	1
Zm00001d012970	1
Zm00001d012983	1
Zm00001d013007	1
Zm00001d013013	1
Zm00001d013041	1
Zm00001d013061	1
Zm00001d013071	1
Zm00001d013072	1
Zm00001d013078	1
Zm00001d013082	1
Zm00001d013090	1
Zm00001d013100	1
Zm00001d013101	1
Zm00001d013108	1
Zm00001d013109	1
Zm00001d013113	1
Zm00001d013133	1
Zm00001d013139	1
Zm00001d013142	1
Zm00001d013143	1
Zm00001d013146	1
Zm00001d013150	1
Zm00001d013153	1
Zm00001d013159	1
Zm00001d013166	1
Zm00001d013173	1
Zm00001d013177	1
Zm00001d013182	1
Zm00001d013209	1
Zm00001d013217	1
Zm00001d013242	1
Zm00001d013243	1
Zm00001d013245	1
Zm00001d013252	1
Zm00001d013256	1
Zm00001d013263	1
Zm00001d013287	1
Zm00001d013317	1
Zm00001d013319	1
Zm00001d013323	1
Zm00001d013336	1
Zm00001d013360	1
Zm00001d013367	1
Zm00001d013416	1
Zm00001d013424	1
Zm00001d013435	1
Zm00001d013451	1
Zm00001d013455	1
Zm00001d013456	1
Zm00001d013481	1
Zm00001d013486	1
Zm00001d013494	1
Zm00001d013506	1
Zm00001d013510	1
Zm00001d013522	1
Zm00001d013523	1
Zm00001d013555	1
Zm00001d013566	1
Zm00001d013598	1
Zm00001d013612	1
Zm00001d013635	1
Zm00001d013644	1
Zm00001d013785	1
Zm00001d013814	1
Zm00001d013817	1
Zm00001d013825	1
Zm00001d013849	1
Zm00001d013858	1
Zm00001d013910	1
Zm00001d013911	1
Zm00001d013945	1
Zm00001d013956	1
Zm00001d013960	1
Zm00001d013966	1
Zm00001d014016	1
Zm00001d014017	1
Zm00001d014037	1
Zm00001d014078	1
Zm00001d014093	1
Zm00001d014124	1
Zm00001d014165	1
Zm00001d014271	1
Zm00001d014284	1
Zm00001d014317	1
Zm00001d014319	1
Zm00001d014328	1
Zm00001d014340	1
Zm00001d014349	1
Zm00001d014366	1
Zm00001d014405	1
Zm00001d014417	1
Zm00001d014419	1
Zm00001d014443	1
Zm00001d014451	1
Zm00001d014487	1
Zm00001d014512	1
Zm00001d014530	1
Zm00001d014556	1
Zm00001d014568	1
Zm00001d014612	1
Zm00001d014641	1
Zm00001d014667	1
Zm00001d014690	1
Zm00001d014692	1
Zm00001d014698	1
Zm00001d014722	1
Zm00001d014723	1
Zm00001d014756	1
Zm00001d014760	1
Zm00001d014783	1
Zm00001d014788	1
Zm00001d014790	1
Zm00001d014791	1
Zm00001d014792	1
Zm00001d014793	1
Zm00001d014819	1
Zm00001d014853	1
Zm00001d014865	1
Zm00001d014876	1
Zm00001d014883	1
Zm00001d014903	1
Zm00001d014906	1
Zm00001d014925	1
Zm00001d014947	1
Zm00001d014949	1
Zm00001d014951	1
Zm00001d014952	1
Zm00001d014954	1
Zm00001d014960	1
Zm00001d014996	1
Zm00001d015008	1
Zm00001d015092	1
Zm00001d015102	1
Zm00001d015103	1
Zm00001d015115	1
Zm00001d015118	1
Zm00001d015130	1
Zm00001d015195	1
Zm00001d015208	1
Zm00001d015215	1
Zm00001d015225	1
Zm00001d015226	1
Zm00001d015231	1
Zm00001d015246	1
Zm00001d015268	1
Zm00001d015279	1
Zm00001d015289	1
Zm00001d015307	1
Zm00001d015342	1
Zm00001d015348	1
Zm00001d015366	1
Zm00001d015385	1
Zm00001d015387	1
Zm00001d015421	1
Zm00001d015423	1
Zm00001d015434	1
Zm00001d015463	1
Zm00001d015477	1
Zm00001d015493	1
Zm00001d015504	1
Zm00001d015513	1
Zm00001d015517	1
Zm00001d015549	1
Zm00001d015557	1
Zm00001d015570	1
Zm00001d015618	1
Zm00001d015649	1
Zm00001d015654	1
Zm00001d015692	1
Zm00001d015702	1
Zm00001d015724	1
Zm00001d015743	1
Zm00001d015802	1
Zm00001d015816	1
Zm00001d015851	1
Zm00001d015856	1
Zm00001d015863	1
Zm00001d015890	1
Zm00001d015895	1
Zm00001d015917	1
Zm00001d015932	1
Zm00001d015952	1
Zm00001d015962	1
Zm00001d015968	1
Zm00001d015969	1
Zm00001d015977	1
Zm00001d015999	1
Zm00001d016001	1
Zm00001d016098	1
Zm00001d016103	1
Zm00001d016137	1
Zm00001d016139	1
Zm00001d016160	1
Zm00001d016199	1
Zm00001d016230	1
Zm00001d016248	1
Zm00001d016273	1
Zm00001d016301	1
Zm00001d016311	1
Zm00001d016349	1
Zm00001d016358	1
Zm00001d016402	1
Zm00001d016417	1
Zm00001d016446	1
Zm00001d016470	1
Zm00001d016472	1
Zm00001d016474	1
Zm00001d016490	1
Zm00001d016520	1
Zm00001d016543	1
Zm00001d016561	1
Zm00001d016572	1
Zm00001d016704	1
Zm00001d016708	1
Zm00001d016722	1
Zm00001d016724	1
Zm00001d016733	1
Zm00001d016748	1
Zm00001d016765	1
Zm00001d016797	1
Zm00001d016798	1
Zm00001d016806	1
Zm00001d016856	1
Zm00001d016873	1
Zm00001d016878	1
Zm00001d016891	1
Zm00001d016895	1
Zm00001d016902	1
Zm00001d016915	1
Zm00001d016928	1
Zm00001d016950	1
Zm00001d017021	1
Zm00001d017036	1
Zm00001d017043	1
Zm00001d017045	1
Zm00001d017069	1
Zm00001d017076	1
Zm00001d017085	1
Zm00001d017091	1
Zm00001d017119	1
Zm00001d017138	1
Zm00001d017147	1
Zm00001d017166	1
Zm00001d017179	1
Zm00001d017180	1
Zm00001d017208	1
Zm00001d017237	1
Zm00001d017240	1
Zm00001d017251	1
Zm00001d017271	1
Zm00001d017274	1
Zm00001d017275	1
Zm00001d017282	1
Zm00001d017293	1
Zm00001d017334	1
Zm00001d017366	1
Zm00001d017379	1
Zm00001d017435	1
Zm00001d017438	1
Zm00001d017448	1
Zm00001d017458	1
Zm00001d017459	1
Zm00001d017470	1
Zm00001d017472	1
Zm00001d017502	1
Zm00001d017516	1
Zm00001d017522	1
Zm00001d017523	1
Zm00001d017524	1
Zm00001d017551	1
Zm00001d017574	1
Zm00001d017598	1
Zm00001d017601	1
Zm00001d017611	1
Zm00001d017645	1
Zm00001d017651	1
Zm00001d017671	1
Zm00001d017675	1
Zm00001d017678	1
Zm00001d017700	1
Zm00001d017704	1
Zm00001d017708	1
Zm00001d017727	1
Zm00001d017730	1
Zm00001d017772	1
Zm00001d017778	1
Zm00001d017787	1
Zm00001d017818	1
Zm00001d017825	1
Zm00001d017832	1
Zm00001d017833	1
Zm00001d017847	1
Zm00001d017857	1
Zm00001d017869	1
Zm00001d017871	1
Zm00001d017913	1
Zm00001d017920	1
Zm00001d017931	1
Zm00001d017937	1
Zm00001d017949	1
Zm00001d017959	1
Zm00001d017965	1
Zm00001d017966	1
Zm00001d017979	1
Zm00001d017985	1
Zm00001d017995	1
Zm00001d018005	1
Zm00001d018006	1
Zm00001d018014	1
Zm00001d018024	1
Zm00001d018027	1
Zm00001d018028	1
Zm00001d018041	1
Zm00001d018042	1
Zm00001d018043	1
Zm00001d018049	1
Zm00001d018066	1
Zm00001d018087	1
Zm00001d018088	1
Zm00001d018089	1
Zm00001d018103	1
Zm00001d018105	1
Zm00001d018126	1
Zm00001d018128	1
Zm00001d018149	1
Zm00001d018161	1
Zm00001d018181	1
Zm00001d018197	1
Zm00001d018200	1
Zm00001d018211	1
Zm00001d018259	1
Zm00001d018320	1
Zm00001d018336	1
Zm00001d018350	1
Zm00001d018359	1
Zm00001d018369	1
Zm00001d018388	1
Zm00001d018399	1
Zm00001d018406	1
Zm00001d018409	1
Zm00001d018428	1
Zm00001d018443	1
Zm00001d018454	1
Zm00001d018462	1
Zm00001d018467	1
Zm00001d018468	1
Zm00001d018472	1
Zm00001d018479	1
Zm00001d018485	1
Zm00001d018487	1
Zm00001d018490	1
Zm00001d018498	1
Zm00001d018504	1
Zm00001d018510	1
Zm00001d018530	1
Zm00001d018554	1
Zm00001d018565	1
Zm00001d018571	1
Zm00001d018610	1
Zm00001d018614	1
Zm00001d018624	1
Zm00001d018645	1
Zm00001d018693	1
Zm00001d018694	1
Zm00001d018796	1
Zm00001d018797	1
Zm00001d018806	1
Zm00001d018810	1
Zm00001d018822	1
Zm00001d018828	1
Zm00001d018870	1
Zm00001d018884	1
Zm00001d018891	1
Zm00001d018901	1
Zm00001d018908	1
Zm00001d018911	1
Zm00001d018938	1
Zm00001d018939	1
Zm00001d018972	1
Zm00001d018984	1
Zm00001d019079	1
Zm00001d019086	1
Zm00001d019106	1
Zm00001d019139	1
Zm00001d019142	1
Zm00001d019149	1
Zm00001d019164	1
Zm00001d019182	1
Zm00001d019186	1
Zm00001d019233	1
Zm00001d019263	1
Zm00001d019266	1
Zm00001d019305	1
Zm00001d019317	1
Zm00001d019329	1
Zm00001d019337	1
Zm00001d019349	1
Zm00001d019414	1
Zm00001d019415	1
Zm00001d019423	1
Zm00001d019439	1
Zm00001d019454	1
Zm00001d019462	1
Zm00001d019473	1
Zm00001d019477	1
Zm00001d019501	1
Zm00001d019507	1
Zm00001d019600	1
Zm00001d019644	1
Zm00001d019706	1
Zm00001d019718	1
Zm00001d020006	1
Zm00001d020008	1
Zm00001d020011	1
Zm00001d020032	1
Zm00001d020040	1
Zm00001d020052	1
Zm00001d020057	1
Zm00001d020064	1
Zm00001d020137	1
Zm00001d020175	1
Zm00001d020204	1
Zm00001d020205	1
Zm00001d020213	1
Zm00001d020219	1
Zm00001d020236	1
Zm00001d020275	1
Zm00001d020297	1
Zm00001d020310	1
Zm00001d020343	1
Zm00001d020345	1
Zm00001d020348	1
Zm00001d020374	1
Zm00001d020416	1
Zm00001d020454	1
Zm00001d020485	1
Zm00001d020490	1
Zm00001d020492	1
Zm00001d020515	1
Zm00001d020521	1
Zm00001d020533	1
Zm00001d020543	1
Zm00001d020555	1
Zm00001d020558	1
Zm00001d020590	1
Zm00001d020595	1
Zm00001d020603	1
Zm00001d020607	1
Zm00001d020636	1
Zm00001d020643	1
Zm00001d020647	1
Zm00001d020655	1
Zm00001d020669	1
Zm00001d020670	1
Zm00001d020674	1
Zm00001d020686	1
Zm00001d020688	1
Zm00001d020696	1
Zm00001d020697	1
Zm00001d020740	1
Zm00001d020762	1
Zm00001d020771	1
Zm00001d020783	1
Zm00001d020790	1
Zm00001d020807	1
Zm00001d020808	1
Zm00001d020834	1
Zm00001d020853	1
Zm00001d020869	1
Zm00001d020908	1
Zm00001d020909	1
Zm00001d020930	1
Zm00001d020939	1
Zm00001d020947	1
Zm00001d020948	1
Zm00001d020958	1
Zm00001d020966	1
Zm00001d020986	1
Zm00001d021038	1
Zm00001d021050	1
Zm00001d021051	1
Zm00001d021065	1
Zm00001d021069	1
Zm00001d021070	1
Zm00001d021126	1
Zm00001d021168	1
Zm00001d021169	1
Zm00001d021180	1
Zm00001d021196	1
Zm00001d021199	1
Zm00001d021200	1
Zm00001d021241	1
Zm00001d021242	1
Zm00001d021279	1
Zm00001d021287	1
Zm00001d021298	1
Zm00001d021299	1
Zm00001d021301	1
Zm00001d021303	1
Zm00001d021304	1
Zm00001d021318	1
Zm00001d021332	1
Zm00001d021334	1
Zm00001d021341	1
Zm00001d021344	1
Zm00001d021350	1
Zm00001d021358	1
Zm00001d021375	1
Zm00001d021378	1
Zm00001d021388	1
Zm00001d021420	1
Zm00001d021421	1
Zm00001d021426	1
Zm00001d021435	1
Zm00001d021450	1
Zm00001d021465	1
Zm00001d021467	1
Zm00001d021490	1
Zm00001d021491	1
Zm00001d021506	1
Zm00001d021507	1
Zm00001d021508	1
Zm00001d021512	1
Zm00001d021516	1
Zm00001d021536	1
Zm00001d021544	1
Zm00001d021546	1
Zm00001d021551	1
Zm00001d021582	1
Zm00001d021583	1
Zm00001d021591	1
Zm00001d021592	1
Zm00001d021610	1
Zm00001d021614	1
Zm00001d021626	1
Zm00001d021629	1
Zm00001d021646	1
Zm00001d021653	1
Zm00001d021665	1
Zm00001d021666	1
Zm00001d021675	1
Zm00001d021682	1
Zm00001d021684	1
Zm00001d021686	1
Zm00001d021688	1
Zm00001d021698	1
Zm00001d021703	1
Zm00001d021716	1
Zm00001d021721	1
Zm00001d021738	1
Zm00001d021739	1
Zm00001d021746	1
Zm00001d021757	1
Zm00001d021764	1
Zm00001d021773	1
Zm00001d021774	1
Zm00001d021816	1
Zm00001d021823	1
Zm00001d021829	1
Zm00001d021834	1
Zm00001d021835	1
Zm00001d021839	1
Zm00001d021851	1
Zm00001d021861	1
Zm00001d021873	1
Zm00001d021877	1
Zm00001d021891	1
Zm00001d021927	1
Zm00001d021950	1
Zm00001d021952	1
Zm00001d021955	1
Zm00001d021968	1
Zm00001d021971	1
Zm00001d021979	1
Zm00001d021995	1
Zm00001d022025	1
Zm00001d022038	1
Zm00001d022049	1
Zm00001d022050	1
Zm00001d022052	1
Zm00001d022106	1
Zm00001d022131	1
Zm00001d022152	1
Zm00001d022155	1
Zm00001d022169	1
Zm00001d022172	1
Zm00001d022184	1
Zm00001d022198	1
Zm00001d022204	1
Zm00001d022227	1
Zm00001d022239	1
Zm00001d022242	1
Zm00001d022245	1
Zm00001d022264	1
Zm00001d022276	1
Zm00001d022278	1
Zm00001d022303	1
Zm00001d022305	1
Zm00001d022334	1
Zm00001d022395	1
Zm00001d022396	1
Zm00001d022420	1
Zm00001d022424	1
Zm00001d022425	1
Zm00001d022442	1
Zm00001d022445	1
Zm00001d022449	1
Zm00001d022460	1
Zm00001d022499	1
Zm00001d022516	1
Zm00001d022531	1
Zm00001d022544	1
Zm00001d022546	1
Zm00001d022547	1
Zm00001d022551	1
Zm00001d022569	1
Zm00001d022573	1
Zm00001d022582	1
Zm00001d022595	1
Zm00001d022598	1
Zm00001d022602	1
Zm00001d022613	1
Zm00001d022621	1
Zm00001d022628	1
Zm00001d022636	1
Zm00001d022686	1
Zm00001d022788	1
Zm00001d022832	1
Zm00001d022901	1
Zm00001d023122	1
Zm00001d023134	1
Zm00001d023159	1
Zm00001d023182	1
Zm00001d023208	1
Zm00001d023210	1
Zm00001d023215	1
Zm00001d023217	1
Zm00001d023220	1
Zm00001d023223	1
Zm00001d023225	1
Zm00001d023242	1
Zm00001d023246	1
Zm00001d023254	1
Zm00001d023259	1
Zm00001d023267	1
Zm00001d023279	1
Zm00001d023282	1
Zm00001d023309	1
Zm00001d023317	1
Zm00001d023347	1
Zm00001d023360	1
Zm00001d023371	1
Zm00001d023372	1
Zm00001d023377	1
Zm00001d023456	1
Zm00001d023461	1
Zm00001d023472	1
Zm00001d023492	1
Zm00001d023494	1
Zm00001d023529	1
Zm00001d023536	1
Zm00001d023542	1
Zm00001d023560	1
Zm00001d023592	1
Zm00001d023630	1
Zm00001d023635	1
Zm00001d023650	1
Zm00001d023651	1
Zm00001d023662	1
Zm00001d023673	1
Zm00001d023677	1
Zm00001d023683	1
Zm00001d023710	1
Zm00001d023729	1
Zm00001d023735	1
Zm00001d023736	1
Zm00001d023757	1
Zm00001d023769	1
Zm00001d023810	1
Zm00001d023813	1
Zm00001d023830	1
Zm00001d023839	1
Zm00001d023869	1
Zm00001d023872	1
Zm00001d023874	1
Zm00001d023885	1
Zm00001d023892	1
Zm00001d023910	1
Zm00001d023932	1
Zm00001d023939	1
Zm00001d023978	1
Zm00001d023994	1
Zm00001d024030	1
Zm00001d024037	1
Zm00001d024048	1
Zm00001d024187	1
Zm00001d024242	1
Zm00001d024274	1
Zm00001d024277	1
Zm00001d024281	1
Zm00001d024302	1
Zm00001d024303	1
Zm00001d024319	1
Zm00001d024325	1
Zm00001d024333	1
Zm00001d024337	1
Zm00001d024357	1
Zm00001d024364	1
Zm00001d024393	1
Zm00001d024412	1
Zm00001d024413	1
Zm00001d024450	1
Zm00001d024460	1
Zm00001d024467	1
Zm00001d024497	1
Zm00001d024509	1
Zm00001d024531	1
Zm00001d024543	1
Zm00001d024602	1
Zm00001d024624	1
Zm00001d024630	1
Zm00001d024633	1
Zm00001d024676	1
Zm00001d024715	1
Zm00001d024734	1
Zm00001d024755	1
Zm00001d024756	1
Zm00001d024767	1
Zm00001d024771	1
Zm00001d024783	1
Zm00001d024832	1
Zm00001d024854	1
Zm00001d024875	1
Zm00001d024916	1
Zm00001d024933	1
Zm00001d024934	1
Zm00001d024935	1
Zm00001d024943	1
Zm00001d024952	1
Zm00001d024998	1
Zm00001d025018	1
Zm00001d025020	1
Zm00001d025023	1
Zm00001d025025	1
Zm00001d025035	1
Zm00001d025050	1
Zm00001d025062	1
Zm00001d025082	1
Zm00001d025205	1
Zm00001d025238	1
Zm00001d025271	1
Zm00001d025319	1
Zm00001d025326	1
Zm00001d025333	1
Zm00001d025362	1
Zm00001d025398	1
Zm00001d025431	1
Zm00001d025445	1
Zm00001d025474	1
Zm00001d025526	1
Zm00001d025542	1
Zm00001d025545	1
Zm00001d025548	1
Zm00001d025571	1
Zm00001d025572	1
Zm00001d025617	1
Zm00001d025623	1
Zm00001d025626	1
Zm00001d025628	1
Zm00001d025640	1
Zm00001d025644	1
Zm00001d025666	1
Zm00001d025670	1
Zm00001d025689	1
Zm00001d025696	1
Zm00001d025711	1
Zm00001d025721	1
Zm00001d025726	1
Zm00001d025761	1
Zm00001d025786	1
Zm00001d025788	1
Zm00001d025831	1
Zm00001d025891	1
Zm00001d025901	1
Zm00001d025923	1
Zm00001d025957	1
Zm00001d025958	1
Zm00001d025959	1
Zm00001d026004	1
Zm00001d026005	1
Zm00001d026012	1
Zm00001d026031	1
Zm00001d026046	1
Zm00001d026050	1
Zm00001d026053	1
Zm00001d026078	1
Zm00001d026083	1
Zm00001d026084	1
Zm00001d026129	1
Zm00001d026131	1
Zm00001d026143	1
Zm00001d026144	1
Zm00001d026222	1
Zm00001d026231	1
Zm00001d026245	1
Zm00001d026258	1
Zm00001d026260	1
Zm00001d026263	1
Zm00001d026281	1
Zm00001d026283	1
Zm00001d026300	1
Zm00001d026322	1
Zm00001d026335	1
Zm00001d026344	1
Zm00001d026347	1
Zm00001d026366	1
Zm00001d026370	1
Zm00001d026379	1
Zm00001d026394	1
Zm00001d026398	1
Zm00001d026406	1
Zm00001d026412	1
Zm00001d026425	1
Zm00001d026427	1
Zm00001d026448	1
Zm00001d026458	1
Zm00001d026460	1
Zm00001d026475	1
Zm00001d026477	1
Zm00001d026483	1
Zm00001d026490	1
Zm00001d026547	1
Zm00001d026549	1
Zm00001d026561	1
Zm00001d026562	1
Zm00001d026573	1
Zm00001d026594	1
Zm00001d026630	1
Zm00001d026633	1
Zm00001d026641	1
Zm00001d026651	1
Zm00001d026655	1
Zm00001d026662	1
Zm00001d026663	1
Zm00001d026669	1
Zm00001d026690	1
Zm00001d026706	1
Zm00001d026759	1
Zm00001d026840	1
Zm00001d026997	1
Zm00001d027036	1
Zm00001d027111	1
Zm00001d027155	1
Zm00001d027173	1
Zm00001d027259	1
Zm00001d027266	1
Zm00001d027337	1
Zm00001d027344	1
Zm00001d027354	1
Zm00001d027359	1
Zm00001d027363	1
Zm00001d027373	1
Zm00001d027375	1
Zm00001d027384	1
Zm00001d027389	1
Zm00001d027409	1
Zm00001d027416	1
Zm00001d027444	1
Zm00001d027455	1
Zm00001d027471	1
Zm00001d027477	1
Zm00001d027484	1
Zm00001d027488	1
Zm00001d027502	1
Zm00001d027504	1
Zm00001d027509	1
Zm00001d027511	1
Zm00001d027522	1
Zm00001d027525	1
Zm00001d027533	1
Zm00001d027570	1
Zm00001d027571	1
Zm00001d027588	1
Zm00001d027589	1
Zm00001d027597	1
Zm00001d027599	1
Zm00001d027607	1
Zm00001d027623	1
Zm00001d027636	1
Zm00001d027639	1
Zm00001d027667	1
Zm00001d027680	1
Zm00001d027701	1
Zm00001d027711	1
Zm00001d027721	1
Zm00001d027728	1
Zm00001d027734	1
Zm00001d027749	1
Zm00001d027756	1
Zm00001d027766	1
Zm00001d027802	1
Zm00001d027826	1
Zm00001d027837	1
Zm00001d027838	1
Zm00001d027841	1
Zm00001d027852	1
Zm00001d027871	1
Zm00001d027875	1
Zm00001d027877	1
Zm00001d027884	1
Zm00001d027892	1
Zm00001d027896	1
Zm00001d027921	1
Zm00001d027950	1
Zm00001d027957	1
Zm00001d027958	1
Zm00001d027988	1
Zm00001d027996	1
Zm00001d028003	1
Zm00001d028005	1
Zm00001d028006	1
Zm00001d028013	1
Zm00001d028045	1
Zm00001d028072	1
Zm00001d028073	1
Zm00001d028151	1
Zm00001d028182	1
Zm00001d028184	1
Zm00001d028188	1
Zm00001d028193	1
Zm00001d028195	1
Zm00001d028197	1
Zm00001d028205	1
Zm00001d028207	1
Zm00001d028227	1
Zm00001d028229	1
Zm00001d028231	1
Zm00001d028260	1
Zm00001d028294	1
Zm00001d028303	1
Zm00001d028304	1
Zm00001d028317	1
Zm00001d028344	1
Zm00001d028348	1
Zm00001d028363	1
Zm00001d028370	1
Zm00001d028384	1
Zm00001d028392	1
Zm00001d028399	1
Zm00001d028401	1
Zm00001d028405	1
Zm00001d028406	1
Zm00001d028453	1
Zm00001d028475	1
Zm00001d028493	1
Zm00001d028512	1
Zm00001d028514	1
Zm00001d028533	1
Zm00001d028540	1
Zm00001d028542	1
Zm00001d028562	1
Zm00001d028565	1
Zm00001d028566	1
Zm00001d028575	1
Zm00001d028590	1
Zm00001d028596	1
Zm00001d028599	1
Zm00001d028606	1
Zm00001d028608	1
Zm00001d028639	1
Zm00001d028647	1
Zm00001d028649	1
Zm00001d028653	1
Zm00001d028656	1
Zm00001d028664	1
Zm00001d028668	1
Zm00001d028669	1
Zm00001d028670	1
Zm00001d028672	1
Zm00001d028676	1
Zm00001d028679	1
Zm00001d028690	1
Zm00001d028705	1
Zm00001d028711	1
Zm00001d028714	1
Zm00001d028731	1
Zm00001d028744	1
Zm00001d028746	1
Zm00001d028750	1
Zm00001d028752	1
Zm00001d028755	1
Zm00001d028796	1
Zm00001d028802	1
Zm00001d028824	1
Zm00001d028840	1
Zm00001d028841	1
Zm00001d028866	1
Zm00001d028880	1
Zm00001d028902	1
Zm00001d028905	1
Zm00001d028951	1
Zm00001d028955	1
Zm00001d028958	1
Zm00001d028963	1
Zm00001d028981	1
Zm00001d028986	1
Zm00001d029010	1
Zm00001d029014	1
Zm00001d029030	1
Zm00001d029041	1
Zm00001d029051	1
Zm00001d029062	1
Zm00001d029084	1
Zm00001d029126	1
Zm00001d029164	1
Zm00001d029189	1
Zm00001d029197	1
Zm00001d029209	1
Zm00001d029214	1
Zm00001d029218	1
Zm00001d029238	1
Zm00001d029260	1
Zm00001d029281	1
Zm00001d029290	1
Zm00001d029293	1
Zm00001d029321	1
Zm00001d029388	1
Zm00001d029416	1
Zm00001d029417	1
Zm00001d029420	1
Zm00001d029424	1
Zm00001d029443	1
Zm00001d029448	1
Zm00001d029476	1
Zm00001d029515	1
Zm00001d029516	1
Zm00001d029519	1
Zm00001d029539	1
Zm00001d029572	1
Zm00001d029583	1
Zm00001d029597	1
Zm00001d029604	1
Zm00001d029608	1
Zm00001d029619	1
Zm00001d029625	1
Zm00001d029631	1
Zm00001d029636	1
Zm00001d029654	1
Zm00001d029675	1
Zm00001d029676	1
Zm00001d029701	1
Zm00001d029721	1
Zm00001d029733	1
Zm00001d029753	1
Zm00001d029757	1
Zm00001d029808	1
Zm00001d029822	1
Zm00001d029826	1
Zm00001d029835	1
Zm00001d029847	1
Zm00001d029855	1
Zm00001d029860	1
Zm00001d029865	1
Zm00001d029868	1
Zm00001d029884	1
Zm00001d029888	1
Zm00001d029892	1
Zm00001d029903	1
Zm00001d029922	1
Zm00001d029932	1
Zm00001d029965	1
Zm00001d030019	1
Zm00001d030023	1
Zm00001d030028	1
Zm00001d030037	1
Zm00001d030053	1
Zm00001d030080	1
Zm00001d030101	1
Zm00001d030126	1
Zm00001d030138	1
Zm00001d030148	1
Zm00001d030159	1
Zm00001d030163	1
Zm00001d030165	1
Zm00001d030173	1
Zm00001d030177	1
Zm00001d030235	1
Zm00001d030339	1
Zm00001d030348	1
Zm00001d030366	1
Zm00001d030411	1
Zm00001d030496	1
Zm00001d030509	1
Zm00001d030530	1
Zm00001d030542	1
Zm00001d030549	1
Zm00001d030573	1
Zm00001d030620	1
Zm00001d030652	1
Zm00001d030665	1
Zm00001d030694	1
Zm00001d030727	1
Zm00001d030739	1
Zm00001d030770	1
Zm00001d030819	1
Zm00001d030832	1
Zm00001d030833	1
Zm00001d030851	1
Zm00001d030864	1
Zm00001d030867	1
Zm00001d030888	1
Zm00001d030893	1
Zm00001d030895	1
Zm00001d030938	1
Zm00001d030939	1
Zm00001d030958	1
Zm00001d031014	1
Zm00001d031053	1
Zm00001d031061	1
Zm00001d031071	1
Zm00001d031074	1
Zm00001d031109	1
Zm00001d031120	1
Zm00001d031128	1
Zm00001d031132	1
Zm00001d031179	1
Zm00001d031182	1
Zm00001d031184	1
Zm00001d031191	1
Zm00001d031201	1
Zm00001d031203	1
Zm00001d031204	1
Zm00001d031212	1
Zm00001d031213	1
Zm00001d031227	1
Zm00001d031244	1
Zm00001d031253	1
Zm00001d031259	1
Zm00001d031264	1
Zm00001d031269	1
Zm00001d031273	1
Zm00001d031311	1
Zm00001d031317	1
Zm00001d031349	1
Zm00001d031421	1
Zm00001d031430	1
Zm00001d031441	1
Zm00001d031445	1
Zm00001d031451	1
Zm00001d031484	1
Zm00001d031530	1
Zm00001d031549	1
Zm00001d031554	1
Zm00001d031562	1
Zm00001d031580	1
Zm00001d031589	1
Zm00001d031621	1
Zm00001d031625	1
Zm00001d031639	1
Zm00001d031647	1
Zm00001d031665	1
Zm00001d031674	1
Zm00001d031676	1
Zm00001d031684	1
Zm00001d031688	1
Zm00001d031689	1
Zm00001d031726	1
Zm00001d031741	1
Zm00001d031777	1
Zm00001d031785	1
Zm00001d031817	1
Zm00001d031825	1
Zm00001d031850	1
Zm00001d031852	1
Zm00001d031856	1
Zm00001d031880	1
Zm00001d031892	1
Zm00001d031898	1
Zm00001d031899	1
Zm00001d031913	1
Zm00001d031929	1
Zm00001d031933	1
Zm00001d031943	1
Zm00001d031946	1
Zm00001d031952	1
Zm00001d031963	1
Zm00001d031967	1
Zm00001d031994	1
Zm00001d032003	1
Zm00001d032008	1
Zm00001d032010	1
Zm00001d032040	1
Zm00001d032049	1
Zm00001d032073	1
Zm00001d032081	1
Zm00001d032123	1
Zm00001d032131	1
Zm00001d032132	1
Zm00001d032148	1
Zm00001d032153	1
Zm00001d032197	1
Zm00001d032250	1
Zm00001d032293	1
Zm00001d032297	1
Zm00001d032300	1
Zm00001d032307	1
Zm00001d032310	1
Zm00001d032318	1
Zm00001d032344	1
Zm00001d032353	1
Zm00001d032357	1
Zm00001d032361	1
Zm00001d032380	1
Zm00001d032383	1
Zm00001d032402	1
Zm00001d032410	1
Zm00001d032423	1
Zm00001d032435	1
Zm00001d032449	1
Zm00001d032453	1
Zm00001d032455	1
Zm00001d032457	1
Zm00001d032527	1
Zm00001d032563	1
Zm00001d032578	1
Zm00001d032621	1
Zm00001d032649	1
Zm00001d032685	1
Zm00001d032695	1
Zm00001d032710	1
Zm00001d032744	1
Zm00001d032750	1
Zm00001d032805	1
Zm00001d032831	1
Zm00001d032844	1
Zm00001d032902	1
Zm00001d032904	1
Zm00001d032991	1
Zm00001d033003	1
Zm00001d033012	1
Zm00001d033039	1
Zm00001d033054	1
Zm00001d033055	1
Zm00001d033088	1
Zm00001d033092	1
Zm00001d033110	1
Zm00001d033112	1
Zm00001d033169	1
Zm00001d033193	1
Zm00001d033205	1
Zm00001d033213	1
Zm00001d033221	1
Zm00001d033231	1
Zm00001d033273	1
Zm00001d033275	1
Zm00001d033292	1
Zm00001d033316	1
Zm00001d033324	1
Zm00001d033365	1
Zm00001d033371	1
Zm00001d033378	1
[truncated: 31,311 more rows]
