# Supplementary material for: Multi-Omics Analyses Reveal Systemic Insights into Maize Vivipary
Source: Plants (Basel). 2021 Nov 12;10(11):2437. doi: 10.3390/plants10112437 (PMC8618366; doi:10.3390/plants10112437)
Supplement: Supplementary file 1 [file plants-10-02437-s001.zip › Supplementary Table S4. GO categories analysis of the genes in Module 1.xlsx]

## Sheet: Sheet1
Table S4 GO categories analysis of the genes in Module 1
GO term	Description	Number in input list	Number in BG/Ref	p-value	FDR
GO:0065007	biological regulation	2186	25239	0.0085	0.0085
GO:0050896	response to stimulus	2128	22704	1.3e-14	1.3e-14
GO:0050789	regulation of biological process	2042	23410	0.004	0.004
GO:0009058	biosynthetic process	1774	20332	0.012	0.012
GO:0050794	regulation of cellular process	1714	19579	0.0088	0.0088
GO:0044249	cellular biosynthetic process	1635	18699	0.014	0.014
GO:0032501	multicellular organismal process	1591	16632	2.5e-11	2.5e-11
GO:0032502	developmental process	1566	16379	5.4e-11	5.4e-11
GO:0048856	anatomical structure development	1401	13917	4.7e-16	4.7e-16
GO:0016043	cellular component organization	1304	14143	2.6e-05	2.6e-05
GO:0007275	multicellular organism development	1274	12465	4.6e-16	4.6e-16
GO:0019538	protein metabolic process	1247	13852	0.0016	0.0016
GO:0051179	localization	1240	12018	9.5e-17	9.5e-17
GO:0006950	response to stress	1160	12007	2.5e-08	2.5e-08
GO:0044267	cellular protein metabolic process	1140	12390	0.00018	0.00018
GO:0051234	establishment of localization	1086	10218	1.2e-17	1.2e-17
GO:0006810	transport	1035	9455	3.2e-20	3.2e-20
GO:0006464	cellular protein modification process	832	8892	0.00037	0.00037
GO:0007154	cell communication	802	7931	1.6e-08	1.6e-08
GO:0009056	catabolic process	738	6365	6.5e-19	6.5e-19
GO:0009628	response to abiotic stimulus	733	5674	1.8e-30	1.8e-30
GO:0007165	signal transduction	709	7006	1.4e-07	1.4e-07
GO:0000003	reproduction	600	5342	8.3e-13	8.3e-13
GO:0009653	anatomical structure morphogenesis	572	4749	2.6e-17	2.6e-17
GO:0022414	reproductive process	563	4935	4.7e-13	4.7e-13
GO:0048869	cellular developmental process	539	4685	4.7e-13	4.7e-13
GO:0009719	response to endogenous stimulus	525	4462	3.3e-14	3.3e-14
GO:0051704	multi-organism process	523	4833	5.1e-09	5.1e-09
GO:0009605	response to external stimulus	512	4265	3.3e-15	3.3e-15
GO:0005975	carbohydrate metabolic process	505	4161	9.3e-16	9.3e-16
GO:0009791	post-embryonic development	503	4254	6.2e-14	6.2e-14
GO:0006629	lipid metabolic process	474	4009	3.9e-13	3.9e-13
GO:0003006	developmental process involved in reproduction	461	3998	2.5e-11	2.5e-11
GO:0065008	regulation of biological quality	432	4509	0.0031	0.0031
GO:0030154	cell differentiation	393	3301	2.5e-11	2.5e-11
GO:0048608	reproductive structure development	373	3139	1.1e-10	1.1e-10
GO:0009607	response to biotic stimulus	361	3201	4.3e-08	4.3e-08
GO:0040007	growth	302	2046	6.1e-19	6.1e-19
GO:0007049	cell cycle	280	2584	2.5e-05	2.5e-05
GO:0019748	secondary metabolic process	233	1706	9.6e-12	9.6e-12
GO:0016049	cell growth	222	1386	1.6e-17	1.6e-17
GO:0006091	generation of precursor metabolites and energy	200	1278	5.3e-15	5.3e-15
GO:0009908	flower development	200	1657	1.2e-06	1.2e-06
GO:0008219	cell death	185	1410	2e-08	2e-08
GO:0009790	embryo development	179	1630	0.00041	0.00041
GO:0019725	cellular homeostasis	120	982	9.9e-05	9.9e-05
GO:0009991	response to extracellular stimulus	97	740	4.7e-05	4.7e-05
GO:0015979	photosynthesis	93	585	5.6e-08	5.6e-08
GO:0009856	pollination	91	728	0.00034	0.00034
GO:0032535	regulation of cellular component size	68	392	2.1e-07	2.1e-07
GO:0090066	regulation of anatomical structure size	68	397	3.2e-07	3.2e-07
GO:0009606	tropism	43	300	0.0012	0.0012
GO:0008361	regulation of cell size	31	163	9.4e-05	9.4e-05
GO:0009838	abscission	14	96	0.045	0.045
