# Supplementary material for: Multi-Omics Analyses Reveal Systemic Insights into Maize Vivipary
Source: Plants (Basel). 2021 Nov 12;10(11):2437. doi: 10.3390/plants10112437 (PMC8618366; doi:10.3390/plants10112437)
Supplement: Supplementary file 1 [file plants-10-02437-s001.zip › Supplementary Table S5. The commonly up- and downregulated genes in seven vivipary mutants.xlsx]

## Sheet: sheet1
Table S5. The commonly up- and down-regulated genes in seven vivipary mutants
Gene	Log2 Fold Change: (vp1 mut) / (vp1 WT)	Log2 Fold Change: (vp2 mut) / (vp2 WT)	Log2 Fold Change: (vp5 mut) / (vp5 WT)	Log2 Fold Change: (vp8 mut) / (vp8 WT)	Log2 Fold Change: (vp9 mut) / (vp9 WT)	Log2 Fold Change: (vp-wl2 mut) / (vp-wl2 WT)	Log2 Fold Change: (vp15 mut) / (vp15 WT)
Zm00001d048709	16.3495	13.9338	12.8742	7.13819	13.0256	12.3124	12.3149
Zm00001d029814	13.2894	12.9791	12.6523	11.1008	10.726	9.75741	9.8454
Zm00001d032083	12.9394	9.06295	8.65995	6.09173	10.26	7.25977	11.0953
Zm00001d023994	12.3364	10.3851	10.1155	7.87574	12.047	11.6894	13.174
Zm00001d039040	12.3013	8.66254	6.08606	10.3497	7.94351	9.92467	11.976
Zm00001d051174	12.0912	8.15465	9.30708	7.96768	8.85914	8.43552	8.78396
Zm00001d048710	12.0156	13.4622	8.26283	4.75379	8.43206	8.37506	9.67558
Zm00001d003712	11.8557	10.4871	10.5906	11.7431	9.45652	7.57264	9.5943
Zm00001d001820	11.6156	7.81866	9.67962	8.98964	8.62475	11.2635	9.81425
Zm00001d002094	11.5268	8.53473	6.95427	5.36928	12.5383	9.0001	8.61677
Zm00001d024000	11.1161	10.381	10.2336	7.00279	11.5965	11.2196	12.997
Zm00001d006195	11.0997	9.21482	9.78122	6.51763	9.61217	7.64051	11.1071
Zm00001d025018	11.0865	11.3354	7.90629	6.29757	9.17756	9.36729	12.4102
Zm00001d047117	10.543	10.7721	9.44994	7.01405	11.1954	7.19093	8.6094
Zm00001d020957	10.3425	6.84246	6.47755	6.02848	6.64675	5.73544	7.30657
Zm00001d034978	10.3297	10.113	8.39432	7.04698	8.20606	6.3987	6.78699
Zm00001d004843	10.1523	11.0102	11.9656	6.7585	10.9076	9.16664	11.4748
Zm00001d039634	9.98183	7.84948	6.87571	7.1566	9.43675	7.80896	8.65427
Zm00001d033304	9.92736	9.0592	8.00069	4.37947	7.52916	4.29024	7.90008
Zm00001d046786	9.90819	7.2097	7.32828	5.42874	5.00016	6.80003	9.54073
Zm00001d046297	9.86184	10.957	9.27731	12.1646	9.98984	8.0264	8.79428
Zm00001d004626	9.75957	7.40857	8.65556	5.24755	11.3274	8.06708	5.96247
Zm00001d047089	9.7181	8.44799	9.55264	7.44011	8.86924	9.40011	11.0411
Zm00001d036118	9.69731	7.75267	5.20028	5.83354	11.4463	7.21141	10.287
Zm00001d026160	9.67747	8.48085	7.85383	6.65434	9.7868	8.17726	8.59646
Zm00001d047116	9.67224	9.19139	8.58817	6.7072	10.4084	7.27462	7.99508
Zm00001d008645	9.6457	8.42494	8.85602	9.44081	8.37566	8.59155	10.5759
Zm00001d024027	9.64319	3.846	5.11112	6.10584	6.29736	4.36018	6.95798
Zm00001d035859	9.62748	8.45537	5.55533	5.25164	6.15413	5.84082	6.67023
Zm00001d039542	9.6184	8.41561	6.32804	5.29679	6.11089	6.34538	6.10911
Zm00001d049387	9.55479	10.4429	8.75777	7.62772	8.18064	8.75943	7.15229
Zm00001d032132	9.55413	7.34055	7.13995	4.80517	9.33598	7.34109	8.96482
Zm00001d018628	9.51466	7.3249	6.77655	4.59898	5.17095	4.41598	6.1621
Zm00001d004689	9.50551	8.19571	3.8241	9.47542	7.91445	7.46176	6.35829
Zm00001d003429	9.49936	7.29175	4.29221	8.84242	5.91047	7.66971	8.0994
Zm00001d049407	9.46227	8.75058	5.89833	2.87294	6.79935	6.44023	6.07245
Zm00001d020008	9.16433	8.02202	6.91039	4.43637	5.46225	4.82328	8.01593
Zm00001d034461	9.14418	4.7141	5.04402	7.52972	8.30078	6.14685	5.23447
Zm00001d051695	9.14313	7.83244	6.24233	5.80072	8.48712	8.15721	7.31928
Zm00001d035390	9.13211	7.29948	8.16341	7.93091	6.0542	6.48368	8.82019
Zm00001d020732	9.12696	5.51743	2.81885	4.04023	6.44036	3.12167	6.51735
Zm00001d053171	9.11037	6.36904	7.79527	6.89043	7.07512	6.51094	7.12407
Zm00001d053004	9.03857	7.64587	5.95711	6.59053	6.69452	8.65671	7.30867
Zm00001d048711	9.01103	6.44292	6.21205	3.63956	6.80822	6.04504	7.64027
Zm00001d015385	9.00801	8.77609	7.30597	6.47032	6.22212	8.36849	7.26387
Zm00001d002550	8.98512	6.60553	5.98072	5.26564	3.50278	4.54923	4.63512
Zm00001d044762	8.97179	8.0247	8.36473	9.13993	9.449	8.31024	8.61714
Zm00001d022630	8.96979	4.87025	4.34907	8.59952	5.16321	7.43148	7.40907
Zm00001d047252	8.92088	8.60516	6.71224	9.12393	9.29891	8.90139	7.33017
Zm00001d014947	8.88589	8.48559	7.53522	4.13354	7.33191	5.78147	8.07951
Zm00001d024886	8.87767	5.5186	3.54466	4.91383	5.08193	5.96462	7.37081
Zm00001d039118	8.86269	5.89331	7.73379	7.95093	8.24758	7.43543	8.65633
Zm00001d047090	8.85047	8.00721	10.0476	8.54343	11.0669	10.7026	9.67348
Zm00001d051693	8.84706	3.53936	4.2761	4.4222	6.67956	5.2838	6.29105
Zm00001d053675	8.76405	7.51787	5.85688	7.29648	7.24878	7.94135	9.19591
Zm00001d026436	8.613	8.87014	5.27408	3.74442	6.77421	6.25088	8.99003
Zm00001d021386	8.59527	5.45629	7.4369	4.64118	7.76457	5.86564	5.84795
Zm00001d013468	8.54916	6.591	5.85534	3.55547	8.05701	4.90769	7.36191
Zm00001d011063	8.54528	8.53118	10.4552	10.1466	8.52349	7.08098	7.4836
Zm00001d029922	8.51866	6.01063	5.12241	4.86577	5.49279	4.52536	6.26841
Zm00001d024802	8.33532	7.64444	8.76959	8.55084	7.9498	7.99243	9.16114
Zm00001d007311	8.21151	5.47038	7.71342	5.8837	4.90691	4.80508	4.84643
Zm00001d048370	8.20243	6.96755	7.79932	4.2489	3.67321	3.34435	4.64456
Zm00001d039770	8.19608	4.45688	7.59891	3.47125	6.06339	3.56781	3.48225
Zm00001d003162	8.18938	8.15846	8.2565	4.44609	5.84343	5.05892	5.52597
Zm00001d052651	8.16297	5.69466	4.77461	5.02415	6.9363	6.27561	8.68941
Zm00001d004248	8.14729	5.79078	6.44058	4.10045	6.13688	5.99972	5.90317
Zm00001d023869	8.1441	5.97368	8.88023	7.25493	7.98092	8.65164	9.53524
Zm00001d028601	8.1359	4.40511	6.63659	3.63474	5.40295	4.99685	3.14077
Zm00001d052409	8.12126	5.32744	4.79252	4.37107	3.47684	2.93417	3.8258
Zm00001d005391	8.1187	9.92613	5.49493	4.83414	6.30823	6.22434	5.65402
Zm00001d029195	8.02027	8.98523	7.58609	4.54271	6.70362	7.75923	9.89283
Zm00001d052673	7.9768	9.55184	5.98083	11.3153	6.60101	7.83606	6.49294
Zm00001d040545	7.92918	6.31668	6.1151	4.91054	9.15858	8.34077	8.9457
Zm00001d039735	7.89174	2.72193	3.36621	3.47942	5.15349	3.56944	3.80185
Zm00001d002999	7.82169	3.57725	4.9386	3.86127	4.15131	4.62134	7.03221
Zm00001d036069	7.81997	5.03901	3.88425	4.03604	5.38024	5.78648	6.11304
Zm00001d033862	7.75877	5.92431	9.28459	5.27174	9.37395	6.4066	9.20718
Zm00001d047114	7.72797	8.84109	9.23873	4.85006	8.8453	4.64964	5.58053
Zm00001d014341	7.6852	5.47527	5.16056	4.31003	5.72775	5.57305	3.49318
Zm00001d048312	7.66776	3.24699	2.90232	2.23715	5.67203	4.17227	6.51101
Zm00001d008706	7.66053	8.00756	6.78173	6.85452	7.06119	7.60696	8.20976
Zm00001d031878	7.65294	6.04218	7.16403	7.23675	6.6087	5.57474	8.65574
Zm00001d042697	7.63275	6.63776	5.58011	8.33244	6.89696	5.09112	7.04652
Zm00001d011789	7.60741	6.01686	6.64553	6.0821	4.95066	5.30995	6.04791
Zm00001d007073	7.60709	5.39881	7.03449	4.56143	5.28576	5.23429	6.93279
Zm00001d035561	7.58534	7.00758	5.06852	3.47064	4.72177	3.54404	4.11827
Zm00001d037383	7.48981	10.1972	7.35514	9.51664	10.2704	9.31059	6.77939
Zm00001d029241	7.47289	4.45483	3.26268	4.74273	5.95228	6.10092	3.31792
Zm00001d003830	7.46889	7.79859	4.71136	4.721	6.06023	3.6898	5.91771
Zm00001d015921	7.4441	7.37605	5.72642	3.86457	7.33715	5.2655	6.26796
Zm00001d007857	7.43901	9.74188	7.19413	5.67207	7.88503	7.50522	7.76454
Zm00001d005446	7.43406	9.15888	6.96493	7.19923	7.17979	7.60807	7.24276
Zm00001d046530	7.4243	5.62774	4.58725	5.35564	5.4217	3.89891	5.22225
Zm00001d028399	7.41137	3.39487	4.55632	3.88176	4.27679	4.20589	5.96705
Zm00001d011840	7.40794	7.33708	6.91538	6.32497	7.3663	5.60074	8.57274
Zm00001d024382	7.39562	9.27666	6.65804	5.67397	7.31619	6.09261	6.76223
Zm00001d035604	7.38721	5.62167	6.36387	9.1433	4.67857	6.52996	4.75636
Zm00001d040837	7.37375	5.7699	7.11169	7.21349	6.54893	6.35151	7.25824
Zm00001d036370	7.36815	6.13247	7.16912	5.97061	6.69494	5.05946	7.6374
Zm00001d011461	7.36707	7.55579	5.2051	8.50189	6.2611	7.61222	5.15727
Zm00001d016857	7.36442	7.92007	8.55907	5.18265	6.61681	3.85621	6.89118
Zm00001d002406	7.35976	5.84102	2.56132	5.47825	5.60258	5.0251	5.37058
Zm00001d022516	7.35739	5.46721	6.29849	5.98254	5.64208	4.86291	6.55125
Zm00001d025333	7.35635	5.04405	4.26442	3.07551	4.82049	4.2393	6.09088
Zm00001d034107	7.34823	4.46559	4.31407	2.90042	5.27487	4.39788	6.11747
Zm00001d023592	7.33878	5.82639	6.76281	7.50631	7.03532	7.099	7.6068
Zm00001d044640	7.33501	7.56223	6.75471	5.03109	6.00524	6.14134	7.53773
Zm00001d028151	7.31426	6.89773	6.94819	2.99379	5.03162	4.46176	4.00859
Zm00001d034513	7.31334	4.7242	6.21134	3.94145	7.08986	5.40121	4.84198
Zm00001d034977	7.3128	5.72221	4.90921	3.82122	5.17858	4.66276	4.56546
Zm00001d007327	7.27608	5.60468	5.99857	2.79542	4.97689	5.29036	5.87019
Zm00001d051223	7.25747	8.14131	7.43942	5.66833	8.23723	7.2955	8.23909
Zm00001d021255	7.25394	7.16841	6.04341	4.13681	4.74734	7.76456	7.55695
Zm00001d038891	7.233	5.55916	5.51577	2.55889	5.40819	3.82855	4.91374
Zm00001d005895	7.22246	6.32704	8.51681	5.60274	7.61474	6.34762	8.41204
Zm00001d037513	7.19824	8.35871	6.5243	3.40986	7.49271	5.47962	6.30584
Zm00001d030165	7.19753	6.21325	4.42248	4.96457	6.89266	5.73544	7.90698
Zm00001d042540	7.19693	3.89529	2.53124	3.50611	2.94837	2.92471	4.94264
Zm00001d042541	7.17006	3.49778	2.91862	3.64544	2.73462	3.06728	5.38809
Zm00001d021763	7.1521	9.7717	7.80764	9.65807	4.47592	7.59621	8.15312
Zm00001d048985	7.14419	4.05134	3.66071	2.42305	4.60828	2.94009	3.51242
Zm00001d018282	7.13524	5.12689	4.06086	3.27874	5.18927	5.09392	4.45607
Zm00001d047942	7.10122	5.4753	6.2839	4.07802	5.25347	4.52381	5.51434
Zm00001d017494	7.09737	9.53338	9.45306	8.09657	10.8583	10.1666	10.2562
Zm00001d038514	7.09069	5.24908	5.98677	3.43998	6.91833	4.25453	6.52105
Zm00001d005821	7.06517	7.59507	6.55307	8.14944	6.71941	6.56049	6.3971
Zm00001d047938	7.06184	4.53388	4.31958	3.07223	4.5278	3.70445	4.96327
Zm00001d012535	7.04725	5.23808	4.18581	5.35518	3.87332	5.73613	9.21296
Zm00001d040034	7.0324	4.01565	3.97919	2.61283	5.10747	4.52129	6.39118
Zm00001d018244	7.02843	7.05716	6.18957	3.70762	3.81795	4.42117	6.94779
Zm00001d044579	7.01751	5.2634	2.05148	5.26311	5.2413	4.77081	7.58756
Zm00001d041611	7.01429	5.42245	4.85484	4.26826	5.98578	7.41353	5.10144
Zm00001d008628	6.98535	7.41779	7.14826	5.38469	4.6413	3.35204	5.23971
Zm00001d039310	6.96078	5.73865	5.16581	5.3873	5.24088	4.8025	6.81103
Zm00001d041732	6.9496	3.71564	4.29756	3.57261	5.81411	5.68423	4.867
Zm00001d051362	6.93801	7.29807	6.54084	5.00648	6.29509	5.15258	6.75252
Zm00001d035195	6.93093	5.79546	7.26	5.59651	5.54337	4.29872	5.16897
Zm00001d024885	6.91775	3.10194	1.49555	3.22237	4.02505	4.39424	5.0349
Zm00001d009510	6.91336	5.72147	5.47634	3.29044	4.69753	5.57924	6.80253
Zm00001d035562	6.89627	7.17645	5.66138	3.51341	5.39827	4.18376	4.44452
Zm00001d048611	6.88289	4.62988	5.33886	5.75841	4.32393	4.13157	5.04621
Zm00001d009071	6.87311	6.02269	5.97134	8.41324	7.49343	4.45558	5.81252
Zm00001d043419	6.85983	6.8028	5.8008	7.51711	7.06709	8.69706	8.38368
Zm00001d012808	6.8268	6.35243	5.32443	7.12089	7.14434	6.77197	6.36628
Zm00001d009568	6.81725	3.00701	4.50571	3.30308	3.70154	2.86992	5.22566
Zm00001d020757	6.81417	5.46287	5.77767	5.49445	5.21492	5.61018	6.55589
Zm00001d032144	6.80408	7.09565	4.96759	5.83159	4.97925	3.68404	8.13074
Zm00001d048598	6.77824	5.3575	5.33952	6.42998	8.51478	7.47517	8.53483
Zm00001d017069	6.7725	3.22607	4.49213	3.87293	4.84279	4.90965	3.68735
Zm00001d029970	6.76661	7.0007	5.36808	3.49399	7.02196	6.7814	6.53765
Zm00001d037792	6.76039	6.05571	4.99381	4.609	5.81663	4.70176	7.30745
Zm00001d022530	6.75178	5.21056	3.45809	5.62617	3.73929	3.98343	8.05129
Zm00001d001857	6.73145	2.20872	3.44261	2.59677	4.8318	2.66013	4.6009
Zm00001d014559	6.726	6.50905	5.53138	3.80706	6.46964	5.67525	5.13197
Zm00001d017998	6.72212	5.10968	4.6161	4.48671	5.36424	4.97628	5.29528
Zm00001d039256	6.71744	4.23271	5.06794	3.35563	4.80986	3.90085	4.10456
Zm00001d023677	6.71228	7.38281	3.84817	7.11368	5.21074	6.77715	5.53384
Zm00001d014060	6.69627	7.14097	5.72427	5.96209	8.15853	6.72349	5.78741
Zm00001d050553	6.66918	6.78038	5.3069	5.8858	4.03645	4.51619	7.31766
Zm00001d032233	6.65635	4.80665	6.40221	3.80225	6.88596	4.28134	6.74822
Zm00001d002446	6.65345	4.33872	3.77761	4.52954	4.45155	5.71454	9.63009
Zm00001d046134	6.64656	7.49922	6.43775	4.36649	9.3885	5.88159	7.48087
Zm00001d015715	6.64188	7.21843	5.80311	4.84046	7.21535	6.83309	9.24613
Zm00001d036072	6.6393	4.53782	3.00522	5.01036	4.07815	3.64964	5.90267
Zm00001d021703	6.63701	8.79338	4.82807	5.27731	5.27288	5.93738	6.7256
Zm00001d048623	6.63033	3.00533	4.82157	2.56921	3.45644	3.14997	3.90438
Zm00001d029387	6.62199	8.07259	7.45686	8.34931	5.27848	8.08597	7.99046
Zm00001d040777	6.60984	7.30102	6.31964	4.10082	7.10151	7.65027	7.8442
Zm00001d041790	6.59771	4.11201	4.27068	3.43918	5.39356	3.81715	4.87162
Zm00001d007331	6.57842	3.45968	2.81565	2.12478	3.15127	2.58346	5.20945
Zm00001d017778	6.57676	4.44022	5.31796	4.55781	6.05767	5.75674	6.20934
Zm00001d032197	6.5677	6.46954	3.18923	5.1111	4.73898	3.33932	3.77655
Zm00001d002754	6.54217	3.98606	3.522	3.98001	5.22992	5.55529	5.24002
Zm00001d039687	6.54166	4.90505	3.89364	3.09705	6.21253	3.42308	4.47481
Zm00001d045398	6.54027	4.81892	4.45163	5.23376	5.73544	4.38163	5.44326
Zm00001d024669	6.53676	6.33474	7.07374	6.19206	5.4267	7.2038	7.37746
Zm00001d022032	6.52976	6.13352	8.12021	5.97879	7.39979	5.85608	5.41149
Zm00001d044460	6.50783	3.31434	3.46342	3.80966	4.66431	2.83491	4.15641
Zm00001d033848	6.4942	4.40671	3.4333	1.9974	6.64411	4.91932	5.63515
Zm00001d043047	6.48967	8.83695	6.45149	3.87087	6.5094	6.30888	8.51118
Zm00001d013641	6.48545	7.56676	7.43418	5.87451	8.19992	7.11014	6.90209
Zm00001d036123	6.46374	6.56675	4.768	6.25951	5.99506	7.34274	9.36824
Zm00001d052318	6.45013	3.35893	3.47692	2.69142	4.72871	3.44778	4.50385
Zm00001d036255	6.44034	7.75684	7.31671	5.50937	8.67875	7.87915	8.21787
Zm00001d031657	6.42982	3.6577	2.85389	2.92003	3.55796	4.07275	7.28269
Zm00001d048705	6.42936	5.05955	4.18086	2.02784	4.53343	3.48204	4.16855
Zm00001d019560	6.42703	11.2731	7.87199	8.64513	9.64883	8.28068	8.53542
Zm00001d053880	6.40265	6.50273	4.8818	5.72466	5.92014	6.68236	6.45938
Zm00001d045558	6.39229	6.62478	5.36122	6.079	5.35598	5.36149	4.63183
Zm00001d009425	6.36648	8.63027	9.57364	5.64723	8.37551	6.94425	7.81527
Zm00001d001399	6.3598	9.17758	6.62198	3.58812	5.77818	7.04286	5.71769
Zm00001d008397	6.35753	4.30248	6.15844	4.08271	5.18426	6.38863	6.86413
Zm00001d011915	6.35224	8.38276	7.60927	6.41743	7.20234	5.71015	7.67576
Zm00001d003144	6.34086	6.95724	5.59929	7.33659	5.70625	6.0033	5.65641
Zm00001d024734	6.3309	4.10718	5.93536	4.26192	4.58363	4.08542	4.01245
Zm00001d005775	6.27235	5.29022	5.75069	6.83437	6.03738	7.65655	8.29135
Zm00001d032854	6.25181	7.5526	6.97541	6.68827	7.42498	6.21669	8.25355
Zm00001d040422	6.23531	5.47413	4.59362	4.548	4.79444	4.87408	4.87965
Zm00001d007255	6.20167	6.55003	5.31034	6.85749	4.86653	5.74559	9.26592
Zm00001d049870	6.17302	6.18758	2.42937	2.71206	5.33111	4.99069	3.88799
Zm00001d017279	6.16359	4.48045	2.8315	4.2819	9.28811	4.68501	5.97454
Zm00001d048837	6.15279	1.83513	2.2247	1.84567	2.87233	2.81258	4.38786
Zm00001d029903	6.14274	3.71705	5.01122	6.41647	6.75966	4.459	8.65475
Zm00001d042936	6.13904	7.79411	7.53531	4.45198	5.9588	7.35168	7.94503
Zm00001d029388	6.128	6.78545	5.69657	4.35279	5.29007	5.60186	6.3472
Zm00001d048962	6.12452	2.12575	2.57611	3.23759	3.58467	4.17719	4.26019
Zm00001d040780	6.10048	7.32575	4.43339	2.76	5.09992	5.7087	6.88614
Zm00001d016031	6.09128	4.45994	3.8273	2.46463	6.08377	4.55706	5.93585
Zm00001d006587	6.09087	9.75103	6.79261	3.48665	5.82377	4.75626	4.68563
Zm00001d040253	6.07788	3.94252	5.37487	3.13401	3.50124	3.00782	4.64797
Zm00001d053965	6.07586	9.85009	6.95207	6.58503	5.65743	4.51876	5.42063
Zm00001d050457	6.06377	5.30755	3.76061	3.72171	3.91227	3.6597	5.60053
Zm00001d028744	6.05399	1.59803	4.46734	5.67568	6.45242	4.27743	4.09207
Zm00001d007830	6.04023	6.0165	6.17306	4.60744	5.43998	4.36207	4.4004
Zm00001d049544	6.00325	5.77562	6.56841	4.43053	4.49332	4.55202	5.21349
Zm00001d035835	5.99986	3.77352	3.58026	2.74419	5.1224	4.74786	5.23849
Zm00001d036616	5.98809	8.42647	4.06651	3.55942	6.46629	6.08266	6.56166
Zm00001d002286	5.95553	5.10284	4.61903	3.64521	3.87923	3.52539	8.25748
Zm00001d024281	5.95463	4.06488	2.05217	2.87459	4.03609	3.90946	5.04178
Zm00001d036366	5.95263	4.87037	3.15295	3.54642	4.06948	4.837	9.5591
Zm00001d024952	5.93629	3.58562	3.36861	3.71627	5.47915	4.55219	5.27397
Zm00001d018030	5.93529	5.38485	4.69072	5.41799	3.65117	5.55913	5.45665
Zm00001d021938	5.93311	7.44492	5.45487	4.80992	5.63625	5.22919	6.81917
Zm00001d045463	5.9224	6.21836	7.51846	5.88628	7.29508	5.06573	7.75321
Zm00001d021017	5.917	5.71671	6.42646	5.41208	5.61539	5.9136	5.70214
Zm00001d018708	5.91114	2.47413	3.16101	5.18083	5.54021	4.41312	6.38006
Zm00001d005018	5.9057	4.94842	4.12617	2.87543	4.11424	3.37611	3.35291
Zm00001d045905	5.90548	6.37267	3.57745	2.94483	4.13473	4.69804	4.95521
Zm00001d052769	5.90437	6.76262	5.18495	7.88633	8.27524	7.68587	9.41364
Zm00001d051872	5.90062	3.29459	3.79811	4.38146	4.80501	4.23305	5.31738
Zm00001d013522	5.89911	7.99051	4.86905	3.16886	4.69707	3.48023	4.47098
Zm00001d013370	5.89622	3.18835	3.80131	4.69518	5.61765	4.80949	6.59137
Zm00001d030130	5.89138	4.80671	4.64256	3.04364	4.02009	2.85383	4.40801
Zm00001d006626	5.88849	6.49336	5.39989	5.08322	4.76475	4.554	7.76868
Zm00001d002898	5.87841	6.08728	4.30902	5.40443	3.65991	4.75096	6.00333
Zm00001d049178	5.87708	3.45204	4.10381	2.91954	5.24384	2.85133	2.2635
Zm00001d029859	5.87072	6.22367	4.44051	3.19291	5.62597	5.25867	7.34412
Zm00001d044763	5.86136	7.14546	6.66885	6.2851	6.78966	7.87623	7.27108
Zm00001d011833	5.85761	5.86245	4.75316	4.84948	6.48187	7.61812	6.88558
Zm00001d021268	5.85042	3.02002	4.58075	2.73303	3.97539	3.94469	4.46657
Zm00001d046004	5.84339	3.40067	3.6977	4.21437	4.04207	4.02021	4.724
Zm00001d038181	5.84329	4.11738	4.93825	1.98465	5.67259	4.11539	5.73227
Zm00001d048984	5.84305	6.92324	7.64637	6.07049	6.45758	6.17177	5.49287
Zm00001d037205	5.83979	4.32943	5.15948	3.34223	3.23248	3.04861	4.82724
Zm00001d006882	5.83865	3.23849	2.82201	2.5085	4.64563	3.10619	5.39937
Zm00001d013612	5.8369	4.39033	4.46885	2.74835	4.91777	3.943	4.15441
Zm00001d050140	5.83347	5.11874	5.64694	5.03282	4.06146	6.6333	6.25944
Zm00001d052667	5.82565	4.98975	3.63286	2.63303	5.31506	4.97735	5.47819
Zm00001d043680	5.82139	6.83963	3.29521	2.9709	2.92654	3.55403	4.62414
Zm00001d017869	5.81463	4.81739	4.82101	3.63767	4.07298	3.17932	5.18773
Zm00001d044580	5.81042	5.75808	3.40575	5.1408	5.7783	7.53982	5.7186
Zm00001d041645	5.7782	10.0183	5.30058	6.39914	4.44061	6.62851	4.59905
Zm00001d029625	5.76823	4.89582	5.40441	3.24266	3.82073	4.11746	4.43142
Zm00001d050893	5.76441	3.52218	5.185	4.19935	3.20518	2.79924	3.89419
Zm00001d029356	5.76283	6.93542	3.30156	3.84507	5.91589	4.47166	7.81026
Zm00001d047814	5.75984	1.88137	2.87122	2.48006	3.55434	1.44047	2.58852
Zm00001d053151	5.73195	4.63871	5.07688	4.58603	4.98849	4.09569	4.62726
Zm00001d041609	5.70961	3.7821	3.81522	2.33341	4.2538	4.05277	3.86749
Zm00001d019450	5.69978	6.89975	7.47918	7.79945	7.78381	5.3515	6.36515
Zm00001d051908	5.69229	3.60183	2.62472	3.66042	2.54261	3.85261	4.84065
Zm00001d052034	5.69026	9.29676	6.38529	4.8658	6.60342	6.04574	6.24873
Zm00001d039414	5.68827	7.62522	6.10487	2.90247	5.22901	6.38088	10.5248
Zm00001d053068	5.67909	3.61226	5.39487	5.05444	6.00226	4.23717	6.14524
Zm00001d000407	5.62842	2.27158	4.14291	2.18749	2.90062	3.4276	3.85105
Zm00001d038048	5.61534	4.41976	4.23818	3.15022	5.59038	3.14054	6.42101
Zm00001d048841	5.61389	8.8649	5.82794	3.63064	4.18588	4.76905	7.83404
Zm00001d017951	5.611	4.3568	4.1154	4.50063	4.46939	4.74687	5.24557
Zm00001d014623	5.60769	6.39148	5.17829	2.79332	4.83608	5.99281	5.64461
Zm00001d053055	5.58767	3.84682	3.57912	2.62318	4.1939	1.87797	3.54271
Zm00001d045935	5.58235	4.31285	3.37834	3.29567	4.58263	3.90568	3.75948
Zm00001d013118	5.58065	4.51069	3.35124	1.89545	4.5804	4.88477	7.56877
Zm00001d021456	5.56524	4.13989	4.44824	1.89762	4.65406	3.76614	5.44591
Zm00001d028750	5.55619	5.40216	5.70886	4.27434	5.98273	5.76068	5.41405
Zm00001d009060	5.55478	5.15426	3.15743	2.92417	6.32394	4.90757	7.99742
Zm00001d039351	5.55374	4.02211	3.86661	3.7477	4.0362	3.58824	4.34506
Zm00001d011657	5.55261	7.71374	7.93914	5.29724	8.30592	7.39135	5.96774
Zm00001d050507	5.54447	7.01381	2.50951	3.82975	3.95469	4.24326	5.4368
Zm00001d026642	5.53023	5.1481	5.20816	1.86304	3.74613	2.01538	3.00528
Zm00001d051700	5.52914	4.70492	3.82902	4.08623	2.54247	4.07767	5.74471
Zm00001d053967	5.51486	2.27348	3.37443	2.24541	2.97071	2.63958	4.13967
Zm00001d030532	5.51069	4.21268	3.51843	3.62799	4.94847	5.4006	5.83364
Zm00001d035343	5.49963	3.14355	2.94928	6.33808	7.59306	3.20862	6.493
Zm00001d042449	5.49733	8.40959	7.01138	4.48261	6.88406	5.33009	6.7528
Zm00001d018744	5.48596	6.05329	4.02638	5.2648	4.70769	5.86653	6.33613
Zm00001d026628	5.47812	4.43748	5.23422	3.89869	3.27908	2.5695	5.59442
Zm00001d044864	5.47215	5.40959	3.54966	3.86379	3.18692	3.77375	5.43634
Zm00001d031665	5.46316	6.3976	3.60068	2.63198	3.67811	4.08024	7.96813
Zm00001d039621	5.44434	5.43455	4.3474	3.0411	4.9102	3.96661	7.60373
Zm00001d040364	5.44159	3.33111	2.81287	3.06531	3.93734	3.29321	4.23296
Zm00001d039907	5.39883	3.88225	2.4027	2.70657	5.45449	4.59136	4.0019
Zm00001d007157	5.36987	7.3593	5.41774	4.36451	4.15597	4.38541	4.62111
Zm00001d020497	5.36742	3.36584	2.40397	2.29475	4.41209	3.93277	3.84556
Zm00001d035682	5.36707	8.00523	6.76159	6.30281	7.09171	7.88537	6.9247
Zm00001d050099	5.32121	4.26416	5.68018	3.21145	5.2995	4.42739	4.6709
Zm00001d050346	5.31722	3.03984	4.84459	2.42555	3.87873	2.61065	4.37327
Zm00001d013268	5.31455	3.38823	3.01773	1.62521	4.06802	3.23254	4.41284
Zm00001d028230	5.30315	2.40215	3.00339	2.91721	3.39675	2.91931	3.4549
Zm00001d009506	5.29759	3.83904	4.55764	2.29235	4.52895	3.8784	3.60326
Zm00001d039786	5.28771	2.91137	2.26195	5.94849	3.53499	3.16296	3.96474
Zm00001d018150	5.27902	4.70218	3.16476	2.71981	4.11733	4.73491	4.39915
Zm00001d021457	5.26804	3.8672	3.29624	1.74009	4.00416	3.63694	5.38189
Zm00001d043614	5.26737	3.86681	3.92392	3.46621	2.93797	2.61831	4.85548
Zm00001d038020	5.26208	2.5348	2.82302	2.8879	2.01859	2.11932	3.33961
Zm00001d047535	5.22892	6.55838	3.52751	3.73256	6.58902	6.43424	8.04227
Zm00001d047452	5.22721	6.00416	5.72262	6.4531	5.22518	6.77708	3.28364
Zm00001d009402	5.22407	3.59316	2.61353	3.5786	4.87693	3.28951	5.46976
Zm00001d020272	5.21504	5.50858	5.86198	8.98024	4.26416	3.05613	6.11414
Zm00001d005802	5.20608	4.99917	4.4727	1.99629	4.44286	5.23941	8.55682
Zm00001d024995	5.19055	5.19093	5.77878	3.00838	5.17748	4.56529	5.78754
Zm00001d035400	5.18311	3.02085	4.23482	5.08143	4.84844	5.14264	5.88534
Zm00001d038700	5.17277	4.94222	3.81317	4.90015	5.10839	5.11222	5.00266
Zm00001d043601	5.16163	3.19947	2.91613	3.33083	3.63143	2.91792	3.59105
Zm00001d032222	5.15845	3.38082	3.64902	3.26271	3.92457	3.37972	5.05207
Zm00001d008642	5.1438	3.16148	3.0611	2.82904	4.50684	3.9375	4.52688
Zm00001d042637	5.1106	3.23982	2.4964	5.01961	3.39706	3.36332	5.63658
Zm00001d051110	5.10189	3.31874	2.48864	4.42513	4.8609	3.71696	6.34777
Zm00001d017495	5.1002	7.54519	6.95071	4.60846	5.52675	5.16806	6.82322
Zm00001d031213	5.09617	5.17553	3.61496	3.55013	4.13934	3.84923	4.8613
Zm00001d028348	5.09297	4.45835	6.24016	4.12901	3.52267	2.74866	3.75207
Zm00001d050198	5.07149	5.18875	3.94681	1.86079	4.4295	3.84941	5.16201
Zm00001d018090	5.05481	3.33378	2.94095	2.94209	3.54682	3.63473	3.7875
Zm00001d033794	5.05375	2.08327	3.44214	2.38397	3.39191	2.81472	3.2445
Zm00001d020910	5.0455	3.91429	4.19258	2.87287	3.83224	3.58572	5.21111
Zm00001d010969	5.04279	4.06283	4.64331	3.46787	5.34357	5.45398	4.45195
Zm00001d027894	5.03234	3.43281	2.02288	2.73516	4.43114	1.72038	2.05295
Zm00001d005890	5.01992	7.52277	10.4663	6.29708	8.77583	5.287	7.30832
Zm00001d038442	5.01747	4.04652	3.38273	3.1177	2.97933	2.22597	3.60576
Zm00001d017699	5.00392	3.64013	3.89564	3.62009	4.199	2.55055	3.55901
Zm00001d002065	4.99685	3.66459	2.80601	2.93612	3.3837	3.35508	4.61444
Zm00001d025035	4.99306	5.41844	2.08071	2.56443	4.54652	4.15751	3.75012
Zm00001d018797	4.99062	7.03224	5.47557	4.44469	4.86051	3.72102	5.00182
Zm00001d048799	4.98717	5.28351	3.50495	2.11618	3.0321	2.67522	4.07512
Zm00001d044930	4.97882	5.71648	2.25306	4.93775	4.06999	3.37857	2.49918
Zm00001d052137	4.96563	3.36515	3.9074	3.41073	4.9237	4.35195	3.42385
Zm00001d037677	4.92799	7.09236	6.8082	4.13079	6.03785	6.32328	10.056
Zm00001d010907	4.92518	3.88577	3.12411	2.09772	4.10444	3.14834	4.23948
Zm00001d024386	4.92267	3.4841	3.6999	3.09096	4.30255	3.68284	4.7244
Zm00001d047976	4.91811	4.88506	4.78788	3.94123	4.23938	4.14072	4.23197
Zm00001d048703	4.91019	4.21596	3.53658	1.99743	3.44269	2.86334	3.40555
Zm00001d003012	4.90194	5.76463	6.75553	3.24732	5.5309	3.86467	2.79328
Zm00001d031985	4.89619	3.50766	3.13924	1.6994	4.69193	3.54939	3.41504
Zm00001d051785	4.89405	2.51972	2.06075	2.6072	2.95491	2.85886	2.80353
Zm00001d013146	4.89032	7.23982	6.4981	2.3905	3.41337	3.97022	2.77651
Zm00001d044854	4.88502	4.04782	4.62484	3.48652	3.09553	2.78889	4.62756
Zm00001d027533	4.87833	3.34161	2.85693	2.2461	3.5853	3.25626	3.34187
Zm00001d045785	4.87624	4.39442	1.94123	3.03434	3.65535	2.86741	4.36942
Zm00001d002035	4.84895	5.12725	4.71596	3.40916	5.47482	4.38272	4.60718
Zm00001d003751	4.84168	4.52524	4.9646	3.70444	3.3752	2.11573	3.62928
Zm00001d007789	4.83868	4.46476	2.22362	3.471	4.65374	4.25728	4.64532
Zm00001d026370	4.80136	2.18885	2.11857	2.08954	2.82485	2.3212	3.11739
Zm00001d029896	4.79909	3.61541	2.44486	1.70295	3.46662	4.13908	4.71428
Zm00001d007319	4.77761	5.65729	4.46481	4.90748	4.51561	5.14412	6.52036
Zm00001d025922	4.7499	3.48131	2.59885	4.27777	4.18054	5.66647	3.9542
Zm00001d048669	4.74852	5.17822	4.02662	2.11128	3.63856	3.62665	5.17794
Zm00001d037057	4.74622	3.44344	5.85862	4.33497	1.93944	3.0078	3.96702
Zm00001d049145	4.73808	3.05567	2.65971	2.26865	3.28392	3.54655	2.83841
Zm00001d047210	4.71911	2.17173	5.0776	3.7263	4.27546	3.16209	6.1765
Zm00001d018184	4.7133	4.37331	2.11246	4.44927	4.85608	4.16554	3.92617
Zm00001d017454	4.67521	3.16624	3.28352	2.4507	2.64236	3.0506	2.66245
Zm00001d015852	4.67483	4.28954	3.75865	3.3722	4.22907	4.13987	5.8313
Zm00001d024784	4.67455	2.96113	1.98177	2.56662	4.09122	3.03557	4.2689
Zm00001d016134	4.66725	3.24569	2.6629	2.11845	2.69812	3.00474	2.15913
Zm00001d052792	4.66316	4.74717	4.49081	1.57618	3.74032	2.29828	2.29002
Zm00001d000298	4.66253	5.60079	2.69823	5.64658	3.62916	3.19719	5.50836
Zm00001d010451	4.65368	3.87033	2.86106	4.15307	5.34503	3.01578	2.53288
Zm00001d016708	4.64606	4.71008	3.79135	1.8283	4.02587	2.6134	3.24656
Zm00001d035236	4.64439	7.49866	2.80998	4.36247	7.34447	3.90371	3.53321
Zm00001d003522	4.63331	6.82575	6.11538	4.6478	7.5834	6.92314	3.06318
Zm00001d035662	4.62639	3.48337	4.16492	2.88579	3.50636	2.29973	3.79398
Zm00001d011430	4.62354	6.33009	4.34962	6.41089	5.39055	5.21254	5.03159
Zm00001d012138	4.62103	5.77227	3.33882	2.26692	2.844	3.0626	4.16269
Zm00001d044104	4.61786	2.85157	2.15545	2.10919	3.79492	3.11836	3.55236
Zm00001d002899	4.60317	3.69127	2.87991	2.3662	2.48156	3.29333	3.22509
Zm00001d028112	4.59542	3.57523	2.00507	1.48588	3.19204	2.31702	2.54898
Zm00001d048050	4.59351	4.60711	4.42542	3.68609	2.3261	3.02377	3.18526
Zm00001d036902	4.57943	3.87717	3.13564	2.66928	3.54532	3.5303	4.49898
Zm00001d043520	4.5762	6.83267	6.79208	3.20635	7.97214	5.81617	5.9808
Zm00001d049510	4.57493	2.27926	2.04401	2.61417	3.41721	2.11018	2.92421
Zm00001d037668	4.56889	3.79941	2.2083	3.51562	2.89216	3.63437	4.52346
Zm00001d001839	4.56734	3.90981	3.47894	2.60282	4.3215	2.91913	4.12966
Zm00001d037194	4.55975	5.61202	3.82544	3.66348	3.32275	4.4027	4.0585
Zm00001d039366	4.55208	3.10377	4.4265	2.97551	2.86297	2.93228	3.74034
Zm00001d034521	4.5438	3.45986	4.93923	3.13747	4.1763	2.92719	5.74502
Zm00001d014530	4.52009	2.55182	2.41297	2.07352	3.26811	2.93628	3.42982
Zm00001d023529	4.49901	5.20767	5.35377	4.26984	3.07123	2.81646	3.42818
Zm00001d020137	4.49358	3.51172	2.12321	3.11791	2.20951	3.18512	4.97928
Zm00001d014244	4.48694	4.51853	3.21568	3.88151	2.8899	3.81809	3.35427
Zm00001d016814	4.48551	5.58322	3.5277	5.91381	3.36379	3.6045	3.58156
Zm00001d052054	4.46901	3.41985	3.30036	4.03651	5.82095	5.19741	3.63325
Zm00001d040048	4.45151	6.60014	5.23733	7.74426	4.32933	3.9317	5.31591
Zm00001d027645	4.42373	4.25022	1.74322	1.57131	5.46497	3.36216	6.088
Zm00001d033292	4.39464	4.21488	3.3605	2.97611	3.29691	3.10941	3.65055
Zm00001d012494	4.39279	1.46031	2.28767	3.31687	4.42049	2.9414	4.07841
Zm00001d043399	4.38592	4.56131	2.68125	3.0079	2.41982	3.26913	4.32534
Zm00001d048053	4.38025	2.2267	1.91065	1.4615	3.2375	2.62254	2.71301
Zm00001d016185	4.36507	2.20412	2.3206	2.39376	3.22095	2.24609	2.19134
Zm00001d006365	4.34943	4.5225	4.02737	3.17906	4.53078	3.49514	4.77309
Zm00001d026163	4.33431	5.79962	4.36327	5.18984	3.71966	4.3945	4.34342
Zm00001d051896	4.33276	3.36665	1.58595	2.07796	3.65972	3.74637	4.76968
Zm00001d039241	4.29695	6.96994	6.02023	5.03628	3.34299	3.28592	4.92097
Zm00001d018181	4.29489	5.42351	2.6122	2.75795	2.89495	2.8786	4.01745
Zm00001d014467	4.28388	3.60376	2.86447	2.30042	3.12579	1.76897	2.55867
Zm00001d008799	4.25734	3.84794	2.7562	2.72835	3.72502	2.68271	3.31173
Zm00001d014918	4.24951	4.52615	1.97525	2.67523	4.24262	3.50631	4.80059
Zm00001d048155	4.2494	3.38043	3.13015	1.132	2.76481	2.47862	2.58892
Zm00001d045396	4.24528	2.44142	3.56488	2.58758	2.04039	3.35931	3.97352
Zm00001d043579	4.24102	2.15598	2.30538	1.79366	3.29417	2.14728	2.5717
Zm00001d038469	4.23526	2.92796	2.13223	1.59965	3.56613	2.86089	4.47638
Zm00001d030348	4.23361	3.52941	2.16012	2.98064	3.84456	2.93617	4.10284
Zm00001d044045	4.2273	3.63659	3.73398	2.87094	2.74996	1.74048	2.27084
Zm00001d039732	4.22299	3.55129	3.64668	1.695	2.79259	1.92698	2.61996
Zm00001d022420	4.21143	3.11559	3.56586	4.68677	3.31991	2.76247	3.91396
Zm00001d023242	4.21006	3.32304	1.99396	1.65375	2.75478	2.05585	2.75098
Zm00001d032686	4.20454	2.38757	1.9816	1.59646	1.84341	1.63875	1.30013
Zm00001d023246	4.2018	3.10082	1.58892	2.04316	2.66543	2.3627	3.70747
Zm00001d028866	4.15771	2.98014	2.31769	1.79573	2.82783	3.2261	3.99975
Zm00001d027938	4.1549	4.10228	2.63112	4.08581	3.32678	3.9095	4.86765
Zm00001d028129	4.14303	1.61026	2.84066	3.44507	2.38068	2.64677	3.65828
Zm00001d036535	4.13304	7.24986	5.54257	3.71963	3.95449	3.8501	3.82317
Zm00001d032457	4.13244	4.75761	5.3749	1.84851	3.65502	3.84536	3.8507
Zm00001d053087	4.12905	3.87297	3.17294	3.25667	3.81478	3.61823	4.14492
Zm00001d018848	4.12344	4.27296	4.05641	3.90658	4.45834	3.78404	3.58291
Zm00001d022075	4.10966	4.58028	2.31097	2.63572	3.92872	3.47185	6.71667
Zm00001d046961	4.09969	4.1118	3.17334	3.62108	2.85075	2.22704	2.05573
Zm00001d013945	4.09138	5.8296	4.40256	4.71641	6.95623	4.25037	7.7627
Zm00001d037288	4.07829	3.92075	4.44298	3.22179	3.66303	1.95749	3.71286
Zm00001d003310	4.073	2.44352	2.41975	1.1573	3.96924	3.08085	3.32508
Zm00001d042580	4.06407	2.81965	2.78004	3.6347	3.31829	2.86211	3.64731
Zm00001d038270	4.05895	4.25824	3.41502	2.84086	4.44193	3.64934	4.11849
Zm00001d048390	4.05727	2.62451	2.27404	1.81431	3.93315	3.00731	3.73329
Zm00001d008312	4.05378	2.80051	2.65217	3.12442	3.06484	1.9569	3.71936
Zm00001d008946	4.05126	5.20712	4.66909	2.12611	4.16759	2.90494	4.46597
Zm00001d012485	4.04944	2.07381	2.22436	2.64571	1.97039	3.0057	2.42067
Zm00001d032046	4.0425	2.61609	2.40302	2.5173	2.29381	2.10628	3.20352
Zm00001d014788	4.03533	3.82362	2.93612	1.47474	3.38863	2.57932	2.24693
Zm00001d030656	4.02522	4.39142	2.90707	2.56863	3.2582	2.69543	3.01791
Zm00001d048437	4.02497	4.33177	3.7806	2.91574	4.29453	4.74475	4.901
Zm00001d020620	4.01979	3.32688	3.63276	3.53133	2.4638	3.05631	3.47164
Zm00001d037384	4.01715	5.28288	2.62603	3.0462	3.4885	2.73858	3.1464
Zm00001d043232	4.01674	5.07519	8.23429	3.21649	5.26357	3.49458	4.99194
Zm00001d041748	3.98591	1.40129	1.75588	1.67801	2.98745	2.57812	3.12321
Zm00001d039697	3.97962	2.7072	2.93641	2.30398	3.95388	2.40527	2.84992
Zm00001d042425	3.97544	6.8239	6.43229	3.7556	6.94154	3.32022	4.30803
Zm00001d041712	3.97212	6.76879	5.41763	5.90962	7.47707	6.76862	6.72145
Zm00001d029913	3.96956	4.26807	2.94786	3.0775	2.23224	2.75708	1.50387
Zm00001d035214	3.96771	2.63549	2.54754	3.02012	3.05933	2.43718	2.17292
Zm00001d000028	3.96682	2.66057	3.06414	3.57556	2.74035	2.89369	5.21201
Zm00001d044652	3.95933	3.98684	3.89207	3.26061	4.1259	4.13081	2.63268
Zm00001d021435	3.94868	7.02625	5.01086	4.53441	3.9043	3.05112	5.02344
Zm00001d009932	3.945	5.90032	4.03207	3.22921	5.60685	3.94152	3.57334
Zm00001d042975	3.93695	2.96342	1.83167	1.52036	3.86501	2.74025	3.31582
Zm00001d047939	3.93227	2.89509	3.39123	1.74712	2.34001	1.90845	3.72127
Zm00001d026458	3.92812	2.89724	3.23804	1.88997	2.42866	2.35225	3.38974
Zm00001d040527	3.92547	2.44064	2.66572	2.26101	3.56253	2.20387	3.24258
Zm00001d052026	3.91955	5.61504	4.50284	4.37922	4.89533	4.19538	6.28508
Zm00001d026053	3.91319	5.52508	7.30357	2.67768	3.62632	2.70553	4.74104
Zm00001d030941	3.89534	4.89951	2.79631	4.70976	3.34178	4.82432	4.76903
Zm00001d011225	3.89302	3.39397	4.23236	3.80556	5.29142	2.70727	2.23881
Zm00001d016285	3.89275	4.75525	4.85518	3.85251	3.40124	4.71353	4.65086
Zm00001d043515	3.89086	2.73393	3.19015	2.30161	3.14609	2.85291	3.07811
Zm00001d031726	3.87914	2.53486	2.68272	2.30518	3.31003	2.21522	3.3364
Zm00001d040061	3.87123	4.06117	3.18117	3.32346	3.41877	4.40641	3.81085
Zm00001d010039	3.87119	3.61736	2.7313	2.20006	2.46362	2.07347	2.19266
Zm00001d003624	3.84705	2.40834	2.08619	2.02697	4.71541	3.26975	3.86844
Zm00001d027852	3.83653	2.14319	2.32496	1.97863	2.18718	2.56797	3.77558
Zm00001d053442	3.83535	2.14628	2.57327	1.38222	2.66496	3.23069	4.24625
Zm00001d013398	3.8299	2.37079	2.62266	2.08804	2.45406	2.62324	2.88756
Zm00001d034382	3.82897	4.0342	5.25582	5.50524	3.29394	3.26053	2.30383
Zm00001d024531	3.82312	3.20396	2.58743	1.86351	3.10577	2.04687	2.59576
Zm00001d048647	3.81935	1.99021	3.25576	2.04576	1.66267	1.83149	2.62409
Zm00001d045400	3.8106	2.61316	2.75157	2.41382	4.29698	3.41385	3.15109
Zm00001d037235	3.79896	5.43399	3.7616	2.96695	6.65729	5.67296	6.7864
Zm00001d037017	3.79821	1.95502	2.26326	1.15452	3.05323	1.80665	2.60046
Zm00001d037816	3.79514	3.75019	2.65962	2.51539	4.52799	2.35604	2.78439
Zm00001d000001	3.78569	4.53366	2.58478	1.44821	2.76423	3.13835	3.87414
Zm00001d006285	3.78082	3.81559	2.22378	2.81896	3.39653	2.98481	3.36594
Zm00001d048843	3.78077	4.37025	4.7721	1.93463	3.96253	4.42944	5.47796
Zm00001d024916	3.77675	2.56396	2.9326	1.25753	3.26035	2.35375	3.56586
Zm00001d038538	3.77597	1.93621	1.76436	1.68051	3.00288	1.58055	3.30611
Zm00001d051529	3.77517	1.67871	1.48033	2.18646	3.0869	2.89088	2.48933
Zm00001d002410	3.76356	3.17316	2.49759	2.32128	3.88688	2.30235	2.04508
Zm00001d012167	3.75525	4.55735	3.74735	2.6434	4.07535	3.82147	4.53428
Zm00001d035455	3.75169	2.92827	3.2053	2.67676	2.9723	2.01019	2.74303
Zm00001d016256	3.72603	6.52968	3.29563	2.57399	4.50054	4.04272	6.74036
Zm00001d043244	3.71537	2.36778	2.70301	1.70405	3.27418	2.95594	3.87929
Zm00001d033778	3.71519	3.05154	2.78837	6.30368	6.41338	5.35975	4.71814
Zm00001d036692	3.70373	4.39259	1.69929	2.37401	1.80794	2.58762	5.0033
Zm00001d043444	3.70338	2.58708	4.68052	3.51502	2.92579	2.48567	3.61913
Zm00001d038908	3.70287	5.90988	6.86531	3.40569	4.07398	5.03062	3.63701
Zm00001d034283	3.69314	9.1797	7.50341	7.71337	5.05342	5.53135	4.42895
Zm00001d032405	3.69191	2.28553	2.44869	1.49007	2.16848	3.09637	3.28645
Zm00001d006196	3.68959	2.20751	2.29588	1.11624	2.16242	1.88438	3.06391
Zm00001d026448	3.68763	3.23905	3.34193	2.3365	2.11837	2.18833	3.00437
Zm00001d023651	3.67983	5.35883	4.9091	3.34511	3.034	3.61113	3.35227
Zm00001d043771	3.67927	3.05889	2.47231	1.932	2.53795	1.71413	3.01605
Zm00001d049129	3.65696	3.23631	1.8771	3.57562	2.49709	3.2869	2.56235
Zm00001d012578	3.65545	4.52924	4.1956	2.72082	3.63113	3.26571	3.50574
Zm00001d025900	3.65258	5.3149	4.13974	2.08859	3.44929	2.01933	4.95917
Zm00001d045729	3.64944	2.16896	3.36449	2.81154	3.41353	3.50421	4.14089
Zm00001d017859	3.64226	3.86789	3.87228	1.99417	3.38427	3.0647	3.60429
Zm00001d021836	3.63686	5.13797	3.95126	2.51249	3.23156	3.34691	4.44688
Zm00001d047777	3.63106	2.41244	2.16488	1.1622	2.44866	1.60727	2.12751
Zm00001d047574	3.629	1.0781	1.51323	1.28533	1.66296	1.22971	2.94241
Zm00001d018621	3.6286	3.11658	2.28988	1.84055	3.91748	2.33888	3.39052
Zm00001d020686	3.62653	2.74746	2.38715	1.82117	3.54676	3.94621	5.66077
Zm00001d043196	3.61118	3.50059	2.53894	3.10374	2.88933	2.17445	3.39562
Zm00001d027291	3.60422	5.01881	3.17249	2.65335	2.9562	2.01296	1.52834
Zm00001d009468	3.59149	5.87882	3.55761	3.18934	2.88963	6.75284	4.48304
Zm00001d041984	3.58681	4.35918	5.6128	2.79839	2.9155	3.43455	3.02239
Zm00001d017547	3.57978	5.83367	5.36997	2.62615	3.83461	2.13939	4.37509
Zm00001d032310	3.57683	3.12243	3.56618	2.65393	4.11629	3.91016	3.26232
Zm00001d043929	3.57121	2.25269	2.07468	1.89544	3.51967	1.59784	1.9339
Zm00001d038910	3.56921	5.64686	4.56251	2.93938	7.03449	4.82928	5.37048
Zm00001d038476	3.56658	6.60413	2.87211	2.20492	3.93066	3.23636	3.82644
Zm00001d038863	3.55999	2.87186	3.64094	2.55302	2.68285	1.71215	3.84496
Zm00001d043411	3.55004	5.1378	5.13916	3.50042	4.09684	5.74862	8.65001
Zm00001d044261	3.54717	3.24593	1.94792	2.07696	2.37381	2.53042	3.71296
Zm00001d015420	3.54336	2.32775	4.18874	7.95747	4.11968	6.97481	4.52428
Zm00001d012791	3.52974	3.35452	2.35361	2.10407	3.1916	2.90326	4.34866
Zm00001d029215	3.52623	5.38178	4.52712	1.68873	4.64273	4.2365	5.15719
Zm00001d042388	3.51644	2.96933	3.4778	1.90543	2.97373	2.93937	2.96134
Zm00001d001824	3.51523	4.68919	5.86599	2.12946	4.13218	2.44958	5.17627
Zm00001d007076	3.50657	3.80001	4.03606	3.32869	2.74924	3.01218	2.80116
Zm00001d013324	3.50176	2.12813	1.68116	1.89133	1.45077	1.56484	2.73601
Zm00001d042887	3.49984	4.14887	1.95576	2.21949	3.38728	2.90746	2.70346
Zm00001d047096	3.49818	3.94337	3.19459	2.57515	3.96118	3.76522	6.63678
Zm00001d012302	3.49419	2.1054	2.16278	1.69482	2.11051	2.1721	2.77958
Zm00001d031580	3.48345	3.07125	2.31123	2.59548	3.61673	2.0842	3.15166
Zm00001d049071	3.48332	3.72368	1.91011	3.8759	4.07037	3.95221	3.88664
Zm00001d044024	3.48188	5.87107	4.25623	1.6779	3.15057	2.67792	4.03647
Zm00001d034022	3.48078	3.98071	3.69308	3.65227	5.12755	3.28982	2.78979
Zm00001d047837	3.47676	2.36309	1.66699	2.3888	2.71121	3.40118	3.55512
Zm00001d017065	3.46232	4.71214	3.41193	2.41458	1.9723	2.82744	1.77053
Zm00001d038065	3.43938	2.97306	3.12566	2.5484	1.77403	1.84376	2.21377
Zm00001d052173	3.4291	3.92632	2.5178	2.19022	2.5617	2.9246	3.36851
Zm00001d027593	3.42787	1.72156	2.00168	1.92422	3.09147	2.88408	2.37458
Zm00001d028889	3.41161	5.32434	3.88098	3.22315	3.58811	5.03217	4.30449
Zm00001d014405	3.40316	5.65168	4.78498	5.00481	2.64705	2.421	4.74374
Zm00001d002000	3.39938	1.99495	1.27397	1.66942	1.8339	1.92631	2.53831
Zm00001d024772	3.39819	4.05068	2.63692	2.34026	3.45369	2.92302	4.47217
Zm00001d008408	3.39695	7.3647	3.32655	2.20394	4.0159	3.61576	3.82546
Zm00001d028074	3.39522	3.36196	3.78324	3.10777	3.65157	3.32336	2.76186
Zm00001d041991	3.39473	1.32293	1.45085	1.67246	2.18088	2.41962	2.96347
Zm00001d037386	3.38671	3.27666	2.08992	2.2026	3.60352	3.57613	5.11457
Zm00001d048947	3.38126	3.27565	1.51868	3.67385	4.36024	2.40767	4.14249
Zm00001d048151	3.37176	5.8264	6.69153	3.55104	5.10895	4.15373	4.29342
Zm00001d043729	3.37172	3.26061	2.52887	3.91937	5.5518	3.86525	6.71647
Zm00001d028680	3.36829	9.01003	5.36058	2.2546	6.17008	4.20028	5.17042
Zm00001d040464	3.35449	1.91667	2.59724	2.82343	1.99076	2.40961	2.37736
Zm00001d039993	3.35022	4.71055	3.90841	1.89709	3.05117	2.85969	5.43926
Zm00001d037483	3.32155	2.06386	1.99161	2.12458	3.01542	2.65361	2.91198
Zm00001d010210	3.3145	2.78274	2.03079	2.19916	2.21278	2.40424	3.0381
Zm00001d043368	3.31269	3.19854	2.38865	2.23767	2.1064	3.44933	4.50376
Zm00001d029233	3.31044	3.53569	1.70234	1.65214	2.92911	3.36626	2.35682
Zm00001d053432	3.30979	3.52078	2.86718	3.03472	3.5767	4.02274	7.81818
Zm00001d038650	3.30949	2.30307	2.23976	1.60323	2.13773	2.00822	2.1619
Zm00001d028696	3.29218	2.33017	2.77071	1.26706	2.22539	2.2381	2.95358
Zm00001d043087	3.28858	1.97813	1.54667	1.44155	2.87339	2.57429	2.7322
Zm00001d038252	3.28641	2.61085	3.04368	2.03477	2.26433	2.31659	2.35524
Zm00001d042217	3.2804	4.026	3.56895	3.57851	2.05207	2.14441	3.01235
Zm00001d025831	3.27881	4.2459	1.65318	2.74607	2.86159	3.38403	4.19878
Zm00001d006581	3.27456	4.40499	3.61591	1.11294	3.12932	3.09128	4.34479
Zm00001d027766	3.26306	2.93197	2.57718	2.01155	3.20852	3.00612	4.41181
Zm00001d024767	3.25566	2.57021	2.67155	2.75378	2.31417	2.01789	2.16678
Zm00001d020636	3.25014	2.95508	2.50239	1.99872	2.21307	2.1007	3.43827
Zm00001d030750	3.22192	2.23809	2.62215	2.98648	3.66611	3.00057	4.12721
Zm00001d045203	3.22157	4.31643	4.62052	3.76165	4.12343	3.1747	3.95417
Zm00001d002796	3.21912	2.67936	2.18922	2.06323	2.98172	2.08775	3.21517
Zm00001d008377	3.21018	2.1696	2.22199	1.64331	2.40635	2.12718	3.03057
Zm00001d043195	3.1895	2.49083	2.02817	1.64916	2.62158	2.04542	2.47199
Zm00001d029583	3.18309	4.50983	3.12468	1.58164	3.77732	2.73287	3.83541
Zm00001d027471	3.17598	1.59119	1.753	2.07543	3.47014	1.86154	2.37716
Zm00001d012415	3.16066	2.17877	1.93492	2.16831	2.03919	1.94075	3.21245
Zm00001d043174	3.15833	2.07699	1.92187	1.50349	1.69305	1.27746	1.88823
Zm00001d012488	3.15433	3.1849	1.85276	1.88961	2.70379	2.35204	3.89387
Zm00001d051883	3.14336	2.17908	2.30337	2.53467	2.60497	2.48239	2.59064
Zm00001d007130	3.12892	4.54749	3.62041	2.97083	5.65082	3.02786	5.85714
Zm00001d006034	3.12888	1.53702	1.68112	1.14168	2.12036	1.72273	2.47055
Zm00001d054093	3.11616	2.34169	2.91193	2.15432	1.86319	1.6145	2.1731
Zm00001d021629	3.11328	1.89226	1.48217	1.3823	1.94903	1.77284	2.90349
Zm00001d045327	3.1081	3.47114	1.8607	1.34677	2.80342	2.72816	1.85223
Zm00001d024587	3.1037	2.74808	2.25817	1.39845	2.11628	1.93355	2.25598
Zm00001d016733	3.10181	2.25409	2.46868	1.80325	2.02295	1.49113	2.82374
Zm00001d040803	3.08815	3.57253	3.29684	1.97422	3.3593	1.98792	2.81953
Zm00001d038911	3.07907	5.17618	4.35136	3.8451	3.48192	3.91871	6.58259
Zm00001d047235	3.07628	3.18769	2.08027	2.07297	2.13381	3.21965	1.99853
Zm00001d012047	3.07118	2.50465	2.55682	1.28715	2.39531	1.96578	2.10258
Zm00001d027802	3.06566	2.18636	1.82571	2.26789	2.38633	2.37928	4.33959
Zm00001d049059	3.0606	2.88916	2.59377	2.31949	2.25686	1.96244	3.23646
Zm00001d048690	3.05999	2.41121	3.11518	2.41352	1.74072	1.62453	1.91447
Zm00001d042420	3.05681	5.6841	3.99502	2.76911	3.54011	3.01448	3.86737
Zm00001d010912	3.0562	3.878	3.42103	3.48178	3.11852	3.69744	4.73226
Zm00001d001989	3.05578	1.3366	2.08726	2.33581	2.45565	2.56461	2.88313
Zm00001d046919	3.0553	1.72906	2.30066	1.9652	3.84435	2.24559	3.37084
Zm00001d002971	3.05006	1.20593	1.30612	1.92387	1.32509	1.64883	1.7295
Zm00001d006697	3.04997	3.1195	3.19094	3.07793	3.23277	2.91997	4.29008
Zm00001d008205	3.03704	2.2428	1.03592	1.48188	2.21297	2.34855	3.26312
Zm00001d012850	3.0368	2.81937	2.14035	1.44774	1.76429	1.29612	2.47974
Zm00001d021638	3.03172	2.8642	1.36688	1.61951	1.99943	2.2099	3.19845
Zm00001d040246	3.02915	5.00933	5.07373	3.00956	4.27414	6.83077	3.49844
Zm00001d036431	3.02897	3.8672	3.23998	1.76433	2.99741	2.86187	3.09484
Zm00001d028931	3.02255	7.34449	7.05459	3.1181	4.40281	4.61287	6.70887
Zm00001d030328	3.02004	3.3872	1.61495	2.33143	3.82635	3.53048	4.0462
Zm00001d012120	3.01899	4.51502	5.05692	4.93098	5.85332	4.23128	6.88055
Zm00001d007180	3.00132	2.19742	2.21547	1.92263	1.90721	1.82723	2.61117
Zm00001d021245	2.99827	2.74662	2.29589	3.7522	3.78407	3.11351	5.19384
Zm00001d011902	2.99009	3.49967	1.99005	2.83267	2.86703	3.17397	4.787
Zm00001d035317	2.98915	1.92357	2.31629	1.32921	2.49778	2.76373	2.50852
Zm00001d038699	2.98894	2.8125	1.14576	1.97625	3.20838	3.87462	3.83266
Zm00001d006106	2.9727	3.81394	1.91852	2.84007	3.42095	3.29368	4.92912
Zm00001d038262	2.97015	3.69848	2.6265	2.34167	2.96716	1.49805	1.90843
Zm00001d032485	2.96021	2.85647	3.38106	2.14381	1.62367	1.77715	1.80681
Zm00001d003852	2.9582	3.31153	1.68623	1.55187	1.45957	2.27367	2.5498
Zm00001d029932	2.95284	4.03273	4.84228	2.7595	2.94583	3.75974	2.3475
Zm00001d009762	2.94944	2.15034	1.52077	1.77467	1.4862	1.25268	1.91539
Zm00001d030372	2.94089	4.04326	2.43079	4.03463	4.22701	4.08869	5.15417
Zm00001d016062	2.93725	3.4135	1.85653	2.49119	2.45197	2.97484	2.47945
Zm00001d017615	2.92779	1.51775	1.1796	2.08974	1.95419	3.20514	3.45989
Zm00001d034543	2.92705	4.63002	4.01022	1.99824	2.23857	2.17673	2.97026
Zm00001d025208	2.92608	2.093	1.82005	1.15803	2.46323	2.21427	3.49929
Zm00001d039994	2.91555	1.90565	1.52206	1.37371	1.8355	1.70595	2.89445
Zm00001d006279	2.91454	4.40548	2.07258	2.68586	3.57626	1.70635	3.85271
Zm00001d031689	2.90562	1.58942	2.08144	2.02224	3.11327	1.82159	2.65745
Zm00001d004731	2.89831	1.93356	2.93109	2.20119	1.8808	2.59767	2.67441
Zm00001d031494	2.8924	4.1953	1.9889	3.2145	2.17016	2.58274	3.62739
Zm00001d017274	2.88685	2.94959	1.98698	2.58312	2.58156	2.51773	1.92858
Zm00001d019895	2.88335	1.25619	1.80056	1.90315	1.12785	1.22965	1.67979
Zm00001d022005	2.88152	1.50391	2.29005	1.22221	2.13435	1.67337	2.49753
Zm00001d014944	2.87607	1.54763	1.3155	1.48594	2.06062	1.91073	2.49083
Zm00001d008196	2.87524	2.72932	3.34304	1.7837	3.64666	3.43907	4.28766
Zm00001d044899	2.87313	2.67149	2.05689	1.97423	1.35311	2.47096	2.49745
Zm00001d021059	2.86345	2.73337	2.29649	3.18596	3.94493	3.38385	5.13484
Zm00001d029747	2.83513	2.2044	1.74426	1.33932	2.77975	1.68121	2.25852
Zm00001d003035	2.83277	2.05464	1.68736	2.62514	2.40578	2.92808	2.90284
Zm00001d018431	2.82916	3.52782	2.94756	3.08135	4.76949	4.41828	5.36468
Zm00001d038143	2.81807	1.89259	1.93169	1.43544	1.55397	1.03934	2.10968
Zm00001d025863	2.81728	2.63056	3.43559	2.7771	1.89569	2.05953	3.97853
Zm00001d020531	2.81374	3.36771	3.6949	4.70461	3.78885	3.99251	4.91375
Zm00001d040504	2.81265	3.12548	2.93781	1.34753	2.96568	1.78601	3.71663
Zm00001d027884	2.80747	2.20692	1.4965	1.23007	1.69874	1.48065	2.07312
Zm00001d005822	2.80665	3.58801	1.62698	2.30133	3.43081	2.94544	5.48719
Zm00001d047662	2.8064	1.96493	1.52284	1.35837	2.08409	1.70948	2.99583
Zm00001d029869	2.80377	2.80825	2.04228	1.88598	3.60921	2.40681	3.58847
Zm00001d044076	2.7942	3.7268	2.36833	2.37348	1.85318	1.86503	3.56368
Zm00001d022553	2.77965	5.50111	2.67594	2.61881	2.76621	2.17985	2.78939
Zm00001d006130	2.77631	1.82324	1.44595	1.71426	2.81244	2.07175	2.46481
Zm00001d018631	2.77167	2.43405	2.34352	1.26248	2.62858	2.16775	3.09739
Zm00001d044639	2.7702	5.47051	2.13711	3.17094	3.71414	4.17201	4.57938
Zm00001d052837	2.76336	1.70164	1.80493	1.47893	1.7103	1.63565	1.78606
Zm00001d011444	2.75775	3.97479	2.26357	1.89089	3.08346	3.37966	3.3505
Zm00001d020325	2.73912	2.00128	1.68783	1.15606	2.31274	2.02656	2.52236
Zm00001d028440	2.73844	3.0537	1.89646	1.21403	1.06607	1.83795	2.19847
Zm00001d018908	2.73393	1.28616	1.88266	1.39226	1.3519	1.51066	2.05913
Zm00001d008529	2.72365	2.54554	3.35125	1.774	2.06922	1.46607	2.77985
Zm00001d024499	2.71792	1.28076	1.13247	1.78548	2.22264	2.27541	2.3245
Zm00001d039726	2.71124	3.16958	2.46588	1.47745	3.06955	2.68691	2.39578
Zm00001d052835	2.70924	3.07436	2.0583	2.03734	3.7551	3.88168	3.47029
Zm00001d002066	2.70503	1.53932	1.87185	1.32315	1.6802	1.56216	2.16879
Zm00001d003996	2.70149	2.27058	1.49904	1.27804	1.85328	1.65348	2.52244
Zm00001d044839	2.70043	6.92977	4.78834	2.07769	4.60391	4.07844	4.89475
Zm00001d033805	2.6998	2.71586	2.82302	2.40419	2.44319	1.52407	3.11774
Zm00001d035605	2.69379	3.13015	2.94734	2.2746	2.67557	2.91252	2.11279
Zm00001d039837	2.68319	2.57128	1.70411	1.11657	2.28651	2.17687	2.45366
Zm00001d022072	2.68306	2.4884	2.08915	1.54397	2.13835	2.54352	3.34124
Zm00001d044517	2.6802	3.41105	2.50418	1.65708	2.25545	2.16812	2.43667
Zm00001d004335	2.67135	1.42564	1.28154	1.83427	1.07863	1.4827	1.56756
Zm00001d039169	2.66073	7.64994	2.09081	2.3401	3.67017	2.557	2.6151
Zm00001d042446	2.65736	3.8569	4.02886	4.42253	4.60664	3.21603	6.25734
Zm00001d037484	2.65451	1.03151	1.39026	1.30417	1.64209	1.02655	1.51388
Zm00001d005658	2.64541	3.34688	2.37698	3.41941	2.00916	1.91814	2.35462
Zm00001d049016	2.64519	2.77094	3.04199	1.66116	2.17868	2.41991	3.03684
Zm00001d039135	2.641	5.44228	3.47564	3.19424	3.61458	3.34066	4.85664
Zm00001d017866	2.63812	3.37025	3.05769	1.7393	1.71675	1.32323	2.52828
Zm00001d032776	2.63708	5.74758	5.35879	3.81441	5.00909	3.60356	4.14029
Zm00001d046867	2.6232	3.57737	2.46697	1.82638	3.42866	3.81536	4.01017
Zm00001d011223	2.62109	2.38299	1.76624	1.38928	2.02221	1.73765	1.93467
Zm00001d028002	2.61808	2.28547	1.75378	1.32505	2.13435	1.8501	2.33484
Zm00001d048760	2.61713	3.54448	4.9366	3.27874	4.95083	5.22466	5.36183
Zm00001d009134	2.61631	3.1954	2.17388	1.67461	3.18912	2.85185	4.21207
Zm00001d037684	2.61449	1.58644	1.54126	1.24109	1.02854	1.39401	2.09353
Zm00001d039694	2.60315	1.91007	1.88195	1.91503	1.68445	1.76569	3.1672
Zm00001d050196	2.59222	2.88487	2.81207	1.79908	2.07861	1.54652	2.23839
Zm00001d028803	2.59174	3.12644	1.20503	1.65523	2.17942	2.99983	2.43626
Zm00001d006828	2.59164	2.67372	1.69151	1.70528	2.96636	2.83875	4.55577
Zm00001d021075	2.58085	5.4694	3.53939	1.06378	3.58793	3.53538	4.19897
Zm00001d036237	2.57295	2.43016	2.95826	1.79857	3.67685	2.90236	3.16008
Zm00001d020923	2.56369	3.89766	2.85748	3.24735	4.25079	3.97288	6.35092
Zm00001d003181	2.55744	2.0848	2.10068	1.55196	2.82967	2.19658	2.33
Zm00001d014518	2.55634	2.31323	1.55128	2.26928	2.13952	2.11075	2.2643
Zm00001d033976	2.54605	2.30162	1.79533	2.05847	3.01387	2.53854	3.0221
Zm00001d013493	2.54347	2.5206	1.41451	2.20502	2.23685	2.1198	1.60415
Zm00001d018829	2.54068	4.02126	2.18345	2.80571	3.92471	2.6136	4.28583
Zm00001d018206	2.53924	2.79521	3.09621	2.88964	2.71863	3.08881	3.30465
Zm00001d042809	2.53584	2.33198	1.94276	1.95251	2.41414	1.94661	2.48866
Zm00001d046357	2.5261	3.4617	2.99003	2.41844	2.82654	3.06457	3.05389
Zm00001d044339	2.52566	2.08232	1.31923	1.04006	2.35605	1.79574	2.56816
Zm00001d020238	2.49427	1.80761	1.04533	1.8365	3.72763	2.38986	3.02755
Zm00001d025991	2.48499	2.69742	2.01423	1.16916	2.49776	1.96028	2.65588
Zm00001d020500	2.47955	2.08449	1.68541	1.73222	1.92205	1.86927	2.4161
Zm00001d017079	2.45605	3.1302	1.41416	2.64117	3.25248	2.39367	2.71698
Zm00001d021718	2.43791	1.49338	1.65094	1.86528	2.78465	1.50517	2.15518
Zm00001d036541	2.43462	2.98709	2.75615	1.70945	2.50095	2.32862	2.82869
Zm00001d045118	2.41707	2.29355	3.64428	2.62225	2.35893	2.55554	2.26254
Zm00001d047758	2.41516	1.75182	1.77325	2.10639	2.5665	1.51041	2.87751
Zm00001d005312	2.403	1.45934	1.11492	1.53676	1.41783	1.5296	1.80884
Zm00001d041319	2.40275	4.77255	3.68499	1.72455	2.43824	1.9191	6.01465
Zm00001d024497	2.39343	3.61986	1.66535	2.16304	2.34124	2.28801	3.13811
Zm00001d021682	2.37531	3.3516	2.16153	1.54996	2.22431	2.3939	3.06698
Zm00001d013448	2.36794	4.04816	2.42549	2.3601	2.52766	3.32899	3.07827
Zm00001d009608	2.35912	1.37765	1.08791	2.3864	2.35294	1.76216	2.05072
Zm00001d039379	2.35824	1.94101	1.41034	1.78065	2.58957	2.22694	2.37508
Zm00001d035981	2.34505	2.88827	3.70391	3.20445	4.99353	3.65135	4.91582
Zm00001d037693	2.34262	1.3262	1.59452	1.81438	2.13214	1.59779	2.2063
Zm00001d003512	2.32893	3.40272	3.12921	1.7227	1.76457	1.46227	2.35003
Zm00001d021026	2.31201	2.27277	2.17347	2.20459	2.12262	2.34752	3.13705
Zm00001d023635	2.30889	1.41398	1.81694	1.1954	1.4519	2.0042	2.38852
Zm00001d052939	2.29763	5.08969	4.04169	2.21993	2.20939	3.56467	3.26859
Zm00001d043854	2.25711	1.46651	1.3617	1.19241	1.79002	1.67467	1.8484
Zm00001d047573	2.24963	1.88974	1.67038	1.70134	2.41572	2.27669	2.12684
Zm00001d013231	2.24406	1.22486	1.20963	1.76038	2.69861	2.37045	2.60851
Zm00001d039842	2.24215	1.61889	1.81902	1.4349	2.17811	1.29973	1.92159
Zm00001d016237	2.23618	2.9181	1.17201	1.37791	2.22047	1.99569	2.13575
Zm00001d018791	2.23553	5.24418	8.01548	4.69105	4.22081	3.67773	4.7316
Zm00001d018754	2.22946	1.96139	1.43071	1.55915	1.16811	1.4818	1.52648
Zm00001d049910	2.22623	3.13355	2.70872	3.69201	4.71667	2.50832	2.25417
Zm00001d023558	2.21786	1.80043	1.31656	1.31474	2.27554	2.13026	2.84366
Zm00001d047447	2.21543	4.95041	2.81364	1.69591	1.80068	2.8955	2.96684
Zm00001d011468	2.21297	4.63827	4.38068	1.22561	3.01633	2.25076	2.48599
Zm00001d008716	2.19433	2.154	1.55194	1.14656	1.54694	1.56118	2.40076
Zm00001d028577	2.19414	1.07137	1.03929	1.38801	1.0513	1.35584	2.17942
Zm00001d022082	2.17883	1.53915	2.30924	2.47317	2.39213	1.58517	2.71388
Zm00001d010054	2.16496	1.20512	1.61481	1.05735	1.68626	1.07864	1.4277
Zm00001d048590	2.14625	1.81237	1.22013	1.9064	2.01858	1.82223	1.8764
Zm00001d026162	2.13287	4.65428	3.83059	2.69197	2.82539	2.7448	1.40429
Zm00001d009969	2.11047	5.4153	4.03914	2.51289	4.05591	4.24136	3.8611
Zm00001d017573	2.1093	2.40186	2.04766	1.81585	1.74605	1.31631	2.19859
Zm00001d003104	2.09585	5.35941	3.81561	2.10025	2.76112	2.02798	1.94956
Zm00001d017167	2.08723	1.96617	2.01522	1.76568	1.71155	1.41504	1.2108
Zm00001d033989	2.07933	2.43798	2.0972	1.78519	3.07774	2.17313	3.15409
Zm00001d017138	2.07752	5.98222	4.36113	4.60915	3.89137	4.70245	3.86963
Zm00001d033194	2.03508	1.46253	1.1741	1.11081	1.58914	1.56106	1.37079
Zm00001d044812	2.03013	1.26416	1.03388	1.352	2.03829	1.68579	1.54334
Zm00001d038558	2.02906	1.16609	1.64762	1.17243	1.81446	1.74903	2.46408
Zm00001d002075	2.02319	2.27115	2.53664	1.46103	1.86732	1.58714	1.80745
Zm00001d043295	2.00705	1.44191	1.52608	1.25712	1.33911	1.00841	2.11086
Zm00001d021673	1.98374	1.54699	1.7933	1.51484	2.05004	1.57234	2.16311
Zm00001d047554	1.98234	2.79529	3.56923	1.74873	1.98364	1.63803	2.38631
Zm00001d029359	1.91608	7.6403	2.90159	2.91763	2.74918	3.07915	4.20405
Zm00001d009717	1.91602	1.66996	1.10076	1.11332	1.48855	1.37675	1.37034
Zm00001d051442	1.90496	2.30376	1.87102	1.12596	2.05418	1.67762	2.3533
Zm00001d015477	1.87894	2.92679	2.33978	1.90426	2.37188	2.09144	3.54706
Zm00001d032552	1.87586	1.42237	1.20529	1.17604	1.07368	1.03352	1.27114
Zm00001d046510	1.86126	2.34837	2.27218	1.18588	1.93925	2.1076	2.52
Zm00001d002871	1.85672	2.13336	1.52245	1.9335	2.57313	2.50588	3.57291
Zm00001d007082	1.85082	3.2603	1.56969	3.24555	1.99422	1.61859	2.15957
Zm00001d014690	1.84858	2.89242	1.67772	1.77333	1.90575	1.93004	2.23734
Zm00001d016902	1.83787	1.04558	1.51158	1.22417	2.11891	1.22317	1.54146
Zm00001d028260	1.8024	3.27138	3.20195	2.60028	2.33624	1.46735	4.47438
Zm00001d046354	1.76422	3.24605	2.63079	3.09666	2.20686	3.89115	3.02816
Zm00001d019518	1.75685	4.06761	3.90041	3.86202	3.52947	3.49574	3.55697
Zm00001d034756	1.75598	1.24381	1.85851	1.70511	2.38048	2.06438	2.50038
Zm00001d023461	1.75103	1.91083	2.73568	1.69556	1.631	1.80891	2.23948
Zm00001d005392	1.73474	1.76665	1.37474	1.26516	1.40703	1.84288	1.32665
Zm00001d054044	1.73001	3.71522	3.07769	2.87599	2.3785	2.00146	2.64391
Zm00001d044599	1.72095	2.72624	2.25691	2.04691	1.74504	1.95812	2.11404
Zm00001d048561	1.71962	3.02786	1.87502	1.58047	1.20532	1.25935	2.18764
Zm00001d014201	1.716	3.51993	2.07859	2.8975	3.7362	2.55242	2.59035
Zm00001d026068	1.69629	1.97856	1.56322	1.01557	1.64109	1.74788	2.03084
Zm00001d009631	1.69101	3.19656	2.85219	1.31936	2.83617	2.25734	3.74027
Zm00001d004957	1.68936	2.34427	1.72289	1.44662	1.49835	1.94678	2.59495
Zm00001d016915	1.68074	2.26397	2.06625	1.43436	1.90556	1.72765	1.45954
Zm00001d004340	1.67156	1.8057	1.80172	2.30251	2.26651	2.56125	2.48357
Zm00001d022060	1.64878	3.12602	4.39279	2.5162	2.30682	1.70398	2.06065
Zm00001d039251	1.62331	3.30882	1.94639	1.09649	2.95439	2.45964	2.57671
Zm00001d039216	1.60976	1.42471	1.56425	1.63414	1.53799	1.54538	1.784
Zm00001d029031	1.57712	1.56865	1.28579	1.07434	1.57312	1.07122	1.57395
Zm00001d029577	1.57546	1.97141	2.41234	2.69384	2.22055	2.10925	4.4396
Zm00001d039977	1.57094	2.48838	2.68962	1.57381	2.27151	2.26246	3.29746
Zm00001d015589	1.51859	1.46427	1.20437	1.18815	2.14192	2.32196	1.99004
Zm00001d028957	1.51278	3.03377	2.17275	1.75353	2.60134	2.1837	2.86869
Zm00001d032972	1.47169	1.8568	1.24137	1.97169	2.118	1.39736	1.84392
Zm00001d052468	1.45215	2.41108	1.21631	1.89114	1.80874	1.87387	2.85094
Zm00001d044111	1.44162	4.35019	1.93744	1.24224	2.13354	1.85819	3.0522
Zm00001d011117	1.43884	2.83669	2.00627	1.47177	2.43747	2.48322	3.28592
Zm00001d046998	1.41636	2.07878	1.90336	1.03087	1.65584	1.82441	2.66842
Zm00001d021839	1.41199	3.83821	2.21141	2.1578	1.3926	1.59788	3.11413
Zm00001d049950	1.3789	3.38392	1.3404	1.63177	1.52561	1.5128	2.73172
Zm00001d001984	1.3722	2.27121	1.74853	2.47395	1.20936	1.86087	1.22866
Zm00001d023258	1.30112	1.31644	1.01353	1.6395	2.15911	1.33281	2.65514
Zm00001d053513	1.27953	1.2129	1.4968	1.20112	1.89773	1.23264	1.28118
Zm00001d042107	1.2735	1.06377	1.19013	1.11754	1.83493	1.4826	1.93908
Zm00001d030759	1.23871	3.01682	1.17101	1.58407	2.48198	2.1885	2.95255
Zm00001d042341	1.15631	1.30358	2.1232	1.79166	1.7727	1.73537	2.29058
Zm00001d027411	1.07757	1.6854	1.55701	1.89093	2.84705	1.69	1.81456
Zm00001d011834	1.0564	2.28978	1.04344	1.00054	2.1574	1.92761	2.11359
Zm00001d017486	-1.13169	-4.07011	-3.57472	-1.32982	-3.69822	-2.07908	-3.82737
Zm00001d017648	-1.18553	-2.11304	-2.29252	-2.34428	-2.92833	-2.66198	-3.01517
Zm00001d023707	-1.38102	-1.59245	-1.25546	-1.9926	-1.69175	-1.64163	-2.673
Zm00001d020408	-1.46769	-1.22031	-1.55749	-2.91446	-3.20373	-2.21145	-2.94714
Zm00001d033171	-1.56594	-1.27143	-1.71994	-2.55432	-1.96382	-1.33735	-2.2707
Zm00001d035197	-1.57265	-1.27	-1.93394	-2.22932	-1.59076	-1.38547	-2.06251
Zm00001d034506	-1.7905	-2.21945	-2.4825	-4.69652	-3.86785	-4.14892	-5.36899
Zm00001d008000	-1.97576	-1.36878	-1.85709	-2.52294	-2.28173	-1.34886	-2.461
Zm00001d053269	-2.11257	-1.32804	-2.86044	-1.64947	-1.15855	-1.36761	-1.90772
Zm00001d031224	-2.42044	-3.33442	-3.33306	-1.35915	-2.5546	-1.97163	-3.46046
Zm00001d026303	-2.47554	-1.14294	-1.79159	-1.01666	-1.57512	-1.48116	-2.25381
Zm00001d045574	-2.51307	-1.49072	-1.57056	-1.10763	-1.81608	-1.31239	-1.82771
Zm00001d031909	-2.51851	-4.48588	-5.15094	-3.79654	-4.56857	-3.27696	-6.56249
Zm00001d031861	-2.65873	-1.90435	-1.45759	-1.75578	-2.83169	-1.47973	-2.25989
Zm00001d048563	-2.87742	-2.48714	-2.29635	-1.24573	-1.74684	-1.69635	-2.73701
Zm00001d014723	-2.93159	-1.76674	-2.27275	-1.41632	-1.89422	-1.75991	-2.0691
Zm00001d008810	-3.01608	-1.88242	-2.43695	-2.09018	-2.90978	-2.01299	-2.44216
Zm00001d003648	-3.09719	-1.84754	-2.30142	-1.00383	-1.9692	-1.43982	-2.49324
Zm00001d025738	-3.11584	-2.64002	-2.56186	-2.14871	-2.6613	-2.69272	-3.70249
Zm00001d033874	-3.12363	-2.13866	-1.87199	-1.67854	-2.61621	-1.81906	-2.53032
Zm00001d017207	-3.18103	-2.07224	-2.15837	-1.18782	-2.52544	-2.2297	-3.87005
Zm00001d022089	-3.19155	-1.30799	-2.02785	-1.28112	-1.25277	-1.1616	-2.29797
Zm00001d018972	-3.19322	-1.78611	-1.66542	-1.3493	-2.24842	-1.7907	-2.15293
Zm00001d034487	-3.30685	-2.50731	-1.7124	-2.7529	-2.33706	-1.82989	-2.61547
Zm00001d028749	-3.55714	-1.1659	-1.23462	-1.6803	-1.13098	-1.46102	-2.4213
Zm00001d029461	-3.85878	-1.39963	-1.30507	-1.04009	-1.27293	-1.28906	-1.55665
Zm00001d008526	-3.87989	-2.26803	-2.31126	-1.24898	-2.26437	-1.68537	-3.05973
Zm00001d049889	-3.93374	-2.15051	-1.6013	-1.56886	-3.51035	-1.71016	-3.25004
Zm00001d034305	-4.09317	-1.6608	-1.34355	-8.51254	-4.12154	-1.81234	-2.87193
Zm00001d044868	-4.13654	-2.37086	-2.21101	-1.59694	-2.67564	-1.62494	-1.44408
Zm00001d002394	-4.18117	-2.04922	-2.61979	-1.54198	-3.05835	-2.21521	-3.44283
Zm00001d040026	-4.22687	-2.13372	-1.86089	-1.57957	-1.72481	-1.09503	-1.98849
Zm00001d051626	-4.47783	-2.6499	-3.0258	-1.77596	-2.48551	-1.81963	-1.97088
Zm00001d008340	-4.77801	-1.69545	-1.11469	-1.11847	-2.53106	-1.25076	-1.82382
Zm00001d045582	-5.01192	-4.58116	-2.70092	-2.07422	-3.16805	-3.00572	-2.9127
Zm00001d017990	-6.00413	-2.18177	-1.71314	-1.42703	-2.39103	-2.01564	-2.71744
Zm00001d022467	-6.37013	-2.68896	-1.60283	-1.06479	-2.1176	-1.78298	-1.99792
Zm00001d045515	-6.74015	-5.66796	-3.33518	-2.23695	-3.00724	-2.37319	-4.9251
Zm00001d022459	-6.92536	-5.97323	-4.72882	-1.62497	-4.81711	-3.78528	-6.61751
Zm00001d027740	-7.00015	-2.64693	-1.95684	-1.36093	-3.33091	-2.03336	-2.74908
Zm00001d043265	-7.30178	-4.07202	-2.74309	-1.68589	-2.2593	-2.45951	-4.95021
Zm00001d032130	-8.0892	-2.36569	-2.08651	-1.08962	-3.97431	-2.34904	-3.73858
Zm00001d005322	-8.13516	-3.1607	-3.22679	-2.54465	-3.96565	-3.07635	-5.244
Zm00001d037985	-8.83042	-3.03931	-2.6444	-1.46402	-2.99388	-2.43752	-3.028
Zm00001d029135	-9.0348	-4.79728	-3.42532	-1.29915	-3.2085	-2.18693	-5.46379
Zm00001d004897	-9.61128	-4.63904	-3.73784	-2.44628	-5.20518	-3.76309	-4.47918
Zm00001d000636	-10.346	-9.43304	-7.16152	-2.90715	-7.98483	-5.14918	-7.86676
Zm00001d026037	-11.1252	-1.5807	-1.23777	-1.13478	-1.96503	-1.34673	-2.0613
Zm00001d041005	-11.5724	-2.74161	-2.95111	-1.58643	-2.41101	-2.07788	-2.50766
Zm00001d037988	-11.5946	-2.91997	-2.37779	-1.42137	-2.34176	-2.08723	-3.51443
Zm00001d034413	-14.0536	-1.92551	-1.38994	-2.91874	-1.62023	-1.29437	-3.24117
