# Supplementary material for: Multi-Omics Analyses Reveal Systemic Insights into Maize Vivipary
Source: Plants (Basel). 2021 Nov 12;10(11):2437. doi: 10.3390/plants10112437 (PMC8618366; doi:10.3390/plants10112437)
Supplement: Supplementary file 1 [file plants-10-02437-s001.zip › Supplementary Table S6. The module membership and gene significance of transporters and TFs.xlsx]

## Sheet: Sheet1
Table S6 The gene significance and module membership of transporters and TFs
Gene_ID	Connectivity	p-value (Connectivity)	Gene Significance	p-value (Gene Significance)	Module
Zm00001d021629	0.902897	4.44089e-16	0.85776	3.99e-13	1
Zm00001d042809	0.899226	4.44089e-16	0.908303	9.95e-17	2
Zm00001d024587	0.890078	3.10862e-15	0.835648	5.8e-12	3
Zm00001d037483	0.888413	4.21885e-15	0.884044	8.64e-15	3
Zm00001d026448	0.887643	4.88498e-15	0.841896	2.84e-12	1
Zm00001d010907	0.88561	6.66134e-15	0.801537	1.8e-10	3
Zm00001d016237	0.88249	1.11022e-14	0.897723	8e-16	3
Zm00001d020325	0.881295	1.33227e-14	0.785631	7.18e-10	3
Zm00001d003162	0.87984	1.68754e-14	0.799779	2.11e-10	1
Zm00001d028151	0.879194	1.86517e-14	0.787385	6.2e-10	1
Zm00001d016814	0.875076	3.5083e-14	0.865135	1.48e-13	3
Zm00001d010210	0.874987	3.55271e-14	0.864656	1.58e-13	3
Zm00001d044261	0.87474	3.68594e-14	0.784046	8.18e-10	1
Zm00001d027852	0.874281	3.95239e-14	0.798361	2.4e-10	1
Zm00001d021938	0.868326	9.4591e-14	0.825182	1.8e-11	3
Zm00001d048312	0.867065	1.12799e-13	0.799988	2.07e-10	3
Zm00001d053442	0.866398	1.23901e-13	0.852804	7.55e-13	2
Zm00001d044899	0.865586	1.39e-13	0.773429	1.92e-09	1
Zm00001d038262	0.865473	1.4122e-13	0.849478	1.14e-12	3
Zm00001d048590	0.864605	1.58984e-13	0.834524	6.57e-12	2
Zm00001d046919	0.864232	1.67422e-13	0.759846	5.36e-09	1
Zm00001d044640	0.862513	2.11831e-13	0.826664	1.54e-11	10
Zm00001d017778	0.861565	2.40918e-13	0.783461	8.59e-10	1
Zm00001d030656	0.854462	6.11955e-13	0.803719	1.47e-10	2
Zm00001d053004	0.854446	6.13287e-13	0.807423	1.04e-10	2
Zm00001d002075	0.85362	6.81233e-13	0.735344	2.92e-08	1
Zm00001d048623	0.851115	9.33476e-13	0.821447	2.65e-11	2
Zm00001d035605	0.849504	1.13953e-12	0.753048	8.75e-09	1
Zm00001d040527	0.846791	1.58673e-12	0.721313	7.09e-08	1
Zm00001d051362	0.845183	1.92468e-12	0.743512	1.69e-08	5
Zm00001d038252	0.841768	2.88036e-12	0.738425	2.38e-08	1
Zm00001d011223	0.840075	3.5052e-12	0.68864	4.63e-07	1
Zm00001d024497	0.837664	4.61808e-12	0.830055	1.07e-11	1
Zm00001d043368	0.835411	5.95124e-12	0.810765	7.61e-11	3
Zm00001d029896	0.834205	6.80633e-12	0.827779	1.37e-11	2
Zm00001d007255	0.83252	8.19522e-12	0.811084	7.38e-11	1
Zm00001d037816	0.832052	8.62643e-12	0.690255	4.24e-07	1
Zm00001d020923	0.829745	1.10782e-11	0.868898	8.71e-14	2
Zm00001d031665	0.829329	1.15854e-11	0.776016	1.57e-09	1
Zm00001d008205	0.828487	1.26783e-11	0.763198	4.19e-09	2
Zm00001d002754	0.824747	1.88149e-11	0.740723	2.04e-08	1
Zm00001d013370	0.822966	2.26312e-11	0.818417	3.59e-11	2
Zm00001d004335	0.81759	3.90425e-11	0.848157	1.34e-12	24
Zm00001d004340	0.816977	4.1501e-11	0.764691	3.75e-09	1
Zm00001d038270	0.816939	4.16609e-11	0.709406	1.45e-07	1
Zm00001d027593	0.814971	5.06026e-11	0.80364	1.48e-10	24
Zm00001d037017	0.814958	5.06675e-11	0.664486	1.6e-06	1
Zm00001d031985	0.813818	5.66469e-11	0.765251	3.59e-09	2
Zm00001d014690	0.811257	7.25815e-11	0.749289	1.14e-08	1
Zm00001d039694	0.809134	8.88898e-11	0.818987	3.39e-11	2
Zm00001d040422	0.803758	1.46886e-10	0.610896	1.73e-05	16
Zm00001d014201	0.802343	1.67211e-10	0.804129	1.42e-10	3
Zm00001d018829	0.801817	1.75416e-10	0.843402	2.38e-12	2
Zm00001d024784	0.801745	1.76569e-10	0.762257	4.49e-09	2
Zm00001d011657	0.798486	2.36845e-10	0.801502	1.81e-10	2
Zm00001d051174	0.798102	2.45104e-10	0.620292	1.18e-05	16
Zm00001d009932	0.797136	2.67076e-10	0.786108	6.9e-10	2
Zm00001d047976	0.790705	4.67566e-10	0.702512	2.15e-07	1
Zm00001d053967	0.790132	4.91031e-10	0.661172	1.88e-06	1
Zm00001d027802	0.786963	6.41965e-10	0.781607	1e-09	1
Zm00001d017069	0.786087	6.90753e-10	0.630013	7.8e-06	1
Zm00001d012138	0.779666	1.17015e-09	0.632181	7.1e-06	1
Zm00001d030532	0.778747	1.26004e-09	0.777293	1.42e-09	2
Zm00001d051872	0.77435	1.78683e-09	0.608965	1.87e-05	1
Zm00001d052026	0.772621	2.04567e-09	0.779728	1.16e-09	10
Zm00001d033848	0.764407	3.8283e-09	0.67157	1.12e-06	1
Zm00001d021268	0.763796	4.00691e-09	0.555819	0.000132707	16
Zm00001d035195	0.758059	6.10928e-09	0.759189	5.63e-09	2
Zm00001d050893	0.75439	7.95283e-09	0.639141	5.22e-06	1
Zm00001d002871	0.753409	8.52707e-09	0.696181	3.07e-07	2
Zm00001d009468	0.749538	1.11939e-08	0.723474	6.2e-08	1
Zm00001d053151	0.746987	1.33564e-08	0.672284	1.08e-06	1
Zm00001d045398	0.744332	1.6016e-08	0.742199	1.85e-08	1
Zm00001d038863	0.737409	2.54583e-08	0.519979	0.000416495	16
Zm00001d036692	0.733336	3.32156e-08	0.831126	9.54e-12	1
Zm00001d048647	0.71511	1.03233e-07	0.566022	9.35e-05	16
Zm00001d026628	0.713316	1.14878e-07	0.606423	2.07e-05	5
Zm00001d051700	0.705448	1.81901e-07	0.565536	9.51e-05	1
Zm00001d036118	0.704664	1.90268e-07	0.629235	8.06e-06	1
Zm00001d050457	0.698732	2.66178e-07	0.566447	9.21e-05	1
Zm00001d040464	0.691523	3.9604e-07	0.543113	0.000202031	16
Zm00001d046354	0.690513	4.18337e-07	0.771247	2.28e-09	10
Zm00001d007311	0.685886	5.36149e-07	0.587297	4.34e-05	1
Zm00001d028129	0.676606	8.70178e-07	0.592647	3.55e-05	16
Zm00001d043614	0.676366	8.80912e-07	0.63439	6.44e-06	1
Zm00001d006106	0.675814	9.06154e-07	0.723521	6.19e-08	1
Zm00001d042580	0.665565	1.51453e-06	0.702571	2.14e-07	13
Zm00001d005018	0.663988	1.63628e-06	0.477965	0.00136823	16
Zm00001d012485	0.658339	2.15023e-06	0.462562	0.00204033	16
Zm00001d045463	0.65668	2.32732e-06	0.678641	7.84e-07	2
Zm00001d035835	0.656582	2.33819e-06	0.672079	1.1e-06	10
Zm00001d017138	0.644638	4.07534e-06	0.727185	4.92e-08	1
Zm00001d025831	0.642664	4.45704e-06	0.508078	0.000592527	1
Zm00001d037057	0.633363	6.73935e-06	0.446267	0.00305353	16
Zm00001d022530	0.624942	9.68679e-06	0.511993	0.000528402	16
Zm00001d014060	0.616009	1.40711e-05	0.624685	9.79e-06	2
Zm00001d021386	0.610159	1.78593e-05	0.410982	0.00685715	16
Zm00001d014405	0.592923	3.50939e-05	0.661251	1.87e-06	1
Zm00001d049910	0.577162	6.29725e-05	0.718151	8.6e-08	2
Zm00001d049870	0.572746	7.37867e-05	0.497056	0.000812084	8
Zm00001d032144	0.476068	0.00143872	0.498801	0.000773107	39
Zm00001d001984	0.453057	0.00258747	0.665181	1.54e-06	13
Zm00001d028230	0.436715	0.00383328	0.394374	0.00975506	8
