# Supplementary material for: Multi-Omics Analyses Reveal Systemic Insights into Maize Vivipary
Source: Plants (Basel). 2021 Nov 12;10(11):2437. doi: 10.3390/plants10112437 (PMC8618366; doi:10.3390/plants10112437)
Supplement: Supplementary file 1 [file plants-10-02437-s001.zip › Supplementary Table S7. The summary of metabolites.xlsx]

## Sheet: Sheet1
Table S7. The summry of metabolites
Name		vp1-1 (mut)	vp1-2 (mut)	vp1-3 (mut)	vp1-4 (mut)	vp1-1 (WT)	vp1-2 (WT)	vp1-3 (WT)	vp1-4 (WT)	vp2-1 (mut)	vp2-2 (mut)	vp2-3 (mut)	vp2-4 (mut)	vp2-1 (WT)	vp2-2 (WT)	vp2-3 (WT)	vp2-4 (WT)	vp5-1 (mut)	vp5-2 (mut)	vp5-3 (mut)	vp5-4 (mut)	vp5-1 (WT)	vp5-2 (WT)	vp5-3 (WT)	vp5-4 (WT)	vp8-1 (mut)	vp8-2 (mut)	vp8-3 (mut)	vp8-4 (mut)	vp8-1 (WT)	vp8-2 (WT)	vp8-3 (WT)	vp8-4 (WT)	vp9-1 (mut)	vp9-2 (mut)	vp9-3 (mut)	vp9-4 (mut)	vp9-1 (WT)	vp9-2 (WT)	vp9-3 (WT)	vp9-4 (WT)	vp-wl2-1 (mut)	vp-wl2-2 (mut)	vp-wl2-3 (mut)	vp-wl2-4 (mut)	vp-wl2-1 (WT)	vp-wl2-2 (WT)	vp-wl2-3 (WT)	vp-wl2-4 (WT)
C1	LPK	1.5455e+07	1.13728e+07	7.6113e+06	8.62048e+06	2.4569e+07	1.55985e+07	1.6538e+07	3.5968e+07	2.35315e+07	1.95005e+07	2.62114e+07	2.32595e+07	1.54098e+07	1.73986e+07	2.05641e+07	1.69969e+07	2.23832e+07	2.23575e+07	2.01116e+07	2.36492e+07	2.26566e+07	2.00772e+07	1.7698e+07	2.97718e+07	1.63684e+07	1.66288e+07	1.38405e+07	1.93216e+07	2.00307e+07	1.51876e+07	1.47388e+07	2.26982e+07	2.58036e+07	2.2401e+07	1.8348e+07	3.60113e+07	2.38772e+07	1.88214e+07	2.22254e+07	2.14993e+07	2.26781e+07	2.36183e+07	2.11965e+07	2.22494e+07	2.50889e+07	1.64507e+07	1.86482e+07	2.35727e+07
C2	Thiamine	1.05332e+07	9.34767e+06	1.02283e+07	1.35352e+07	9.25581e+07	8.27118e+07	8.35962e+07	4.2948e+07	3.53397e+07	4.40869e+07	2.47259e+07	4.12371e+07	8.01417e+07	5.46204e+07	4.76702e+07	7.52426e+07	4.92713e+07	3.64843e+07	4.15341e+07	3.53735e+07	9.1132e+07	8.79842e+07	9.18617e+07	6.31414e+07	9.71818e+06	2.47028e+07	1.64881e+07	1.06077e+07	4.0829e+07	2.89817e+07	4.97032e+07	5.09351e+07	3.23699e+07	3.92814e+07	6.9745e+07	2.42552e+07	3.56397e+07	3.17481e+07	4.75132e+07	7.47748e+07	4.33643e+07	6.59038e+07	3.48586e+07	7.03795e+07	7.96069e+07	4.16517e+07	8.62237e+07	8.82815e+07
C3	Pesticide9_Propamocarb_C9H20N2O2_Propyl [3-(dimethylamino)propyl]carbamate	2.92558e+07	2.95731e+07	2.59393e+07	3.62063e+07	7.11316e+07	5.70182e+07	6.09084e+07	8.56562e+07	6.27486e+07	3.62774e+07	5.54955e+07	6.636e+07	5.05321e+07	3.57077e+07	7.40083e+07	4.46451e+07	6.38644e+07	4.07847e+07	5.64613e+07	7.0701e+07	5.68046e+07	3.4513e+07	3.66964e+07	7.84104e+07	5.91201e+07	4.15209e+07	7.17846e+07	7.84212e+07	6.05384e+07	4.24593e+07	3.33523e+07	7.57789e+07	5.75473e+07	8.6399e+07	6.00769e+07	9.34312e+07	5.59639e+07	6.63827e+07	6.66006e+07	6.30967e+07	6.67633e+07	6.04552e+07	6.43051e+07	7.00997e+07	6.57163e+07	5.08097e+07	6.56141e+07	4.37639e+07
C4	Pyridoxamine	6.21822e+06	5.52969e+06	4.73048e+06	5.31775e+06	1.53589e+07	1.24032e+07	1.42991e+07	1.23193e+07	4.41633e+06	6.3623e+06	6.75664e+06	4.49445e+06	7.74429e+06	9.36011e+06	9.2581e+06	7.97469e+06	6.72085e+06	8.34809e+06	4.61056e+06	5.47321e+06	1.45179e+07	1.00715e+07	8.68712e+06	1.00549e+07	7.01422e+06	6.28726e+06	1.03486e+07	7.47641e+06	1.03475e+07	9.08072e+06	1.22452e+07	9.59142e+06	9.3333e+06	1.62661e+07	6.17715e+06	8.1085e+06	8.62609e+06	1.02799e+07	1.19479e+07	7.85903e+06	7.17261e+06	9.22357e+06	8.09169e+06	7.74035e+06	8.04844e+06	1.02524e+07	8.74223e+06	9.2385e+06
C5	Histidine	1.70731e+09	1.22864e+09	1.23456e+09	1.82546e+09	6.4552e+08	7.13269e+08	5.353e+08	8.51386e+08	6.44299e+08	7.31675e+08	5.71552e+08	7.21396e+08	6.12008e+08	8.3336e+08	7.93741e+08	6.6994e+08	1.031e+09	8.2812e+08	7.67596e+08	1.06864e+09	6.80801e+08	7.57021e+08	1.00743e+09	9.49236e+08	7.25403e+08	7.39559e+08	7.21149e+08	7.37724e+08	8.63736e+08	1.07307e+09	7.6431e+08	1.03295e+09	1.02703e+09	8.07871e+08	6.21482e+08	1.27364e+09	6.07973e+08	8.38709e+08	7.18236e+08	6.72166e+08	8.31303e+08	9.3019e+08	6.60102e+08	8.18363e+08	7.94433e+08	8.72904e+08	7.4686e+08	5.67489e+08
C6	Threonine	1.77961e+09	1.79304e+09	2.58769e+09	2.28411e+09	4.95317e+08	9.04652e+08	2.19309e+08	6.37043e+08	6.04511e+08	7.22987e+08	1.05465e+09	6.03558e+08	1.14716e+08	1.4326e+08	1.96232e+08	1.12021e+08	4.20808e+08	1.09325e+09	4.09803e+08	4.04613e+08	1.26587e+08	3.6083e+08	2.49326e+08	1.48515e+08	1.1659e+09	1.14267e+09	8.21194e+08	1.19234e+09	4.25028e+08	5.8271e+08	3.11178e+08	5.34748e+08	6.53259e+08	1.33427e+09	7.68984e+08	8.67812e+08	1.44148e+08	3.79695e+08	1.53536e+08	1.54482e+08	7.5167e+08	7.41809e+08	7.35193e+08	7.58649e+08	1.59375e+08	1.23606e+08	1.87438e+08	1.40562e+08
C7	Serine	5.02903e+08	7.0612e+08	8.51239e+08	5.85723e+08	1.73708e+08	3.05618e+08	3.18791e+08	2.0738e+08	2.83516e+08	3.28249e+08	3.20579e+08	3.23158e+08	1.35578e+08	1.42229e+08	1.5962e+08	1.4458e+08	3.38526e+08	3.71573e+08	3.35051e+08	3.17074e+08	1.90842e+08	2.29175e+08	2.29748e+08	2.00959e+08	3.97405e+08	4.2536e+08	3.24294e+08	3.73516e+08	2.66472e+08	1.9089e+08	2.28486e+08	1.91354e+08	3.49272e+08	6.47798e+08	4.47276e+08	3.79206e+08	1.64945e+08	2.78749e+08	2.18887e+08	1.63402e+08	3.34438e+08	3.75217e+08	4.11986e+08	3.32083e+08	1.8256e+08	2.51521e+08	3.00595e+08	1.60774e+08
C8	1-Aminocyclopropane-1-carboxylic acid	1.81639e+09	1.94415e+09	2.81707e+09	2.48117e+09	6.59534e+08	1.07495e+09	4.27505e+08	8.05362e+08	7.54516e+08	9.06214e+08	1.23689e+09	7.94239e+08	2.45452e+08	3.97895e+08	3.74401e+08	2.80125e+08	4.93534e+08	1.23485e+09	5.16874e+08	5.31356e+08	2.90654e+08	5.87204e+08	4.38776e+08	3.20495e+08	1.42889e+09	1.44996e+09	1.06317e+09	1.46713e+09	6.26449e+08	8.13435e+08	5.0671e+08	7.59499e+08	8.04319e+08	1.64169e+09	1.07044e+09	9.83612e+08	3.59093e+08	5.46378e+08	3.51545e+08	3.82424e+08	9.53222e+08	9.42136e+08	9.02857e+08	9.66136e+08	3.8837e+08	3.14835e+08	4.07964e+08	3.74003e+08
C9	L-ARGININE	5.63325e+09	3.80234e+09	6.58601e+09	5.06064e+09	2.03514e+09	3.29229e+09	3.23907e+09	2.09018e+09	2.72923e+09	3.86318e+09	3.24924e+09	3.05547e+09	2.17928e+09	2.54091e+09	2.99998e+09	2.12377e+09	3.2979e+09	4.40569e+09	3.30855e+09	3.54114e+09	2.26664e+09	3.72185e+09	2.64043e+09	2.469e+09	4.33844e+09	5.94788e+09	3.75341e+09	3.27367e+09	3.62261e+09	3.15361e+09	2.58838e+09	3.69295e+09	2.58263e+09	4.92135e+09	3.23359e+09	3.01929e+09	2.06134e+09	4.04938e+09	3.07423e+09	2.11605e+09	4.53426e+09	3.62768e+09	3.46817e+09	3.73394e+09	2.20032e+09	2.83019e+09	2.33448e+09	2.07659e+09
C10	Crotonic acid	4.48667e+08	2.93368e+08	5.76239e+08	4.31635e+08	9.3936e+08	7.00135e+08	9.52587e+08	1.8504e+09	9.56283e+08	9.85696e+08	7.86452e+08	9.39026e+08	9.0615e+08	1.15506e+09	8.8317e+08	9.53604e+08	1.09945e+09	1.14161e+09	1.15947e+09	6.45921e+08	1.34352e+09	8.09445e+08	1.28338e+09	1.22762e+09	1.9948e+09	1.14061e+09	9.31183e+08	6.25409e+08	1.44306e+09	1.08197e+09	9.87635e+08	1.28533e+09	2.20606e+09	1.03255e+09	1.71718e+09	1.65248e+09	1.13774e+09	1.85811e+09	1.18467e+09	1.17009e+09	8.26364e+08	1.09053e+09	1.22242e+09	8.51019e+08	6.59648e+08	1.04713e+09	1.35319e+09	7.90122e+08
C11	Serine	3.76614e+08	2.13668e+08	7.12233e+08	4.79566e+08	9.43355e+07	1.1159e+08	9.54514e+07	6.69804e+07	1.60151e+08	1.18913e+08	7.63652e+07	1.44301e+08	7.6265e+07	4.93853e+07	1.17255e+08	8.34523e+07	9.95076e+07	2.25027e+08	2.10188e+08	1.87489e+08	8.76885e+07	1.27778e+08	1.75538e+08	8.50184e+07	1.66251e+08	2.69955e+08	1.57579e+08	1.54933e+08	8.00175e+07	1.25803e+08	1.94848e+08	1.40645e+08	1.13943e+08	3.65508e+08	2.76084e+08	1.34008e+08	9.5701e+07	2.78749e+08	1.17148e+08	8.43789e+07	1.40082e+08	2.41332e+08	1.48834e+08	1.63323e+08	5.01803e+07	1.44805e+08	1.98655e+08	9.01932e+07
C12	2-Amino-4-methylpyrimidine	3.86528e+08	2.03504e+08	3.02151e+08	3.7573e+08	1.20523e+08	1.82168e+08	1.10011e+08	1.61455e+08	1.27362e+08	1.10634e+08	1.1745e+08	1.36176e+08	1.18323e+08	1.90226e+08	1.86044e+08	1.67232e+08	1.97451e+08	1.08523e+08	1.5837e+08	1.944e+08	1.49575e+08	1.38994e+08	2.02037e+08	1.74064e+08	1.31117e+08	1.37491e+08	1.76226e+08	1.68393e+08	1.61037e+08	1.53103e+08	1.44333e+08	1.84507e+08	1.92443e+08	1.74632e+08	1.25032e+08	2.22528e+08	1.22759e+08	1.59373e+08	1.2355e+08	1.26314e+08	1.1618e+08	2.09912e+08	1.31826e+08	1.22504e+08	1.10992e+08	1.67724e+08	1.24219e+08	1.27908e+08
C13	Glutamine	1.05527e+09	1.39682e+09	2.01086e+09	8.69133e+08	1.58517e+08	3.19211e+08	2.66838e+08	7.88244e+07	2.62775e+08	4.25355e+08	2.38733e+08	2.36214e+08	1.02016e+08	1.2996e+08	8.90579e+07	5.01848e+07	4.18872e+08	5.17845e+08	4.36679e+08	3.97896e+08	1.13436e+08	2.03634e+08	9.6248e+07	1.41582e+08	6.17296e+08	2.64965e+08	3.23638e+08	5.59756e+08	7.3858e+07	1.80686e+08	2.10781e+08	7.13761e+07	4.22295e+08	8.96341e+08	3.48221e+08	3.01642e+08	1.31304e+08	3.56044e+08	2.83969e+08	8.64842e+07	3.61633e+08	5.3116e+08	2.93921e+08	4.553e+08	1.11914e+08	3.75667e+08	3.72653e+08	1.18662e+08
C14	L-Proline	1.9508e+10	1.18533e+10	1.15601e+10	1.983e+10	5.14551e+08	3.29558e+09	9.65103e+08	1.54813e+09	1.14935e+10	3.15544e+09	1.2712e+09	1.07753e+10	4.02393e+09	4.08992e+09	4.58891e+09	1.00109e+10	5.74664e+09	1.10082e+10	5.12353e+09	6.79607e+09	6.18293e+09	8.15402e+08	1.03257e+10	1.10438e+09	2.2671e+09	7.49066e+09	1.61323e+09	3.69945e+09	1.13757e+09	1.11364e+09	8.39065e+08	3.89178e+09	1.36565e+10	4.4875e+09	3.92116e+09	9.07986e+09	1.02104e+10	7.18805e+09	5.62022e+09	5.40168e+09	1.26193e+10	1.25509e+09	1.20952e+10	1.20787e+09	7.30564e+08	6.54312e+09	8.05965e+09	6.71923e+09
C15	Pyroglutamic acid	4.80178e+08	8.83102e+08	1.19378e+09	4.50707e+08	4.01956e+07	1.20589e+08	8.27282e+07	3.71866e+07	1.12603e+08	1.17288e+08	1.86148e+08	9.788e+07	3.50011e+07	5.36239e+07	6.91133e+07	3.4541e+07	1.83544e+08	1.9912e+08	1.61842e+08	1.36848e+08	5.55622e+07	5.6427e+07	5.51855e+07	5.72681e+07	2.44909e+08	2.55821e+08	2.24121e+08	2.47075e+08	5.9015e+07	4.16155e+07	8.09013e+07	4.5066e+07	1.82587e+08	2.8761e+08	2.01313e+08	1.33571e+08	3.40351e+07	1.36728e+08	8.41975e+07	4.16758e+07	1.89872e+08	2.3193e+08	2.40088e+08	1.69068e+08	3.3984e+07	9.20496e+07	1.20277e+08	3.77505e+07
C16	Serine	2.9187e+08	5.21814e+08	7.28252e+08	4.01555e+08	5.28307e+07	1.0157e+08	1.77472e+08	4.55568e+07	1.08384e+08	1.54005e+08	1.19947e+08	9.19311e+07	8.20006e+07	1.04399e+08	9.423e+07	2.57493e+07	1.96186e+08	1.98967e+08	1.8743e+08	1.40038e+08	4.6769e+07	1.18423e+08	1.41643e+08	3.89181e+07	2.52373e+08	2.45716e+08	1.84069e+08	2.74708e+08	4.71153e+07	9.64117e+07	1.17738e+08	4.31441e+07	1.15407e+08	3.10577e+08	2.69822e+08	1.08509e+08	6.22143e+07	1.61811e+08	1.26324e+08	7.13589e+07	1.94858e+08	2.43135e+08	2.38566e+08	2.29344e+08	1.18952e+08	1.57518e+08	1.72989e+08	7.42977e+07
C17	Aspartic acid	8.44211e+08	6.83922e+08	6.74474e+08	8.92855e+08	2.14872e+08	2.375e+08	3.55471e+06	1.65561e+08	1.79008e+08	1.63673e+08	1.62798e+08	2.03275e+08	8.74275e+07	9.35596e+07	8.84067e+07	6.38338e+07	2.08146e+08	1.43172e+08	1.58012e+08	2.03863e+08	1.51022e+08	1.18672e+08	1.28042e+08	1.42342e+08	1.51145e+08	1.3107e+08	8.86136e+07	1.5183e+08	1.81973e+08	2.07786e+07	9.7046e+07	1.26412e+08	1.39578e+08	1.75963e+08	1.3561e+08	1.48322e+08	7.30869e+06	1.47553e+08	8.979e+07	9.87612e+07	2.40118e+08	2.63475e+08	1.89257e+08	2.55431e+08	1.52139e+08	1.97607e+08	8.38413e+07	1.93073e+08
C18	Adenosine	7.04743e+08	5.77002e+08	7.28721e+08	7.43593e+08	2.99697e+08	3.42174e+08	3.05768e+08	3.02332e+08	4.77013e+08	5.20893e+08	3.98455e+08	4.35206e+08	2.78218e+08	4.99784e+08	4.12807e+08	2.457e+08	5.06336e+08	5.95314e+08	5.85766e+08	5.82222e+08	3.16884e+08	3.87438e+08	4.57118e+08	3.75889e+08	2.36569e+08	2.99556e+08	3.04591e+08	3.41361e+08	3.23209e+08	2.89638e+08	3.848e+08	4.51727e+08	3.08912e+08	8.65238e+08	7.13096e+08	4.22705e+08	1.70019e+08	6.7768e+08	3.54963e+08	1.71651e+08	4.65846e+08	6.24378e+08	4.62915e+08	4.47202e+08	3.06664e+08	4.45373e+08	3.15273e+08	2.93542e+08
C19	4-AMINOBUTANOATE	7.71025e+09	6.1574e+09	1.04917e+10	8.46061e+09	1.14666e+10	1.21846e+10	1.45267e+10	1.09424e+10	1.2815e+10	1.28268e+10	1.28337e+10	1.34106e+10	1.05208e+10	1.29063e+10	1.12492e+10	1.07597e+10	1.85853e+10	1.24478e+10	1.08069e+10	1.80334e+10	1.07051e+10	9.98585e+09	1.08092e+10	1.07824e+10	1.40817e+10	1.12717e+10	1.42893e+10	1.41909e+10	1.16181e+10	1.20019e+10	1.23433e+10	1.36461e+10	1.69869e+10	1.16679e+10	1.54654e+10	1.60169e+10	1.41023e+10	1.31784e+10	1.53332e+10	1.45491e+10	1.06924e+10	1.31443e+10	1.55434e+10	9.52982e+09	8.07923e+09	1.43327e+10	1.44196e+10	7.82566e+09
C20	1-Aminocyclopropane-1-carboxylic acid	4.80631e+09	4.32723e+09	4.36288e+09	3.81423e+09	1.82634e+09	1.75212e+09	1.42053e+09	1.76527e+09	1.95327e+09	2.24416e+09	3.0376e+09	1.95936e+09	9.95615e+08	9.20409e+08	1.14204e+09	9.56795e+08	1.47861e+09	2.30988e+09	1.41792e+09	1.35439e+09	1.09109e+09	1.61185e+09	1.50461e+09	9.4635e+08	3.57114e+09	3.32045e+09	2.18833e+09	3.75884e+09	1.58258e+09	1.6815e+09	1.54682e+09	1.45459e+09	2.02565e+09	2.93986e+09	2.61008e+09	1.79607e+09	1.1147e+09	1.49859e+09	1.19757e+09	1.1833e+09	2.34008e+09	1.87155e+09	1.96265e+09	2.31634e+09	1.51804e+09	8.71819e+08	1.41203e+09	1.24167e+09
C21	L-Asparagine	1.3853e+09	1.97249e+09	1.10956e+09	1.42405e+09	1.16369e+08	5.64401e+08	6.23095e+08	3.27053e+08	1.33303e+09	6.90541e+08	1.03687e+09	1.1702e+09	2.08136e+08	8.271e+08	8.83748e+08	5.49051e+08	1.55101e+09	1.5602e+09	1.39785e+09	1.54133e+09	6.48131e+08	2.16038e+08	3.04198e+08	4.79409e+08	9.05735e+08	1.41004e+09	9.3001e+08	8.60237e+08	7.045e+08	7.13754e+08	5.41474e+08	6.66057e+08	4.06568e+08	2.72017e+09	1.80289e+09	1.10626e+09	1.74762e+08	1.27338e+09	8.88105e+08	4.47305e+08	1.73127e+09	1.87774e+09	1.76626e+09	1.69342e+09	6.57217e+08	7.50643e+08	1.1234e+09	6.15828e+08
C22	L-ALANINE	4.37709e+08	1.21775e+09	3.57106e+09	2.03552e+09	4.52122e+09	3.80621e+09	3.92561e+09	2.90865e+09	4.37941e+09	3.35516e+09	3.4942e+09	3.7766e+09	5.31282e+09	3.94975e+09	4.77521e+09	5.17465e+09	3.21747e+09	3.8323e+09	2.51161e+09	2.74749e+09	4.97132e+09	5.22891e+09	4.2161e+09	4.00736e+09	4.25565e+09	3.80469e+09	3.56453e+09	3.88443e+09	5.24796e+09	4.61315e+09	3.89352e+09	5.02754e+09	2.46348e+09	4.38986e+09	4.10757e+09	1.7633e+09	4.07259e+09	4.66233e+09	3.72383e+09	3.58639e+09	3.83656e+09	3.17912e+09	2.97063e+09	4.13102e+09	6.01923e+09	4.04987e+09	4.12615e+09	6.14735e+09
C23	Cytosine	4.21605e+08	1.85086e+08	3.9285e+08	4.50006e+08	1.07559e+08	1.35619e+08	1.81605e+08	1.46301e+08	1.82221e+08	1.51678e+08	1.60255e+08	1.82962e+08	1.22156e+08	1.80163e+08	1.65335e+08	1.36131e+08	2.37529e+08	2.04903e+08	2.8173e+08	2.50699e+08	1.51599e+08	1.3998e+08	1.89442e+08	1.63818e+08	1.01071e+08	1.50706e+08	1.25484e+08	9.15361e+07	1.23837e+08	1.46171e+08	1.44557e+08	1.22651e+08	1.67169e+08	2.84868e+08	2.08879e+08	1.79386e+08	1.16896e+08	2.85957e+08	1.59786e+08	1.22148e+08	1.66445e+08	2.43296e+08	2.48586e+08	1.91174e+08	1.48368e+08	1.7559e+08	1.763e+08	1.37993e+08
C24	L-(+)-Ergothioneine	2.74006e+07	8.49207e+06	5.25968e+06	2.75392e+07	2.33682e+08	1.04263e+08	1.55241e+08	2.75472e+08	5.59275e+07	1.66593e+08	1.01166e+08	3.94265e+07	1.34795e+08	3.72449e+08	2.75056e+08	1.29143e+08	3.2628e+07	1.01604e+08	6.16117e+07	2.60927e+07	1.1308e+08	2.07421e+08	2.45926e+08	9.30311e+07	4.7157e+07	3.8868e+07	4.74798e+07	3.65094e+07	1.64537e+08	1.4884e+08	1.27589e+08	1.65638e+08	8.68509e+07	1.82368e+08	1.0758e+08	9.67738e+07	2.35259e+08	1.64199e+08	1.53487e+08	2.43258e+08	1.00257e+08	8.86866e+07	8.04377e+07	7.15892e+07	1.84825e+08	1.39091e+08	1.42409e+08	1.76173e+08
C25	NIACINAMIDE	1.37419e+08	1.27945e+08	1.2274e+08	1.36373e+08	4.92219e+07	4.82029e+07	9.00049e+07	5.2422e+07	6.8266e+07	4.63131e+07	3.47559e+07	8.48607e+07	3.49134e+07	3.35663e+07	2.46684e+07	3.92776e+07	7.57504e+07	1.2378e+08	9.21966e+07	8.71311e+07	1.73008e+07	6.98077e+07	2.37224e+07	2.15464e+07	1.37775e+08	1.65161e+08	8.32459e+07	1.33576e+08	4.145e+07	7.5928e+07	8.06486e+07	6.5916e+07	6.66206e+07	8.57812e+07	9.08006e+07	1.06473e+08	6.06881e+07	5.16411e+07	6.40717e+07	8.48842e+07	6.22436e+07	9.08142e+07	5.15096e+07	7.16621e+07	8.79381e+06	2.74569e+07	4.58142e+07	1.51716e+07
C26	Phenylacetaldehyde	1.6243e+08	2.5027e+08	5.84631e+08	1.27813e+08	4.0579e+07	3.36723e+07	3.08981e+07	6.04337e+07	1.67152e+08	1.35952e+08	1.32779e+08	1.47985e+08	4.80346e+07	3.11923e+07	2.39422e+07	5.43618e+07	9.04826e+07	3.09692e+07	7.20766e+07	7.15068e+07	3.31328e+07	2.49057e+07	4.75928e+07	4.96846e+07	9.35354e+07	6.97764e+07	7.63647e+07	1.10898e+08	3.57612e+07	4.92531e+07	2.31366e+07	3.69647e+07	3.40838e+08	2.30729e+07	2.60095e+07	4.41236e+08	3.33812e+07	2.13217e+07	1.83398e+07	2.97831e+07	6.57638e+07	2.73309e+07	4.36074e+07	7.56183e+07	3.14018e+07	2.46382e+07	1.75672e+07	4.14974e+07
C27	Guanine	8.27749e+08	6.01364e+08	6.58049e+08	8.2798e+08	4.31532e+08	4.64904e+08	4.01156e+08	5.55802e+08	8.24879e+08	6.97893e+08	6.53009e+08	8.56138e+08	4.72602e+08	7.42447e+08	5.9129e+08	4.64039e+08	8.36925e+08	6.80665e+08	1.11811e+09	7.5316e+08	5.35598e+08	4.43651e+08	5.94868e+08	6.4227e+08	3.95554e+08	4.01054e+08	4.23077e+08	3.9637e+08	5.15931e+08	5.1838e+08	4.27419e+08	5.75668e+08	6.98921e+08	8.09834e+08	7.1593e+08	8.27265e+08	4.12152e+08	7.13829e+08	5.87286e+08	4.56865e+08	5.56484e+08	6.74948e+08	7.28944e+08	5.78332e+08	4.21347e+08	6.87281e+08	6.57038e+08	4.52527e+08
C28	Adenine	1.61659e+09	1.17e+09	1.35381e+09	1.50915e+09	6.11074e+08	7.50082e+08	5.32894e+08	8.21627e+08	1.15828e+09	1.49349e+09	1.10209e+09	1.25984e+09	5.63691e+08	1.07925e+09	8.69298e+08	5.7009e+08	1.23803e+09	1.13385e+09	1.64778e+09	1.27941e+09	7.26999e+08	7.38388e+08	8.49789e+08	8.52595e+08	7.99891e+08	7.65005e+08	6.88537e+08	8.01893e+08	9.224e+08	6.89604e+08	7.74714e+08	1.09046e+09	1.2498e+09	1.03181e+09	1.07034e+09	1.29344e+09	4.39416e+08	1.10516e+09	7.67835e+08	4.78327e+08	9.70125e+08	1.10743e+09	1.23663e+09	8.69749e+08	6.33404e+08	8.90482e+08	7.60618e+08	7.71152e+08
C29	2'-Deoxyadenosine	6.59508e+08	4.23602e+08	5.1269e+08	6.7351e+08	5.55793e+07	7.62962e+07	1.69575e+07	6.92984e+07	4.34026e+08	2.25323e+08	3.59772e+08	4.64337e+08	4.66036e+07	4.83119e+07	3.96371e+07	5.19747e+07	6.33231e+08	4.21237e+08	1.11853e+09	4.91131e+08	8.50573e+07	5.26375e+07	5.37364e+07	8.84061e+07	1.48612e+08	2.64798e+08	2.07112e+08	2.11963e+08	7.86102e+07	3.62702e+07	6.57857e+07	7.92449e+07	6.20143e+08	3.28871e+08	4.10735e+08	7.96036e+08	3.44383e+07	6.19995e+07	4.12798e+07	4.90657e+07	9.90398e+07	3.65898e+08	2.91181e+08	3.50777e+08	3.16512e+07	4.99765e+07	3.66127e+07	6.55953e+07
C30	gamma-Glutamylleucine	1.09397e+08	8.30357e+07	1.04433e+08	1.0162e+08	2.03639e+07	3.37756e+07	2.20623e+07	2.38413e+07	2.06088e+07	2.0195e+07	2.27381e+07	1.75428e+07	1.31505e+07	1.7821e+07	2.04292e+07	1.47138e+07	2.6096e+07	2.08354e+07	5.18646e+07	2.50234e+07	1.89396e+07	3.1192e+07	2.66748e+07	2.27735e+07	5.02105e+07	4.06688e+07	4.18927e+07	4.65293e+07	2.3786e+07	2.12742e+07	2.12136e+07	2.08415e+07	2.4003e+07	5.74601e+07	3.50878e+07	2.67562e+07	6.90482e+06	2.26645e+07	1.99938e+07	9.47056e+06	2.71105e+07	3.25374e+07	2.58229e+07	3.1632e+07	1.32679e+07	2.34612e+07	2.36496e+07	1.81447e+07
C31	Adenylosuccinic acid	4.44354e+06	4.8632e+06	4.34631e+06	4.6826e+06	9.53679e+07	1.9243e+07	3.91019e+07	7.17163e+07	4.85676e+06	2.36606e+07	4.91481e+06	5.11623e+06	5.81571e+07	1.1702e+08	9.72692e+07	5.14966e+07	7.35929e+06	6.3399e+06	1.37997e+07	6.67336e+06	5.88493e+07	6.63442e+07	6.64177e+07	5.13345e+07	5.41998e+07	1.68155e+07	4.29109e+07	4.03043e+07	9.70557e+07	1.36897e+08	8.62733e+07	8.26227e+07	1.31537e+07	1.90271e+07	1.28298e+07	8.95384e+06	1.11095e+08	1.14187e+08	7.83312e+07	9.99246e+07	1.66318e+07	3.54437e+07	3.92654e+06	1.98559e+07	1.12099e+08	1.45182e+08	1.0053e+08	1.07853e+08
C32	Gly-Ile	1.33634e+08	1.26079e+08	1.23916e+08	1.89849e+08	5.07364e+07	5.79976e+07	4.58724e+07	7.23978e+07	2.06979e+07	2.01074e+07	2.89427e+07	2.52425e+07	3.54771e+07	3.84874e+07	4.42399e+07	3.38331e+07	3.21127e+07	3.58891e+07	6.82818e+07	4.01157e+07	4.12809e+07	7.17955e+07	3.44947e+07	7.47063e+07	3.80229e+07	4.15667e+07	4.16895e+07	3.88761e+07	2.63016e+07	3.96514e+07	4.45736e+07	3.87598e+07	4.94872e+07	1.09945e+08	7.9585e+07	5.82548e+07	5.28292e+07	3.87174e+07	6.06227e+07	4.52122e+07	3.76778e+07	6.28477e+07	3.49892e+07	3.34271e+07	3.95937e+07	4.239e+07	6.50063e+07	5.52634e+07
C33	NCGC00381349-01_C11H13NO5_1H-Pyrrole-3-propanoic acid, 5-acetyl-4-(carboxymethyl)-	2.09519e+08	3.55181e+08	4.41838e+08	2.10539e+08	5.73416e+06	7.35978e+06	5.11992e+06	6.54756e+06	1.40263e+07	1.0328e+07	1.14997e+07	2.29337e+07	4.65178e+06	5.23289e+06	5.34839e+06	5.34177e+06	1.54504e+07	1.65985e+07	3.6673e+07	9.06246e+06	5.90629e+06	5.87895e+06	5.2713e+06	7.68041e+06	7.20373e+06	5.11488e+08	7.62911e+06	1.02726e+07	4.8332e+06	5.2789e+06	4.66108e+06	6.99249e+06	6.15379e+06	4.85917e+06	1.00158e+07	8.8149e+06	4.83875e+06	5.72621e+06	4.96935e+06	5.82322e+06	5.24581e+06	1.03158e+07	5.58714e+06	8.41961e+06	5.06233e+06	5.31207e+06	5.00124e+06	5.14539e+06
C34	gamma-Glutamylmethionine	5.93465e+07	6.89604e+07	7.63594e+07	7.24773e+07	6.21576e+08	7.84587e+08	5.68237e+08	8.86332e+08	3.53763e+08	4.95579e+08	5.44504e+08	3.51372e+08	7.10398e+08	6.18099e+08	8.15208e+08	7.02456e+08	3.37021e+08	3.84503e+08	2.63724e+08	3.23021e+08	7.4955e+08	9.09329e+08	6.23061e+08	9.66761e+08	8.74841e+08	4.77422e+08	7.29545e+08	8.63048e+08	1.05318e+09	4.76948e+08	7.36262e+08	1.2438e+09	2.65213e+08	1.61002e+08	2.67696e+08	3.55735e+08	5.94284e+08	3.84521e+08	7.10001e+08	6.00074e+08	1.66321e+08	1.34525e+08	3.04365e+08	1.6663e+08	5.56725e+08	2.72507e+08	6.34605e+08	5.81831e+08
C35	Oxitriptan 1	1.62901e+08	4.67752e+08	3.13229e+08	1.33832e+08	2.31439e+07	5.71957e+07	2.60667e+07	1.66047e+07	2.83544e+07	1.00152e+08	9.03996e+07	1.41358e+08	2.84461e+07	2.74209e+07	2.74977e+07	2.44589e+07	7.08461e+07	6.01847e+07	5.89928e+07	4.91563e+07	3.62313e+07	1.7001e+07	3.8527e+07	4.59502e+07	3.399e+08	2.04222e+08	2.08211e+08	3.39147e+08	4.36345e+07	2.31824e+07	5.25297e+07	5.39125e+07	1.0061e+08	5.21207e+07	4.33467e+07	1.42342e+08	1.8418e+07	2.47686e+07	1.87102e+07	1.23874e+07	1.21882e+08	9.60268e+07	7.43765e+07	1.3163e+08	2.81322e+07	2.34058e+07	2.67624e+07	2.31027e+07
C36	(2E)-N-(4-acetamidobutyl)-3-(4-hydroxy-3-methoxyphenyl)prop-2-enamide	9.76297e+07	1.09306e+08	4.75121e+07	1.03408e+08	1.99844e+06	1.94525e+06	1.55998e+06	3.04874e+06	4.75765e+07	1.41685e+06	1.50024e+07	5.15346e+07	1.58242e+06	1.69435e+06	1.75305e+06	1.44707e+06	1.50955e+07	9.33271e+06	7.98315e+06	1.60698e+07	1.77318e+06	1.52302e+06	1.54448e+06	2.00353e+06	1.68165e+06	1.8564e+06	1.53762e+06	3.51843e+06	1.74738e+06	1.8166e+06	1.6752e+06	1.84139e+06	3.9131e+07	1.8885e+06	1.14951e+07	6.26845e+07	1.65814e+06	1.59876e+06	1.72042e+06	1.9448e+06	1.27644e+08	2.84748e+07	8.48884e+06	1.20131e+08	1.44624e+06	1.99659e+06	1.53131e+06	1.54491e+06
C37	Salicylic acid	5.5597e+08	1.10535e+09	8.59859e+08	5.39179e+08	1.91658e+06	3.81392e+07	2.10889e+07	2.08078e+06	3.53983e+07	2.31226e+07	4.5929e+07	1.29562e+07	2.78815e+07	3.6027e+07	2.95944e+07	2.60128e+06	8.55942e+07	9.43567e+07	1.93799e+08	3.79926e+07	2.27244e+07	2.57186e+07	2.87646e+06	2.16132e+06	6.49663e+07	4.08195e+08	3.16524e+07	5.0445e+07	2.23534e+07	2.54015e+07	2.63179e+07	2.28743e+07	4.53881e+07	6.12523e+07	1.22682e+08	3.14253e+07	1.50232e+06	2.64332e+07	2.431e+07	2.03717e+07	8.10493e+07	1.57468e+08	2.15003e+07	7.30116e+07	1.89583e+07	2.05328e+07	2.13831e+07	1.35515e+06
C38	TRIGONELLINE	6.88756e+08	9.04122e+08	7.50897e+08	6.49616e+08	4.71283e+07	8.07781e+07	7.18805e+07	1.84791e+08	6.53709e+07	7.2528e+07	9.92763e+07	7.28584e+07	4.98892e+07	7.20224e+07	5.37158e+07	6.29133e+07	8.65019e+07	1.27789e+08	1.83791e+08	8.447e+07	5.47947e+07	5.97e+07	5.80942e+07	6.97585e+07	7.1368e+07	2.40312e+08	8.53163e+07	1.00756e+08	4.88587e+07	5.90273e+07	5.39803e+07	6.84527e+07	8.98336e+07	8.35269e+07	7.06609e+07	6.95424e+07	6.46166e+07	3.4931e+07	1.01275e+08	6.32502e+07	1.05759e+08	1.36267e+08	6.69194e+07	1.13001e+08	7.23113e+07	7.71172e+07	8.5884e+07	6.15916e+07
C39	Adenine	8.79048e+07	9.60518e+07	6.14803e+07	1.13212e+08	1.35041e+08	1.08671e+08	1.71939e+08	2.36615e+08	1.07864e+08	1.89709e+08	1.79676e+08	9.51312e+07	1.02233e+08	1.41665e+08	1.22841e+08	8.00523e+07	1.32563e+08	1.48966e+08	1.49537e+08	1.37715e+08	1.22476e+08	1.22602e+08	1.46161e+08	1.54039e+08	1.47956e+08	1.31497e+08	1.32059e+08	1.63636e+08	1.52688e+08	1.26199e+08	1.25412e+08	1.94287e+08	1.73114e+08	1.9933e+08	1.78484e+08	2.97506e+08	1.19222e+08	2.3174e+08	1.1731e+08	1.42006e+08	1.05111e+08	1.49034e+08	1.44824e+08	1.34367e+08	8.95151e+07	1.16541e+08	1.1956e+08	8.63424e+07
C40	5'-METHYLTHIOADENOSINE	4.52923e+08	5.08949e+08	4.59905e+08	6.03358e+08	1.35123e+09	1.00072e+09	1.58739e+09	2.09034e+09	8.17819e+08	1.34007e+09	1.75926e+09	7.90109e+08	9.00092e+08	9.25082e+08	9.83291e+08	8.77657e+08	1.21491e+09	1.38751e+09	9.9553e+08	1.07251e+09	1.1021e+09	1.06873e+09	1.04919e+09	1.31642e+09	1.35261e+09	1.00343e+09	1.32259e+09	1.61405e+09	1.11167e+09	1.58997e+09	1.18438e+09	1.52824e+09	1.66755e+09	1.80768e+09	1.62543e+09	2.95093e+09	9.60656e+08	1.08303e+09	8.85918e+08	1.07265e+09	7.48509e+08	1.43044e+09	1.05465e+09	9.26816e+08	7.2871e+08	9.00546e+08	1.08463e+09	8.52043e+08
C41	Ala-Leu	2.49586e+08	2.74091e+08	2.53807e+08	2.59916e+08	6.80959e+07	9.97761e+07	5.67618e+07	1.62638e+08	4.36048e+07	3.56768e+07	4.81741e+07	3.58432e+07	5.46519e+07	4.91923e+07	4.19637e+07	4.13827e+07	1.41545e+08	6.78815e+07	1.2188e+08	6.19826e+07	7.37904e+07	6.86161e+07	5.27872e+07	1.96791e+08	8.79598e+07	1.27804e+08	7.89658e+07	1.09385e+08	6.39004e+07	5.0896e+07	4.78526e+07	7.27036e+07	7.29126e+07	1.13302e+08	1.23992e+08	1.56397e+08	3.6503e+07	4.46218e+07	4.95396e+07	3.67411e+07	7.72674e+07	1.21408e+08	8.3084e+07	7.57453e+07	5.31226e+07	4.85775e+07	5.23077e+07	4.67623e+07
C42	4-Amino-3-hydroxybenzoic acid	1.09867e+08	1.26488e+08	1.68291e+08	1.11363e+08	5.1083e+06	4.20197e+06	5.51536e+06	8.03183e+06	6.45129e+07	4.23113e+07	3.6492e+07	5.32556e+07	6.98796e+06	9.19187e+06	9.35392e+06	8.58564e+06	2.00341e+08	5.10764e+07	1.23174e+08	1.86698e+08	7.18369e+06	8.67314e+06	8.42597e+06	7.83627e+06	3.20281e+07	6.40874e+07	4.06719e+06	3.2997e+07	7.38539e+06	7.73981e+06	8.93032e+06	9.69754e+06	3.89132e+07	3.69793e+07	7.18076e+07	5.73474e+07	7.08632e+06	8.40814e+06	6.73658e+06	7.5772e+06	2.36488e+07	3.0751e+07	1.44209e+07	2.14889e+07	6.31807e+06	5.81927e+06	7.51188e+06	7.3355e+06
C43	NP-016455	1.13233e+08	1.63034e+08	1.17966e+08	2.23242e+08	1.08831e+07	3.33973e+07	4.73602e+07	1.31296e+07	6.87713e+06	4.80365e+06	1.52151e+07	1.16445e+07	6.09845e+06	1.31439e+07	1.49358e+07	5.02117e+06	1.6134e+07	1.78708e+07	4.68857e+07	2.24421e+07	1.37847e+07	2.7247e+07	2.11884e+07	1.91697e+07	2.67979e+07	3.76171e+07	2.47742e+07	2.95028e+07	1.67869e+07	1.19355e+07	1.61902e+07	1.23517e+07	6.10785e+07	5.03924e+07	3.7687e+07	4.82451e+07	8.50389e+06	1.84335e+07	2.56366e+07	1.08223e+07	2.22546e+07	4.82935e+07	1.85334e+07	2.42755e+07	1.16185e+07	3.05771e+07	6.63068e+07	1.45653e+07
C44	Indole-3-carboxylic acid	2.62429e+07	2.57322e+07	2.38393e+07	3.18392e+07	3.64941e+08	1.62829e+08	1.40673e+08	6.10161e+08	1.63975e+08	7.60509e+07	1.3407e+08	1.6099e+08	3.08278e+08	1.42471e+08	1.89071e+08	4.30833e+08	3.34856e+08	1.64518e+08	8.23379e+07	1.70738e+08	3.87345e+08	1.70802e+08	2.0982e+08	5.52509e+08	1.51659e+08	6.70108e+07	1.84263e+08	1.67143e+08	2.49445e+08	2.42217e+08	1.43351e+08	3.37095e+08	3.18452e+08	7.87983e+07	7.76257e+07	3.63057e+08	3.97154e+08	1.02872e+08	2.016e+08	3.53178e+08	5.66856e+07	8.2738e+07	1.27193e+08	6.18768e+07	2.78989e+08	1.37576e+08	2.85829e+08	3.07234e+08
C45	gamma-Glutamylleucine	2.2708e+08	2.96563e+08	2.07153e+08	1.94601e+08	1.06951e+09	9.81651e+08	5.92153e+08	8.99878e+08	4.66968e+08	3.96844e+08	2.71255e+08	4.10032e+08	1.10014e+09	7.1238e+08	6.6196e+08	9.70775e+08	5.99895e+08	3.32706e+08	4.10619e+08	6.87958e+08	8.08095e+08	6.19512e+08	7.97178e+08	9.60535e+08	3.51005e+08	2.10253e+08	6.68805e+08	4.15279e+08	5.82458e+08	5.98672e+08	5.69492e+08	7.7187e+08	6.68049e+08	2.49235e+08	4.6406e+08	9.09013e+08	8.32271e+08	4.41433e+08	8.6518e+08	8.05666e+08	1.70313e+08	2.18154e+08	5.43549e+08	1.55603e+08	6.32648e+08	4.90604e+08	7.53602e+08	7.11312e+08
C46	4-Hydroxymandelonitrile	3.01096e+08	4.17685e+08	3.15438e+08	3.25015e+08	8.36389e+06	3.46439e+07	1.24479e+07	1.2525e+07	1.28365e+08	3.63217e+07	6.61424e+07	1.34069e+08	1.07082e+07	1.20706e+07	1.39203e+07	1.351e+07	1.05666e+08	9.47621e+07	1.19512e+08	8.71562e+07	1.22374e+07	1.38707e+07	1.22093e+07	1.39745e+07	6.79482e+07	2.2542e+08	8.77344e+07	5.67258e+07	8.5072e+06	1.32781e+07	3.36883e+07	1.90085e+07	8.48209e+07	4.6729e+07	8.34588e+07	1.35163e+08	1.27849e+07	1.15991e+07	1.31093e+07	1.34026e+07	6.86293e+07	7.68305e+07	3.03523e+07	7.65035e+07	1.17487e+07	1.10348e+07	1.14027e+07	1.39645e+07
C47	gamma-Glutamylleucine	1.57033e+08	2.06236e+08	1.3773e+08	1.70112e+08	1.11989e+09	8.44777e+08	6.62055e+08	1.77753e+09	3.97067e+08	4.30746e+08	2.67593e+08	3.76768e+08	9.94028e+08	6.5304e+08	5.85698e+08	9.61115e+08	6.74464e+08	2.50419e+08	4.44506e+08	5.88941e+08	8.63912e+08	7.20567e+08	7.1459e+08	1.06535e+09	4.36182e+08	3.00143e+08	4.6385e+08	2.97479e+08	6.42818e+08	5.79763e+08	5.23659e+08	6.25493e+08	6.38016e+08	2.90192e+08	2.3653e+08	7.67114e+08	8.34557e+08	4.66369e+08	7.43627e+08	7.28904e+08	1.75613e+08	2.80886e+08	4.64531e+08	1.55355e+08	5.53554e+08	4.38435e+08	8.06459e+08	5.4815e+08
C48	N-Acetylmethionine	9.5372e+06	1.22293e+07	5.95577e+06	9.25356e+06	4.01589e+07	2.37973e+07	9.98395e+06	5.58707e+07	8.96621e+06	8.09502e+06	1.02519e+07	7.78299e+06	3.33367e+07	1.92155e+07	3.13169e+07	2.28445e+07	1.11545e+07	1.01687e+07	7.13997e+06	1.11775e+07	3.62713e+07	3.18158e+07	1.92051e+07	4.47101e+07	8.52599e+06	9.38823e+06	1.09773e+07	8.87693e+06	2.06799e+07	1.69408e+07	2.19131e+07	2.63045e+07	7.87555e+06	1.40635e+07	1.15795e+07	1.47285e+07	2.28134e+07	1.52738e+07	2.06366e+07	1.98045e+07	9.36106e+06	1.06412e+07	1.13307e+07	1.04043e+07	2.37641e+07	1.50427e+07	2.09066e+07	2.13566e+07
C49	Ala-Phe	5.7377e+07	4.99669e+07	1.0322e+08	5.70613e+07	1.33987e+07	8.78786e+06	7.62871e+06	1.8952e+07	6.36192e+06	5.39316e+06	6.00708e+06	6.00665e+06	8.68428e+06	3.93711e+06	7.71425e+06	8.16907e+06	1.40013e+07	7.57768e+06	2.45538e+07	9.53766e+06	1.0425e+07	7.77418e+06	7.90393e+06	1.47021e+07	2.45131e+07	4.81998e+07	2.26782e+07	2.07567e+07	4.24211e+06	9.62995e+06	6.96054e+06	8.39113e+06	1.01776e+07	1.78859e+07	1.02166e+07	1.54508e+07	9.86571e+06	4.42297e+06	4.99031e+06	5.7285e+06	1.18475e+07	1.15693e+07	7.19904e+06	9.04405e+06	9.30549e+06	6.33582e+06	6.08173e+06	6.58492e+06
C50	N-methylnicotinate	2.98744e+07	5.60024e+07	5.88524e+07	5.06279e+07	1.05517e+08	1.29062e+08	2.23397e+08	2.20721e+08	1.26972e+08	9.76094e+07	9.23425e+07	1.45794e+08	1.08154e+08	1.19091e+08	8.27048e+07	1.33679e+08	1.00269e+08	1.2709e+08	1.48643e+08	1.06918e+08	1.15724e+08	1.71888e+08	6.3129e+07	2.04935e+08	9.37465e+07	7.03648e+07	1.6173e+08	1.25565e+08	1.08695e+08	1.4366e+08	1.97232e+08	1.97339e+08	1.52034e+08	1.1198e+08	1.48045e+08	2.98683e+08	1.9941e+08	1.16559e+08	1.91171e+08	2.40701e+08	9.91683e+07	2.23864e+08	1.40903e+08	1.18054e+08	4.99417e+07	6.93182e+07	1.65566e+08	7.01906e+07
C51	Aspartame	1.35586e+08	6.82171e+07	5.61106e+07	1.43207e+08	3.91729e+08	1.82577e+08	2.05736e+08	7.03737e+08	9.35642e+07	7.33342e+07	5.77825e+07	1.02923e+08	2.0125e+08	1.68e+08	1.71636e+08	2.04146e+08	3.47746e+08	1.16029e+08	1.54954e+08	3.37319e+08	1.50878e+08	2.19211e+08	1.50363e+08	1.71629e+08	1.60818e+08	7.21349e+07	1.15294e+08	1.66966e+08	1.46817e+08	3.55602e+08	1.43575e+08	1.876e+08	2.6816e+08	7.79733e+07	7.17449e+07	3.3066e+08	2.88158e+08	1.6069e+08	1.68637e+08	3.00033e+08	4.24942e+07	9.76302e+07	1.59498e+08	4.01135e+07	1.00616e+08	1.62201e+08	1.97992e+08	1.38816e+08
C52	LEVODOPA	4.51544e+07	6.62831e+07	7.156e+07	2.90034e+07	4.81203e+06	2.69297e+07	6.15675e+06	3.45928e+06	1.08207e+08	3.60765e+07	8.31716e+07	1.52467e+08	5.85814e+06	6.33459e+06	7.73699e+06	8.02985e+06	1.31196e+08	1.47694e+08	6.19178e+07	1.27543e+08	6.19254e+06	6.60914e+06	7.61498e+06	9.48506e+06	7.20364e+07	2.16986e+08	2.00176e+08	7.45483e+07	3.54311e+07	9.2634e+06	3.92674e+07	3.90605e+07	2.29506e+08	5.12151e+07	1.22344e+08	2.17141e+08	6.94617e+06	6.62441e+06	7.87071e+06	8.16187e+06	1.13347e+08	1.1433e+08	5.95202e+07	1.28762e+08	1.31566e+06	6.26899e+06	6.91617e+06	1.01519e+07
C53	Syringic acid	6.07066e+06	3.94222e+06	6.28928e+06	3.86922e+06	1.31491e+07	1.26718e+07	2.54019e+07	2.80888e+07	8.32368e+06	1.39255e+07	1.35261e+07	9.73556e+06	3.64673e+07	2.37845e+07	1.92955e+07	1.88748e+07	2.22752e+07	1.96242e+07	3.03898e+07	2.85583e+07	1.72251e+07	3.41869e+07	1.87849e+07	3.81685e+07	1.90684e+07	1.14339e+07	2.00007e+07	1.72058e+07	3.61644e+07	2.67651e+07	1.77005e+07	3.67316e+07	5.64781e+07	5.91561e+07	4.99127e+07	8.40828e+07	3.54609e+07	3.57791e+07	3.92473e+07	2.9255e+07	2.69199e+07	4.89471e+07	3.70308e+07	2.10889e+07	2.49308e+07	2.01189e+07	2.81641e+07	1.82438e+07
C54	Riboflavin	3.88857e+07	3.74219e+07	3.13497e+07	5.16575e+07	2.13539e+07	1.87863e+07	1.14727e+07	3.19629e+07	3.08284e+07	3.0581e+07	3.50281e+07	2.47891e+07	1.51845e+07	1.16538e+07	1.92754e+07	1.28391e+07	3.42468e+07	3.17233e+07	6.04925e+07	3.79653e+07	1.17265e+07	1.23148e+07	1.88107e+07	2.45674e+07	2.04746e+07	1.94312e+07	2.16389e+07	1.71487e+07	1.90729e+07	1.04e+07	1.92557e+07	2.63347e+07	3.73609e+07	3.16986e+07	3.60832e+07	5.80083e+07	1.00872e+07	1.79327e+07	2.17231e+07	1.11545e+07	2.61832e+07	4.22695e+07	2.86059e+07	2.59056e+07	1.75515e+07	1.6395e+07	2.05631e+07	9.24329e+06
C55	NCGC00380373-01!2-[(2-amino-3-methylbutanoyl)amino]-3-phenylpropanoic acid	3.10324e+08	3.15307e+08	2.28314e+08	2.14066e+08	1.13243e+07	2.04538e+07	1.2793e+07	2.46408e+07	6.02206e+06	6.44489e+06	1.09235e+07	6.37608e+06	7.99917e+06	9.36321e+06	9.2914e+06	7.50671e+06	1.76635e+07	1.60865e+07	3.90265e+07	1.65106e+07	1.05791e+07	1.85289e+07	1.39231e+07	2.08103e+07	1.68455e+07	4.96502e+07	1.75237e+07	1.65735e+07	5.31877e+06	9.13213e+06	8.58245e+06	1.10802e+07	1.20439e+07	6.71984e+07	3.00257e+07	2.10226e+07	3.81694e+06	8.48617e+06	5.92067e+06	4.25503e+06	1.34543e+07	2.14956e+07	1.14937e+07	1.03681e+07	5.3854e+06	1.19008e+07	6.19512e+06	6.86044e+06
C56	Serotonin	3.49647e+08	3.67577e+08	2.72098e+08	3.55774e+08	737922	1.99613e+07	1.02494e+06	1.72657e+06	1.48164e+08	8.00878e+07	1.18761e+08	1.63799e+08	737202	866198	832165	893131	7.34618e+07	1.28228e+08	2.10484e+08	8.75781e+07	848201	823767	795460	2.03073e+06	9.24427e+06	9.76704e+07	1.63878e+07	1.40201e+07	1.39905e+06	829533	3.46031e+06	2.27288e+06	7.26721e+07	6.37618e+07	5.90741e+07	1.19653e+08	810910	801917	786685	1.48896e+06	8.83821e+07	8.59617e+07	5.57304e+07	9.91034e+07	829431	727475	1.17681e+06	1.35783e+06
C57	Isatin	1.24551e+08	1.86286e+08	1.3823e+08	3.25119e+07	675680	1.35454e+07	5.37149e+06	5.00085e+06	4.90112e+07	2.62645e+07	2.10521e+07	5.53215e+07	4.65103e+06	5.23306e+06	6.26365e+06	6.40153e+06	7.23152e+07	5.37049e+07	8.02499e+07	5.62685e+07	4.89498e+06	5.23609e+06	5.02638e+06	5.40318e+06	2.61096e+07	7.13566e+07	2.54147e+07	2.69103e+07	717660	5.35285e+06	7.28227e+06	7.27145e+06	3.14138e+07	4.69449e+07	3.92822e+07	6.14428e+07	4.61319e+06	729992	5.3854e+06	5.34594e+06	4.65077e+06	3.35745e+07	1.79985e+07	5.72401e+06	759472	4.68451e+06	5.37912e+06	5.40498e+06
C58	Ferulic acid	1.44556e+08	6.84015e+07	8.97683e+07	1.42565e+08	2.5584e+08	1.97167e+08	3.2841e+08	2.35922e+08	8.35614e+07	1.33693e+08	1.70779e+08	7.73373e+07	2.72967e+08	1.90122e+08	2.61584e+08	2.8084e+08	3.39393e+08	3.1668e+08	2.49664e+08	3.4073e+08	3.56894e+08	2.10739e+08	2.09899e+08	3.51082e+08	4.12419e+07	4.64683e+07	1.19943e+08	4.82285e+07	2.02553e+08	1.08863e+08	1.68771e+08	1.69117e+08	2.05077e+08	1.99516e+08	3.44132e+08	3.02282e+08	2.96309e+08	1.96164e+08	3.05097e+08	3.01906e+08	2.71515e+08	2.56567e+08	2.4209e+08	2.27354e+08	2.93592e+08	1.72165e+08	2.34317e+08	3.15785e+08
C59	Methoxsalen	5.37555e+06	4.51309e+06	3.91942e+06	8.04335e+06	3.41519e+07	2.13638e+07	3.12908e+07	5.30315e+07	2.29539e+07	1.67997e+07	1.72722e+07	2.93888e+07	3.01319e+07	2.41855e+07	2.80425e+07	3.03568e+07	2.52114e+07	2.58583e+07	2.58017e+07	2.91712e+07	4.43844e+07	3.10102e+07	3.46569e+07	5.79927e+07	8.59601e+06	6.32935e+06	1.06248e+07	7.73958e+06	2.79715e+07	3.94794e+07	2.42132e+07	2.63968e+07	2.12773e+07	2.90808e+07	2.40629e+07	3.1189e+07	2.90332e+07	1.8843e+07	3.41716e+07	2.72312e+07	1.64852e+07	2.70889e+07	2.71183e+07	1.50563e+07	2.73878e+07	2.67809e+07	2.69247e+07	3.03247e+07
C60	NCGC00180701-02!4-oxo-5-phenylpentanoic acid	5.27575e+06	5.00404e+06	3.38833e+06	6.25398e+06	3.82713e+07	2.67565e+07	1.28411e+07	9.54239e+07	6.7016e+06	3.13842e+06	3.24094e+06	7.38789e+06	1.82945e+07	1.94287e+07	1.69094e+07	1.86465e+07	1.09456e+07	5.47808e+06	1.00046e+07	8.39802e+06	4.32884e+07	1.44988e+07	1.78532e+07	6.01906e+07	9.27081e+06	6.36144e+06	1.19057e+07	1.13555e+07	2.17962e+07	2.06687e+07	1.62488e+07	3.54009e+07	1.24924e+07	4.38684e+06	2.81435e+06	3.50094e+07	2.45067e+07	8.68512e+06	1.34189e+07	2.45665e+07	1.31835e+07	6.81591e+06	6.38789e+06	1.43381e+07	1.35482e+07	1.7357e+07	1.81602e+07	2.23563e+07
C61	NCGC00381106-01!3-(6,8-dimethoxy-1-oxoisochromen-3-yl)-2-hydroxypropanoic acid	5.65761e+06	4.79782e+06	4.27628e+06	6.56938e+06	4.52249e+07	2.37005e+07	3.74347e+07	5.28968e+07	2.66677e+07	1.81665e+07	2.75e+07	2.51187e+07	3.58643e+07	2.69787e+07	2.92902e+07	4.80596e+07	4.29747e+07	3.26444e+07	2.42714e+07	3.71932e+07	5.05667e+07	2.81379e+07	3.79952e+07	6.90185e+07	6.74841e+06	4.59979e+06	6.12479e+06	6.68821e+06	3.28991e+07	3.11805e+07	2.23328e+07	2.97621e+07	1.05818e+08	8.63734e+07	8.59042e+07	9.936e+07	7.84613e+07	4.26746e+07	4.87113e+07	6.81317e+07	3.87081e+07	5.48506e+07	6.75312e+07	4.75161e+07	3.60625e+07	3.6844e+07	4.44269e+07	4.50673e+07
C62	NCGC00381160-01_C14H12O6_Spiro[cyclopent-4-ene-1,1'(3'H)-isobenzofuran]-3,3'-dione, 2,4'-dihydroxy-6'-methoxy-5-methyl-	931410	1.15457e+06	952648	1.04631e+06	1.05243e+07	6.85969e+06	8.06059e+06	1.17193e+07	5.2123e+06	4.80095e+06	8.58351e+06	5.65717e+06	8.01689e+06	6.4815e+06	6.35226e+06	9.54271e+06	7.2906e+06	9.82709e+06	6.08089e+06	1.2021e+07	1.12728e+07	9.72233e+06	8.27589e+06	1.83309e+07	1.28057e+06	1.47558e+06	807462	1.3108e+06	6.00885e+06	7.3645e+06	6.8095e+06	1.19976e+07	2.52086e+07	2.24707e+07	2.12023e+07	2.70552e+07	2.1395e+07	8.99801e+06	1.03505e+07	1.56712e+07	9.23179e+06	1.24242e+07	2.18199e+07	1.07233e+07	9.17749e+06	8.50666e+06	9.66006e+06	1.18442e+07
C63	NP-016455	2.58226e+07	2.57805e+07	2.53103e+07	4.02285e+07	5.09281e+06	8.93122e+06	6.51717e+06	7.34721e+06	4.93179e+06	6.45597e+06	5.44546e+06	4.7704e+06	2.50682e+06	4.18755e+06	4.45246e+06	2.51759e+06	7.42544e+06	7.00764e+06	1.40014e+07	9.77946e+06	4.09548e+06	6.73689e+06	7.36169e+06	1.11715e+07	1.02179e+07	8.88314e+06	9.24328e+06	1.09266e+07	3.72748e+06	3.68086e+06	5.56575e+06	5.92883e+06	8.73893e+06	1.10207e+07	8.4639e+06	1.12108e+07	2.39982e+06	5.9527e+06	5.1509e+06	2.74117e+06	7.08908e+06	1.02217e+07	6.62192e+06	7.54478e+06	3.97381e+06	5.82421e+06	5.74091e+06	3.90198e+06
C64	4-Quinolinecarboxylic acid	7.64228e+06	3.30728e+07	1.50113e+07	1.18934e+07	3.71303e+07	5.31945e+07	3.7446e+07	1.33925e+08	4.15858e+07	4.0257e+07	1.77094e+07	2.4321e+07	4.62347e+07	4.54316e+07	4.20257e+07	5.30541e+07	3.43176e+07	1.88782e+07	4.4445e+07	2.55879e+07	5.66544e+07	5.76277e+07	6.33805e+07	1.73885e+08	3.76269e+07	1.1003e+07	2.78085e+07	4.51202e+07	8.2134e+07	3.80889e+07	4.06977e+07	8.39225e+07	2.79546e+07	2.17185e+07	1.77991e+07	7.40816e+07	5.71083e+07	6.36048e+07	3.88766e+07	4.23142e+07	1.87089e+07	3.86764e+07	3.06041e+07	4.27883e+07	7.21637e+07	4.8624e+07	3.31447e+07	7.10503e+07
C65	NCGC00169472-02_C11H10N2O2_Pyrrolo[2,1-b]quinazolin-9(1H)-one, 2,3-dihydro-3-hydroxy-	9.78558e+07	2.60715e+08	2.91945e+08	1.15777e+08	1.82403e+06	1.34846e+07	1.2731e+06	1.86587e+06	3.2923e+07	6.06319e+06	8.16827e+06	3.20419e+07	1.66616e+06	1.35882e+06	1.95032e+06	1.56055e+06	6.82641e+06	6.72882e+06	8.33447e+06	6.86811e+06	1.83167e+06	1.31855e+06	1.24811e+06	1.96359e+06	7.67981e+07	9.88154e+07	4.51364e+07	7.87468e+07	7.04798e+06	1.35025e+06	6.74805e+06	6.787e+06	1.0673e+07	6.08264e+06	7.36742e+06	1.49825e+07	1.40769e+06	1.29983e+06	1.48703e+06	1.89589e+06	3.44978e+07	2.56031e+07	1.80485e+07	3.57083e+07	1.36189e+06	1.23114e+06	1.29502e+06	1.52108e+06
C66	TRIGONELLINE	6.62729e+08	1.08283e+09	7.31968e+08	6.04764e+08	1.17674e+07	1.04561e+07	1.75111e+07	2.15899e+07	5.86516e+06	2.90766e+07	3.4664e+07	2.98888e+07	1.96286e+07	2.33571e+07	2.3698e+07	2.51645e+07	1.39119e+07	1.72158e+07	4.77992e+07	7.43024e+06	1.8187e+07	2.11773e+07	932740	2.61448e+07	2.07954e+07	1.43686e+08	1.53503e+07	2.02626e+07	2.13598e+07	2.09374e+06	6.00951e+06	2.53305e+07	3.05087e+07	2.07783e+07	1.90513e+07	3.67912e+07	1.72797e+07	2.12829e+07	944797	2.20891e+07	2.76009e+07	2.4125e+07	2.85511e+06	1.43434e+07	1.85771e+07	1.85172e+07	1.9777e+07	2.15142e+07
C67	(2-oxo-2,3-dihydro-1H-indol-3-yl)acetic acid	1.66826e+08	2.37588e+08	1.46192e+08	1.46867e+08	5.58685e+08	5.27253e+08	3.28353e+08	1.145e+09	3.03515e+08	6.15911e+08	1.94705e+08	3.08688e+08	7.24671e+08	8.04603e+08	5.34549e+08	7.16048e+08	3.12889e+08	2.25548e+08	4.289e+08	3.37997e+08	6.20046e+08	4.49976e+08	4.08412e+08	1.34743e+09	6.65202e+08	9.99585e+07	4.03367e+08	5.89146e+08	9.25886e+08	3.73742e+08	6.1944e+08	1.15931e+09	3.92037e+08	2.70987e+08	2.92412e+08	4.79023e+08	5.16966e+08	6.41104e+08	5.14342e+08	5.60682e+08	3.22728e+08	3.30428e+08	2.62979e+08	2.83736e+08	9.00729e+08	7.4443e+08	3.92406e+08	9.32372e+08
C68	6-Quinolinol	1.31792e+08	2.21748e+08	1.09757e+08	1.24239e+08	4.11969e+08	3.73869e+08	2.61236e+08	7.74507e+08	2.56886e+08	3.98213e+08	1.60518e+08	2.89448e+08	5.66553e+08	5.36979e+08	4.27255e+08	6.36402e+08	2.42275e+08	1.8805e+08	3.58727e+08	2.44255e+08	5.7345e+08	3.24599e+08	3.38229e+08	7.11166e+08	4.22753e+08	6.01341e+07	2.69086e+08	4.19511e+08	6.67573e+08	3.06903e+08	5.15818e+08	8.5411e+08	2.92196e+08	2.1882e+08	1.90092e+08	4.28632e+08	3.66883e+08	4.57856e+08	4.00114e+08	4.50074e+08	2.17075e+08	2.43479e+08	2.27713e+08	2.27229e+08	6.66965e+08	5.29407e+08	3.29929e+08	7.8009e+08
C69	N-Acetyl Mesalazine	3.46786e+09	6.13652e+09	3.90668e+09	3.05708e+09	4.02284e+06	3.26564e+08	1.61167e+07	1.19874e+07	1.34569e+09	4.78389e+08	8.04437e+08	1.37767e+09	2.77362e+06	1.27005e+07	9.44297e+06	1.11705e+07	1.12022e+09	1.15044e+09	1.4162e+09	1.11282e+09	1.37873e+07	9.67136e+06	1.60741e+07	1.10346e+07	7.98268e+08	3.05174e+09	8.64514e+08	7.72554e+08	1.1275e+08	1.86604e+07	1.75503e+08	1.33434e+08	1.20882e+09	7.01086e+08	1.15042e+09	2.37669e+09	6.88171e+06	1.7844e+07	8.07626e+06	1.5121e+07	8.37376e+08	1.23779e+09	5.04496e+08	9.24837e+08	9.87952e+06	1.38742e+07	1.5892e+07	7.46636e+06
C70	(2R)-2-[(2R,5S)-5-[(2S)-2-hydroxybutyl]oxolan-2-yl]propanoic acid	3.74411e+07	5.82216e+07	5.88384e+07	4.91496e+07	2.56164e+06	8.16413e+06	7.48993e+06	7.41825e+06	3.23484e+07	2.40819e+07	1.68764e+07	2.80327e+07	3.90736e+06	5.05063e+06	2.03611e+06	2.31735e+06	1.78473e+07	2.40816e+07	2.12159e+07	1.7124e+07	2.68182e+06	2.84877e+06	2.54313e+06	5.38119e+06	2.56365e+07	2.77443e+07	1.86052e+07	2.29567e+07	4.86579e+06	4.71939e+06	2.71753e+06	7.99357e+06	2.48696e+07	2.28587e+07	1.59463e+07	3.14853e+07	1.51262e+06	3.89151e+06	4.32363e+06	1.15138e+06	2.2318e+07	1.7425e+07	1.6021e+07	1.36963e+07	2.54064e+06	2.39716e+06	2.65799e+06	2.63946e+06
C71	Lidocaine	6.76727e+08	5.85316e+08	6.87716e+08	6.26939e+08	1.20335e+09	9.92126e+08	9.14339e+08	1.86829e+09	9.30404e+08	8.78888e+08	8.50597e+08	8.45646e+08	8.78247e+08	1.28363e+09	8.62369e+08	8.68533e+08	8.54793e+08	8.62216e+08	8.00317e+08	1.14928e+09	1.49521e+09	9.21364e+08	9.21318e+08	1.83285e+09	1.01939e+09	9.60548e+08	9.65985e+08	1.05207e+09	1.231e+09	9.27524e+08	9.28134e+08	1.74267e+09	1.14417e+09	8.8326e+08	8.04999e+08	1.71921e+09	1.2588e+09	1.30072e+09	1.32547e+09	9.32711e+08	9.25172e+08	8.64769e+08	7.58105e+08	1.24872e+09	1.30608e+09	9.95029e+08	1.26554e+09	1.33195e+09
C72	Mesalazine	4.20027e+08	1.44563e+09	1.03913e+09	9.04251e+08	6.65323e+06	4.24018e+07	1.32419e+07	9.68339e+06	4.81548e+07	3.33861e+07	4.65984e+07	3.91749e+07	3.89294e+06	2.09709e+07	1.96897e+07	1.25685e+07	6.74163e+07	9.78899e+07	2.03693e+08	6.21397e+07	7.51483e+06	1.39834e+07	1.06985e+07	1.09604e+07	6.88858e+07	3.66971e+08	5.49453e+07	6.67325e+07	3.31229e+06	1.15014e+07	1.59487e+07	2.10759e+07	4.89758e+07	1.10561e+08	1.12646e+08	6.19158e+07	7.86326e+06	9.43104e+06	1.29825e+07	1.25838e+07	8.56345e+07	9.42365e+07	3.53626e+07	4.05995e+07	1.23688e+07	8.48687e+06	1.58654e+07	1.55748e+07
C73	Indole-3-acetyl-L-aspartic acid	5.91855e+06	6.32757e+06	5.74232e+06	5.66204e+06	3.47957e+08	2.14695e+08	3.54914e+07	4.02723e+08	1.03171e+08	6.53337e+07	3.3583e+07	1.10641e+08	2.58504e+08	8.03881e+07	9.52607e+07	2.63478e+08	3.7869e+07	4.64775e+07	2.16491e+07	3.60399e+07	4.21365e+08	1.62854e+08	1.63087e+08	4.79029e+08	5.46134e+07	1.09772e+07	3.88363e+07	5.25245e+07	2.06527e+08	1.3067e+08	8.67083e+07	2.36439e+08	5.25174e+07	2.02073e+07	3.01056e+07	6.69397e+07	2.30612e+08	4.63553e+07	7.93439e+07	2.49352e+08	4.97826e+07	2.63708e+07	2.27382e+07	5.29509e+07	2.16246e+08	7.5359e+07	7.9811e+07	1.8421e+08
C74	Nabumetone metabolite	2.43322e+06	2.83943e+06	2.95606e+06	2.50375e+06	2.06813e+07	8.51001e+06	7.03781e+06	3.22399e+07	2.75341e+06	3.8303e+06	2.56704e+06	2.46066e+06	1.28099e+07	8.12236e+06	6.02688e+06	1.1973e+07	6.20682e+06	5.41559e+06	3.91828e+06	6.67159e+06	1.84644e+07	7.33208e+06	1.03158e+07	2.25572e+07	1.95021e+06	1.37144e+06	8.79319e+06	2.69314e+06	6.35625e+06	5.60035e+06	7.82253e+06	8.53924e+06	5.15673e+06	5.5763e+06	4.23229e+06	7.31632e+06	9.86807e+06	6.11976e+06	1.19984e+07	1.06219e+07	3.46472e+06	3.60705e+06	4.6636e+06	3.87138e+06	1.02264e+07	1.02298e+07	1.22486e+07	9.8784e+06
C75	Tolycaine	2.43764e+08	2.4594e+08	1.8355e+08	2.24952e+08	1.11791e+07	1.42569e+07	1.09507e+07	1.8414e+07	7.13885e+06	8.24128e+06	8.45368e+06	7.94734e+06	5.66049e+06	7.79643e+06	6.99525e+06	5.62785e+06	1.37364e+07	1.25266e+07	3.30652e+07	1.21278e+07	9.64299e+06	9.26534e+06	6.52055e+06	1.3287e+07	1.20959e+07	3.69457e+07	1.08787e+07	1.46554e+07	8.47486e+06	1.0931e+07	9.68641e+06	1.10217e+07	1.13023e+07	4.66927e+07	2.30486e+07	1.62059e+07	2.17309e+06	5.65855e+06	4.44155e+06	1.68032e+06	1.04117e+07	1.44278e+07	1.08646e+07	7.99178e+06	4.36201e+06	5.85836e+06	5.84237e+06	4.92671e+06
C76	(2R)-2-[(2R,5S)-5-[(2S)-2-hydroxybutyl]oxolan-2-yl]propanoic acid	4.0967e+07	6.26384e+07	7.18617e+07	4.308e+07	6.81974e+06	1.20997e+07	8.32883e+06	1.11031e+07	6.91793e+07	3.66093e+07	2.38278e+07	7.96366e+07	5.85409e+06	5.46125e+06	5.80425e+06	6.79781e+06	3.29835e+07	2.99615e+07	3.41796e+07	4.18956e+07	7.02476e+06	2.40686e+06	3.7931e+06	9.89424e+06	3.89827e+07	5.30463e+07	2.97337e+07	4.03802e+07	6.95122e+06	4.47687e+06	3.86911e+06	1.01937e+07	5.4138e+07	1.39335e+07	1.84864e+07	9.74469e+07	2.94876e+06	3.51485e+06	5.53594e+06	2.79608e+06	2.13762e+07	2.17019e+07	2.40208e+07	2.44741e+07	2.79513e+06	3.33347e+06	5.70178e+06	4.68817e+06
C77	[4-acetyloxy-2,5-dihydroxy-6-(hydroxymethyl)oxan-3-yl] (E)-3-(4-hydroxyphenyl)prop-2-enoate	5.55481e+07	6.42911e+07	2.68908e+07	5.03914e+07	3.15055e+08	2.00181e+08	1.06505e+08	4.8092e+08	1.33429e+08	5.22147e+07	6.52749e+07	1.095e+08	2.06663e+08	1.49413e+08	1.45016e+08	2.15602e+08	1.64631e+08	8.74718e+07	1.44685e+08	1.70432e+08	3.11398e+08	1.50889e+08	1.99138e+08	4.27034e+08	1.18519e+08	4.47153e+07	1.24978e+08	9.99404e+07	2.32185e+08	2.52845e+08	1.61097e+08	2.76239e+08	1.70235e+08	8.70144e+07	5.95032e+07	2.62503e+08	2.98421e+08	1.05636e+08	1.18804e+08	3.11914e+08	1.00197e+08	1.10489e+08	8.74513e+07	1.1475e+08	2.55434e+08	1.71351e+08	2.0114e+08	2.46464e+08
C78	Dihydro-8-deoxy-lactucin	3.77908e+06	8.37035e+06	5.0155e+06	3.92928e+06	3.60244e+07	3.95137e+07	2.10804e+07	8.24954e+07	5.78985e+06	5.3774e+06	3.57818e+06	5.14371e+06	2.19362e+07	2.53051e+07	2.02171e+07	2.1446e+07	5.9506e+06	5.65544e+06	6.98522e+06	5.21715e+06	4.43188e+07	2.12518e+07	2.23018e+07	8.96661e+07	1.19831e+07	1.26051e+07	1.81228e+07	1.00428e+07	2.43163e+07	9.92064e+06	1.94335e+07	3.3999e+07	6.009e+06	5.46464e+06	5.82279e+06	1.39946e+07	2.7754e+07	1.3715e+07	1.85011e+07	3.14538e+07	3.84217e+06	2.72976e+06	1.60091e+06	2.54009e+06	2.25343e+07	1.74317e+07	2.29293e+07	2.51627e+07
C79	NCGC00385492-01_C14H16O3_(3R,3aR)-3-(3-Furyl)-3a,7-dimethyl-3a,4,5,6-tetrahydro-2-benzofuran-1(3H)-one	1.2577e+06	2.9315e+06	833435	1.32388e+06	1.64983e+07	1.49938e+07	6.90505e+06	3.30102e+07	2.04383e+06	851830	1.17808e+06	3.06057e+06	8.92753e+06	8.75645e+06	8.29796e+06	7.98999e+06	2.60282e+06	1.80608e+06	2.83576e+06	2.82808e+06	1.81336e+07	8.19376e+06	9.25446e+06	3.62919e+07	3.24416e+06	3.1632e+06	8.53571e+06	4.6158e+06	9.72339e+06	7.63167e+06	6.97212e+06	1.39243e+07	2.82332e+06	2.43167e+06	1.80407e+06	4.73862e+06	1.30396e+07	5.34857e+06	7.56985e+06	1.17938e+07	666886	1.17847e+06	700462	1.26276e+06	1.05762e+07	6.01197e+06	8.63275e+06	1.01269e+07
C80	NCGC00169879-02!2-hydroxy-6-[2-hydroxy-6-(hydroxymethyl)-4-methoxyphenoxy]-4-methylbenzoic acid	6.55567e+06	2.40719e+06	4.22637e+06	4.24669e+06	4.52126e+07	1.87833e+07	2.49572e+07	7.467e+07	2.81035e+07	1.49777e+07	1.58742e+07	2.6578e+07	4.01185e+07	3.23664e+07	3.09986e+07	2.59725e+07	1.63961e+07	2.99863e+07	1.2834e+07	1.58339e+07	6.7012e+07	4.39419e+07	2.47077e+07	1.44019e+08	4.63096e+06	6.9538e+06	9.7529e+06	4.90852e+06	1.82877e+07	3.04756e+07	2.062e+07	4.99442e+07	2.88145e+07	2.01592e+07	1.61854e+07	9.37914e+07	2.93472e+07	1.32985e+07	2.23977e+07	2.18561e+07	2.49689e+07	2.02766e+07	2.44108e+07	2.29915e+07	2.39872e+07	2.79082e+07	2.73042e+07	2.93205e+07
C81	Mesalazine	1.67529e+09	1.63218e+09	1.24201e+09	1.47624e+09	1.0487e+07	7.44222e+07	1.58397e+07	1.74701e+07	6.73337e+08	5.1344e+08	6.23446e+08	7.12856e+08	1.64495e+07	1.43408e+07	2.28394e+07	1.34207e+07	6.42259e+08	4.92225e+08	8.62879e+08	6.65369e+08	1.56871e+07	1.88147e+07	1.81806e+07	1.23767e+07	4.53268e+08	7.99881e+08	1.23156e+08	3.73817e+08	1.9311e+07	1.04567e+07	2.78491e+07	2.05546e+07	5.65757e+08	2.74518e+08	3.88571e+08	3.65945e+08	1.38266e+07	1.76344e+07	1.68791e+07	9.77842e+06	3.08969e+08	3.57826e+08	1.58146e+08	2.84994e+08	8.08003e+06	2.75501e+06	1.87384e+07	2.12851e+07
C82	Phthalic acid	4.91047e+06	7.34018e+06	8.421e+06	7.72589e+06	3.86048e+07	2.65895e+07	3.48657e+07	8.03396e+07	2.95968e+07	9.31256e+06	1.92834e+07	2.31982e+07	2.92596e+07	3.5034e+07	3.79748e+07	2.93225e+07	1.48793e+07	2.84514e+07	1.62747e+07	1.85953e+07	3.41118e+07	3.40857e+07	2.69031e+07	6.11457e+07	7.66529e+06	8.42216e+06	1.25463e+07	6.81935e+06	2.20906e+07	3.23959e+07	2.32165e+07	3.20368e+07	2.42556e+07	1.17627e+07	8.82286e+06	5.13107e+07	4.32324e+07	2.06659e+07	3.22955e+07	3.06023e+07	1.9815e+07	2.4415e+07	3.90146e+07	1.79372e+07	3.32108e+07	3.03178e+07	2.47652e+07	2.96156e+07
C83	NCGC00169879-02!2-hydroxy-6-[2-hydroxy-6-(hydroxymethyl)-4-methoxyphenoxy]-4-methylbenzoic acid	4.22744e+06	2.66869e+06	1.92454e+06	5.51296e+06	1.14578e+08	6.3106e+07	9.07982e+07	2.36637e+08	6.66357e+07	2.28427e+07	2.48403e+07	7.25611e+07	8.12425e+07	1.01543e+08	1.02032e+08	9.07956e+07	3.56019e+07	4.09847e+07	2.11616e+07	3.35525e+07	1.12075e+08	7.3907e+07	6.38422e+07	1.82247e+08	8.50422e+06	6.35606e+06	2.41706e+07	5.67488e+06	4.25049e+07	7.98081e+07	5.37632e+07	6.05248e+07	4.93008e+07	2.97194e+07	3.12566e+07	4.45665e+07	7.71843e+07	2.73308e+07	6.51593e+07	7.82823e+07	3.70688e+07	3.85957e+07	4.99302e+07	3.80412e+07	7.47177e+07	6.78582e+07	9.28029e+07	6.95096e+07
C84	(1R,3R,4S,5R)-1,3,4-trihydroxy-5-[(E)-3-(4-hydroxyphenyl)prop-2-enoyl]oxycyclohexane-1-carboxylic acid	3.30067e+07	2.76176e+07	1.46797e+07	3.74181e+07	1.72689e+08	7.49027e+07	1.04476e+08	2.46903e+08	7.91149e+07	2.82555e+07	2.9783e+07	8.2613e+07	9.95124e+07	1.16694e+08	1.27246e+08	1.07654e+08	4.13735e+07	4.71345e+07	2.80242e+07	4.03678e+07	1.43183e+08	9.43442e+07	7.49136e+07	2.31178e+08	6.71351e+07	1.04065e+07	3.87848e+07	7.40378e+07	5.15747e+07	9.74667e+07	6.79774e+07	8.09355e+07	7.5963e+07	3.81866e+07	3.70064e+07	1.38279e+08	9.01433e+07	3.64882e+07	8.31474e+07	9.00486e+07	3.94629e+07	4.80934e+07	6.25269e+07	5.52705e+07	9.06775e+07	8.75476e+07	1.16702e+08	8.5845e+07
C85	Sinapic acid	2.28564e+07	2.79015e+07	2.42759e+07	1.10721e+07	1.79244e+09	7.68806e+08	1.57708e+09	1.94033e+09	2.86788e+08	6.03342e+07	5.38158e+07	3.01283e+08	1.15913e+09	9.8095e+08	9.78549e+08	1.28354e+09	1.47325e+08	2.67365e+08	1.05124e+08	1.61353e+08	1.80777e+09	1.08308e+09	6.117e+08	2.09908e+09	8.16272e+07	1.23149e+08	5.19683e+08	8.98462e+07	5.90213e+08	8.19949e+08	7.34865e+08	7.79123e+08	3.64016e+08	1.23652e+08	1.15921e+08	4.56496e+08	1.23844e+09	2.92108e+08	8.36099e+08	1.30812e+09	1.56768e+08	2.29964e+08	2.78949e+08	1.59818e+08	1.06633e+09	7.10596e+08	1.33536e+09	1.08348e+09
C86	Phthalic acid	1.72066e+06	2.19142e+06	5.08828e+06	2.09369e+06	3.45022e+07	2.24654e+07	3.13069e+07	7.41397e+07	1.83824e+07	6.34315e+06	1.01826e+07	1.83549e+07	2.62003e+07	3.15267e+07	3.40847e+07	2.42268e+07	1.12833e+07	1.47486e+07	1.21094e+07	8.7896e+06	2.93936e+07	3.00046e+07	1.70749e+07	5.40668e+07	3.02897e+06	4.79622e+06	7.19698e+06	1.72296e+06	1.85521e+07	2.81839e+07	2.01182e+07	2.76093e+07	2.05185e+07	8.02792e+06	8.07675e+06	8.552e+06	3.89465e+07	1.0353e+07	2.81137e+07	2.46904e+07	1.04675e+07	1.36569e+07	2.42449e+07	1.43558e+07	2.9448e+07	2.67385e+07	2.38353e+07	2.40227e+07
C87	3-[4-methyl-1-(2-methylpropanoyl)-3-oxocyclohexyl]butanoic acid	1.84056e+07	1.36999e+07	1.37058e+07	1.84723e+07	3.29199e+06	6.52808e+06	3.41328e+06	6.51102e+06	7.56696e+06	8.16876e+06	5.83169e+06	6.02071e+06	3.09369e+06	1.33703e+06	769907	817459	2.72051e+07	1.16126e+07	1.95023e+07	1.12631e+07	5.0662e+06	2.58848e+06	2.46273e+06	5.29242e+06	2.78946e+07	9.70382e+06	1.42668e+07	1.42862e+07	4.84118e+06	7.68288e+06	8.80135e+06	4.96723e+06	1.61733e+07	1.2211e+07	1.09729e+07	2.12448e+07	2.1749e+06	4.35292e+06	2.70473e+06	2.14085e+06	1.87896e+07	1.32117e+07	1.88484e+07	1.65367e+07	4.3385e+06	1.52374e+06	3.68604e+06	4.12283e+06
C88	fraxinellone	1.27897e+06	1.33583e+06	872876	1.02093e+06	1.80437e+07	1.64338e+07	1.24416e+07	2.85934e+07	1.52716e+06	3.11968e+06	1.61402e+06	1.00345e+06	1.19585e+07	1.40866e+07	7.40531e+06	1.28077e+07	2.46638e+06	2.14541e+06	3.03254e+06	2.7532e+06	1.71669e+07	8.39104e+06	1.18468e+07	2.98431e+07	2.12558e+06	1.15065e+06	2.14185e+06	2.85233e+06	1.51362e+07	8.82636e+06	9.00128e+06	1.49026e+07	1.10765e+06	2.96951e+06	1.16992e+06	1.8231e+06	1.10472e+07	1.39226e+07	1.21992e+07	1.49348e+07	3.16015e+06	1.85927e+06	4.64114e+06	4.24555e+06	1.78805e+07	1.12266e+07	1.16064e+07	1.18822e+07
C89	NCGC00385309-01_C15H16O3_(1R)-3,8-Dimethyl-5,14-dioxatricyclo[10.2.1.0~2,6~]pentadeca-2(6),3,8,12(15)-tetraen-13-one	1.17282e+06	1.13387e+06	848096	1.10668e+06	1.83324e+07	1.89523e+07	1.30945e+07	2.77263e+07	1.20374e+06	4.02118e+06	1.01557e+06	770831	1.10941e+07	1.32384e+07	9.49029e+06	1.13721e+07	2.40885e+06	1.60148e+06	2.76992e+06	2.93755e+06	1.92954e+07	8.92009e+06	1.09143e+07	2.88005e+07	2.09287e+06	1.47618e+06	2.56046e+06	2.38975e+06	1.13089e+07	8.52288e+06	7.90366e+06	1.74813e+07	1.56439e+06	2.73557e+06	2.07919e+06	2.20172e+06	9.86776e+06	1.03885e+07	1.50558e+07	9.53985e+06	3.96819e+06	1.72608e+06	4.31662e+06	4.4574e+06	1.13885e+07	1.06708e+07	1.25916e+07	1.30184e+07
C90	Epoxy (4,5Alpha)-4,5-Dihydrosantonin	3.48718e+06	4.43017e+06	2.47948e+06	3.64802e+06	5.3267e+07	5.15029e+07	3.85628e+07	8.23839e+07	5.01731e+06	1.01224e+07	4.18465e+06	6.51414e+06	3.2092e+07	4.18518e+07	3.07675e+07	3.70361e+07	4.11422e+06	4.34549e+06	1.15193e+07	8.33208e+06	6.00859e+07	2.9744e+07	3.50947e+07	8.06758e+07	5.09817e+06	6.48104e+06	8.83827e+06	4.19011e+06	3.80204e+07	2.92363e+07	2.54055e+07	5.29793e+07	4.27023e+06	8.49508e+06	6.73052e+06	5.82281e+06	3.52588e+07	2.68754e+07	3.96e+07	3.31705e+07	1.31208e+07	6.51515e+06	1.11801e+07	1.09108e+07	3.45112e+07	3.29802e+07	3.82233e+07	3.78479e+07
C91	Sedanolide	5.05556e+06	3.92033e+06	5.84697e+06	5.68213e+06	2.62275e+08	2.76305e+08	1.61246e+08	3.27652e+08	8.21014e+07	8.46915e+07	6.78641e+07	8.9696e+07	2.26676e+08	2.10404e+08	1.60572e+08	2.54394e+08	8.87756e+07	4.66754e+07	6.94169e+07	8.81992e+07	2.87526e+08	1.90574e+08	2.47946e+08	3.34432e+08	3.03593e+07	2.71653e+07	9.96692e+07	3.12731e+07	2.06407e+08	1.59584e+08	2.16506e+08	2.29084e+08	6.47233e+07	8.48343e+07	8.94628e+07	8.50752e+07	2.75182e+08	1.24412e+08	2.25207e+08	2.91962e+08	5.99479e+07	8.11123e+07	1.28117e+08	6.15909e+07	2.17363e+08	1.44186e+08	2.51423e+08	2.16865e+08
C92	2-{2-[(2Z)-pent-2-en-1-yl]-3-{[3,4,5-trihydroxy-6-(hydroxymethyl)oxan-2-yl]oxy}cyclopentyl}acetic acid	4.1952e+06	5.54866e+06	4.90872e+06	3.06669e+06	1.70833e+07	2.04304e+07	1.01549e+07	2.10452e+07	5.01194e+06	4.99596e+06	4.19013e+06	4.99668e+06	1.74067e+07	1.5058e+07	1.09165e+07	1.55492e+07	5.97061e+06	3.1039e+06	5.67158e+06	7.25343e+06	2.04566e+07	1.21787e+07	1.64441e+07	2.571e+07	2.9262e+06	2.99703e+06	7.35689e+06	2.59067e+06	1.73355e+07	1.11968e+07	1.54213e+07	1.81544e+07	4.02688e+06	4.29131e+06	6.46868e+06	4.2115e+06	1.55301e+07	1.07311e+07	1.62106e+07	1.72507e+07	3.95075e+06	8.92231e+06	7.66903e+06	4.44974e+06	1.2973e+07	1.02874e+07	1.51875e+07	1.33369e+07
C93	N-Acetyl Mesalazine	2.03951e+07	2.46949e+07	1.79081e+07	1.59131e+07	2.20996e+06	3.55803e+06	1.52608e+06	4.99398e+06	5.15144e+07	1.24908e+07	2.04021e+07	2.9435e+07	5.68786e+06	6.01858e+06	7.63288e+06	6.64165e+06	1.76735e+07	3.98543e+07	1.8134e+07	2.77472e+07	3.23984e+06	1.50288e+06	4.74969e+06	5.50251e+06	9.66209e+06	1.94832e+07	1.14049e+07	9.39785e+06	5.29875e+06	5.13907e+06	6.76373e+06	2.10221e+06	9.4261e+07	3.10395e+07	1.84567e+07	8.41853e+07	4.69679e+06	1.36995e+06	5.45669e+06	4.89947e+06	5.27018e+06	1.05731e+07	1.10898e+07	7.09561e+06	4.17915e+06	4.12896e+06	6.23896e+06	4.64531e+06
C94	9-(2,3-dihydroxypropoxy)-9-oxononanoic acid	1.01284e+08	1.4309e+08	1.73038e+08	1.11035e+08	1.77621e+07	3.61691e+07	2.17944e+07	2.96932e+07	1.55745e+08	1.04505e+08	9.96319e+07	1.67786e+08	1.81536e+07	2.9814e+07	2.6229e+07	2.05533e+07	1.51326e+08	1.07741e+08	1.38206e+08	1.68626e+08	1.85934e+07	1.04724e+07	2.64957e+07	2.93229e+07	1.57831e+08	2.7412e+08	9.1205e+07	1.62346e+08	2.41915e+07	1.8026e+07	2.17274e+07	3.48541e+07	1.25238e+08	7.14997e+07	6.98704e+07	1.69936e+08	8.77629e+06	2.65562e+07	1.98068e+07	1.04795e+07	1.04872e+08	7.57639e+07	7.27186e+07	1.13361e+08	1.22635e+07	2.02019e+07	2.36701e+07	1.83674e+07
C95	AZELAIC ACID	7.22135e+07	1.03166e+08	1.00337e+08	8.1224e+07	2.03278e+07	4.206e+07	2.24755e+07	2.79727e+07	6.75264e+07	6.88522e+07	8.7171e+07	6.66396e+07	2.77773e+07	4.8623e+07	2.91379e+07	2.593e+07	6.9337e+07	5.94894e+07	9.0831e+07	6.89183e+07	2.26457e+07	2.0549e+07	2.86136e+07	2.72736e+07	9.04408e+07	1.25604e+08	6.63805e+07	9.30232e+07	3.5484e+07	2.16823e+07	2.97491e+07	4.51824e+07	7.24401e+07	5.55805e+07	5.3869e+07	8.97701e+07	1.09974e+07	3.75042e+07	2.53327e+07	1.79663e+07	5.93024e+07	4.51095e+07	5.25955e+07	5.71852e+07	1.82107e+07	2.55937e+07	2.6987e+07	1.57992e+07
C96	Indolelactic acid	3.50832e+06	8.14257e+06	9.49092e+06	4.83493e+06	3.31043e+07	2.21942e+07	2.4606e+07	5.20862e+07	1.91592e+07	1.47334e+07	6.14652e+06	3.00675e+07	5.42194e+07	4.06732e+07	2.99975e+07	7.89689e+07	2.26079e+07	9.62635e+06	2.88629e+07	2.68288e+07	9.11734e+07	1.63654e+07	3.70028e+07	1.33832e+08	2.66211e+07	6.13696e+06	1.72465e+07	3.27886e+07	2.39654e+07	1.36244e+07	3.81338e+07	3.94727e+07	2.04262e+07	9.01043e+06	6.84884e+06	3.17965e+07	4.39239e+07	2.70533e+07	3.43211e+07	6.55888e+07	1.09186e+07	1.01427e+07	8.23003e+06	1.34765e+07	4.10213e+07	3.389e+07	3.47971e+07	5.18241e+07
C97	N-(9-oxodecyl)acetamide	1.35711e+07	2.90323e+07	1.93758e+07	1.43435e+07	753372	4.29771e+06	737252	1.15384e+06	1.21593e+07	9.11294e+06	7.98803e+06	1.19775e+07	1.22809e+06	628372	727734	790052	1.14205e+07	1.50646e+07	1.01333e+07	1.23349e+07	919276	730714	767399	1.16879e+06	9.81452e+06	1.16214e+07	1.13749e+07	1.03092e+07	1.54118e+06	811340	2.19537e+06	1.47878e+06	2.06379e+07	909999	2.56772e+06	2.31258e+07	689339	688891	671332	741232	1.88823e+07	3.25223e+06	3.16573e+06	2.03104e+07	788860	723881	769222	819361
C98	NP-002854	3.01198e+07	2.13246e+07	7.19733e+07	2.88631e+07	4.14505e+06	7.15223e+06	4.29667e+06	5.65654e+06	2.39305e+07	1.75215e+07	1.2186e+07	2.23787e+07	4.62324e+06	6.4988e+06	5.98303e+06	5.51105e+06	2.09742e+07	1.37814e+07	2.86276e+07	2.10896e+07	4.2412e+06	3.27215e+06	5.25457e+06	6.46809e+06	3.26559e+07	4.43275e+07	2.36949e+07	3.3516e+07	5.60598e+06	4.74811e+06	5.15957e+06	8.25945e+06	4.95174e+07	1.33467e+07	1.20955e+07	5.9638e+07	3.1742e+06	5.9819e+06	4.5561e+06	3.52559e+06	1.43478e+07	1.17374e+07	1.66427e+07	1.74826e+07	3.80112e+06	4.29804e+06	4.38998e+06	3.85154e+06
C99	[5-(2-thienyl)-3-isoxazolyl]methanol	5.9355e+07	1.12901e+08	8.84733e+07	8.87084e+07	766844	4.33707e+08	1.20973e+06	4.36279e+06	8.23921e+08	2.34801e+08	3.50412e+08	1.09056e+09	1.23214e+06	772744	2.15184e+06	2.43326e+06	6.47918e+08	9.73645e+08	5.21764e+08	9.15671e+08	1.00159e+06	729374	2.06828e+06	2.47076e+06	1.61718e+08	6.67374e+08	5.48823e+08	2.61914e+08	1.31703e+07	2.71484e+06	8.85906e+07	2.88421e+07	8.28266e+08	3.20155e+08	3.75271e+08	1.31802e+09	1.22649e+06	1.73737e+06	1.33089e+06	2.71534e+06	2.68458e+08	3.79818e+08	3.30518e+08	3.91335e+08	3.13907e+06	1.31686e+06	2.20939e+06	6.43573e+06
C100	(2E)-3-(4-Hydroxyphenyl)-N-[2-(4-hydroxyphenyl)ethyl]acrylamide	5.11114e+08	5.04217e+07	8.84502e+07	5.21307e+08	1.13639e+06	1.78553e+06	1.14107e+06	1.46346e+06	1.08875e+06	1.95982e+06	1.21856e+06	1.20131e+06	1.09616e+06	1.19644e+06	1.23104e+06	1.2311e+06	2.3842e+06	1.20768e+06	1.33128e+06	2.54828e+06	3.54534e+06	1.14986e+06	1.24529e+06	4.13571e+06	1.60971e+06	1.32763e+06	1.25184e+06	1.33722e+06	1.21258e+06	1.14642e+06	1.19014e+06	1.42744e+06	6.23555e+07	1.32216e+06	1.10621e+06	7.56509e+07	1.14854e+06	1.28137e+06	1.25433e+06	1.26083e+06	1.16678e+06	1.18215e+06	1.23843e+06	1.30416e+06	1.19844e+06	1.19021e+06	1.16654e+06	1.29462e+06
C101	NCGC00169582-02_C11H12O4_1H-2-Benzopyran-1-one, 3,4-dihydro-6-hydroxy-8-methoxy-3-methyl-	4.1554e+07	5.15286e+07	5.9369e+07	3.78172e+07	1.35029e+07	1.49968e+07	1.00011e+07	1.54791e+07	1.03821e+07	8.69907e+06	1.25913e+07	1.41092e+07	8.42564e+06	7.75268e+06	6.4112e+06	7.74423e+06	1.34789e+07	1.42084e+07	1.32783e+07	1.53018e+07	1.44832e+07	1.04568e+07	8.00704e+06	2.33284e+07	4.08745e+07	2.66563e+07	4.89388e+07	3.54236e+07	1.37201e+07	1.2599e+07	1.66524e+07	1.9235e+07	1.86071e+07	7.36385e+06	1.71013e+07	2.29346e+07	9.68843e+06	5.18254e+06	1.03653e+07	8.99956e+06	3.21106e+07	1.51339e+07	9.8329e+06	2.69602e+07	2.32523e+07	6.62109e+06	9.45933e+06	3.20745e+07
C102	NCGC00385243-01_C12H18O4_{(1R,2R)-2-[(2Z)-5-Hydroxy-2-penten-1-yl]-3-oxocyclopentyl}acetic acid	4.60794e+07	3.84602e+07	5.10805e+07	4.55289e+07	1.38543e+07	1.47374e+07	8.88182e+06	2.08937e+07	3.23861e+07	3.03432e+07	3.36341e+07	3.42072e+07	1.26654e+07	1.1413e+07	1.0478e+07	1.15224e+07	4.47651e+07	3.54424e+07	4.82598e+07	4.42857e+07	1.83304e+07	1.21162e+07	1.06896e+07	2.47066e+07	4.62601e+07	3.92917e+07	3.13859e+07	4.78927e+07	1.44448e+07	1.59454e+07	1.74857e+07	1.74961e+07	4.07168e+07	2.73445e+07	2.87934e+07	6.07714e+07	7.2267e+06	9.32176e+06	1.1391e+07	6.30462e+06	3.82786e+07	2.90195e+07	2.56567e+07	3.58607e+07	1.21918e+07	6.48427e+06	1.02063e+07	8.51151e+06
C103	1,5,9-trihydroxy-5,7,7-trimethyl-4,5a,6,8,8a,9-hexahydro-1H-azuleno[5,6-c]furan-3-one	2.26959e+07	4.21843e+07	5.37667e+07	2.71643e+07	920738	3.09342e+06	2.07825e+06	1.21843e+06	1.73071e+07	8.07244e+06	5.20099e+06	1.49581e+07	898497	1.4041e+06	1.21957e+06	959235	8.56017e+06	7.95786e+06	1.54366e+07	7.94474e+06	1.17973e+06	1.56438e+06	1.00075e+06	1.70829e+06	1.63699e+07	2.03686e+07	9.75364e+06	1.70207e+07	1.56232e+06	1.28777e+06	1.00225e+06	1.11364e+06	1.33177e+07	7.31587e+06	9.81833e+06	1.20032e+07	910608	1.20127e+06	1.72754e+06	1.16227e+06	1.25698e+07	6.04612e+06	4.983e+06	7.84785e+06	1.23942e+06	935581	959334	1.10854e+06
C104	feruloyltyramine	1.64928e+08	4.64682e+07	1.34464e+08	1.77051e+08	607326	673998	605220	994221	781957	643257	753207	623836	528113	608034	627155	632718	5.67736e+06	627851	1.1811e+06	5.7727e+06	694513	623226	660104	1.45968e+06	1.70703e+06	733001	7.08644e+06	2.43845e+06	623254	586971	595392	703732	1.49212e+07	676332	605904	1.93057e+07	832365	614232	676912	634971	619667	624307	643850	666818	605637	609233	646237	647035
C105	(8aR,12S,12aR)-12-hydroxy-4-methyl-4,5,6,7,8,8a,12,12a-octahydro-1H-3-benzoxecine-2,9-dione	4.44066e+07	5.61817e+07	6.73944e+07	3.99263e+07	1.10413e+06	2.58953e+06	604391	1.34392e+06	5.05128e+06	5.68898e+06	2.84908e+06	3.5255e+06	812150	631995	651869	2.26403e+06	7.30796e+06	6.9864e+06	1.83854e+07	6.20729e+06	1.24122e+06	644173	1.15939e+06	871060	1.49427e+07	1.76506e+07	6.94957e+06	1.49286e+07	1.46712e+06	842792	618855	1.86011e+06	9.37948e+06	5.00454e+06	5.68102e+06	1.12706e+07	599971	1.35119e+06	1.1933e+06	1.28596e+06	9.39273e+06	5.35272e+06	3.11187e+06	9.64515e+06	2.17269e+06	701989	1.05721e+06	929235
C106	NCGC00169080-02_C15H18O3_Azuleno[6,5-b]furan-2,6(3H,4H)-dione, 3a,7,7a,8,9,9a-hexahydro-5,8-dimethyl-3-methylene-, (3aR,7aS,8S,9aR)-	1.71884e+07	1.59216e+07	2.04016e+07	1.78443e+07	9.99816e+07	6.49903e+07	1.01482e+08	1.31768e+08	1.21443e+06	4.57317e+06	2.78198e+06	1.7326e+06	1.76563e+07	2.28584e+07	2.42185e+07	1.58462e+07	2.45734e+06	2.2965e+06	4.45685e+06	2.40381e+06	2.22732e+07	1.22546e+07	3.55286e+07	3.01819e+07	1.65392e+07	3.21017e+07	2.23694e+07	1.55871e+07	2.99278e+07	2.77375e+07	2.71776e+07	3.62634e+07	1.29988e+06	4.61333e+06	2.31201e+06	1.86579e+06	4.72729e+07	2.8515e+07	3.68985e+07	4.87636e+07	2.14982e+06	8.22348e+06	4.71463e+06	2.38519e+06	1.86517e+07	4.52701e+07	5.0639e+07	2.04558e+07
C107	(8aR,12S,12aR)-12-hydroxy-4-methyl-4,5,6,7,8,8a,12,12a-octahydro-1H-3-benzoxecine-2,9-dione	3.78876e+07	4.50815e+07	7.97569e+07	5.04141e+07	637599	1.72952e+06	600390	824071	1.25372e+07	7.20324e+06	5.15344e+06	1.44395e+07	569268	628005	1.06142e+06	1.13571e+06	1.21846e+07	7.64342e+06	2.09637e+07	1.11209e+07	730141	632480	810611	884691	2.02833e+07	3.50472e+07	7.42402e+06	2.2875e+07	739702	1.37658e+06	769907	800929	1.67321e+07	2.78069e+06	4.50886e+06	2.0762e+07	589259	658756	665250	814526	9.3635e+06	5.44478e+06	4.04407e+06	1.16919e+07	612187	1.03271e+06	708786	704220
C108	NCGC00095563-03!(E)-3-(3,4,5-trimethoxyphenyl)prop-2-enoic acid	8.06019e+06	1.05564e+07	1.0011e+07	8.85674e+06	1.75729e+07	2.0437e+07	1.5573e+07	2.72869e+07	9.9238e+06	8.46898e+06	1.0838e+07	1.20546e+07	1.53682e+07	1.70298e+07	1.39456e+07	1.62263e+07	1.6905e+07	1.22516e+07	1.46031e+07	1.74652e+07	2.32099e+07	1.64714e+07	1.28483e+07	2.86318e+07	8.42642e+06	9.53433e+06	2.12844e+07	9.09737e+06	1.1948e+07	1.2416e+07	1.88565e+07	1.59851e+07	1.31088e+07	1.03304e+07	1.08754e+07	1.53946e+07	1.32687e+07	1.07759e+07	1.53885e+07	1.51346e+07	1.61353e+07	1.68271e+07	1.17231e+07	1.70274e+07	2.15236e+07	1.43388e+07	1.75828e+07	2.26145e+07
C109	NCGC00386020-01_C18H28O3_8-{(1S,5R)-4-Oxo-5-[(2Z)-2-penten-1-yl]-2-cyclopenten-1-yl}octanoic acid	6.25849e+06	8.37793e+06	1.13335e+07	8.43607e+06	6.85282e+07	1.67949e+08	3.11901e+07	1.15163e+08	1.82039e+07	5.78099e+07	5.70869e+07	1.79305e+07	9.35186e+07	1.65728e+08	1.28245e+08	9.62438e+07	8.13303e+07	4.87721e+07	5.97881e+07	7.63516e+07	1.07248e+08	8.92976e+07	2.19032e+08	1.40464e+08	1.4054e+08	5.84177e+07	1.59731e+08	1.25998e+08	2.31475e+08	7.63152e+07	2.08465e+08	3.00096e+08	4.89148e+07	1.08658e+08	3.47956e+07	1.04231e+08	6.08842e+07	1.836e+08	1.56958e+08	5.9053e+07	4.88895e+07	5.31548e+07	5.12862e+07	5.27802e+07	1.27426e+08	1.54554e+08	9.89017e+07	1.14749e+08
C110	NCGC00385243-01_C12H18O4_{(1R,2R)-2-[(2Z)-5-Hydroxy-2-penten-1-yl]-3-oxocyclopentyl}acetic acid	8.2401e+07	8.16173e+07	1.05123e+08	7.08648e+07	1.40773e+06	5.86324e+06	2.57114e+06	2.5733e+06	3.87834e+07	2.2591e+07	1.91489e+07	3.24993e+07	1.99753e+06	1.84814e+06	2.95059e+06	2.75317e+06	3.19219e+07	2.81068e+07	4.63095e+07	3.08214e+07	1.41408e+06	2.64893e+06	1.25745e+06	2.5796e+06	4.59063e+07	7.06522e+07	2.29227e+07	4.11105e+07	1.34783e+06	1.874e+06	1.69204e+06	2.83776e+06	4.52025e+07	1.47473e+07	1.64461e+07	4.47731e+07	1.83837e+06	2.93432e+06	3.09587e+06	2.74478e+06	3.69793e+07	2.13942e+07	1.91076e+07	3.04631e+07	2.68522e+06	3.07646e+06	1.47387e+06	1.87562e+06
C111	3,4,5-trimethoxycinnamic acid	1.19644e+06	1.03386e+06	723260	1.17997e+06	5.52723e+07	2.48912e+07	3.05696e+07	7.56582e+07	7.4408e+06	3.60075e+06	3.99262e+06	8.63585e+06	4.01289e+07	2.35723e+07	2.24564e+07	4.08555e+07	1.12896e+07	9.04542e+06	8.56209e+06	1.13556e+07	5.56682e+07	2.38122e+07	1.60564e+07	7.51358e+07	2.83928e+06	2.45724e+06	1.41445e+07	3.29585e+06	1.17909e+07	2.07647e+07	1.7908e+07	1.54342e+07	5.4616e+06	2.96571e+06	3.20857e+06	7.42167e+06	1.31068e+07	7.02151e+06	1.12225e+07	1.54806e+07	3.9491e+06	4.28877e+06	5.26523e+06	4.33312e+06	1.83011e+07	1.12999e+07	1.38751e+07	2.08407e+07
C112	Scoparone	1.84531e+06	5.04982e+06	1.43581e+06	6.49513e+06	1.85344e+08	8.76054e+07	1.09821e+08	2.68741e+08	2.39778e+07	1.04923e+07	1.29678e+07	2.82276e+07	1.40475e+08	8.65897e+07	8.43804e+07	1.45162e+08	3.95831e+07	2.97255e+07	3.10938e+07	4.16614e+07	1.87557e+08	8.57185e+07	6.85353e+07	2.46099e+08	1.0082e+07	5.69866e+06	5.40489e+07	1.07579e+07	4.24662e+07	7.40066e+07	6.31816e+07	4.59762e+07	1.71723e+07	9.91543e+06	8.72247e+06	2.54396e+07	4.64787e+07	2.57346e+07	4.02394e+07	4.70486e+07	1.11285e+07	1.42081e+07	1.79112e+07	1.28673e+07	6.63649e+07	3.86502e+07	4.63299e+07	7.23549e+07
C113	NCGC00385536-01!(2E,4E)-N-(1,3-dihydroxy-3-methylpentan-2-yl)-2-methylhexa-2,4-dienamide	1.74e+08	2.70347e+08	1.45002e+08	1.71094e+08	1.30595e+06	5.23833e+07	1.93647e+06	1.99572e+06	9.97214e+07	7.59482e+07	1.33272e+08	1.06775e+08	1.43739e+06	2.04783e+06	1.71953e+06	1.5561e+06	3.32937e+08	1.86854e+08	2.09836e+08	3.28698e+08	2.08147e+06	1.65848e+06	2.5267e+06	2.88035e+06	1.47266e+08	7.93008e+07	7.31068e+07	1.45183e+08	3.78323e+06	4.3937e+06	9.80257e+06	5.50488e+06	1.90215e+08	9.82406e+07	1.36992e+08	2.65447e+08	1.51504e+06	8.39103e+06	1.8882e+06	1.83929e+06	3.09926e+08	1.66062e+08	1.42645e+08	3.17596e+08	1.77551e+06	1.89343e+06	1.50893e+06	2.19003e+06
C114	(4E,6E)-2-(hydroxymethyl)-3-(3-methoxy-3-oxopropyl)deca-4,6-dienoic acid	5.58892e+07	7.03512e+07	4.55077e+07	6.46565e+07	1.16433e+06	7.01336e+06	1.3233e+06	1.75269e+06	3.36828e+07	2.33042e+07	3.53189e+07	3.96542e+07	1.45081e+06	1.31675e+06	1.30789e+06	1.42935e+06	3.42646e+07	4.75658e+07	4.54652e+07	3.56543e+07	1.34129e+06	1.13409e+06	1.38788e+06	1.61876e+06	1.35496e+07	1.43519e+07	1.01019e+07	1.36749e+07	2.73612e+06	2.12128e+06	1.64216e+06	1.775e+06	1.62321e+07	1.77999e+07	1.65468e+07	3.44308e+07	1.15682e+06	2.89974e+06	1.18477e+06	1.262e+06	2.30994e+07	3.08569e+07	2.79607e+07	3.88374e+07	1.40857e+06	1.72592e+06	1.88898e+06	1.26705e+06
C115	(5R)-5-hydroxy-1-(4-hydroxy-3-methoxyphenyl)tetradecan-3-one	1.27845e+08	2.69822e+08	1.68866e+08	1.45001e+08	2.05651e+07	9.10304e+07	1.35072e+07	3.55862e+07	8.33951e+07	9.51661e+07	6.97711e+07	6.91895e+07	2.63051e+07	1.76162e+07	5.34409e+07	2.26984e+07	1.01098e+08	9.54648e+07	9.88319e+07	1.11551e+08	4.19512e+07	4.24004e+07	6.71474e+07	5.8898e+07	5.52774e+07	7.68718e+07	7.28063e+07	9.09616e+07	6.71722e+07	3.43189e+07	6.68e+07	8.32429e+07	6.171e+07	6.73958e+07	6.69272e+07	8.70833e+07	1.85106e+07	7.57827e+07	5.91538e+07	2.37361e+07	5.62555e+07	8.6236e+07	6.42812e+07	6.65506e+07	4.78855e+07	8.49351e+07	4.71718e+07	3.85964e+07
C116	NCGC00180792-02!5,7-dihydroxy-2-(4-hydroxy-3-methoxyphenyl)-2,3-dihydrochromen-4-one	5.12737e+07	4.84165e+07	4.44581e+07	5.08335e+07	1.34129e+06	5.19091e+06	2.45576e+06	2.16817e+06	7.7349e+06	1.46514e+06	3.74545e+06	6.83945e+06	5.31663e+06	1.25511e+06	3.69371e+06	4.79137e+06	1.86085e+06	4.4403e+06	1.14546e+06	1.65367e+06	2.82609e+06	1.84047e+06	1.39774e+06	3.89928e+06	4.93358e+07	7.53069e+07	3.52558e+07	4.87345e+07	2.19722e+06	3.43712e+06	1.67734e+07	3.23215e+06	5.14144e+06	7.45381e+06	9.8299e+06	6.586e+06	891425	5.26681e+06	2.09058e+06	1.07864e+06	4.6773e+06	5.49697e+06	4.96349e+06	4.34265e+06	2.58909e+06	820097	1.39019e+06	1.87897e+06
C117	NCGC00385953-01_C15H20O3_(9E)-3,6,10-Trimethyl-7,8,11,11a-tetrahydrocyclodeca[b]furan-2,5(4H,6H)-dione	7.96909e+07	2.7695e+07	7.30928e+07	7.96877e+07	1.05064e+07	5.42533e+06	2.20407e+06	1.52853e+07	1.41788e+07	3.97506e+07	4.11125e+07	1.21683e+07	1.60883e+06	4.39268e+06	3.10706e+06	1.53987e+06	2.27197e+07	2.6356e+07	1.9607e+07	2.7898e+07	1.13084e+07	4.36038e+06	4.89204e+06	1.55438e+07	5.06056e+07	1.75035e+07	4.12938e+07	5.19419e+07	8.09871e+06	1.03254e+07	3.90025e+06	1.0842e+07	3.42681e+07	5.6058e+06	8.05365e+06	4.07829e+07	4.24516e+06	2.5467e+06	3.4256e+06	3.17655e+06	1.90524e+07	1.14435e+07	1.60902e+07	1.94043e+07	5.06739e+06	4.5994e+06	4.67283e+06	6.15892e+06
C118	3-Indolepropionic acid	1.07575e+06	2.64745e+06	5.22393e+06	6.63388e+06	4.37529e+07	2.4603e+07	9.74337e+06	8.32619e+07	2.53055e+07	7.01888e+07	2.82071e+07	3.88404e+07	5.97453e+07	1.32068e+08	9.35568e+07	8.82471e+07	7.37152e+06	6.06725e+06	2.17909e+07	1.1084e+07	3.40088e+07	1.93527e+07	4.89929e+07	5.82176e+07	2.63706e+07	2.37608e+06	2.98204e+07	3.88421e+07	1.09711e+08	4.7983e+07	7.17567e+07	1.68278e+08	2.26142e+07	3.01059e+06	4.16291e+06	4.78067e+07	4.3694e+07	5.51839e+07	6.10558e+07	6.79079e+07	6.56978e+06	3.04944e+07	1.93602e+07	1.26197e+07	5.28063e+07	1.52072e+07	7.5389e+07	7.79661e+07
C119	NCGC00385910-01_C15H20O4_1H-3a,6-Epoxyazulene-7-acetic acid, octahydro-4,8a-dimethyl-alpha-methylene-1-oxo-, (3aR,4S,6S,7R,8aS)-	3.645e+07	9.89165e+06	3.57964e+07	3.60078e+07	3.6054e+06	4.79447e+06	1.97808e+06	4.25311e+06	1.97687e+06	1.61409e+07	2.13612e+07	1.4875e+06	1.89822e+06	2.86093e+06	3.02088e+06	2.16193e+06	1.39761e+07	2.0656e+07	8.51272e+06	1.36984e+07	6.30722e+06	2.53375e+06	2.4373e+06	7.33962e+06	2.06795e+07	8.40922e+06	2.36629e+07	2.5009e+07	4.29828e+06	7.05657e+06	3.09067e+06	4.9616e+06	1.96133e+07	2.76695e+06	3.92979e+06	2.43658e+07	1.90952e+06	2.82732e+06	2.37448e+06	2.32324e+06	1.60856e+07	7.9012e+06	4.4116e+06	1.57759e+07	2.55818e+06	2.80693e+06	2.58784e+06	2.5968e+06
C120	NP-001445	2.76111e+07	8.08086e+07	6.84475e+07	3.14087e+07	2.38659e+06	6.5028e+06	1.70789e+06	7.43539e+06	1.33605e+07	1.26579e+07	7.58663e+06	1.092e+07	6.37298e+06	1.03289e+07	8.59705e+06	5.06525e+06	2.62969e+07	1.22705e+07	2.06028e+07	2.01474e+07	8.80536e+06	7.7127e+06	1.45948e+07	8.04006e+06	3.47827e+07	3.64436e+07	1.07485e+07	3.00973e+07	1.78719e+07	9.24747e+06	3.8448e+06	1.46028e+07	1.75852e+07	1.6673e+07	9.66054e+06	1.48256e+07	4.55515e+06	2.6955e+06	1.07916e+07	4.1455e+06	1.18652e+07	1.42333e+07	6.85278e+06	9.20001e+06	9.6645e+06	1.06569e+07	7.39598e+06	8.04747e+06
C121	Trinexapac-ethyl	646677	869396	792752	775695	2.49973e+07	1.86748e+07	1.83528e+07	3.49279e+07	797464	718257	626850	708251	2.0416e+07	1.8166e+07	1.07109e+07	1.96604e+07	638456	878778	1.71559e+06	695497	4.7202e+06	7.37365e+06	8.75144e+06	5.12406e+06	796549	678297	8.52132e+06	1.22042e+06	7.42591e+06	1.16621e+07	1.01362e+07	1.01851e+07	1.96078e+06	2.58073e+06	625703	1.88548e+06	1.15566e+07	1.10301e+07	7.42021e+06	1.14486e+07	626176	1.57623e+06	2.79536e+06	726418	1.23001e+07	4.6471e+06	1.13682e+07	1.18326e+07
C122	Scoparone	1.67149e+06	2.13453e+06	2.00896e+06	2.66529e+06	4.47534e+07	3.30471e+07	3.59524e+07	6.16261e+07	733578	1.41849e+06	1.45834e+06	2.98752e+06	3.56271e+07	3.10166e+07	2.40152e+07	3.87297e+07	2.42465e+06	3.00881e+06	3.63755e+06	3.34878e+06	6.66701e+06	1.46143e+07	1.78056e+07	1.04805e+07	1.57255e+06	3.07325e+06	1.39736e+07	1.84096e+06	2.06088e+07	2.21067e+07	2.03246e+07	1.84249e+07	2.18257e+06	3.28028e+06	2.11934e+06	3.54183e+06	2.10301e+07	2.18814e+07	1.49422e+07	2.18686e+07	2.88764e+06	1.47188e+06	4.01553e+06	3.21829e+06	2.37621e+07	7.92347e+06	2.31769e+07	2.23557e+07
C123	NP-012972	1.09165e+06	3.05537e+06	1.47668e+06	1.22368e+06	2.37157e+06	6.73065e+06	5.5533e+06	3.41914e+06	1.38947e+07	2.25571e+07	2.57003e+07	1.58863e+07	4.47219e+06	9.10487e+06	1.03078e+07	4.07264e+06	1.08641e+07	1.35388e+07	1.35386e+07	1.3284e+07	4.78335e+06	2.46481e+06	5.93471e+06	6.11328e+06	3.20546e+07	2.7242e+07	2.24372e+07	3.0359e+07	7.14562e+06	6.26341e+06	6.64069e+06	8.18204e+06	9.40619e+06	1.13386e+07	1.00099e+07	1.4301e+07	3.72373e+06	9.17114e+06	4.05008e+06	2.91199e+06	8.28143e+06	8.10376e+06	8.85321e+06	1.02915e+07	3.01904e+06	9.73896e+06	3.56236e+06	2.88065e+06
C124	L-(+)-Ergothioneine	2.00841e+07	7.03831e+06	1.59731e+07	1.81733e+07	6.1703e+07	3.62707e+07	3.47147e+07	8.43301e+07	3.36065e+07	1.44801e+08	7.80112e+07	2.8118e+07	4.12626e+07	1.3102e+08	7.79242e+07	3.79172e+07	4.68582e+07	5.3582e+07	9.05787e+07	4.57427e+07	4.10892e+07	3.275e+07	8.07781e+07	5.27213e+07	5.79846e+07	8.39789e+07	4.52488e+07	5.70698e+07	5.36341e+07	4.55979e+07	4.7712e+07	8.77602e+07	1.44992e+08	7.06253e+07	4.75287e+07	1.73131e+08	6.17214e+07	7.0072e+07	5.11752e+07	5.97845e+07	6.78675e+07	3.98271e+07	4.75431e+07	6.63879e+07	4.34299e+07	4.01519e+07	4.27162e+07	4.18641e+07
C125	NP-012972	2.30835e+06	3.08324e+06	2.79325e+06	3.22953e+06	2.34393e+07	2.97972e+07	2.4644e+07	3.24787e+07	3.87326e+07	5.35791e+07	8.56052e+07	3.76611e+07	2.82748e+07	5.66324e+07	5.41675e+07	2.92575e+07	3.57563e+07	2.63364e+07	5.21462e+07	3.85812e+07	2.579e+07	1.69563e+07	3.23302e+07	3.32946e+07	4.41017e+07	3.45709e+07	4.36641e+07	4.51898e+07	3.31698e+07	3.28952e+07	3.30642e+07	4.08048e+07	4.08381e+07	2.95695e+07	2.81235e+07	5.03375e+07	1.90094e+07	4.50553e+07	2.39433e+07	1.85102e+07	2.49998e+07	1.8899e+07	2.65361e+07	2.50173e+07	2.31505e+07	3.69918e+07	1.93913e+07	2.1413e+07
C126	NCGC00386020-01_C18H28O3_8-{(1S,5R)-4-Oxo-5-[(2Z)-2-penten-1-yl]-2-cyclopenten-1-yl}octanoic acid	3.91842e+07	4.14073e+07	4.52883e+07	4.13549e+07	1.60008e+08	1.9575e+08	1.1875e+08	1.73786e+08	1.51887e+07	1.50314e+07	2.11774e+07	1.34058e+07	4.40061e+07	9.14236e+07	1.52513e+08	6.90895e+07	1.549e+08	1.3166e+08	4.29137e+07	1.41149e+08	8.16084e+07	1.4015e+08	1.62236e+08	1.25483e+08	2.91417e+07	2.07247e+07	1.51041e+08	2.92203e+07	7.89648e+07	1.06992e+08	6.98716e+07	8.8567e+07	1.72761e+08	3.93742e+08	1.27646e+08	2.33958e+08	1.76148e+07	1.97667e+08	3.90324e+07	3.33936e+07	9.04207e+07	9.11342e+07	1.93281e+08	9.62105e+07	7.87882e+07	4.9364e+07	9.63005e+07	1.02941e+08
C127	NP-001445	1.60347e+08	3.00014e+08	2.54926e+08	2.26607e+08	3.25112e+07	1.20515e+08	2.4003e+07	2.91187e+07	1.34089e+08	2.25264e+08	1.75093e+08	1.2322e+08	2.58005e+07	5.10388e+07	3.31268e+07	2.22331e+07	2.31888e+08	1.47974e+08	2.91752e+08	2.07278e+08	3.75348e+07	3.4681e+07	7.86495e+07	4.6545e+07	3.2739e+08	2.3709e+08	1.86732e+08	3.14895e+08	9.56008e+07	6.31908e+07	8.41945e+07	9.78879e+07	1.87581e+08	1.64467e+08	1.49028e+08	1.99062e+08	1.6484e+07	1.08314e+08	4.77262e+07	1.5922e+07	1.47661e+08	1.82906e+08	1.28879e+08	1.38529e+08	4.16288e+07	6.62497e+07	4.32227e+07	4.17709e+07
C128	NP-012972	1.82559e+06	2.89265e+06	2.30942e+06	2.65517e+06	1.20712e+07	1.45436e+07	1.45607e+07	1.948e+07	2.25657e+07	4.8724e+07	5.89268e+07	2.41143e+07	2.17857e+07	3.13269e+07	3.2939e+07	2.00161e+07	2.1792e+07	1.90724e+07	3.04451e+07	2.31019e+07	1.50799e+07	1.039e+07	2.2442e+07	2.12673e+07	3.35221e+07	2.37736e+07	3.49906e+07	3.20396e+07	2.1372e+07	2.11004e+07	1.74651e+07	2.7651e+07	2.0911e+07	1.41791e+07	2.11291e+07	2.54982e+07	1.02441e+07	2.209e+07	1.45233e+07	1.06759e+07	1.43443e+07	1.05224e+07	1.65644e+07	1.85616e+07	1.63143e+07	2.14883e+07	1.15774e+07	1.54076e+07
C129	Jasmonic Acid	1.90408e+09	2.66985e+09	3.26941e+09	1.99867e+09	2.1206e+07	1.63789e+08	4.02293e+07	2.87519e+07	6.12215e+08	5.15834e+08	2.7217e+08	6.43272e+08	2.68978e+07	4.24578e+07	2.63589e+07	2.57582e+07	6.11983e+08	3.48024e+08	1.01421e+09	6.79761e+08	3.57928e+07	2.31782e+07	3.58549e+07	4.87677e+07	9.99656e+08	1.51382e+09	3.90134e+08	1.04244e+09	5.7843e+07	3.14209e+07	4.70374e+07	7.06648e+07	5.36413e+08	3.02681e+08	2.92597e+08	6.34724e+08	8.97638e+06	5.43248e+07	2.9595e+07	7.08724e+06	4.16388e+08	3.35669e+08	2.55118e+08	4.2763e+08	2.27599e+07	3.44344e+07	2.29561e+07	2.8531e+07
C130	NP-008952	2.02436e+09	2.87773e+09	3.45587e+09	2.0823e+09	3.45681e+07	1.8072e+08	4.26039e+07	4.89772e+07	6.45311e+08	5.44777e+08	2.8539e+08	6.78904e+08	3.03887e+07	4.81284e+07	3.03767e+07	2.74961e+07	6.69198e+08	3.69483e+08	1.14289e+09	7.37423e+08	6.38278e+07	2.79147e+07	4.2791e+07	9.13396e+07	1.06877e+09	1.61369e+09	4.06826e+08	1.13831e+09	7.6555e+07	4.17479e+07	5.59577e+07	1.0084e+08	5.61914e+08	3.33299e+08	3.20737e+08	6.737e+08	1.13333e+07	6.43213e+07	3.24446e+07	8.51281e+06	4.38913e+08	3.73945e+08	2.71015e+08	4.54325e+08	3.3662e+07	4.53807e+07	6.16134e+07	3.9526e+07
C131	NCGC00386020-01_C18H28O3_8-{(1S,5R)-4-Oxo-5-[(2Z)-2-penten-1-yl]-2-cyclopenten-1-yl}octanoic acid	3.80094e+08	6.01767e+08	8.41089e+08	4.36429e+08	1.37009e+08	3.04788e+08	1.51447e+08	2.18524e+08	1.38139e+08	1.27902e+08	8.75243e+07	1.91617e+08	7.00408e+07	2.14666e+08	1.77778e+08	7.82576e+07	2.89774e+08	2.67182e+08	3.30484e+08	3.45959e+08	1.49181e+08	2.04319e+08	3.84732e+08	1.54116e+08	3.24867e+08	4.48392e+08	2.51558e+08	3.62156e+08	1.30929e+08	1.39674e+08	2.11683e+08	1.49177e+08	2.55378e+08	5.84119e+08	2.7627e+08	4.13797e+08	9.39764e+07	1.75208e+08	2.66515e+08	5.21895e+07	1.83676e+08	1.93819e+08	2.49722e+08	2.2883e+08	1.86484e+08	2.15599e+08	1.47174e+08	1.44282e+08
C132	(4E,6E)-2-(hydroxymethyl)-3-(3-methoxy-3-oxopropyl)deca-4,6-dienoic acid	3.36558e+07	9.39967e+07	1.35413e+08	4.79759e+07	1.16664e+06	2.92163e+06	1.89149e+06	1.47585e+06	2.67643e+07	2.32097e+07	1.11801e+07	3.09994e+07	878442	1.7293e+06	1.20476e+06	1.10931e+06	1.75502e+07	1.44408e+07	1.75576e+07	2.70225e+07	1.16898e+06	915773	1.65472e+06	1.23641e+06	2.42388e+07	3.05154e+07	6.24863e+06	2.08455e+07	1.46208e+06	932807	1.38827e+06	1.10575e+06	1.07583e+07	5.21116e+06	9.21032e+06	1.54347e+07	1.01924e+06	1.44366e+06	1.28702e+06	952846	1.36223e+07	7.23305e+06	5.43633e+06	1.78066e+07	988010	1.8222e+06	1.19022e+06	1.00768e+06
C133	(E)-4-[(1R,2S,3S,4R,8aS)-2,3,4-trihydroxy-2,5,5,8a-tetramethyl-3,4,4a,6,7,8-hexahydro-1H-naphthalen-1-yl]but-3-en-2-one	1.18198e+09	1.89628e+09	2.58673e+09	1.32459e+09	1.9488e+08	3.89894e+08	2.04354e+08	2.72779e+08	4.43799e+08	4.06427e+08	2.09823e+08	4.94068e+08	1.22919e+08	2.96155e+08	2.49267e+08	2.01666e+08	5.87491e+08	4.47576e+08	7.88058e+08	6.42858e+08	2.03788e+08	2.43259e+08	4.25335e+08	2.2941e+08	9.30114e+08	1.30226e+09	4.76376e+08	9.66455e+08	2.04642e+08	1.7519e+08	2.76444e+08	2.37566e+08	4.46505e+08	1.1118e+09	4.00651e+08	6.48383e+08	1.17826e+08	2.35957e+08	3.01864e+08	7.61285e+07	3.82407e+08	3.54986e+08	5.73173e+08	4.32077e+08	2.25348e+08	2.87775e+08	1.89383e+08	1.91423e+08
C134	(E)-4-[(1R,2S,3S,4R,8aS)-2,3,4-trihydroxy-2,5,5,8a-tetramethyl-3,4,4a,6,7,8-hexahydro-1H-naphthalen-1-yl]but-3-en-2-one	1.2441e+09	1.89628e+09	2.5812e+09	1.32459e+09	1.70813e+08	3.64371e+08	2.04354e+08	2.72779e+08	4.43799e+08	4.06484e+08	2.0929e+08	4.94068e+08	1.45093e+08	2.96155e+08	2.49267e+08	1.31748e+08	5.87491e+08	4.47576e+08	7.88058e+08	6.42858e+08	2.01928e+08	2.43259e+08	4.17541e+08	2.28365e+08	9.30114e+08	1.24281e+09	4.76376e+08	9.66455e+08	2.04022e+08	1.7519e+08	2.76444e+08	2.42515e+08	4.46505e+08	1.1118e+09	4.00651e+08	6.48383e+08	1.14531e+08	2.35957e+08	3.00445e+08	1.42237e+08	3.82407e+08	3.54986e+08	5.73173e+08	4.32077e+08	2.14473e+08	2.11388e+08	1.89383e+08	1.91423e+08
C135	NCGC00381718-02_C15H20O2_Cyclodeca[b]furan-2(3H)-one, 3a,4,5,8,9,11a-hexahydro-6,10-dimethyl-3-methylene-, (3aS,6E,10E,11aR)-	1.81086e+08	1.64172e+06	1.03135e+07	1.90246e+08	1.74619e+06	1.07124e+06	605762	1.01161e+06	632336	1.49688e+07	3.83276e+06	651292	899334	736260	1.16539e+06	1.50278e+06	4.00895e+06	1.43057e+06	3.44816e+06	4.6853e+06	2.80866e+06	554402	703568	2.43512e+06	1.16786e+07	1.14644e+06	3.5324e+06	1.25322e+07	1.74107e+06	574681	1.03867e+06	1.40475e+06	1.07231e+07	2.09311e+06	1.10664e+06	7.81177e+06	606962	716831	521124	951065	1.36686e+06	2.86484e+06	1.38462e+07	1.07392e+06	1.24173e+06	963371	2.00606e+06	739854
C136	(E)-4-[(1R,2S,3S,4R,8aS)-2,3,4-trihydroxy-2,5,5,8a-tetramethyl-3,4,4a,6,7,8-hexahydro-1H-naphthalen-1-yl]but-3-en-2-one	2.03805e+09	3.27772e+09	1.73774e+09	1.85381e+09	7.01333e+07	2.47018e+08	4.31782e+07	5.40728e+07	2.2619e+08	7.32171e+08	5.54322e+08	2.60809e+08	5.93684e+07	1.29248e+08	1.47541e+08	3.47929e+07	8.23634e+08	5.04772e+08	1.22694e+09	9.86493e+08	9.91334e+07	1.0401e+08	2.64006e+08	1.21001e+08	1.20972e+09	2.11091e+09	3.54945e+08	1.15067e+09	2.96934e+08	8.52852e+07	2.28487e+08	3.26673e+08	4.42534e+08	1.06503e+09	8.01231e+08	5.33597e+08	4.33878e+07	2.73509e+08	9.14142e+07	2.71921e+07	8.24191e+08	8.78515e+08	2.50083e+08	8.36169e+08	1.68667e+08	3.27216e+08	7.1286e+07	1.7709e+08
C137	NCGC00386020-01_C18H28O3_8-{(1S,5R)-4-Oxo-5-[(2Z)-2-penten-1-yl]-2-cyclopenten-1-yl}octanoic acid	4.54594e+08	4.89819e+08	3.90294e+08	5.0179e+08	1.47258e+07	5.53459e+07	1.32741e+07	2.46289e+07	6.48585e+07	1.27445e+08	1.0289e+08	6.84275e+07	1.67296e+07	2.39464e+07	2.35762e+07	2.98744e+07	1.40407e+08	1.07005e+08	3.88386e+08	1.99346e+08	1.78189e+07	2.12695e+07	3.85478e+07	2.38178e+07	2.12846e+08	5.03651e+08	7.75667e+07	3.11709e+08	3.84637e+07	1.90643e+07	3.65337e+07	4.0681e+07	1.07886e+08	1.75424e+08	1.47946e+08	1.44572e+08	2.00356e+07	4.21443e+07	1.54717e+07	2.17747e+07	1.45555e+08	1.6034e+08	5.98022e+07	1.41938e+08	2.50204e+07	5.17076e+07	3.3968e+07	2.71165e+07
C138	(E)-4-[(1R,2S,3S,4R,8aS)-2,3,4-trihydroxy-2,5,5,8a-tetramethyl-3,4,4a,6,7,8-hexahydro-1H-naphthalen-1-yl]but-3-en-2-one	2.91595e+09	3.28542e+09	2.69823e+09	1.8576e+09	7.43214e+07	2.42974e+08	2.93689e+07	7.86608e+07	1.94292e+08	7.36829e+08	5.56666e+08	1.84191e+08	3.40039e+07	1.17547e+08	1.50985e+08	2.04741e+07	8.27346e+08	5.08793e+08	1.23208e+09	9.89574e+08	9.40379e+07	1.07174e+08	2.66147e+08	1.3217e+08	1.21894e+09	2.78293e+09	3.55589e+08	1.15525e+09	2.98349e+08	3.62428e+07	2.28868e+08	3.29358e+08	4.48704e+08	1.06861e+09	8.03892e+08	5.43726e+08	1.12051e+07	2.75863e+08	9.17235e+07	1.07001e+07	8.28654e+08	8.81825e+08	2.53823e+08	8.39059e+08	1.70931e+08	3.29165e+08	6.42615e+07	1.78171e+08
C139	Nobiletin	1.90844e+06	1.6675e+06	1.53882e+06	2.12651e+06	4.6856e+07	4.77746e+06	3.93652e+06	6.20252e+07	2.22288e+06	2.81084e+06	2.02845e+06	1.87217e+06	9.40497e+06	2.2173e+06	1.94706e+06	1.2515e+07	1.79892e+06	1.7711e+06	2.93546e+06	2.37412e+06	2.12608e+06	1.63856e+06	1.24504e+07	2.32857e+06	2.7149e+06	1.87755e+06	2.81763e+06	2.60775e+06	2.13687e+06	2.60384e+06	1.98787e+06	2.07792e+06	2.41598e+06	2.65705e+06	2.41058e+06	2.00722e+06	1.9348e+06	2.46255e+06	1.64075e+06	2.14387e+06	2.23466e+06	1.71892e+06	1.53558e+06	2.38757e+06	2.22828e+06	2.6044e+06	1.80332e+06	2.33124e+06
C140	NP-001445	5.2947e+07	5.85328e+07	5.9021e+07	4.21202e+07	6.63706e+06	1.19243e+07	3.65577e+06	6.42898e+06	6.33832e+06	1.17474e+07	1.27972e+07	7.82566e+06	5.19941e+06	7.42827e+06	6.18188e+06	4.66517e+06	1.38382e+07	1.20544e+07	2.09014e+07	1.70215e+07	6.80649e+06	4.26976e+06	5.36087e+06	1.4871e+07	3.52579e+07	4.67019e+07	2.57901e+07	3.503e+07	8.40141e+06	5.61835e+06	7.40436e+06	8.50501e+06	2.5394e+07	1.50864e+07	1.01598e+07	2.57993e+07	2.91311e+06	8.43164e+06	5.74515e+06	3.04448e+06	1.3219e+07	8.63213e+06	7.42884e+06	1.18694e+07	6.11561e+06	6.05368e+06	5.76764e+06	5.2598e+06
C141	2-[(1S,2S,4aR,8aS)-1-hydroxy-4a-methyl-8-methylidene-1,2,3,4,5,6,7,8a-octahydronaphthalen-2-yl]prop-2-enoic acid	3.36773e+08	8.89595e+06	1.80701e+07	3.46162e+08	2.38386e+06	5.77919e+06	1.15907e+06	3.51879e+06	3.38974e+06	2.98453e+07	1.51512e+07	4.5571e+06	1.77394e+06	2.4852e+06	2.15527e+06	938002	5.87054e+06	6.54038e+06	1.3475e+07	7.13523e+06	3.09395e+06	921285	1.38955e+06	3.42346e+06	1.47365e+07	4.35114e+06	1.41703e+07	1.39129e+07	2.84109e+06	2.24402e+06	1.34785e+06	3.19671e+06	1.15201e+07	1.07752e+07	2.68774e+06	1.52557e+07	1.2104e+06	2.46238e+06	928287	1.29814e+06	2.49066e+06	1.15831e+07	1.51217e+07	4.17204e+06	1.87169e+06	3.04653e+06	7.55672e+06	2.34019e+06
C142	PC 18:1; PC 5:0-13:1; [M+H]+	1.28773e+07	3.19967e+07	4.51302e+06	1.21504e+07	8.17852e+07	3.03863e+08	6.50664e+07	1.28715e+08	4.19998e+07	1.25193e+08	7.40646e+07	3.82862e+07	4.3199e+07	9.90018e+07	4.24975e+07	3.54249e+07	4.44605e+07	6.14983e+07	5.25795e+07	5.68692e+07	1.75122e+08	1.07796e+08	1.7749e+08	2.45371e+08	2.01786e+07	3.6775e+06	2.92591e+07	1.81979e+07	1.9388e+08	8.33835e+07	2.02133e+08	2.14947e+08	5.76933e+07	8.00236e+07	7.89727e+07	5.7756e+07	5.74069e+07	2.53538e+08	2.19481e+08	5.48025e+07	4.90009e+07	1.30078e+08	8.47041e+07	3.88088e+07	1.01884e+08	1.58761e+08	1.483e+08	8.91463e+07
C143	Jasmonic Acid	1.8832e+08	3.62697e+08	4.89756e+08	2.26587e+08	2.41569e+06	7.2266e+06	3.88358e+06	5.0123e+06	8.02049e+07	5.89893e+07	3.28009e+07	9.92085e+07	4.62716e+06	6.33741e+06	4.27775e+06	4.69454e+06	7.42103e+07	3.63013e+07	1.35288e+08	9.26294e+07	2.92011e+06	5.11364e+06	3.78365e+06	4.68125e+06	1.16447e+08	1.99337e+08	4.88477e+07	1.43599e+08	5.52891e+06	4.79129e+06	4.62563e+06	7.56163e+06	7.09151e+07	3.22753e+07	3.037e+07	1.02119e+08	3.42285e+06	5.87923e+06	5.73123e+06	3.3824e+06	4.09472e+07	3.75793e+07	1.99666e+07	5.10929e+07	1.55817e+06	1.92214e+06	4.1749e+06	5.53743e+06
C144	NCGC00180743-02!9-methoxycarbonyldec-9-enoic acid	5.05219e+07	9.91205e+07	1.56943e+08	5.24661e+07	1.18194e+06	1.74827e+06	2.40241e+06	2.10624e+06	2.15946e+07	1.23853e+07	5.39023e+06	2.36718e+07	2.07998e+06	990139	1.85988e+06	2.00999e+06	1.48459e+07	9.16712e+06	2.73e+07	1.90782e+07	1.76881e+06	2.02134e+06	2.52113e+06	2.30192e+06	3.1318e+07	5.69857e+07	8.91389e+06	2.90266e+07	2.96342e+06	2.23031e+06	2.75451e+06	3.95906e+06	1.94437e+07	5.73394e+06	5.76388e+06	2.84307e+07	1.21102e+06	3.02712e+06	474984	1.16824e+06	1.39115e+07	7.29903e+06	5.61624e+06	1.01412e+07	1.3689e+06	2.54764e+06	2.45356e+06	2.35424e+06
C145	LPE 18:3; [M+H]+	1.18005e+07	2.12328e+07	9.00981e+06	1.20996e+07	5.52501e+07	1.41302e+08	4.58879e+07	8.55639e+07	4.61946e+07	1.11584e+08	6.59097e+07	4.55621e+07	3.24504e+07	6.10776e+07	2.4021e+07	3.75019e+07	5.48969e+07	9.06998e+07	6.07453e+07	5.96824e+07	1.38305e+08	6.62812e+07	1.05235e+08	1.94222e+08	1.94983e+07	4.47716e+06	2.24999e+07	2.51335e+07	9.47343e+07	7.89749e+07	1.20176e+08	1.53746e+08	5.78586e+07	9.63883e+07	8.91571e+07	8.47999e+07	5.90285e+07	1.52526e+08	1.53518e+08	6.56819e+07	6.99078e+07	1.86156e+08	1.07204e+08	6.87201e+07	7.47643e+07	9.68163e+07	1.20108e+08	8.78564e+07
C146	2-(1-Adamantyl)-6-{[(5-hydroxy-4-pentyl-4H-1,2,4-triazol-3-yl)thio]methyl}pyrimidin-4-ol	1.19693e+06	1.40787e+06	1.45673e+06	1.5236e+06	1.53426e+07	1.57651e+07	5.74007e+06	2.02594e+07	1.22689e+07	2.57263e+07	1.39934e+07	1.28841e+07	3.01925e+07	2.54614e+07	1.87188e+07	3.04497e+07	1.66931e+07	1.00052e+07	9.30792e+06	1.26702e+07	1.62904e+07	6.27031e+06	1.50507e+07	1.99056e+07	1.65612e+07	1.42142e+07	2.57291e+07	1.36146e+07	2.23221e+07	1.02458e+07	1.37505e+07	2.60054e+07	2.40229e+07	6.09472e+06	3.64899e+06	3.99853e+07	1.05174e+07	1.58746e+07	1.59742e+07	1.13778e+07	6.54391e+06	3.35597e+06	1.19475e+07	5.56199e+06	7.72125e+06	7.18003e+06	1.4431e+07	8.93523e+06
C147	LPC 18:3; [M+H]+	1.35162e+06	1.89366e+06	669967	1.13483e+06	1.75046e+07	3.96394e+07	1.52232e+07	3.3668e+07	1.98863e+07	3.97573e+07	2.36929e+07	1.89867e+07	9.00008e+06	1.96199e+07	7.61483e+06	1.17961e+07	2.1325e+07	3.23626e+07	1.96302e+07	2.30382e+07	4.31002e+07	2.02909e+07	3.48439e+07	6.72358e+07	6.08405e+06	780772	6.97614e+06	6.02795e+06	3.14117e+07	2.26571e+07	4.01102e+07	4.64275e+07	2.38748e+07	3.17122e+07	3.53226e+07	3.0729e+07	1.49681e+07	5.23696e+07	3.7206e+07	1.67789e+07	2.45587e+07	5.18301e+07	3.66393e+07	2.27071e+07	2.04479e+07	2.80167e+07	3.33237e+07	2.46858e+07
C148	Jasmonic Acid	2.86812e+08	4.883e+08	4.88341e+08	2.06864e+08	2.83573e+06	6.76255e+06	3.93756e+06	3.02899e+06	3.06381e+07	1.89964e+07	9.65686e+06	1.77922e+07	1.43559e+06	3.77289e+06	3.33009e+06	2.81176e+06	3.37256e+07	1.93419e+07	1.13621e+08	3.37474e+07	2.69711e+06	3.06919e+06	3.77211e+06	3.96506e+06	8.03358e+07	1.66399e+08	1.9302e+07	8.63995e+07	2.14022e+06	4.31481e+06	4.36838e+06	5.77295e+06	2.23403e+07	1.41903e+07	1.63789e+07	2.23008e+07	1.89488e+06	2.62391e+06	3.47374e+06	2.40894e+06	2.83857e+07	1.60612e+07	7.70731e+06	1.95421e+07	3.21737e+06	4.21271e+06	2.79389e+06	3.98557e+06
C149	13(S)-HOTrE	4.55178e+08	4.84961e+08	9.60167e+08	4.44799e+08	1.75194e+09	1.71262e+09	1.11759e+09	2.65603e+09	8.56158e+08	7.15906e+08	8.72647e+08	1.0333e+09	1.09189e+09	9.7406e+08	7.46255e+08	1.1917e+09	9.68834e+08	8.96566e+08	1.00756e+09	8.84248e+08	1.75174e+09	1.02698e+09	8.66438e+08	2.33822e+09	1.6157e+09	7.92172e+08	2.45725e+09	2.10518e+09	1.05759e+09	1.27922e+09	1.2338e+09	1.31108e+09	1.75177e+09	8.30745e+08	6.18229e+08	2.24813e+09	1.23344e+09	1.51472e+09	1.14721e+09	1.11886e+09	1.01004e+09	7.29359e+08	1.40691e+09	9.52176e+08	1.21667e+09	5.19729e+08	1.69855e+09	1.29448e+09
C150	1,2-dihydroxyheptadec-16-yn-4-yl acetate	4.6139e+07	7.72414e+07	6.39093e+07	5.03227e+07	1.62465e+08	1.40821e+08	1.18624e+08	2.32786e+08	9.04364e+07	1.43285e+08	1.04407e+08	9.28985e+07	1.31528e+08	1.75053e+08	1.42344e+08	1.37792e+08	1.13525e+08	5.83325e+07	1.1535e+08	1.25129e+08	1.71422e+08	1.17117e+08	1.49887e+08	2.18161e+08	5.68487e+07	3.01905e+07	6.24091e+07	5.18932e+07	1.40764e+08	1.44081e+08	1.01998e+08	1.70402e+08	5.56204e+07	6.24242e+07	3.73467e+07	6.40119e+07	6.63941e+07	6.68429e+07	1.01577e+08	6.93581e+07	2.93709e+07	4.37506e+07	5.99249e+07	3.28589e+07	8.87826e+07	9.32655e+07	9.05023e+07	8.9366e+07
C151	PC 18:0; PC 9:0-9:0; [M+H]+	2.06833e+06	5.19453e+06	953713	2.85149e+06	1.30424e+07	1.47652e+07	3.34781e+07	2.05028e+07	1.35866e+07	3.77269e+07	2.02079e+07	1.41177e+07	6.55683e+06	1.93913e+07	1.73297e+07	8.27766e+06	6.2356e+06	1.76666e+07	1.15704e+07	7.145e+06	1.63822e+07	1.25838e+07	1.87531e+07	2.32903e+07	7.81511e+06	886589	8.25144e+06	8.80056e+06	2.03072e+07	1.56887e+07	3.54759e+07	2.58632e+07	8.32566e+06	1.99175e+07	2.31561e+07	1.55238e+07	8.1634e+06	2.91768e+07	1.93555e+07	8.6877e+06	8.60603e+06	1.53721e+07	2.7807e+07	9.25524e+06	7.68597e+06	2.84369e+07	2.38252e+07	7.48893e+06
C152	NCGC00095850-04!5,6,7,8-tetramethoxy-2-(4-methoxyphenyl)chromen-4-one	2.06983e+06	1.90542e+06	2.47735e+06	1.64333e+06	3.2634e+07	2.86222e+06	2.81731e+06	4.62497e+07	1.20745e+06	2.00921e+06	1.78157e+06	873164	5.99631e+06	1.83707e+06	1.17687e+06	7.08787e+06	1.57776e+06	1.55739e+06	2.40457e+06	1.23125e+06	672332	1.73756e+06	3.48883e+06	1.53599e+06	2.17412e+06	924502	2.22722e+06	2.27844e+06	1.20784e+06	2.16318e+06	1.22469e+06	1.13954e+06	1.11027e+06	2.42778e+06	1.46104e+06	947667	1.7268e+06	946354	936447	2.07104e+06	1.27703e+06	1.15248e+06	1.02504e+06	1.54391e+06	948503	1.99305e+06	1.52973e+06	1.38533e+06
C153	Decanamide	2.46815e+07	3.27437e+07	2.54387e+07	2.79435e+07	4.78167e+07	3.39824e+07	4.72227e+07	7.23682e+07	3.52686e+07	4.48646e+07	3.45959e+07	3.85284e+07	4.01599e+07	2.84989e+07	2.69173e+07	4.27224e+07	2.87082e+07	2.89957e+07	3.10135e+07	3.32473e+07	4.05677e+07	2.18182e+07	5.72518e+07	5.34832e+07	2.33252e+07	3.09258e+07	4.27366e+07	2.59389e+07	3.62386e+07	4.05484e+07	3.85582e+07	5.37694e+07	3.59109e+07	4.32889e+07	3.79215e+07	4.69895e+07	4.52821e+07	2.69811e+07	4.83509e+07	4.62804e+07	3.48785e+07	3.02209e+07	3.36209e+07	3.86639e+07	3.63851e+07	4.5499e+07	4.40514e+07	4.30943e+07
C154	Nandrolone	1.05403e+08	1.30645e+08	1.23198e+08	1.05616e+08	4.33105e+07	4.96875e+07	3.56787e+07	4.68228e+07	7.16668e+07	7.55992e+07	6.24539e+07	3.24332e+07	2.91011e+07	5.21719e+07	3.82812e+07	3.71567e+07	8.07548e+07	4.97521e+07	1.14131e+08	6.39387e+07	4.81697e+07	4.41957e+07	5.2085e+07	5.73889e+07	8.59936e+07	1.04207e+08	1.017e+08	1.38819e+08	6.50209e+07	3.45215e+07	6.6512e+07	7.97405e+07	1.00271e+08	7.17403e+07	3.48227e+07	1.19689e+08	3.20073e+07	5.49382e+07	4.24578e+07	2.45823e+07	6.34338e+07	9.12246e+07	3.98402e+07	7.72918e+07	3.25438e+07	3.77784e+07	3.1883e+07	4.19153e+07
C155	NCGC00386020-01_C18H28O3_8-{(1S,5R)-4-Oxo-5-[(2Z)-2-penten-1-yl]-2-cyclopenten-1-yl}octanoic acid	4.84866e+08	6.94584e+08	7.65464e+08	6.9858e+08	8.86634e+07	1.46918e+08	6.70579e+07	1.09912e+08	1.70162e+08	3.00102e+08	1.82545e+08	2.40121e+08	6.70632e+07	1.55032e+08	1.27671e+08	7.61512e+07	3.04563e+08	2.696e+08	7.06212e+08	3.43253e+08	1.22883e+08	9.63137e+07	1.96835e+08	1.76087e+08	2.16037e+08	6.36102e+08	2.84641e+08	6.73203e+08	2.493e+08	7.78544e+07	2.0881e+08	3.38656e+08	2.6424e+08	3.26225e+08	2.15281e+08	4.29096e+08	5.11616e+07	2.04518e+08	1.24269e+08	5.10996e+07	1.84838e+08	3.31003e+08	1.88162e+08	3.32524e+08	8.89821e+07	2.52699e+08	9.63409e+07	1.08199e+08
C156	3-[4-methyl-1-(2-methylpropanoyl)-3-oxocyclohexyl]butanoic acid	3.66865e+08	8.43799e+08	4.43937e+08	3.9435e+08	3.07298e+07	1.5848e+08	2.62934e+07	3.64683e+07	9.70416e+07	1.12793e+08	9.62859e+07	9.92867e+07	2.16874e+07	4.4147e+07	2.35519e+07	2.01292e+07	1.89489e+08	1.62354e+08	2.65762e+08	1.95272e+08	4.12282e+07	3.31301e+07	5.63794e+07	6.27017e+07	9.24691e+07	1.52118e+08	6.7511e+07	1.02327e+08	4.37209e+07	3.30831e+07	4.95427e+07	5.51003e+07	1.20559e+08	1.19824e+08	1.04028e+08	1.54799e+08	2.13256e+07	6.78408e+07	6.34911e+07	1.99602e+07	1.47174e+08	1.3003e+08	1.12868e+08	1.54199e+08	3.33032e+07	4.18259e+07	4.29602e+07	4.05109e+07
C157	(E)-4-[(1R,2S,3S,4R,8aS)-2,3,4-trihydroxy-2,5,5,8a-tetramethyl-3,4,4a,6,7,8-hexahydro-1H-naphthalen-1-yl]but-3-en-2-one	9.90821e+08	1.23215e+09	1.58544e+09	1.22996e+09	1.86519e+08	2.08376e+08	8.80774e+07	1.6334e+08	2.37016e+08	5.15802e+08	3.13319e+08	3.6311e+08	1.30291e+08	2.51573e+08	1.97915e+08	1.24886e+08	5.12086e+08	4.20497e+08	1.04418e+09	5.68103e+08	2.01343e+08	1.08269e+08	2.59015e+08	2.40985e+08	4.69593e+08	1.1969e+09	3.79611e+08	8.54022e+08	3.20172e+08	1.07713e+08	2.19105e+08	4.54652e+08	3.77733e+08	5.18147e+08	4.14399e+08	5.88669e+08	6.88726e+07	2.94697e+08	1.37568e+08	7.80385e+07	4.32682e+08	5.16887e+08	2.99595e+08	5.46269e+08	1.17371e+08	3.80884e+08	1.60507e+08	1.23447e+08
C158	NCGC00384653-01_C15H22O3_2-[(1S,2S,4aR,8aS)-1-Hydroxy-4a-methyl-8-methylenedecahydro-2-naphthalenyl]acrylic acid	1.06731e+08	3.29554e+07	3.19782e+07	1.17348e+08	5.66127e+06	1.31078e+07	4.84825e+06	7.62441e+06	9.70614e+06	1.44803e+07	1.10594e+07	1.25463e+07	3.50659e+06	6.30604e+06	6.03466e+06	4.49633e+06	1.83697e+07	1.70049e+07	1.52931e+07	1.7002e+07	7.57385e+06	5.19723e+06	8.86146e+06	8.42171e+06	1.14663e+07	1.10806e+07	1.24568e+07	1.2696e+07	4.56426e+06	5.23445e+06	7.48929e+06	9.98268e+06	1.202e+07	1.68757e+07	1.21486e+07	1.45068e+07	3.94179e+06	9.34415e+06	8.25987e+06	2.1907e+06	1.37082e+07	1.65709e+07	1.16896e+07	1.28289e+07	5.47625e+06	8.18791e+06	6.84709e+06	7.15636e+06
C159	NP-001445	1.81618e+08	1.95046e+08	1.7129e+08	1.81123e+08	7.43943e+06	1.12457e+07	5.43689e+06	8.42995e+06	1.15806e+07	2.65669e+07	2.08549e+07	1.89186e+07	7.97607e+06	8.86862e+06	9.07996e+06	8.67476e+06	3.19634e+07	1.9853e+07	7.26953e+07	3.1721e+07	6.45605e+06	3.99928e+06	6.88361e+06	1.08622e+07	3.60852e+07	1.10908e+08	1.51353e+07	4.50535e+07	8.94884e+06	5.51357e+06	9.83336e+06	1.09406e+07	2.611e+07	1.94217e+07	1.11995e+07	2.32532e+07	5.1991e+06	8.59926e+06	8.4979e+06	5.44833e+06	2.77334e+07	1.69373e+07	7.65642e+06	4.01056e+07	6.03632e+06	8.6595e+06	8.02886e+06	7.84945e+06
C160	9-Nitrooleate	4.1455e+07	6.07099e+07	5.29541e+07	4.47332e+07	1.06712e+07	1.47218e+07	5.29257e+06	6.78672e+06	2.99221e+07	4.276e+07	2.25529e+07	2.30048e+07	9.73726e+06	1.04967e+07	5.81776e+06	9.2248e+06	3.2174e+07	2.35684e+07	4.15164e+07	3.52727e+07	6.29722e+06	6.36604e+06	8.40176e+06	1.55473e+07	4.82494e+07	3.85415e+07	3.44907e+07	5.19067e+07	1.3008e+07	7.6497e+06	1.39145e+07	1.54306e+07	2.84844e+07	2.28323e+07	2.13727e+07	2.96412e+07	5.50098e+06	1.34171e+07	7.88599e+06	5.06337e+06	2.6467e+07	2.3261e+07	1.79178e+07	2.53622e+07	1.00747e+07	1.05219e+07	1.06186e+07	6.98054e+06
C161	(5R)-5-hydroxy-1-(4-hydroxy-3-methoxyphenyl)tetradecan-3-one	4.79495e+08	8.03559e+08	5.63625e+08	4.11442e+08	6.25023e+07	1.00455e+08	6.92665e+07	9.5141e+07	1.81095e+08	2.49303e+08	1.62684e+08	1.69318e+08	5.63639e+07	1.75604e+08	1.2072e+08	3.75484e+07	3.29696e+08	1.82218e+08	5.09819e+08	2.74024e+08	1.01144e+08	8.05533e+07	1.49171e+08	1.27704e+08	2.45131e+08	2.78586e+08	1.09338e+08	2.15887e+08	1.50192e+08	4.9934e+07	1.34259e+08	1.92947e+08	2.65973e+08	1.38406e+08	1.8514e+08	3.10356e+08	4.50575e+07	1.25971e+08	1.31851e+08	4.76676e+07	1.88248e+08	1.76118e+08	1.21737e+08	3.38728e+08	1.06251e+08	2.16426e+08	1.17065e+08	1.00866e+08
C162	NCGC00169469-03_C20H34O3_1-Naphthalenecarboxylic acid, decahydro-5-(5-hydroxy-3-methylpentyl)-1,4a-dimethyl-6-methylene-, (1R,4aS,5R,8aS)-	9.99787e+06	2.09747e+07	1.04011e+07	1.20304e+07	3.79456e+07	6.6515e+07	3.1257e+07	5.51172e+07	1.45088e+07	3.19102e+07	4.4549e+07	1.40067e+07	2.80462e+07	4.76947e+07	2.69676e+07	3.44541e+07	1.35613e+07	9.47597e+06	3.91423e+07	1.61299e+07	9.65706e+06	1.55629e+07	2.5355e+07	9.75839e+06	3.76926e+07	2.24145e+07	5.11531e+07	3.8378e+07	3.01457e+07	3.92393e+07	2.75927e+07	3.5138e+07	4.58367e+07	6.05268e+07	3.87364e+07	6.66851e+07	1.8574e+07	4.70266e+07	1.99601e+07	2.11811e+07	2.21413e+07	3.76396e+07	3.76903e+07	1.98454e+07	2.89339e+07	1.76077e+07	3.47612e+07	2.7652e+07
C163	Benzophenone	1.64557e+07	1.27822e+07	1.19711e+07	9.32717e+06	4.13674e+07	3.10677e+07	2.66995e+07	2.72199e+07	2.2245e+07	2.43971e+07	2.1737e+07	1.51829e+07	3.06515e+07	1.88603e+07	2.2372e+07	2.20521e+07	2.47963e+07	2.95242e+07	2.31484e+07	1.39629e+07	2.72161e+07	3.38853e+07	2.17683e+07	1.67951e+07	1.59275e+07	1.76288e+07	2.71344e+07	1.27881e+07	1.70664e+07	1.93203e+07	2.1428e+07	2.47647e+07	1.67656e+07	1.66475e+07	1.98291e+07	2.18721e+07	3.01983e+07	1.89613e+07	1.97512e+07	3.04895e+07	2.05961e+07	1.90559e+07	1.73284e+07	1.16811e+07	3.45977e+07	1.83788e+07	2.05248e+07	2.98469e+07
C164	albocycline	2.54374e+08	2.13404e+08	3.37521e+08	2.27137e+08	1.82255e+07	3.28709e+07	1.87464e+07	2.27675e+07	5.41717e+07	6.82095e+07	6.61738e+07	6.22874e+07	2.07019e+07	3.13836e+07	2.72068e+07	2.54589e+07	7.42042e+07	4.71711e+07	1.31363e+08	8.75748e+07	2.21008e+07	1.28931e+07	2.53071e+07	3.64602e+07	1.24812e+08	2.16784e+08	6.82912e+07	1.22557e+08	2.55122e+07	2.21961e+07	2.60957e+07	4.05711e+07	7.75216e+07	5.62733e+07	5.27972e+07	1.0749e+08	1.374e+07	2.90799e+07	2.59653e+07	1.44173e+07	9.14773e+07	5.03455e+07	4.8291e+07	7.35016e+07	2.12806e+07	2.26825e+07	2.50489e+07	2.49386e+07
C165	NCGC00381398-01_C17H26O4_6-[(2E,4E)-4,6-Dimethyl-2,4-octadienoyl]-2,3-dihydroxy-2-methylcyclohexanone	1.66734e+08	1.80861e+08	1.62775e+08	1.67448e+08	9.49697e+06	1.04575e+07	1.01245e+07	6.90221e+06	8.8189e+06	2.75018e+07	2.20827e+07	7.35509e+06	7.33151e+06	8.24714e+06	1.10202e+07	9.89659e+06	3.2534e+07	2.06328e+07	6.69942e+07	2.84102e+07	7.03462e+06	7.7521e+06	8.4275e+06	1.0555e+07	3.87209e+07	1.04056e+08	1.21992e+07	4.10018e+07	9.91444e+06	8.43322e+06	8.34247e+06	7.72149e+06	1.07516e+07	2.31996e+07	1.22612e+07	1.14018e+07	7.13088e+06	9.16609e+06	8.37561e+06	7.74465e+06	2.01577e+07	2.04651e+07	7.38875e+06	3.80095e+07	6.76962e+06	1.22304e+07	8.14431e+06	9.08885e+06
C166	PC 18:0; PC 9:0-9:0; [M+H]+	2.19488e+07	1.91697e+07	1.38273e+07	2.11079e+07	1.31008e+08	1.9425e+08	7.75232e+07	1.56245e+08	7.18861e+07	1.57917e+08	1.03095e+08	6.51227e+07	7.57592e+07	8.96533e+07	7.41644e+07	6.54447e+07	4.02268e+07	5.01178e+07	6.67522e+07	4.60878e+07	1.57174e+08	9.27406e+07	1.37755e+08	2.09965e+08	3.27812e+07	1.18908e+07	4.58723e+07	3.22003e+07	1.60074e+08	9.50384e+07	1.71028e+08	2.07776e+08	4.60563e+07	1.80614e+08	8.16805e+07	6.42806e+07	5.49554e+07	1.68865e+08	1.36725e+08	6.43304e+07	4.41074e+07	1.73045e+08	8.87501e+07	4.18159e+07	1.07276e+08	1.5318e+08	1.29982e+08	1.15184e+08
C167	LPC 18:3; [M+H]+	2.04573e+08	5.64876e+08	9.47367e+07	1.23531e+08	8.67164e+08	9.33885e+08	5.38187e+08	1.0689e+09	2.66147e+08	5.012e+08	2.64623e+08	2.26859e+08	7.29759e+08	9.07503e+08	7.74789e+08	6.17409e+08	2.68962e+08	2.85109e+08	3.41452e+08	2.59056e+08	1.32046e+09	7.15498e+08	1.66172e+09	1.71513e+09	1.2251e+08	1.12357e+08	2.00055e+08	1.25893e+08	1.92496e+09	4.88435e+08	1.20582e+09	2.09097e+09	2.76718e+08	3.74722e+08	3.71756e+08	3.29113e+08	6.64826e+08	1.01215e+09	1.84517e+09	5.90595e+08	2.34731e+08	5.70732e+08	3.69343e+08	2.08775e+08	6.17523e+08	1.48899e+09	1.15083e+09	5.54519e+08
C168	Nandrolone	2.51454e+08	3.1509e+07	4.41897e+07	1.81492e+08	4.78288e+06	9.42462e+06	4.43527e+06	9.05742e+06	2.40421e+07	2.75986e+07	1.74499e+07	1.27259e+07	3.83576e+06	9.37155e+06	5.26454e+06	8.29849e+06	2.65422e+07	1.69599e+07	3.51175e+07	2.36097e+07	7.28294e+06	8.90904e+06	9.21252e+06	1.43437e+07	6.10675e+07	5.71161e+07	4.40115e+07	7.50818e+07	1.37061e+07	6.81653e+06	1.27354e+07	2.6472e+07	3.89806e+07	1.90709e+07	3.04696e+07	4.51047e+07	3.8313e+06	8.98292e+06	9.13731e+06	5.70089e+06	3.50083e+07	2.47074e+07	3.036e+07	3.34738e+07	6.5343e+06	1.28279e+07	5.93078e+06	5.98628e+06
C169	Hydroxy octadecatrienoic acid	5.56873e+09	4.31491e+09	4.66394e+09	4.08385e+09	1.50769e+09	1.12837e+09	7.40378e+08	1.46717e+09	1.60611e+09	2.38752e+09	1.78672e+09	1.24752e+09	1.34359e+09	1.52989e+09	1.30664e+09	1.10562e+09	3.60706e+09	1.65655e+09	3.8912e+09	2.97928e+09	1.45105e+09	6.74572e+08	9.57893e+08	1.59938e+09	1.745e+09	5.63786e+09	1.79572e+09	2.05667e+09	1.53514e+09	7.35546e+08	1.1237e+09	1.90135e+09	2.7355e+09	1.98416e+09	1.39894e+09	3.40684e+09	8.11693e+08	1.14454e+09	8.74208e+08	8.69608e+08	2.72281e+09	1.57081e+09	1.10739e+09	2.67638e+09	8.81336e+08	1.18523e+09	1.10218e+09	1.06566e+09
C170	(5R)-5-hydroxy-1-(4-hydroxy-3-methoxyphenyl)tetradecan-3-one	9.35772e+08	9.83358e+08	8.93701e+08	8.08212e+08	6.40683e+07	9.37365e+07	5.86002e+07	5.98607e+07	1.8523e+08	3.05851e+08	1.91747e+08	1.96823e+08	3.80077e+07	1.02114e+08	5.90642e+07	3.97054e+07	2.47087e+08	1.65376e+08	4.75217e+08	2.98706e+08	5.88013e+07	4.35336e+07	6.87101e+07	6.21909e+07	3.69568e+08	4.42315e+08	2.01792e+08	3.32909e+08	7.51524e+07	4.33047e+07	6.10194e+07	7.68782e+07	2.683e+08	1.26161e+08	1.01067e+08	3.29481e+08	3.09759e+07	6.77218e+07	4.90686e+07	3.95705e+07	2.68231e+08	1.30849e+08	1.05221e+08	2.29916e+08	6.34968e+07	7.41864e+07	7.40984e+07	5.67766e+07
C171	Ritalinic acid	5.73668e+08	8.93706e+08	1.36133e+09	5.67889e+08	963737	1.52588e+07	988364	1.04871e+06	9.63006e+08	3.42646e+08	1.66325e+08	9.35526e+08	1.059e+06	1.34372e+06	967348	870038	3.13996e+08	1.96767e+08	9.92131e+08	3.38333e+08	1.06989e+06	1.03773e+06	1.22417e+06	1.19568e+06	2.03969e+09	1.43484e+09	2.14019e+08	2.01172e+09	1.28955e+06	1.13156e+06	1.47851e+06	1.5285e+06	4.11248e+08	7.83486e+07	1.12069e+08	4.7942e+08	969429	1.19753e+06	1.38847e+06	935359	2.55052e+08	1.39962e+08	6.07707e+07	2.55048e+08	1.02164e+06	1.28813e+06	1.13406e+06	902271
C172	Nandrolone	4.51311e+07	6.82797e+07	1.34722e+08	6.80562e+07	1.17357e+07	2.04466e+07	9.76749e+06	1.72274e+07	2.92698e+07	1.59906e+07	2.51321e+07	3.8834e+07	9.74761e+06	9.07629e+06	8.34652e+06	1.20502e+07	4.15424e+07	1.73853e+07	5.44077e+07	3.08869e+07	1.35763e+07	8.54748e+06	9.82216e+06	2.23148e+07	6.27952e+07	1.60838e+08	2.22345e+07	7.45218e+07	1.45623e+07	8.58248e+06	1.8486e+07	1.63404e+07	2.23396e+07	8.83468e+06	1.81339e+07	4.36254e+07	1.02448e+07	1.26959e+07	5.62298e+06	7.17007e+06	2.02875e+07	1.35042e+07	1.94787e+07	2.16365e+07	1.00142e+07	8.85486e+06	8.61228e+06	6.745e+06
C173	LPC 18:2; [M+H]+	9.84048e+09	1.35176e+10	5.45504e+09	1.01024e+10	2.05284e+10	2.09343e+10	1.87475e+10	2.42655e+10	1.07384e+10	1.98909e+10	1.28112e+10	9.46982e+09	1.72227e+10	2.46498e+10	2.20126e+10	1.56849e+10	1.0742e+10	1.33023e+10	1.86953e+10	1.19181e+10	2.69225e+10	2.15627e+10	3.1093e+10	3.12706e+10	4.82074e+09	4.45532e+09	8.12004e+09	4.94308e+09	3.23576e+10	1.69839e+10	2.57611e+10	3.73552e+10	1.25349e+10	2.16245e+10	1.83139e+10	1.49711e+10	1.71261e+10	2.90248e+10	3.54265e+10	1.76517e+10	1.16441e+10	2.49798e+10	1.89409e+10	1.19111e+10	1.82732e+10	3.30757e+10	3.08728e+10	1.81795e+10
C174	NCGC00169469-03_C20H34O3_1-Naphthalenecarboxylic acid, decahydro-5-(5-hydroxy-3-methylpentyl)-1,4a-dimethyl-6-methylene-, (1R,4aS,5R,8aS)-	1.94504e+06	3.47977e+06	3.3763e+06	2.83789e+06	2.0575e+07	2.6863e+07	1.58701e+07	1.70082e+07	7.57384e+06	1.81892e+07	1.77058e+07	8.52601e+06	1.61524e+07	1.47916e+07	1.30902e+07	1.40868e+07	6.15085e+06	6.74865e+06	1.18238e+07	4.77757e+06	4.11479e+06	3.81669e+06	7.45751e+06	4.02363e+06	3.62838e+07	1.32785e+07	4.41049e+07	2.12677e+07	1.43659e+07	1.7945e+07	1.13454e+07	1.21137e+07	2.0232e+07	1.80412e+07	7.02951e+06	1.67463e+07	7.43139e+06	1.56002e+07	5.55356e+06	6.02309e+06	2.48172e+06	7.68819e+06	1.4432e+07	4.46164e+06	1.16662e+07	5.22776e+06	1.04448e+07	8.79556e+06
C175	Hydroxy octadecatrienoic acid	8.98818e+09	6.92894e+09	9.76893e+09	6.00149e+09	9.0263e+08	1.05217e+09	5.84848e+08	6.88052e+08	2.37548e+09	2.12221e+09	1.57942e+09	2.01417e+09	8.79532e+08	6.87922e+08	7.09542e+08	7.67556e+08	2.73812e+09	1.87125e+09	3.12274e+09	2.31547e+09	8.00242e+08	5.12807e+08	6.10302e+08	8.9476e+08	4.52479e+09	7.89658e+09	2.50776e+09	4.92353e+09	5.81522e+08	5.20087e+08	6.23382e+08	2.97212e+08	2.36557e+09	1.47845e+09	1.1982e+09	3.1308e+09	4.10193e+08	6.25447e+08	4.60238e+08	4.04708e+08	2.28532e+09	1.32007e+09	1.47994e+09	2.04136e+09	5.51325e+08	5.78585e+08	6.59843e+08	5.50913e+08
C176	1,2-dihydroxyheptadec-16-yn-4-yl acetate	8.30218e+08	1.05875e+09	1.0875e+09	5.78822e+08	3.46792e+08	2.92287e+08	2.17086e+08	3.24064e+08	4.44257e+08	4.18696e+08	3.46971e+08	3.82551e+08	2.58436e+08	2.13891e+08	2.27257e+08	2.0428e+08	8.63825e+08	4.57994e+08	6.89598e+08	8.62059e+08	2.70815e+08	1.63368e+08	1.76473e+08	3.11664e+08	8.44951e+08	1.89632e+09	5.5248e+08	8.51939e+08	1.47693e+08	1.57852e+08	1.63211e+08	1.70607e+08	6.396e+08	3.05546e+08	2.663e+08	7.65896e+08	1.51204e+08	1.56851e+08	1.24622e+08	1.68717e+08	4.22533e+08	2.99329e+08	2.29578e+08	4.55427e+08	1.98709e+08	1.14137e+08	1.73019e+08	2.09358e+08
C177	1_18_1_lysophosphatidylcholine	7.75581e+08	9.90019e+08	5.9159e+08	7.33794e+08	1.96255e+09	2.61824e+09	1.77873e+09	2.34398e+09	5.66059e+08	1.64686e+09	1.19324e+09	7.51873e+08	1.39123e+09	1.51374e+09	1.35105e+09	1.39333e+09	8.50437e+08	7.28058e+08	6.88098e+08	6.49326e+08	2.46363e+09	1.95544e+09	1.99295e+09	3.39157e+09	5.72915e+08	7.54871e+08	1.06486e+09	5.25858e+08	2.84891e+09	1.55815e+09	1.87092e+09	2.5273e+09	9.33749e+08	2.2742e+09	9.62062e+08	7.75997e+08	1.51503e+09	1.90084e+09	2.50151e+09	1.46522e+09	7.39052e+08	1.9134e+09	1.04984e+09	9.40432e+08	1.91622e+09	2.27462e+09	1.76403e+09	2.13358e+09
C178	LPE 18:1; [M+H]+	2.18227e+08	1.4756e+08	1.51031e+08	1.64568e+08	3.77018e+08	2.9131e+08	3.11577e+08	2.93997e+08	1.52869e+08	2.87282e+08	2.84222e+08	1.42972e+08	3.47116e+08	2.72891e+08	2.31699e+08	2.69887e+08	1.53784e+08	1.45546e+08	1.71479e+08	1.43401e+08	2.81915e+08	2.48745e+08	2.29405e+08	2.81839e+08	1.7702e+08	1.19903e+08	1.98295e+08	1.84609e+08	3.19249e+08	2.25581e+08	3.05825e+08	3.6066e+08	2.00879e+08	4.01595e+08	2.69739e+08	2.3568e+08	2.37236e+08	3.08956e+08	2.5511e+08	2.64725e+08	1.73976e+08	3.41306e+08	2.67626e+08	1.91435e+08	2.90348e+08	4.00644e+08	3.10846e+08	2.86392e+08
C179	?-linolenic acid	2.95546e+08	2.72102e+08	3.35991e+08	3.21958e+08	3.82848e+07	1.07728e+08	3.63357e+07	3.86801e+07	1.63713e+08	2.51132e+08	1.74299e+08	1.43207e+08	3.9157e+07	7.84299e+07	4.27244e+07	2.98502e+07	3.35889e+08	1.39707e+08	3.66203e+08	3.8309e+08	4.61281e+07	3.23862e+07	6.91056e+07	6.51572e+07	4.20499e+08	7.74013e+08	2.09397e+08	4.39436e+08	7.98267e+07	6.69905e+07	6.83562e+07	7.06567e+07	2.39703e+08	1.54493e+08	1.00457e+08	3.19968e+08	2.57484e+07	1.14814e+08	6.1659e+07	2.67404e+07	2.17575e+08	1.30264e+08	1.31314e+08	2.21215e+08	4.48468e+07	7.36693e+07	3.14309e+07	4.38615e+07
C180	1_18_1_lysophosphatidylcholine	4.13819e+09	4.1355e+09	2.49854e+09	3.35135e+09	1.12425e+10	1.03101e+10	8.10871e+09	1.19134e+10	3.77188e+09	6.26854e+09	5.1752e+09	3.41316e+09	8.4535e+09	7.2168e+09	7.35459e+09	7.21927e+09	3.20234e+09	3.89602e+09	4.3577e+09	3.28512e+09	1.03407e+10	7.43936e+09	7.45717e+09	1.13926e+10	2.70674e+09	2.20846e+09	3.77932e+09	2.72717e+09	8.35088e+09	6.43111e+09	9.38407e+09	1.11448e+10	4.1489e+09	8.87611e+09	5.61514e+09	5.54639e+09	7.34847e+09	8.13633e+09	9.57937e+09	7.78472e+09	3.86821e+09	8.08712e+09	6.5538e+09	3.58364e+09	8.14074e+09	1.05099e+10	1.02598e+10	7.8533e+09
C181	Linoleoyl Ethanolamide	3.70908e+07	3.32075e+07	3.61207e+07	3.9514e+07	7.13039e+07	5.59425e+07	5.23118e+07	6.7648e+07	3.90826e+07	4.60379e+07	4.08947e+07	4.40677e+07	4.83837e+07	5.35805e+07	4.95439e+07	3.91175e+07	3.54603e+07	4.36325e+07	5.92631e+07	3.78388e+07	4.245e+07	4.84505e+07	3.7894e+07	5.24984e+07	3.2521e+07	3.84937e+07	3.88666e+07	3.7518e+07	4.71163e+07	4.36149e+07	3.59374e+07	5.71769e+07	5.31476e+07	3.93499e+07	2.53551e+07	5.7011e+07	3.51531e+07	4.21748e+07	3.82614e+07	3.85546e+07	3.06884e+07	4.856e+07	5.2971e+07	3.10046e+07	3.84673e+07	4.88449e+07	5.13511e+07	5.13414e+07
C182	monolinolein	2.25117e+09	1.39085e+09	9.83112e+08	1.9041e+09	3.24092e+08	3.19246e+08	3.24139e+08	2.82812e+08	1.39883e+08	9.84971e+08	4.31119e+08	2.66034e+08	1.95858e+08	4.35768e+08	7.08719e+08	3.8154e+08	5.91608e+08	5.01788e+08	1.31419e+09	6.7183e+08	1.77142e+09	6.12558e+08	6.7993e+08	8.18036e+08	3.38096e+08	1.11203e+09	4.87187e+08	2.94969e+08	5.80223e+08	3.66053e+08	2.17036e+08	6.47575e+08	3.81895e+08	4.72871e+08	2.57544e+08	8.77252e+08	1.14495e+08	4.11273e+08	5.65057e+08	3.8656e+08	8.28089e+08	4.78273e+08	4.75121e+08	6.68622e+08	4.70966e+08	5.13596e+08	7.81087e+08	3.50658e+08
C183	Hydroxy octadecatrienoic acid	2.10951e+08	2.24912e+08	3.85595e+08	1.93679e+08	6.31444e+07	3.39673e+07	5.51363e+07	4.40214e+07	1.66541e+08	1.2281e+08	1.98713e+08	1.45202e+08	3.18169e+07	4.36119e+07	5.66811e+07	4.34451e+07	1.67738e+08	6.70459e+07	2.78213e+08	3.06287e+08	5.57671e+07	1.87103e+07	2.09286e+07	4.16866e+07	8.47712e+07	3.49569e+08	5.19845e+07	4.07612e+07	1.40189e+07	4.33695e+07	3.33416e+07	1.62003e+07	1.98703e+08	7.15843e+07	7.51943e+07	2.53586e+08	4.93586e+07	2.60404e+07	3.99043e+07	5.26352e+07	1.29585e+08	9.65967e+07	4.95836e+07	1.3645e+08	3.25131e+07	2.96794e+07	2.98979e+07	2.49988e+07
C184	monolinolein	2.33193e+09	1.2454e+09	1.10708e+09	2.41732e+09	1.08857e+08	1.82148e+08	1.12639e+08	1.45291e+08	1.87194e+08	3.39012e+08	2.76495e+08	2.42745e+08	1.17191e+08	1.92415e+08	1.93091e+08	2.23139e+08	9.96901e+08	4.0339e+08	7.96779e+08	8.51501e+08	3.27488e+08	2.58114e+08	2.59242e+08	2.63198e+08	3.16875e+08	1.2338e+09	1.96787e+08	2.12499e+08	2.67325e+08	1.53173e+08	1.60568e+08	3.65611e+08	9.0336e+08	2.4846e+08	1.87424e+08	8.93225e+08	1.1586e+08	1.52811e+08	4.09914e+08	1.2875e+08	6.17643e+08	2.97762e+08	2.4138e+08	6.05412e+08	1.45622e+08	2.13457e+08	2.23488e+08	1.24369e+08
C185	Hydroxy octadecatrienoic acid	1.10886e+08	3.17823e+08	1.05944e+08	3.20575e+08	3.62396e+07	4.34241e+07	3.01752e+07	3.39225e+07	4.37498e+07	3.43503e+07	5.54523e+07	3.53045e+07	3.3128e+07	4.09723e+07	3.47826e+07	2.18677e+07	8.41416e+07	5.05139e+07	1.05883e+08	6.93757e+07	2.97542e+07	2.70651e+07	2.69393e+07	3.55494e+07	5.9365e+07	9.1267e+07	4.63992e+07	4.9503e+07	2.59699e+07	2.4768e+07	3.11479e+07	3.84755e+07	9.12337e+07	5.94436e+07	6.22e+07	1.25228e+08	1.82082e+07	3.19548e+07	2.23737e+07	1.93939e+07	6.79786e+07	6.44537e+07	4.71647e+07	7.51283e+07	2.82049e+07	3.79113e+07	2.5522e+07	2.61439e+07
C186	UNKNOWN	3.32528e+07	3.01387e+07	3.22561e+07	3.05804e+07	4.18072e+06	4.24836e+06	4.78745e+06	3.44372e+06	6.58724e+06	6.41621e+06	7.94547e+06	4.95518e+06	4.31597e+06	3.4822e+06	2.9244e+06	2.95695e+06	8.2834e+06	4.69299e+06	8.47725e+06	5.42319e+06	3.50977e+06	3.17835e+06	2.86063e+06	1.87558e+06	5.734e+06	5.81513e+06	2.58245e+06	3.3207e+06	2.90173e+06	5.70984e+06	3.28392e+06	1.96994e+06	4.81755e+06	4.97095e+06	4.83243e+06	4.20561e+06	3.01331e+06	5.22119e+06	1.46445e+06	3.7073e+06	4.84314e+06	6.40257e+06	6.92675e+06	3.82652e+06	3.71078e+06	4.58911e+06	2.48603e+06	2.97891e+06
C187	UNKNOWN	4.03729e+06	4.67609e+06	7.05405e+06	6.3921e+06	952419	770845	943792	1.13777e+06	920483	743247	1.95244e+06	1.04183e+06	1.21671e+06	633825	632529	921274	1.60819e+06	878718	1.35684e+06	1.613e+06	635125	786706	712379	662592	1.00976e+06	1.31115e+06	757546	964811	642504	1.30121e+06	640542	751106	844639	893702	876316	981904	488050	804128	385477	643498	1.26516e+06	919321	1.65882e+06	1.24133e+06	671457	722651	869215	732096
C188	UNKNOWN	4.64e+07	2.53745e+07	3.30446e+07	2.75304e+07	6.57154e+06	4.56662e+06	6.01676e+06	2.69018e+06	6.96186e+06	6.24822e+06	7.35216e+06	4.19907e+06	5.13043e+06	3.09311e+06	2.12171e+06	3.00901e+06	6.28833e+06	4.66907e+06	4.93003e+06	4.94434e+06	4.75915e+06	2.06216e+06	2.8405e+06	2.32258e+06	4.8462e+06	3.87846e+06	1.4735e+06	3.50371e+06	3.54266e+06	4.05968e+06	2.55093e+06	2.33404e+06	5.23469e+06	5.7324e+06	3.70495e+06	5.20258e+06	2.71938e+06	4.36367e+06	976050	2.60055e+06	4.18245e+06	5.15183e+06	6.29667e+06	3.48983e+06	4.20872e+06	4.23995e+06	2.75944e+06	2.95246e+06
C189	UNKNOWN	9.97309e+07	7.67534e+07	8.44913e+07	7.30671e+07	1.17219e+07	1.08706e+07	1.34503e+07	6.69421e+06	1.73663e+07	1.66765e+07	1.89677e+07	1.27046e+07	1.16238e+07	9.82182e+06	7.23897e+06	7.64734e+06	1.76172e+07	1.51168e+07	2.22586e+07	1.65004e+07	8.95569e+06	7.40245e+06	8.23789e+06	5.99295e+06	1.31526e+07	1.18314e+07	6.30986e+06	1.05279e+07	9.33877e+06	1.44274e+07	7.57182e+06	6.80009e+06	1.21249e+07	1.11696e+07	1.12222e+07	1.26606e+07	6.45381e+06	1.18308e+07	3.83845e+06	7.58814e+06	1.27073e+07	1.80686e+07	1.69479e+07	1.18283e+07	1.01497e+07	1.09633e+07	7.11881e+06	8.95802e+06
C190	UNKNOWN	7.7055e+07	7.05625e+07	7.25967e+07	6.3458e+07	1.09856e+07	8.25069e+06	1.10841e+07	5.47527e+06	1.51482e+07	1.30133e+07	1.7176e+07	1.1512e+07	1.04698e+07	9.0722e+06	7.04739e+06	6.84473e+06	1.63065e+07	1.15189e+07	1.65085e+07	1.34053e+07	9.56289e+06	8.00209e+06	7.52199e+06	5.18441e+06	1.33909e+07	1.03262e+07	5.78817e+06	1.04719e+07	7.6972e+06	1.23276e+07	7.57586e+06	6.09745e+06	1.31206e+07	1.13051e+07	9.92748e+06	9.45157e+06	6.43831e+06	1.05831e+07	3.35618e+06	5.66743e+06	1.15851e+07	1.43486e+07	1.50011e+07	9.97346e+06	7.59639e+06	9.72752e+06	6.21159e+06	6.54185e+06
C191	UNKNOWN	4.63313e+08	3.73148e+08	4.41243e+08	4.0314e+08	6.77032e+07	5.45308e+07	7.27726e+07	3.45763e+07	7.87341e+07	1.09613e+08	9.14607e+07	6.17424e+07	5.24121e+07	4.20165e+07	3.71162e+07	3.83149e+07	8.85706e+07	6.30349e+07	1.02245e+08	7.90534e+07	4.12462e+07	3.56955e+07	3.60596e+07	2.85315e+07	6.83293e+07	5.97851e+07	3.10163e+07	5.9441e+07	3.64533e+07	6.22765e+07	3.63946e+07	3.03481e+07	6.63417e+07	5.70653e+07	4.94214e+07	6.05881e+07	3.72478e+07	6.30662e+07	1.89068e+07	3.10152e+07	6.10326e+07	8.73501e+07	8.18695e+07	5.90003e+07	4.70912e+07	5.83946e+07	3.60967e+07	3.97195e+07
C192	UNKNOWN	2.39952e+08	8.67826e+07	1.9897e+08	1.50217e+08	5.31713e+06	2.56689e+06	2.39233e+06	1.16291e+06	5.8652e+06	2.68921e+06	5.46435e+06	2.56903e+06	3.34079e+06	786083	603804	1.40295e+06	7.27165e+06	2.79767e+06	6.63153e+06	4.48672e+06	1.26045e+06	1.41188e+06	915861	845038	3.33564e+06	3.36412e+06	935666	2.52238e+06	819418	2.4234e+06	749839	1.01756e+06	3.25977e+06	3.67814e+06	1.35521e+06	2.76592e+06	735838	1.48536e+06	590574	1.25732e+06	3.25197e+06	2.85808e+06	6.80724e+06	3.19842e+06	2.03684e+06	1.18385e+06	1.08992e+06	1.50201e+06
C193	UNKNOWN	1.16598e+07	1.19361e+07	1.64646e+07	1.91044e+07	1.83512e+06	3.36826e+06	2.56958e+06	1.97454e+06	3.6422e+06	3.49964e+06	4.82659e+06	3.25818e+06	1.78938e+06	1.95766e+06	1.87736e+06	2.4465e+06	4.05065e+06	3.11694e+06	4.58884e+06	4.17399e+06	2.09729e+06	1.57826e+06	1.31838e+06	1.77965e+06	2.59783e+06	3.01102e+06	1.82726e+06	3.207e+06	1.68704e+06	3.38485e+06	2.1921e+06	1.99931e+06	2.60935e+06	2.91237e+06	2.32439e+06	3.23778e+06	1.68196e+06	3.34795e+06	1.35691e+06	1.79132e+06	2.93771e+06	3.27744e+06	4.65609e+06	3.75403e+06	1.82962e+06	2.43938e+06	1.64815e+06	2.51523e+06
C194	UNKNOWN	1.39877e+07	1.67942e+07	2.99134e+07	1.61797e+07	1.84786e+06	2.75233e+06	2.97531e+06	2.05537e+06	2.39168e+06	4.58293e+06	3.29146e+06	2.68855e+06	1.96017e+06	2.36267e+06	1.29977e+06	1.73261e+06	3.57106e+06	2.37325e+06	5.56506e+06	3.25555e+06	1.65442e+06	1.583e+06	1.49237e+06	1.2676e+06	2.59134e+06	3.48235e+06	2.32917e+06	2.56611e+06	1.54303e+06	2.64863e+06	1.62701e+06	2.21156e+06	2.94689e+06	2.11376e+06	1.73167e+06	2.79595e+06	1.48959e+06	4.11604e+06	1.13858e+06	2.11849e+06	2.20836e+06	2.42365e+06	3.35435e+06	2.28451e+06	1.73457e+06	1.44938e+06	2.2699e+06	2.38323e+06
C195	2-[(4-Chlorobenzyl)sulfanyl]acetohydrazide	1.8709e+07	1.80141e+07	1.99943e+07	2.45888e+07	3.05398e+06	1.44281e+06	3.19591e+06	2.25963e+06	2.92816e+06	4.99098e+06	4.86977e+06	3.5486e+06	2.25458e+06	1.43923e+06	666535	2.52676e+06	3.67262e+06	3.49889e+06	5.33147e+06	4.45216e+06	1.31356e+06	1.89909e+06	763725	1.05223e+06	3.61329e+06	4.55212e+06	1.41525e+06	3.07569e+06	698627	4.61251e+06	1.14316e+06	785890	3.54394e+06	2.96971e+06	3.17391e+06	3.40305e+06	2.32473e+06	1.95089e+06	411023	1.42175e+06	3.15389e+06	3.83142e+06	5.21366e+06	3.35099e+06	2.30113e+06	1.73171e+06	1.84181e+06	2.95566e+06
C196	UNKNOWN	2.84678e+08	1.98162e+08	2.415e+08	2.19838e+08	3.62191e+07	3.17461e+07	3.63271e+07	2.14688e+07	4.7541e+07	4.10561e+07	5.32419e+07	3.45992e+07	3.26985e+07	2.38756e+07	1.99857e+07	2.15958e+07	4.96251e+07	3.59619e+07	5.98893e+07	3.8321e+07	2.5391e+07	1.83419e+07	2.04447e+07	1.55288e+07	4.02172e+07	3.16813e+07	1.76e+07	3.10457e+07	2.18751e+07	3.35826e+07	2.12068e+07	1.79991e+07	3.42811e+07	3.19492e+07	2.74283e+07	3.63043e+07	2.10252e+07	3.4152e+07	1.0002e+07	1.82442e+07	3.40952e+07	4.6129e+07	4.41626e+07	3.06433e+07	2.57239e+07	2.99379e+07	2.00495e+07	2.243e+07
C197	UNKNOWN	2.74629e+08	1.78008e+08	2.31332e+08	2.05763e+08	2.20871e+07	1.73516e+07	2.40891e+07	1.09681e+07	2.90527e+07	2.75032e+07	3.64351e+07	2.15939e+07	1.84107e+07	1.02628e+07	9.56402e+06	1.22212e+07	3.54226e+07	2.34735e+07	3.73393e+07	2.84568e+07	1.16778e+07	1.06636e+07	9.06627e+06	6.64193e+06	2.38792e+07	2.32819e+07	9.76565e+06	1.84451e+07	8.71553e+06	2.1981e+07	9.72522e+06	7.97728e+06	2.21568e+07	2.37599e+07	1.7102e+07	2.04942e+07	9.72529e+06	1.99716e+07	3.77637e+06	8.85132e+06	2.15062e+07	2.90388e+07	3.61193e+07	2.16465e+07	1.43865e+07	1.55849e+07	1.08148e+07	1.2561e+07
C198	UNKNOWN	2.0837e+09	1.61566e+09	1.91038e+09	1.76014e+09	2.9071e+08	2.51626e+08	3.03882e+08	1.58872e+08	3.83274e+08	3.56589e+08	4.49434e+08	2.90023e+08	2.67193e+08	1.92036e+08	1.66082e+08	1.78784e+08	4.13072e+08	3.13561e+08	4.38466e+08	3.46821e+08	2.04381e+08	1.62037e+08	1.68353e+08	1.21451e+08	3.03233e+08	2.76905e+08	1.48314e+08	2.64162e+08	1.80529e+08	3.0602e+08	1.74893e+08	1.38735e+08	3.00172e+08	2.74266e+08	2.22895e+08	2.8372e+08	1.75217e+08	2.70365e+08	8.17251e+07	1.56282e+08	2.83738e+08	3.72485e+08	3.84574e+08	2.57575e+08	2.2549e+08	2.44171e+08	1.63878e+08	1.78818e+08
C199	UNKNOWN	9.35649e+07	6.03019e+07	7.30987e+07	6.84241e+07	9.18489e+06	6.28991e+06	8.91432e+06	4.71831e+06	1.21606e+07	9.37665e+06	1.15213e+07	6.09388e+06	7.11289e+06	4.06779e+06	3.67483e+06	3.62576e+06	1.1907e+07	8.46797e+06	1.15532e+07	9.06033e+06	4.67646e+06	4.10482e+06	3.00862e+06	3.04123e+06	7.98326e+06	7.35275e+06	3.45921e+06	6.7426e+06	3.60116e+06	8.32951e+06	3.40587e+06	2.79995e+06	8.00789e+06	7.497e+06	6.57762e+06	7.08111e+06	3.73276e+06	6.10848e+06	2.04141e+06	3.67191e+06	7.79393e+06	9.57698e+06	1.08421e+07	7.36338e+06	5.18874e+06	5.08814e+06	3.8711e+06	4.87477e+06
C200	UNKNOWN	2.62117e+08	2.13173e+08	2.61753e+08	2.3414e+08	3.36145e+07	2.92335e+07	3.49776e+07	1.82261e+07	4.33363e+07	4.23895e+07	4.87959e+07	3.16078e+07	2.97283e+07	2.16415e+07	1.93285e+07	1.9274e+07	4.93113e+07	3.46166e+07	4.93742e+07	3.79433e+07	2.49109e+07	1.76379e+07	1.89699e+07	1.45885e+07	3.93114e+07	3.26258e+07	1.66979e+07	2.97271e+07	1.84623e+07	3.4574e+07	1.97133e+07	1.46173e+07	3.31731e+07	3.04521e+07	2.3484e+07	3.13026e+07	1.95316e+07	3.04948e+07	8.58507e+06	1.88781e+07	3.20241e+07	4.12895e+07	4.20929e+07	2.80362e+07	2.47265e+07	2.83338e+07	1.82591e+07	1.92227e+07
C201	(Nitroimino)dimethanol	2.67765e+09	2.10377e+09	2.48113e+09	2.33759e+09	3.66652e+08	3.07421e+08	3.99287e+08	2.09305e+08	4.85348e+08	5.0063e+08	6.27671e+08	4.09932e+08	3.28911e+08	2.44594e+08	2.12303e+08	2.35479e+08	5.20047e+08	3.97309e+08	6.20982e+08	4.35799e+08	2.55239e+08	2.13151e+08	2.3023e+08	1.66475e+08	3.88724e+08	3.61769e+08	1.92093e+08	3.36099e+08	2.30413e+08	3.92939e+08	2.28994e+08	1.92106e+08	3.58315e+08	3.43424e+08	2.99675e+08	3.62763e+08	2.18166e+08	3.71647e+08	1.04475e+08	2.10311e+08	3.38482e+08	4.98635e+08	5.11113e+08	3.33546e+08	2.67862e+08	3.34854e+08	2.19419e+08	2.44007e+08
C202	UNKNOWN	4.297e+08	3.26277e+08	4.23698e+08	3.71338e+08	5.38914e+07	5.04447e+07	6.79858e+07	3.45123e+07	7.37726e+07	7.62171e+07	8.73841e+07	5.46233e+07	5.38776e+07	4.07116e+07	3.25831e+07	3.44006e+07	8.57865e+07	6.34461e+07	9.43189e+07	6.62064e+07	4.15651e+07	3.24951e+07	3.42591e+07	2.53232e+07	5.906e+07	5.43175e+07	2.98411e+07	5.01122e+07	3.36859e+07	6.02097e+07	3.45584e+07	3.09711e+07	5.60706e+07	5.17676e+07	4.51626e+07	5.43115e+07	3.33068e+07	5.41203e+07	1.626e+07	3.2186e+07	5.35078e+07	7.48701e+07	7.67457e+07	5.28494e+07	4.04288e+07	5.20177e+07	3.37155e+07	3.57853e+07
C203	UNKNOWN	3.83176e+08	2.99144e+08	3.61988e+08	3.29519e+08	4.57372e+07	4.16722e+07	5.44391e+07	2.67169e+07	6.22915e+07	6.37428e+07	7.46208e+07	4.67571e+07	4.16485e+07	2.95586e+07	2.89482e+07	2.87154e+07	6.80799e+07	4.89789e+07	7.28514e+07	6.06491e+07	3.3001e+07	2.59985e+07	2.71171e+07	2.12049e+07	4.96401e+07	4.5098e+07	2.54948e+07	4.13495e+07	2.82911e+07	5.04482e+07	2.89721e+07	2.32417e+07	4.7084e+07	4.75466e+07	3.62844e+07	4.93493e+07	2.69772e+07	4.72674e+07	1.18597e+07	2.83119e+07	4.91339e+07	6.38032e+07	6.21754e+07	4.16388e+07	3.42269e+07	3.99799e+07	2.64782e+07	2.9402e+07
C204	UNKNOWN	2.74271e+09	1.79339e+09	2.50198e+09	2.20186e+09	2.56598e+08	1.9496e+08	2.53988e+08	1.20233e+08	3.50694e+08	2.7239e+08	3.97544e+08	2.45433e+08	2.08718e+08	1.21283e+08	1.0939e+08	1.27116e+08	4.09225e+08	2.65681e+08	4.00244e+08	3.07165e+08	1.35277e+08	1.25641e+08	1.07036e+08	7.47436e+07	2.43355e+08	2.67402e+08	1.05618e+08	2.15872e+08	9.73123e+07	2.46257e+08	1.08174e+08	8.39243e+07	2.4087e+08	2.42883e+08	1.90178e+08	2.46e+08	1.14807e+08	2.00105e+08	4.46088e+07	1.09012e+08	2.3964e+08	2.88074e+08	3.79703e+08	2.28432e+08	1.63969e+08	1.58483e+08	1.18244e+08	1.36185e+08
C205	N,N-dimethylsulfamide	3.24723e+08	2.49143e+08	3.26624e+08	2.8675e+08	4.14015e+07	3.81814e+07	5.48332e+07	2.72423e+07	5.63526e+07	6.0497e+07	6.7829e+07	4.0967e+07	4.18346e+07	3.14443e+07	2.48609e+07	2.61783e+07	6.79161e+07	5.03039e+07	7.24125e+07	5.16423e+07	3.2341e+07	2.50331e+07	2.64852e+07	1.96911e+07	4.43016e+07	4.30945e+07	2.29555e+07	3.91874e+07	2.61324e+07	4.78774e+07	2.65209e+07	2.40758e+07	4.40588e+07	4.13055e+07	3.46433e+07	4.17345e+07	2.61268e+07	4.19729e+07	1.23322e+07	2.43303e+07	4.07997e+07	5.90591e+07	6.11178e+07	4.18832e+07	3.16026e+07	4.03695e+07	2.60296e+07	2.79979e+07
C206	UNKNOWN	1.51871e+08	9.61372e+07	1.30599e+08	1.13817e+08	1.32128e+07	9.79999e+06	1.26708e+07	6.09519e+06	1.67996e+07	1.46843e+07	2.01568e+07	1.1862e+07	1.0454e+07	6.49755e+06	5.17109e+06	5.56634e+06	2.29646e+07	1.40166e+07	1.90624e+07	1.5629e+07	6.14952e+06	5.28994e+06	5.00337e+06	3.48823e+06	1.47965e+07	1.37207e+07	5.01696e+06	1.14092e+07	5.11749e+06	1.1252e+07	5.57914e+06	3.99079e+06	1.31e+07	1.2909e+07	9.11611e+06	1.08944e+07	5.58706e+06	9.26914e+06	1.95976e+06	4.60851e+06	1.16474e+07	1.39334e+07	1.9028e+07	1.08525e+07	7.64653e+06	8.14424e+06	5.35837e+06	6.10123e+06
C207	UNKNOWN	1.37254e+09	8.89004e+08	1.18648e+09	1.05492e+09	1.19216e+08	9.45037e+07	1.17122e+08	5.61871e+07	1.69062e+08	1.27834e+08	1.83641e+08	1.13413e+08	1.01043e+08	5.12765e+07	4.69601e+07	6.16039e+07	1.89377e+08	1.20577e+08	1.92606e+08	1.40264e+08	6.31357e+07	5.04562e+07	4.28394e+07	3.52861e+07	1.15308e+08	1.14223e+08	4.41866e+07	1.07602e+08	4.6822e+07	1.16929e+08	4.97456e+07	3.44581e+07	1.09722e+08	1.15101e+08	8.38196e+07	1.01653e+08	5.27438e+07	9.27063e+07	2.07061e+07	4.6762e+07	1.12578e+08	1.38896e+08	1.73979e+08	1.04191e+08	7.47166e+07	7.00912e+07	5.64482e+07	5.79303e+07
C208	UNKNOWN	7.131e+08	5.81571e+08	6.46405e+08	5.85693e+08	9.95886e+07	8.33497e+07	1.10273e+08	5.19741e+07	1.23567e+08	1.5538e+08	1.41585e+08	9.889e+07	8.27224e+07	6.8075e+07	5.81844e+07	6.01224e+07	1.39355e+08	9.92517e+07	1.58867e+08	1.21066e+08	6.67894e+07	6.1369e+07	5.74423e+07	4.43843e+07	1.06137e+08	9.34108e+07	5.22257e+07	9.34844e+07	5.94591e+07	1.00318e+08	5.79e+07	4.86566e+07	1.04057e+08	9.17607e+07	7.77086e+07	9.58125e+07	6.05496e+07	9.98566e+07	3.10057e+07	5.06326e+07	9.4754e+07	1.32276e+08	1.30544e+08	8.87356e+07	7.22751e+07	8.92686e+07	5.56426e+07	6.32875e+07
C209	L-β-(3-hydroxyureido)-alanine	2.68869e+08	2.07183e+08	2.50663e+08	2.29321e+08	4.01328e+07	2.74129e+07	4.13008e+07	1.96407e+07	4.92229e+07	4.47273e+07	1.16323e+08	6.38607e+07	3.67495e+07	2.33127e+07	2.33962e+07	2.65629e+07	5.77368e+07	4.00884e+07	6.16941e+07	4.75465e+07	2.68656e+07	1.74376e+07	2.45932e+07	1.50815e+07	3.60184e+07	3.72502e+07	1.73872e+07	2.74734e+07	2.32275e+07	4.03071e+07	2.05255e+07	1.79421e+07	3.50843e+07	3.40462e+07	3.0633e+07	3.58851e+07	2.2566e+07	3.79478e+07	1.01532e+07	2.22108e+07	3.42075e+07	5.12966e+07	5.50251e+07	3.32573e+07	2.76804e+07	3.56647e+07	2.11287e+07	2.82875e+07
C210	Picolinic acid	3.14853e+08	2.52771e+08	2.91529e+08	2.70741e+08	3.89426e+07	3.44487e+07	4.69802e+07	2.1471e+07	5.29639e+07	5.45594e+07	6.27526e+07	3.87211e+07	3.46131e+07	2.41222e+07	2.35686e+07	2.3708e+07	5.75215e+07	4.2076e+07	6.21743e+07	5.08681e+07	2.66428e+07	2.17529e+07	2.27266e+07	1.68911e+07	4.12614e+07	3.77901e+07	2.09578e+07	3.41157e+07	2.39917e+07	4.2463e+07	2.38815e+07	1.97613e+07	3.83521e+07	4.01447e+07	3.1542e+07	4.10792e+07	2.17574e+07	3.95653e+07	9.31465e+06	2.33763e+07	4.11313e+07	5.48833e+07	5.28971e+07	3.51208e+07	2.82003e+07	3.36101e+07	2.18069e+07	2.53472e+07
C211	UNKNOWN	1.04977e+08	7.71347e+07	9.70739e+07	8.45883e+07	1.24899e+07	1.22633e+07	1.31526e+07	7.26995e+06	1.742e+07	1.572e+07	1.95551e+07	1.36562e+07	1.20431e+07	9.2673e+06	7.72225e+06	8.22224e+06	1.78704e+07	1.31422e+07	2.19064e+07	1.45641e+07	9.22415e+06	7.46205e+06	7.77388e+06	5.63201e+06	1.47584e+07	1.1223e+07	6.88556e+06	1.09248e+07	7.55354e+06	1.23324e+07	8.03754e+06	6.89526e+06	1.20118e+07	1.04621e+07	1.05193e+07	1.2577e+07	7.18e+06	1.21474e+07	3.92775e+06	7.85572e+06	1.27081e+07	1.5811e+07	1.56279e+07	1.09662e+07	8.8262e+06	1.16482e+07	7.68586e+06	7.78739e+06
C212	3-Ethyl-1-nitro-3-azetidinyl nitrate	8.42619e+07	5.54054e+07	7.38838e+07	6.3511e+07	9.93165e+06	6.68072e+06	9.9741e+06	4.00767e+06	1.18409e+07	1.17394e+07	1.43957e+07	8.62362e+06	7.76437e+06	4.96299e+06	4.06377e+06	5.37414e+06	1.55975e+07	9.02314e+06	1.34285e+07	1.10038e+07	4.90271e+06	4.8384e+06	3.99833e+06	3.01562e+06	8.73932e+06	8.49707e+06	2.63522e+06	6.89747e+06	3.81995e+06	8.62588e+06	4.31074e+06	2.93539e+06	8.63649e+06	7.18974e+06	6.6308e+06	9.11519e+06	4.94214e+06	8.82618e+06	1.65879e+06	5.6084e+06	6.90344e+06	1.15011e+07	1.2984e+07	7.24969e+06	6.78749e+06	7.77808e+06	5.94065e+06	5.94143e+06
C213	UNKNOWN	2.41106e+09	1.89825e+09	2.232e+09	2.11001e+09	3.27071e+08	2.80637e+08	3.58613e+08	1.90335e+08	4.36747e+08	4.56504e+08	5.12034e+08	3.46604e+08	2.92715e+08	2.21709e+08	1.8931e+08	2.09405e+08	4.63091e+08	3.57828e+08	5.60175e+08	3.88968e+08	2.28894e+08	1.96202e+08	2.05991e+08	1.52037e+08	3.53439e+08	3.25169e+08	1.75186e+08	3.09383e+08	2.07774e+08	3.53178e+08	2.09012e+08	1.74609e+08	3.23924e+08	3.09995e+08	2.69709e+08	3.27561e+08	1.95898e+08	3.34264e+08	9.46673e+07	1.88471e+08	3.04939e+08	4.47991e+08	4.56687e+08	3.00976e+08	2.40641e+08	2.9982e+08	1.98721e+08	2.16205e+08
C214	UNKNOWN	3.02431e+09	1.98193e+09	2.76167e+09	2.43369e+09	2.77652e+08	2.13083e+08	2.78866e+08	1.3197e+08	3.81208e+08	2.98411e+08	4.3374e+08	2.69853e+08	2.27867e+08	1.33611e+08	1.19809e+08	1.39765e+08	4.41388e+08	2.87904e+08	4.43763e+08	3.34023e+08	1.4771e+08	1.35772e+08	1.16757e+08	8.31045e+07	2.6654e+08	2.86282e+08	1.16336e+08	2.37555e+08	1.07383e+08	2.71669e+08	1.18793e+08	9.22374e+07	2.65257e+08	2.66149e+08	2.06623e+08	2.66937e+08	1.2503e+08	2.17572e+08	4.86248e+07	1.18224e+08	2.63109e+08	3.18183e+08	4.16534e+08	2.50182e+08	1.78364e+08	1.72529e+08	1.30654e+08	1.48228e+08
C215	Tetracyanoethylene	1.38411e+08	8.91531e+07	1.23958e+08	1.0497e+08	1.18426e+07	7.8073e+06	1.22336e+07	4.93655e+06	1.5592e+07	1.31041e+07	1.67233e+07	1.02746e+07	9.58782e+06	5.21029e+06	4.33196e+06	6.15889e+06	1.94906e+07	1.13748e+07	1.85086e+07	1.38684e+07	6.5678e+06	5.1663e+06	4.39076e+06	3.79651e+06	1.1883e+07	1.12939e+07	4.66822e+06	1.01272e+07	4.46681e+06	1.22791e+07	5.37183e+06	3.71315e+06	1.09818e+07	1.19447e+07	7.53233e+06	9.31838e+06	5.91623e+06	7.71175e+06	2.25337e+06	4.8173e+06	1.23648e+07	1.44305e+07	1.71258e+07	1.06971e+07	7.73167e+06	7.30009e+06	5.28408e+06	6.05513e+06
C216	UNKNOWN	1.19904e+07	1.27987e+07	1.3942e+07	1.86207e+07	2.95325e+06	2.59257e+06	3.55337e+06	2.33741e+06	3.47721e+06	4.1206e+06	4.84156e+06	3.69063e+06	2.93152e+06	2.95851e+06	2.42766e+06	2.02662e+06	3.66561e+06	3.76697e+06	4.77463e+06	4.70529e+06	1.56327e+06	2.81347e+06	2.58039e+06	1.8985e+06	3.1356e+06	4.0352e+06	2.00554e+06	2.70819e+06	1.79069e+06	3.59186e+06	2.74346e+06	2.38882e+06	2.92517e+06	2.83523e+06	2.55989e+06	2.65767e+06	2.91688e+06	3.57225e+06	1.25347e+06	2.60892e+06	3.64179e+06	3.83006e+06	7.66033e+06	3.1383e+06	3.28197e+06	3.46577e+06	3.32158e+06	2.55718e+06
C217	UNKNOWN	1.75062e+06	1.60739e+06	1.78558e+06	1.77134e+06	6.24944e+06	2.60657e+06	5.11798e+06	5.09289e+06	2.59693e+06	1.399e+06	1.98439e+06	2.33104e+06	3.93955e+06	4.33325e+06	3.23396e+06	3.78848e+06	2.78769e+06	1.19079e+06	2.64458e+06	1.8746e+06	4.71029e+06	5.05547e+06	4.41105e+06	4.72752e+06	1.26219e+06	950301	1.88164e+06	1.37898e+06	3.88868e+06	4.05202e+06	1.99181e+06	3.6108e+06	999559	5.1461e+06	2.06417e+06	2.83634e+06	4.02289e+06	3.35287e+06	2.55986e+06	4.34347e+06	1.31656e+06	1.74693e+06	2.92299e+06	1.38888e+06	4.14246e+06	3.08443e+06	4.07061e+06	5.1013e+06
C218	UNKNOWN	1.10265e+07	1.84763e+07	2.79568e+07	1.01965e+07	1.19666e+06	7.30335e+06	2.79582e+06	1.26713e+06	6.26459e+06	7.48152e+06	8.18895e+06	4.1071e+06	2.40773e+06	3.06148e+06	2.9443e+06	1.99106e+06	2.99604e+06	4.06553e+06	7.74866e+06	3.42335e+06	969691	1.4617e+06	1.4563e+06	1.95252e+06	1.52392e+07	1.27387e+07	1.37703e+07	1.44646e+07	4.47795e+06	2.22635e+06	2.15279e+06	4.00522e+06	7.75229e+06	2.34784e+06	2.68992e+06	6.85484e+06	2.05711e+06	4.34368e+06	1.46025e+06	1.65333e+06	2.62706e+06	3.74279e+06	3.94332e+06	3.407e+06	1.45484e+06	2.8444e+06	1.38053e+06	1.81343e+06
C219	UNKNOWN	3.54951e+06	3.2591e+06	3.62039e+06	3.59152e+06	1.87787e+06	1.29903e+06	1.29723e+06	1.38692e+06	1.28487e+06	1.76223e+06	1.68852e+06	1.5253e+06	1.34332e+06	1.3673e+06	1.36183e+06	1.06252e+06	1.87442e+06	1.74658e+06	1.75296e+06	1.47898e+06	1.07647e+06	1.1739e+06	1.18641e+06	1.40276e+06	1.51726e+06	1.9268e+06	1.66174e+06	1.56702e+06	1.26934e+06	1.81554e+06	1.46515e+06	1.81251e+06	1.4333e+06	1.58534e+06	1.37936e+06	2.07053e+06	1.09676e+06	1.28873e+06	833009	1.16484e+06	1.37387e+06	1.34937e+06	1.7244e+06	1.42157e+06	1.38882e+06	1.30432e+06	1.36195e+06	1.52906e+06
C220	UNKNOWN	1.51536e+06	1.39138e+06	1.54562e+06	1.53329e+06	650642	554584	553815	592106	791269	530556	720864	651184	510410	583730	581391	431346	800229	745649	748373	631406	459566	430649	506504	568038	647747	822592	709431	668994	519001	775089	625504	773797	611907	544791	588876	883952	392583	498601	305344	338604	586531	576075	736183	606899	592916	556839	581443	652788
C221	UNKNOWN	2.43153e+09	1.90922e+09	2.24682e+09	2.13283e+09	3.44558e+08	2.95992e+08	3.77819e+08	2.08242e+08	4.54076e+08	4.71121e+08	5.34144e+08	3.6406e+08	3.05082e+08	2.33885e+08	2.11262e+08	2.20948e+08	4.83978e+08	3.81919e+08	5.79552e+08	4.07482e+08	2.39365e+08	2.13544e+08	2.183e+08	1.64966e+08	3.8022e+08	3.53833e+08	1.97143e+08	3.34286e+08	2.26026e+08	3.73529e+08	2.26923e+08	1.94335e+08	3.48106e+08	3.39041e+08	2.94138e+08	3.48559e+08	2.0539e+08	3.55268e+08	1.08156e+08	1.98372e+08	3.29794e+08	4.66216e+08	4.73909e+08	3.26034e+08	2.52614e+08	3.10006e+08	2.09675e+08	2.27137e+08
C222	UNKNOWN	1.83349e+07	1.88295e+07	2.92001e+07	1.6339e+07	2.30383e+06	2.60385e+06	2.54835e+06	2.48293e+06	3.37973e+06	4.39978e+06	2.88723e+06	2.90256e+06	2.0195e+06	2.0832e+06	2.03533e+06	1.91387e+06	2.59363e+06	2.53888e+06	5.96894e+06	2.68948e+06	2.10276e+06	1.90446e+06	1.7829e+06	2.38967e+06	2.96353e+06	3.02798e+06	2.48645e+06	2.1117e+06	2.07947e+06	2.68663e+06	2.14465e+06	2.56411e+06	2.90178e+06	2.63597e+06	2.3364e+06	2.7571e+06	1.58594e+06	3.45402e+06	1.39071e+06	1.82846e+06	2.47298e+06	2.60656e+06	2.61309e+06	2.40846e+06	2.08615e+06	2.80613e+06	2.1938e+06	2.38042e+06
C223	UNKNOWN	1.51889e+06	1.36574e+06	1.51714e+06	1.50504e+06	2.30288e+06	4.18205e+06	7.03872e+06	3.55802e+06	2.14781e+06	6.94478e+06	3.47001e+06	2.26565e+06	5.36601e+06	1.30064e+07	1.09036e+07	6.51412e+06	2.11472e+06	4.40686e+06	2.09637e+06	1.52159e+06	7.53346e+06	7.92409e+06	7.69142e+06	9.73412e+06	5.43215e+06	2.92028e+06	5.88804e+06	3.95511e+06	1.5467e+07	6.3618e+06	1.01499e+07	1.57972e+07	3.29453e+06	2.42808e+06	3.52068e+06	3.23354e+06	6.53379e+06	9.08519e+06	1.60449e+07	8.39557e+06	2.00749e+06	5.96764e+06	3.09209e+06	2.35437e+06	6.13676e+06	1.00451e+07	7.61401e+06	5.28963e+06
C224	2-Hydroxy-2-(hydroxycarbamoyl)pentanedioic acid	9.00247e+06	1.07943e+07	1.29862e+07	1.452e+07	2.66989e+06	2.65787e+06	2.22861e+06	1.51206e+06	2.67482e+06	4.57239e+06	4.93701e+06	3.21787e+06	2.07139e+06	3.16266e+06	3.04523e+06	2.02752e+06	3.27999e+06	2.57579e+06	4.59376e+06	3.47805e+06	1.68347e+06	2.05246e+06	2.04452e+06	1.45404e+06	2.38403e+06	2.485e+06	1.74217e+06	3.08772e+06	2.53812e+06	4.42014e+06	2.85475e+06	2.60005e+06	1.59898e+06	2.16601e+06	2.12896e+06	2.52451e+06	1.6169e+06	3.53629e+06	825149	1.62965e+06	3.01592e+06	3.81662e+06	4.47124e+06	2.76302e+06	3.556e+06	3.82071e+06	2.3347e+06	2.32721e+06
C225	Gly-Arg	1.58612e+07	7.47774e+06	5.17764e+06	1.33463e+07	1.77744e+07	2.20557e+07	2.51041e+07	2.13419e+07	1.06218e+07	1.5605e+07	1.80414e+07	1.19492e+07	1.77874e+07	2.34339e+07	2.42305e+07	1.75612e+07	2.46885e+07	1.29032e+07	2.04285e+07	1.48166e+07	1.81321e+07	1.8407e+07	2.19347e+07	2.19265e+07	1.8429e+07	1.74242e+07	2.37508e+07	1.90862e+07	2.21321e+07	1.96322e+07	2.92127e+07	2.35117e+07	1.84988e+07	2.69896e+07	2.19275e+07	2.45103e+07	2.04491e+07	2.16294e+07	2.90691e+07	1.88357e+07	1.35709e+07	2.29005e+07	3.21264e+07	1.3823e+07	1.73099e+07	2.07649e+07	2.77942e+07	1.71584e+07
C226	UNKNOWN	4.41623e+07	3.50432e+07	6.76239e+07	4.21222e+07	3.94199e+06	4.04405e+06	6.23484e+06	3.15554e+06	7.39672e+06	8.79636e+06	8.07608e+06	7.40508e+06	5.13278e+06	3.11368e+06	3.90244e+06	3.9629e+06	9.662e+06	6.60168e+06	1.52973e+07	8.85591e+06	2.81278e+06	4.20117e+06	3.68632e+06	3.04562e+06	4.80225e+06	7.28618e+06	3.13731e+06	5.16239e+06	2.58344e+06	5.0714e+06	2.7963e+06	3.10471e+06	5.52569e+06	5.83629e+06	5.85132e+06	5.57897e+06	2.35695e+06	6.11075e+06	2.12136e+06	3.3141e+06	5.46316e+06	7.96813e+06	9.25824e+06	4.80331e+06	4.06029e+06	4.51952e+06	3.70856e+06	3.72734e+06
C227	2ER636Q88S	3.51705e+06	3.17857e+06	5.19192e+06	5.73652e+06	1.24725e+07	1.45903e+07	1.18332e+07	1.84399e+07	2.86673e+06	3.77456e+06	4.05887e+06	3.53401e+06	1.051e+07	1.28973e+07	1.31374e+07	8.7072e+06	5.07556e+06	3.29372e+06	5.19901e+06	5.05608e+06	1.9102e+07	1.68595e+07	1.35934e+07	2.48654e+07	4.70989e+06	2.77334e+06	6.47309e+06	4.61294e+06	1.41352e+07	8.32529e+06	1.29377e+07	1.71681e+07	5.0262e+06	1.10276e+07	6.42108e+06	4.43968e+06	8.72347e+06	1.11125e+07	1.32815e+07	7.82268e+06	4.28792e+06	6.16449e+06	6.37115e+06	5.65784e+06	1.51814e+07	1.27789e+07	1.60043e+07	1.14943e+07
C228	Trifluoromethyltrimethylsilane	1.06184e+08	7.38603e+07	1.15887e+08	1.18647e+08	4.43445e+06	1.06754e+07	1.08663e+07	4.36985e+06	1.46004e+07	2.32401e+07	2.08433e+07	1.3547e+07	6.21336e+06	7.05938e+06	4.64001e+06	8.02708e+06	1.76405e+07	1.363e+07	3.34739e+07	1.76221e+07	5.52321e+06	1.17141e+07	6.51454e+06	4.20061e+06	1.3477e+07	1.44468e+07	7.84616e+06	1.40334e+07	4.82396e+06	8.17799e+06	6.06834e+06	5.98685e+06	9.63348e+06	9.89258e+06	1.1917e+07	1.06603e+07	4.3409e+06	1.16059e+07	3.80273e+06	4.90384e+06	1.3698e+07	1.30111e+07	1.71277e+07	1.19682e+07	5.11647e+06	7.97713e+06	5.88658e+06	6.23587e+06
C229	1_3-alpha-D-Mannosyl-1_2-alpha-D-mannosyl-1_2-alpha-D-mannosyl-D-mannose	3.02039e+06	2.76024e+06	3.0169e+06	2.99284e+06	5.8263e+06	6.41594e+06	1.02728e+07	5.93838e+06	3.64351e+06	1.06626e+07	5.48502e+06	4.09202e+06	8.51917e+06	1.80424e+07	1.72292e+07	9.8364e+06	4.51239e+06	6.59034e+06	4.19034e+06	3.61149e+06	1.22159e+07	1.21458e+07	1.31007e+07	1.35239e+07	7.94759e+06	3.9853e+06	8.40613e+06	6.98239e+06	2.09256e+07	1.07391e+07	1.52996e+07	2.23584e+07	5.10783e+06	4.35868e+06	5.07677e+06	5.73204e+06	1.10872e+07	1.54304e+07	2.25045e+07	1.21852e+07	2.9646e+06	8.30499e+06	5.5643e+06	3.82116e+06	9.58507e+06	1.54327e+07	1.23836e+07	8.71437e+06
C230	UNKNOWN	5.37908e+07	3.86849e+07	6.3217e+07	4.84117e+07	2.9954e+06	4.6274e+06	5.91519e+06	2.62583e+06	8.231e+06	8.13329e+06	8.24395e+06	6.19819e+06	3.88404e+06	3.69722e+06	2.99188e+06	4.07411e+06	8.61544e+06	6.82282e+06	1.40601e+07	8.51856e+06	2.96743e+06	2.86243e+06	2.15551e+06	2.52815e+06	4.08574e+06	7.5634e+06	3.91507e+06	4.90949e+06	2.64465e+06	4.77332e+06	3.09379e+06	2.81444e+06	6.60323e+06	6.30729e+06	5.56383e+06	5.96701e+06	3.18597e+06	4.8492e+06	1.60061e+06	3.23057e+06	7.468e+06	7.95355e+06	1.05976e+07	5.10349e+06	3.52074e+06	3.98732e+06	3.3429e+06	3.86531e+06
C231	Bensulfuron-methyl	1.46633e+08	2.06294e+08	1.74776e+08	1.50589e+08	3.38461e+07	2.33607e+07	4.35616e+07	1.40937e+07	5.56931e+07	5.04152e+07	6.54581e+07	3.72788e+07	3.2641e+07	2.33124e+07	2.17111e+07	2.1555e+07	5.15689e+07	4.27194e+07	5.23883e+07	4.86507e+07	1.90386e+07	2.18746e+07	1.82526e+07	1.03903e+07	4.20195e+07	3.7168e+07	1.63929e+07	2.91419e+07	1.56425e+07	4.0808e+07	1.94584e+07	1.0065e+07	3.58876e+07	4.19411e+07	3.30821e+07	2.9869e+07	2.09063e+07	3.98694e+07	6.53704e+06	1.28959e+07	3.69894e+07	5.67899e+07	6.87628e+07	3.78073e+07	2.5523e+07	5.3082e+07	1.92853e+07	1.99975e+07
C232	UNKNOWN	8.45438e+07	8.84376e+07	1.14312e+08	8.24102e+07	1.80346e+07	1.91199e+07	2.40818e+07	1.49509e+07	2.89692e+07	2.71805e+07	2.90633e+07	2.63104e+07	1.74751e+07	1.44915e+07	1.26336e+07	1.92698e+07	3.18114e+07	2.59457e+07	3.60575e+07	2.50842e+07	1.67318e+07	1.36376e+07	1.27063e+07	8.28247e+06	1.99129e+07	2.14532e+07	1.3142e+07	1.84448e+07	1.15108e+07	1.91544e+07	1.56202e+07	1.16274e+07	2.31328e+07	2.12539e+07	1.49335e+07	1.808e+07	1.29404e+07	1.60094e+07	4.89196e+06	1.18707e+07	2.02802e+07	2.88163e+07	2.66466e+07	1.9109e+07	1.56616e+07	1.89395e+07	1.20314e+07	1.46137e+07
C233	UNKNOWN	7.17511e+07	5.41024e+07	8.60117e+07	7.93378e+07	4.86681e+06	6.62226e+06	5.94689e+06	4.3229e+06	4.61694e+06	7.24529e+06	9.79146e+06	7.02095e+06	4.98218e+06	3.11266e+06	3.68247e+06	4.06081e+06	8.48323e+06	6.39075e+06	1.33771e+07	8.09956e+06	3.05669e+06	4.07837e+06	3.88578e+06	2.72923e+06	7.68836e+06	7.82243e+06	4.54926e+06	7.27614e+06	2.59161e+06	5.36748e+06	2.89991e+06	3.58819e+06	6.97592e+06	6.60323e+06	4.9207e+06	8.10156e+06	2.87285e+06	6.24661e+06	2.12524e+06	3.42642e+06	6.72928e+06	7.25909e+06	1.0339e+07	8.40673e+06	4.15048e+06	4.40398e+06	3.69768e+06	3.25768e+06
C234	Molsidomine	4.65896e+06	4.01982e+06	4.40466e+06	3.49094e+06	7.06123e+06	8.28768e+06	7.2718e+06	8.21631e+06	4.55475e+06	4.55322e+06	5.5319e+06	4.70606e+06	7.3961e+06	7.84082e+06	5.92133e+06	5.57279e+06	5.27039e+06	4.52546e+06	5.58437e+06	4.42018e+06	7.11474e+06	3.03867e+06	5.03827e+06	8.80909e+06	9.82035e+06	5.94742e+06	7.90674e+06	5.45482e+06	6.92558e+06	5.06963e+06	5.05487e+06	9.36323e+06	8.60552e+06	5.52372e+06	5.15705e+06	9.74954e+06	7.23508e+06	6.38248e+06	7.70296e+06	6.87604e+06	5.23148e+06	5.08379e+06	6.23436e+06	4.71821e+06	5.30604e+06	5.58782e+06	7.20485e+06	4.31482e+06
C235	UNKNOWN	6.298e+07	4.53726e+07	7.10653e+07	5.67402e+07	3.96136e+06	6.01503e+06	6.68342e+06	3.57429e+06	9.1705e+06	1.22224e+07	9.74267e+06	6.89023e+06	4.31603e+06	4.06466e+06	5.32498e+06	4.7614e+06	1.01836e+07	9.35753e+06	2.01085e+07	7.77779e+06	3.77382e+06	4.14473e+06	3.80713e+06	3.76792e+06	7.85578e+06	7.52757e+06	5.1179e+06	6.97565e+06	4.21454e+06	5.93352e+06	3.76326e+06	3.4917e+06	8.309e+06	6.69955e+06	8.21125e+06	7.46507e+06	2.39902e+06	7.34334e+06	3.09679e+06	4.57685e+06	5.81072e+06	7.14947e+06	9.10254e+06	7.01443e+06	4.1043e+06	5.93143e+06	4.53934e+06	4.65286e+06
C236	UNKNOWN	7.55815e+07	1.00682e+08	9.85862e+07	8.95769e+07	3.65673e+07	3.48142e+07	4.38893e+07	2.746e+07	4.56411e+07	4.86279e+07	5.85681e+07	4.01651e+07	3.81278e+07	4.42626e+07	3.32815e+07	3.0296e+07	5.40121e+07	4.31051e+07	4.95031e+07	4.01809e+07	3.16578e+07	2.87222e+07	3.06049e+07	2.24806e+07	2.92362e+07	3.12894e+07	2.45453e+07	2.81879e+07	2.83516e+07	4.81353e+07	3.38938e+07	2.67512e+07	3.74096e+07	3.75365e+07	3.52938e+07	3.51741e+07	2.90678e+07	4.35729e+07	1.75074e+07	2.72603e+07	3.92462e+07	5.53101e+07	5.48318e+07	3.61795e+07	4.06307e+07	4.36679e+07	3.30871e+07	3.40542e+07
C237	l-arg-l-ala	4.27579e+07	2.60279e+07	3.52758e+07	3.11842e+07	1.03729e+07	1.98918e+07	1.35818e+07	1.38719e+07	1.29747e+07	1.42843e+07	1.94105e+07	1.71987e+07	1.07622e+07	1.86896e+07	1.89436e+07	1.30175e+07	2.33647e+07	1.7107e+07	2.32564e+07	1.91254e+07	1.51609e+07	2.00544e+07	1.83435e+07	1.99387e+07	2.81359e+07	3.59479e+07	4.69922e+07	2.4206e+07	1.97766e+07	1.31091e+07	1.95392e+07	2.7497e+07	2.16445e+07	2.66041e+07	2.08536e+07	2.42891e+07	1.12245e+07	2.68207e+07	2.36318e+07	1.28302e+07	1.95075e+07	2.78344e+07	1.53088e+07	2.29792e+07	1.39411e+07	2.11085e+07	1.52742e+07	1.44485e+07
C238	8-Quinolinethiolate	1.93626e+07	1.90162e+07	3.13033e+07	2.2005e+07	4.03243e+06	4.39346e+06	4.55128e+06	3.27172e+06	5.89011e+06	6.96034e+06	7.413e+06	5.45369e+06	5.16295e+06	4.33566e+06	3.22109e+06	4.09027e+06	5.52079e+06	4.924e+06	8.43221e+06	4.65357e+06	3.61543e+06	2.90525e+06	4.26794e+06	2.58497e+06	4.79083e+06	6.0442e+06	3.11722e+06	3.97877e+06	2.39766e+06	5.43777e+06	4.40928e+06	2.97077e+06	4.4349e+06	3.9464e+06	4.18662e+06	5.58043e+06	3.82982e+06	4.79547e+06	1.97053e+06	2.9007e+06	4.00683e+06	5.68787e+06	7.00421e+06	3.88358e+06	4.06941e+06	4.50296e+06	4.59676e+06	4.47297e+06
C239	2-Hydroxy-3-nitropropanoic acid	1.7925e+07	1.99815e+07	2.43523e+07	2.3099e+07	2.97759e+06	3.32425e+06	4.25557e+06	3.90438e+06	4.32685e+06	4.6852e+06	5.75791e+06	3.62562e+06	3.11584e+06	2.69835e+06	2.79812e+06	3.44102e+06	3.94707e+06	4.11963e+06	4.35169e+06	4.42233e+06	3.51174e+06	3.10928e+06	2.97346e+06	3.77215e+06	4.04292e+06	3.81355e+06	3.79056e+06	3.87921e+06	3.17053e+06	4.14578e+06	2.91463e+06	3.74731e+06	3.88999e+06	3.60237e+06	3.54023e+06	3.97006e+06	2.47975e+06	3.0549e+06	2.47249e+06	2.38778e+06	4.19455e+06	4.00521e+06	3.96232e+06	4.19223e+06	3.3436e+06	3.43071e+06	3.13457e+06	3.34383e+06
C240	UNKNOWN	4.07714e+07	3.05661e+07	4.59539e+07	3.6331e+07	2.87249e+06	2.5884e+06	3.93212e+06	2.96543e+06	6.6763e+06	5.83406e+06	6.42568e+06	4.63241e+06	2.71164e+06	2.79225e+06	2.43943e+06	2.15875e+06	5.06099e+06	3.43282e+06	1.07454e+07	5.22227e+06	2.74099e+06	3.82415e+06	2.26039e+06	2.51061e+06	5.02001e+06	5.74737e+06	3.02146e+06	4.50539e+06	2.40554e+06	2.93966e+06	2.13014e+06	2.76095e+06	4.04148e+06	2.97312e+06	3.64965e+06	2.97036e+06	2.95533e+06	3.60963e+06	1.92419e+06	2.10856e+06	4.88873e+06	4.64992e+06	7.53186e+06	5.08624e+06	2.55441e+06	2.61975e+06	2.24581e+06	2.46071e+06
C241	UNKNOWN	5.46082e+07	6.27996e+07	7.33727e+07	6.54289e+07	1.37644e+07	1.55504e+07	1.5005e+07	9.29437e+06	2.04061e+07	1.96452e+07	2.21889e+07	1.76149e+07	1.41369e+07	1.38117e+07	1.01155e+07	9.52846e+06	2.41758e+07	1.76775e+07	2.38894e+07	1.83542e+07	1.06772e+07	9.43147e+06	8.58237e+06	7.19513e+06	1.55585e+07	1.57583e+07	1.14482e+07	1.39966e+07	7.99712e+06	1.43746e+07	1.26573e+07	8.8e+06	1.61601e+07	1.16042e+07	1.36386e+07	1.27574e+07	1.11994e+07	1.34461e+07	3.46682e+06	8.88241e+06	1.60598e+07	1.89851e+07	2.21853e+07	1.42028e+07	1.57858e+07	1.20645e+07	9.80128e+06	1.08345e+07
C242	L-Cystine	1.53556e+06	1.42165e+06	1.53379e+06	1.52155e+06	8.06247e+06	1.70905e+07	6.79606e+06	1.39709e+07	3.34791e+06	7.45217e+06	3.44831e+06	3.90451e+06	1.01215e+07	1.12091e+07	8.07636e+06	1.26425e+07	2.48028e+06	4.49991e+06	4.82712e+06	2.66028e+06	6.51301e+06	1.25303e+07	1.17754e+07	8.28701e+06	6.18051e+06	5.54234e+06	9.71235e+06	6.76765e+06	1.04424e+07	7.25224e+06	1.08869e+07	1.27158e+07	4.61656e+06	7.24797e+06	7.08819e+06	5.06006e+06	1.01047e+07	9.07609e+06	1.57315e+07	1.07575e+07	5.16318e+06	3.57008e+06	5.69225e+06	5.9389e+06	9.53662e+06	1.11631e+07	1.04222e+07	9.83319e+06
C243	UNKNOWN	3.12502e+07	2.67111e+07	4.67161e+07	3.05001e+07	3.81501e+06	4.15711e+06	4.45664e+06	2.98774e+06	6.40687e+06	8.25864e+06	7.33751e+06	5.63585e+06	5.06514e+06	4.06047e+06	2.71776e+06	4.25174e+06	7.04601e+06	4.86671e+06	8.84884e+06	4.369e+06	3.61024e+06	2.67925e+06	5.39986e+06	2.6446e+06	5.13126e+06	5.36971e+06	2.97071e+06	3.72415e+06	2.20696e+06	5.65311e+06	3.61957e+06	2.68209e+06	5.20476e+06	4.52042e+06	3.9311e+06	5.45118e+06	3.62314e+06	4.86342e+06	1.78626e+06	3.24061e+06	3.74215e+06	6.35418e+06	8.20827e+06	3.83314e+06	4.17802e+06	4.77003e+06	3.83371e+06	3.82506e+06
C244	Zinophos	1.84857e+08	1.04121e+08	2.28077e+08	1.78728e+08	3.65355e+06	3.14889e+06	6.70081e+06	3.19421e+06	1.33581e+07	9.83114e+06	1.08399e+07	1.06078e+07	2.73318e+06	2.66474e+06	2.83712e+06	2.43116e+06	1.18238e+07	8.86619e+06	2.73192e+07	7.81679e+06	2.55058e+06	2.26786e+06	2.49333e+06	2.79855e+06	7.11757e+06	1.33664e+07	3.83933e+06	7.53076e+06	2.61874e+06	3.01753e+06	2.56347e+06	3.12688e+06	7.99623e+06	6.80557e+06	4.06122e+06	6.17986e+06	2.25069e+06	3.64356e+06	2.01088e+06	2.53141e+06	7.75327e+06	9.69886e+06	9.6123e+06	5.91454e+06	2.79834e+06	2.72489e+06	3.32514e+06	3.11304e+06
C245	SB-203208	3.59121e+06	3.09061e+06	3.79563e+06	4.23834e+06	1.72972e+07	1.58794e+07	2.47086e+07	2.33323e+07	1.12335e+07	1.30052e+07	1.64257e+07	1.20477e+07	1.27203e+07	1.29356e+07	2.16102e+07	1.23957e+07	1.3941e+07	1.87137e+07	1.27852e+07	1.31949e+07	1.12903e+07	2.67827e+07	7.60689e+06	1.17494e+07	2.72458e+07	2.56408e+07	2.947e+07	2.80641e+07	1.86782e+07	1.91142e+07	1.55578e+07	2.17528e+07	1.71931e+07	2.598e+07	2.42272e+07	1.98721e+07	1.10462e+07	2.1307e+07	1.78592e+07	1.15373e+07	1.92428e+07	1.54914e+07	1.72898e+07	1.94866e+07	1.34212e+07	1.03617e+07	1.30657e+07	1.34335e+07
C246	UNKNOWN	1.27946e+07	1.396e+07	1.99063e+07	1.42124e+07	2.72859e+06	3.52621e+06	2.78346e+06	2.43882e+06	3.7763e+06	6.22564e+06	5.07196e+06	2.87827e+06	3.5844e+06	2.66454e+06	2.05176e+06	3.42711e+06	4.98682e+06	3.69679e+06	4.14231e+06	3.75757e+06	3.12407e+06	2.28577e+06	2.32179e+06	2.47242e+06	3.46094e+06	4.1399e+06	2.22762e+06	2.43877e+06	1.96783e+06	3.12214e+06	2.18374e+06	2.54454e+06	3.34884e+06	3.02924e+06	2.39027e+06	2.39197e+06	3.45552e+06	2.82495e+06	1.58249e+06	2.28175e+06	3.50446e+06	4.33848e+06	6.19407e+06	3.80412e+06	2.46721e+06	3.20025e+06	2.43443e+06	2.65895e+06
C247	Ki8751	1.76132e+07	1.94583e+07	2.96271e+07	1.73214e+07	3.38131e+06	3.294e+06	4.49243e+06	3.61797e+06	4.59815e+06	4.16189e+06	3.80234e+06	6.91474e+06	3.5026e+06	3.10306e+06	3.24816e+06	3.55381e+06	4.17405e+06	3.53856e+06	3.81849e+06	3.84757e+06	2.9888e+06	3.28128e+06	2.94071e+06	3.61865e+06	4.37073e+06	4.98599e+06	3.44389e+06	4.15984e+06	3.44623e+06	3.20664e+06	3.1674e+06	3.33844e+06	3.58415e+06	3.64943e+06	3.88815e+06	3.63163e+06	2.39014e+06	2.73867e+06	2.99575e+06	2.97295e+06	3.69919e+06	3.43908e+06	6.86317e+06	3.76392e+06	3.17814e+06	3.89582e+06	3.45084e+06	3.35288e+06
C248	UNKNOWN	9.59382e+07	6.59709e+07	8.10989e+07	7.96078e+07	5.71913e+06	8.06977e+06	6.22445e+06	5.26704e+06	5.31475e+06	4.58106e+06	1.09675e+07	5.60768e+06	3.48016e+06	2.93978e+06	3.41129e+06	3.97891e+06	1.08105e+07	8.86029e+06	1.69235e+07	1.06445e+07	3.83476e+06	4.08981e+06	4.3758e+06	2.29873e+06	1.72135e+07	1.35506e+07	6.24069e+06	1.4364e+07	2.39974e+06	6.1706e+06	3.3929e+06	2.31089e+06	8.71638e+06	8.19353e+06	6.4984e+06	1.00697e+07	3.02465e+06	5.35862e+06	1.89232e+06	2.95115e+06	1.35039e+07	1.15967e+07	8.72444e+06	9.4623e+06	3.68973e+06	3.51677e+06	3.94331e+06	5.89748e+06
C249	N-[5,10-Dioxo-1-(2-thienylacetyl)dodecahydrodipyrrolo[1,2-a:3',2'-E][1,4]diazepin-7-yl]cyclopropanecarboxamide	3.08408e+06	2.8553e+06	3.08053e+06	3.93794e+06	2.26293e+07	7.62282e+06	5.04626e+07	2.2348e+07	4.69372e+06	5.11567e+06	4.86284e+06	2.98962e+06	2.06962e+07	2.97091e+07	1.77438e+07	2.1533e+07	3.44241e+06	3.14802e+06	4.38005e+07	8.77286e+06	2.85506e+07	1.20288e+07	1.95594e+07	1.83687e+07	2.72973e+06	2.76784e+06	5.52896e+06	5.08326e+06	1.20874e+07	3.34784e+07	8.7584e+06	7.74311e+06	2.67372e+06	3.16818e+06	2.58554e+07	5.82603e+06	1.6836e+07	2.18048e+07	2.4328e+07	2.202e+07	2.96119e+06	2.7094e+06	2.76368e+06	3.56692e+06	2.91125e+07	3.72906e+07	1.11618e+07	3.17015e+07
C250	UNKNOWN	5.05585e+07	7.42573e+07	4.82638e+07	5.80442e+07	2.11256e+08	2.52901e+08	2.19786e+08	2.18753e+08	1.79642e+08	1.58131e+08	1.43186e+08	2.56931e+08	2.27272e+08	1.49768e+08	1.66661e+08	1.93142e+08	1.7335e+08	1.89512e+08	1.13014e+08	1.48986e+08	2.35891e+08	1.89934e+08	2.34679e+08	2.14039e+08	1.95778e+08	1.73843e+08	1.95877e+08	1.28523e+08	1.76351e+08	2.22829e+08	2.65445e+08	2.5203e+08	1.77823e+08	1.75384e+08	2.02867e+08	1.59287e+08	1.8308e+08	1.60114e+08	1.47227e+08	1.70505e+08	2.83814e+08	2.19738e+08	1.65796e+08	1.76745e+08	2.44035e+08	2.06736e+08	2.34881e+08	1.76519e+08
C251	L-ARGININE	5.61647e+09	3.79356e+09	6.56806e+09	5.04865e+09	2.01717e+09	3.28615e+09	3.2344e+09	2.07724e+09	2.70693e+09	3.85103e+09	3.23482e+09	3.03781e+09	2.16811e+09	2.53947e+09	2.99317e+09	2.11554e+09	3.28361e+09	4.39138e+09	3.28945e+09	3.52815e+09	2.26078e+09	3.70965e+09	2.63771e+09	2.46599e+09	4.31777e+09	5.92809e+09	3.74442e+09	3.25178e+09	3.61466e+09	3.14652e+09	2.58389e+09	3.68588e+09	2.56866e+09	4.90844e+09	3.2196e+09	3.00055e+09	2.04856e+09	4.04627e+09	3.06715e+09	2.10771e+09	4.51479e+09	3.62038e+09	3.44638e+09	3.71614e+09	2.19372e+09	2.82228e+09	2.32743e+09	2.07084e+09
C252	Ethionine	3.08192e+09	3.1011e+09	4.41684e+09	4.12482e+09	6.40978e+08	1.49819e+09	2.64564e+08	9.55841e+08	1.01764e+09	1.28476e+09	1.65522e+09	1.15935e+09	1.04197e+08	1.66931e+08	2.51127e+08	1.30438e+08	5.12736e+08	1.61536e+09	7.69704e+08	5.792e+08	1.27159e+08	6.289e+08	2.06541e+08	1.58621e+08	2.54471e+09	2.09161e+09	1.44122e+09	1.98118e+09	5.18617e+08	8.01111e+08	5.98664e+08	7.51276e+08	1.14524e+09	2.18246e+09	1.13389e+09	1.28362e+09	1.87552e+08	4.7471e+08	1.96328e+08	1.57829e+08	1.19606e+09	1.03977e+09	1.02113e+09	1.43359e+09	1.90014e+08	1.41047e+08	2.65243e+08	1.45289e+08
C253	UNKNOWN	2.10145e+07	2.32487e+07	1.40346e+07	2.19082e+07	5.90188e+06	1.10684e+07	3.09737e+06	4.4778e+06	1.37338e+07	1.28492e+07	1.21532e+07	1.70922e+07	3.28982e+06	6.92183e+06	7.31396e+06	2.18957e+06	1.52401e+07	1.18079e+07	2.30078e+07	1.46664e+07	2.10316e+07	7.70129e+06	1.15163e+07	1.48256e+07	1.18838e+07	1.44874e+07	8.21148e+06	9.38675e+06	9.72957e+06	5.44833e+06	7.3207e+06	1.08092e+07	1.58018e+07	3.42351e+07	7.33117e+06	1.27125e+07	7.9805e+06	1.28599e+07	4.33993e+06	3.08876e+06	1.52716e+07	2.36034e+07	1.17245e+07	2.02973e+07	6.95938e+06	1.27686e+07	9.41184e+06	8.70744e+06
C254	Curtisian N	6.01039e+07	9.83095e+07	7.83332e+07	7.03425e+07	5.3789e+06	2.72851e+06	1.021e+07	5.1801e+06	3.65621e+07	1.41624e+07	3.69654e+07	3.12654e+07	4.65911e+06	9.27436e+06	5.61696e+06	3.40672e+06	3.97998e+07	2.85539e+07	5.35522e+07	3.15588e+07	2.94975e+06	2.69369e+06	2.64598e+06	3.10556e+06	9.48591e+06	2.26787e+07	1.16767e+07	9.30798e+06	3.52704e+06	1.12592e+07	2.68028e+06	2.58097e+06	2.25101e+07	3.0305e+07	2.62676e+07	1.25054e+07	2.57326e+06	1.48282e+07	4.97108e+06	2.78038e+06	2.56328e+07	2.88888e+07	6.21605e+07	1.95327e+07	5.56224e+06	9.51455e+06	9.57237e+06	5.68245e+06
C255	[(2R,3S,4S,5R,6R)-3,4,5-trihydroxy-6-{[(2S,3S,4R,5R)-4-hydroxy-2,5-bis(hydroxymethyl)-3-{[(2E)-3-(3,4,5-trimethoxyphenyl)prop-2-enoyl]oxy}oxolan-2-yl]oxy}oxan-2-yl]methyl 4-hydroxybenzoate	8.80672e+06	9.57943e+06	4.57629e+06	4.63898e+06	3.13318e+07	4.09611e+07	5.52515e+07	4.48535e+07	3.21247e+07	1.00901e+08	3.62645e+07	3.5101e+07	5.34841e+07	9.78221e+07	9.04127e+07	4.69037e+07	2.18528e+07	5.17124e+07	4.3367e+07	2.71231e+07	6.72831e+07	5.45646e+07	1.12809e+08	5.37557e+07	9.00948e+07	3.92061e+07	5.40104e+07	1.3182e+08	1.07573e+08	5.57288e+07	1.21766e+08	1.39076e+08	4.39012e+07	3.65516e+07	4.05713e+07	4.06054e+07	7.15746e+07	1.33965e+08	1.18797e+08	8.70832e+07	1.77373e+07	6.03487e+07	3.39079e+07	2.1095e+07	5.37756e+07	8.35443e+07	7.23158e+07	5.26558e+07
C256	UNKNOWN	9.15177e+07	7.38377e+07	9.6152e+07	1.7654e+08	6.14108e+08	4.66407e+08	4.31526e+08	3.95709e+08	3.98344e+08	2.87359e+08	2.6426e+08	3.5425e+08	6.46434e+08	5.62216e+08	5.34029e+08	5.90036e+08	2.25421e+08	3.01315e+08	1.4353e+08	2.87657e+08	5.71042e+08	4.99953e+08	5.51834e+08	4.15013e+08	8.64344e+08	2.71121e+08	4.59593e+08	2.74396e+08	7.0538e+08	5.27004e+08	6.39203e+08	4.84749e+08	1.8564e+08	3.22602e+08	8.2834e+08	1.70898e+08	4.3523e+08	4.76549e+08	3.91731e+08	4.71868e+08	3.45073e+08	6.46951e+08	2.54242e+08	3.00999e+08	7.32919e+08	1.23671e+08	4.38614e+08	6.34879e+08
C257	UNKNOWN	1.31833e+07	9.83132e+06	1.00405e+07	1.71682e+07	2.65693e+07	4.11733e+07	1.39437e+07	3.3154e+07	1.68098e+07	1.78818e+07	1.58898e+07	1.77934e+07	1.33039e+07	1.84834e+07	2.84341e+07	2.1241e+07	1.41314e+07	2.22174e+07	1.8068e+07	1.10969e+07	1.78313e+07	2.05153e+07	2.81235e+07	1.90017e+07	3.39336e+07	2.60173e+07	2.68221e+07	4.13833e+07	2.12125e+07	2.91661e+07	2.79999e+07	3.14254e+07	1.98818e+07	1.90891e+07	2.61383e+07	2.52221e+07	2.39199e+07	2.4559e+07	3.19657e+07	2.24694e+07	3.00778e+07	2.57959e+07	1.21029e+07	4.36695e+07	1.83453e+07	2.1302e+07	2.19965e+07	2.46461e+07
C258	UNKNOWN	5.55008e+06	6.80983e+06	6.72135e+06	5.0463e+06	2.70205e+07	1.62136e+07	3.57829e+07	1.95773e+07	1.57294e+07	4.22022e+07	2.70018e+07	2.30643e+07	2.08058e+07	3.65959e+07	5.5375e+07	2.2227e+07	2.06899e+07	2.05908e+07	1.18105e+07	5.6794e+06	2.94442e+07	2.90831e+07	4.23492e+07	3.14587e+07	1.935e+07	1.22931e+07	1.61301e+07	1.64908e+07	3.30859e+07	2.74338e+07	3.86714e+07	4.21098e+07	8.81341e+06	1.24599e+07	2.0834e+07	2.14112e+07	3.61142e+07	5.93813e+07	4.46929e+07	3.0135e+07	8.63452e+06	3.13132e+07	2.50608e+07	1.48321e+07	3.92709e+07	3.55024e+07	4.23269e+07	3.38057e+07
C259	NP-011150	5.47694e+07	3.971e+07	7.78667e+07	7.21041e+07	1.21189e+09	1.10573e+09	1.21313e+09	1.00183e+09	3.17856e+08	2.40629e+08	1.88383e+08	3.10054e+08	1.06004e+09	7.58636e+08	9.02484e+08	1.03344e+09	8.16473e+08	5.05416e+08	2.74192e+08	5.74657e+08	1.41382e+09	1.19566e+09	1.30005e+09	1.25345e+09	1.27025e+08	1.13783e+08	2.57206e+08	2.12236e+08	7.8207e+08	6.80221e+08	6.7401e+08	7.1785e+08	1.88272e+08	8.36511e+08	3.66218e+08	2.16792e+08	1.20377e+09	9.01952e+08	1.27834e+09	2.12293e+09	1.79183e+08	2.82333e+08	4.28723e+08	1.75563e+08	1.045e+09	9.74706e+08	1.05619e+09	1.54631e+09
C260	(1S,4aS,7aS)-7-({[(2E)-3-phenylprop-2-enoyl]oxy}methyl)-1-{[(2S,3R,4S,5S,6R)-3,4,5-trihydroxy-6-(hydroxymethyl)oxan-2-yl]oxy}-1H,4aH,5H,7aH-cyclopenta[c]pyran-4-carboxylic acid	2.50342e+08	2.64905e+08	1.78701e+08	3.46937e+08	6.67288e+08	1.22065e+09	7.42166e+08	8.05072e+08	4.71895e+08	6.75014e+08	5.98548e+08	5.29125e+08	1.90209e+09	1.40177e+09	9.69146e+08	7.66291e+08	4.4276e+08	4.1066e+08	4.14023e+08	5.25859e+08	1.15741e+09	2.67362e+09	1.2212e+09	7.09815e+08	5.08183e+08	3.89642e+08	5.67341e+08	4.86392e+08	7.73059e+08	5.3627e+08	6.92683e+08	1.21008e+09	4.49162e+08	4.2011e+08	4.15963e+08	5.4639e+08	8.04453e+08	1.26848e+09	8.76862e+08	8.67025e+08	5.31091e+08	4.524e+08	6.08336e+08	6.9324e+08	6.11064e+08	1.67593e+09	6.63406e+08	9.1711e+08
C261	UNKNOWN	4.99655e+06	3.68244e+06	3.00962e+06	2.847e+06	2.4307e+07	3.29685e+07	3.35212e+07	2.82625e+07	1.47845e+07	3.32955e+07	1.69809e+07	2.17942e+07	4.4755e+07	3.51243e+07	3.83707e+07	3.61958e+07	7.32086e+06	1.31645e+07	1.13315e+07	1.60672e+07	4.08372e+07	4.33663e+07	3.70154e+07	4.13439e+07	1.89268e+07	1.14386e+07	2.19123e+07	1.52385e+07	3.91534e+07	2.04972e+07	3.66897e+07	5.24599e+07	1.10126e+07	2.04308e+07	1.04903e+07	8.86936e+06	3.1412e+07	4.25907e+07	3.90991e+07	4.04043e+07	1.44856e+07	1.19748e+07	9.50047e+06	1.40171e+07	4.75752e+07	3.41073e+07	3.66332e+07	4.22821e+07
C262	UNKNOWN	6.90476e+06	9.11929e+06	7.06827e+06	7.08192e+06	1.68318e+07	1.85142e+07	3.73684e+07	1.11517e+07	1.7941e+07	3.55402e+07	3.78715e+07	3.37304e+07	1.96743e+07	4.30497e+07	2.45957e+07	2.00171e+07	2.73405e+07	2.41054e+07	2.0093e+07	1.67468e+07	2.58888e+07	3.44086e+07	3.51029e+07	2.638e+07	2.42864e+07	1.08704e+07	3.08282e+07	1.96356e+07	5.61232e+07	2.02175e+07	3.24901e+07	4.26735e+07	1.99609e+07	2.2262e+07	1.93781e+07	2.00376e+07	2.3631e+07	3.74987e+07	3.82531e+07	2.8993e+07	1.95094e+07	2.75429e+07	2.47319e+07	2.88171e+07	1.75205e+07	4.74254e+07	2.88051e+07	1.98275e+07
C263	UNKNOWN	2.22253e+07	2.65432e+07	1.71553e+07	9.96614e+06	8.28609e+07	9.94919e+07	1.4468e+08	1.02564e+08	8.6659e+07	2.29527e+08	1.0458e+08	9.11041e+07	1.57643e+08	2.39826e+08	2.19109e+08	1.04786e+08	8.98861e+07	1.20534e+08	8.60323e+07	6.61708e+07	1.36184e+08	1.34157e+08	2.07509e+08	1.51962e+08	1.2683e+08	6.60813e+07	1.08694e+08	1.42393e+08	2.18556e+08	1.47445e+08	1.94839e+08	2.56166e+08	8.83567e+07	1.17155e+08	1.21175e+08	8.71738e+07	1.63664e+08	3.4951e+08	2.19339e+08	1.91415e+08	5.58063e+07	1.48688e+08	1.21881e+08	8.72139e+07	1.27743e+08	2.01994e+08	1.70354e+08	1.65382e+08
C264	UNKNOWN	1.54611e+07	1.25017e+07	8.35385e+06	9.49461e+06	5.35381e+07	3.39068e+07	5.00724e+07	4.19167e+07	4.48736e+07	2.65774e+07	3.27387e+07	3.4627e+07	4.2992e+07	3.88272e+07	3.15357e+07	3.71224e+07	4.10894e+07	3.86151e+07	2.62042e+07	3.65647e+07	3.35133e+07	3.24458e+07	2.75992e+07	3.04099e+07	3.3527e+07	5.42635e+07	2.16027e+07	3.11085e+07	2.84934e+07	4.08075e+07	2.37583e+07	2.5763e+07	4.39849e+07	1.46794e+07	2.52534e+07	3.88536e+07	5.35543e+07	2.9841e+07	3.78224e+07	4.635e+07	2.88455e+07	3.39141e+07	4.03869e+07	2.78449e+07	3.39131e+07	3.2214e+07	3.53195e+07	3.41637e+07
C265	UNKNOWN	1.54994e+08	1.62429e+08	1.15372e+08	1.76946e+08	2.19187e+07	3.40076e+07	4.03742e+07	2.11791e+07	1.21516e+08	4.97515e+07	1.04202e+08	1.12818e+08	3.03709e+07	4.25337e+07	5.21072e+07	3.39034e+07	1.15448e+08	1.06345e+08	1.84053e+08	1.26901e+08	2.87405e+07	3.89937e+07	3.84361e+07	4.0722e+07	7.02533e+07	1.10478e+08	6.35199e+07	7.43466e+07	2.76757e+07	3.29618e+07	1.56457e+07	2.99437e+07	1.4469e+08	1.31477e+08	1.1457e+08	1.32121e+08	4.92007e+07	5.90533e+07	9.31576e+07	3.7287e+07	1.13473e+08	1.37372e+08	1.56445e+08	1.061e+08	4.60992e+07	4.39384e+07	1.39169e+08	3.21481e+07
C266	UNKNOWN	1.16153e+07	3.99801e+06	5.92972e+06	1.26285e+07	2.28328e+07	2.37499e+07	3.02209e+07	2.32769e+07	1.87032e+07	3.30542e+07	1.57358e+07	1.91336e+07	1.48241e+07	1.62989e+07	1.9476e+07	2.28828e+07	1.10313e+07	1.68536e+07	1.63987e+07	1.51542e+07	2.41112e+07	2.74677e+07	3.54628e+07	2.19894e+07	1.57489e+07	1.05961e+07	1.55829e+07	1.47127e+07	2.65078e+07	1.20606e+07	3.31283e+07	1.78507e+07	1.85028e+07	1.57848e+07	2.21761e+07	1.71768e+07	2.12765e+07	2.06316e+07	2.74602e+07	2.13841e+07	1.71586e+07	2.62767e+07	1.76708e+07	1.84965e+07	2.00626e+07	3.98195e+07	3.03774e+07	1.71103e+07
C267	UNKNOWN	1.75075e+07	2.12075e+07	1.72271e+07	2.29361e+07	6.65448e+07	1.11807e+08	5.17777e+07	3.21972e+07	2.98739e+07	2.80062e+07	5.12025e+07	2.49698e+07	3.16364e+07	6.69877e+07	6.37961e+07	2.72018e+07	3.32259e+07	4.93257e+07	3.67732e+07	2.39472e+07	4.29751e+07	6.84404e+07	5.36931e+07	5.4832e+07	1.00799e+08	9.53479e+07	3.58645e+07	4.65472e+07	3.74122e+07	7.49668e+07	4.07884e+07	3.1087e+07	2.07568e+07	7.25938e+07	3.56227e+07	3.93919e+07	3.98037e+07	7.90389e+07	9.90812e+07	6.49304e+07	5.36281e+07	3.96356e+07	2.18161e+07	4.7576e+07	7.74822e+07	4.56857e+07	2.9885e+07	5.77573e+07
C268	UNKNOWN	1.04188e+08	1.05919e+08	1.6697e+08	9.55509e+07	7.14812e+06	1.6143e+07	2.16134e+07	6.21089e+06	2.39253e+07	2.95112e+07	3.25378e+07	2.30758e+07	6.93763e+06	8.64057e+06	6.87511e+06	6.86475e+06	3.79787e+07	3.23103e+07	4.60681e+07	3.88918e+07	1.32899e+07	6.98533e+06	8.01277e+06	1.72763e+07	5.70272e+07	5.44599e+07	3.9875e+07	5.82998e+07	6.40749e+06	6.94436e+06	1.0846e+07	6.99294e+06	5.93889e+07	3.73519e+07	3.29182e+07	5.71025e+07	6.72089e+06	2.00739e+07	1.68493e+07	6.98637e+06	2.81599e+07	4.27449e+07	5.13186e+07	2.46816e+07	6.99692e+06	1.72905e+07	2.60747e+07	6.85333e+06
C269	UNKNOWN	1.087e+08	1.19032e+08	6.22991e+07	9.5096e+07	1.89985e+07	2.61422e+07	2.64484e+07	6.73557e+06	5.40125e+07	2.77149e+07	2.88166e+07	5.02214e+07	1.9702e+07	2.56774e+07	1.00069e+07	1.44987e+07	5.66119e+07	3.75094e+07	6.52853e+07	2.82931e+07	3.03352e+07	1.86217e+07	2.16802e+07	2.43402e+07	6.62805e+07	6.17799e+07	8.84057e+07	6.68237e+07	3.15604e+07	1.25934e+07	9.5494e+06	3.02819e+07	5.51093e+07	3.23062e+07	3.39847e+07	4.46337e+07	3.48041e+07	1.80371e+07	4.06152e+07	2.29258e+07	4.6772e+07	6.39532e+07	6.64211e+07	4.91908e+07	1.8867e+07	1.9351e+07	3.76687e+07	2.25251e+07
C270	4-[(3aS,6S,6aS,9aR,10aS,10bR)-6a,9a-Dichloro-6-[2-(4-hydroxy-3-methoxyphenyl)vinyl]-8-methyl-1,3,7,9-tetraoxo-3,3a,4,6,6a,7,8,9,9a,10,10a,10b-dodecahydroisoindolo[5,6-e]isoindol-2(1H)-yl]-2-hydroxyben zoic acid	2.11913e+07	2.20788e+07	2.10036e+07	1.75381e+07	6.99056e+07	1.1564e+08	4.80059e+07	3.53443e+07	3.33688e+07	3.22249e+07	5.4823e+07	2.50502e+07	3.51518e+07	7.03444e+07	6.72119e+07	3.37489e+07	3.66088e+07	5.29514e+07	3.99965e+07	1.94687e+07	4.65275e+07	7.32414e+07	5.71372e+07	5.80364e+07	1.06563e+08	9.89473e+07	3.90185e+07	5.03537e+07	4.06589e+07	7.94893e+07	3.90769e+07	3.96476e+07	2.40361e+07	7.09627e+07	4.06422e+07	4.2622e+07	4.09909e+07	8.71642e+07	1.02443e+08	6.95344e+07	5.88655e+07	4.65463e+07	2.53918e+07	5.40118e+07	8.09139e+07	4.89506e+07	3.32148e+07	6.3713e+07
C271	2-(carboxymethoxy)-4-methoxybenzoic acid	8.97217e+06	6.95582e+06	1.10615e+07	8.04966e+06	8.44716e+07	4.41644e+07	2.01231e+08	1.09459e+08	1.06542e+08	5.67809e+07	8.27709e+07	9.85385e+07	7.60848e+07	1.10137e+08	8.90619e+07	7.74512e+07	1.42731e+08	8.93272e+07	1.00784e+08	1.11164e+08	8.96569e+07	6.35563e+07	1.06476e+08	9.14267e+07	4.23156e+07	5.76991e+07	7.94789e+07	6.72136e+07	9.32492e+07	9.04104e+07	6.85371e+07	8.52063e+07	1.47852e+08	5.17918e+07	1.06036e+08	1.45863e+08	9.26363e+07	8.19655e+07	1.58088e+08	1.2934e+08	5.18496e+07	7.63196e+07	1.18301e+08	5.25453e+07	7.16448e+07	1.16597e+08	9.12222e+07	8.17333e+07
C272	Bis(2,2-dihydroxyethyl) hydrogen phosphate	6.11792e+08	5.0218e+08	8.50812e+08	7.69076e+08	1.49881e+08	1.25937e+08	1.98089e+08	2.0535e+08	3.5621e+08	5.86512e+08	2.01933e+08	2.55146e+08	9.16e+07	1.44e+08	1.09009e+08	9.27095e+07	2.43218e+08	2.1719e+08	5.66463e+08	2.0651e+08	9.84341e+07	1.92603e+08	1.12621e+08	1.35698e+08	2.92508e+08	4.51222e+08	2.97431e+08	3.2639e+08	1.60879e+08	1.09702e+08	1.22478e+08	1.6839e+08	4.50965e+08	1.19972e+08	1.73905e+08	5.41449e+08	1.27299e+08	1.95874e+08	1.84065e+08	1.10381e+08	2.55476e+08	2.4171e+08	2.2833e+08	2.22919e+08	9.61761e+07	1.33352e+08	2.00571e+08	7.9045e+07
C273	UNKNOWN	2.8302e+07	4.41364e+07	1.45838e+07	2.64868e+07	1.19659e+08	7.99356e+07	7.2687e+07	1.27867e+08	7.93749e+07	1.02752e+08	7.80264e+07	7.67394e+07	1.33842e+08	9.60942e+07	8.83052e+07	1.24334e+08	1.10554e+08	9.78053e+07	9.59912e+07	9.26452e+07	1.49384e+08	9.2842e+07	1.0488e+08	1.51083e+08	9.73255e+07	6.18153e+07	9.6056e+07	8.31264e+07	1.07854e+08	5.38792e+07	7.10184e+07	1.17144e+08	1.19224e+08	4.96184e+07	5.20881e+07	1.39376e+08	2.00746e+08	4.70393e+07	1.4477e+08	2.04019e+08	6.803e+07	6.51216e+07	1.95609e+08	6.60119e+07	1.26296e+08	6.80454e+07	1.25141e+08	1.28553e+08
C274	Anastatin A	1.30834e+09	4.69679e+09	2.56836e+08	1.18629e+09	7.05251e+09	6.28454e+09	4.93906e+09	8.52746e+09	6.14549e+09	6.78376e+09	7.41133e+09	6.74702e+09	6.62856e+09	6.66177e+09	5.92701e+09	7.92972e+09	6.21992e+09	6.07594e+09	4.58399e+09	6.04815e+09	7.23927e+09	5.7126e+09	5.78265e+09	7.32814e+09	6.48815e+09	5.84794e+09	6.02408e+09	8.18372e+09	8.01842e+09	5.71729e+09	6.3942e+09	6.17325e+09	7.38267e+09	5.60458e+09	7.15605e+09	4.66271e+09	6.76752e+09	4.85633e+09	5.28938e+09	8.10413e+09	6.04028e+09	5.62113e+09	5.49657e+09	1.9985e+09	6.86433e+09	6.13354e+09	8.06614e+09	7.70566e+09
C275	UNKNOWN	5.05585e+07	7.42573e+07	4.82638e+07	5.80442e+07	2.11256e+08	2.52901e+08	2.19786e+08	2.18753e+08	1.79642e+08	1.58131e+08	1.43186e+08	2.56931e+08	2.27272e+08	1.49768e+08	1.66661e+08	1.93142e+08	1.7335e+08	1.89512e+08	1.13014e+08	1.48986e+08	2.35891e+08	1.89934e+08	2.34679e+08	2.14039e+08	1.95778e+08	1.73843e+08	1.95877e+08	1.28523e+08	1.76351e+08	2.22829e+08	2.65445e+08	2.5203e+08	1.77823e+08	1.75384e+08	2.02867e+08	1.59287e+08	1.8308e+08	1.60114e+08	1.47227e+08	1.70505e+08	2.83814e+08	2.19738e+08	1.65796e+08	1.76745e+08	2.44035e+08	2.06736e+08	2.34881e+08	1.76519e+08
C276	UNKNOWN	5.27895e+06	5.03166e+06	5.47621e+06	5.41469e+06	2.63233e+07	2.23469e+07	1.86554e+07	1.2841e+07	3.3607e+07	2.90849e+07	1.10041e+07	1.77361e+07	3.51523e+07	3.84994e+07	2.62037e+07	3.8572e+07	1.53416e+07	2.87003e+07	2.85243e+07	2.85293e+07	1.61786e+07	2.56218e+07	3.63802e+07	1.92525e+07	6.72747e+06	1.19293e+07	1.87335e+07	8.3897e+06	2.13322e+07	2.50082e+07	2.04175e+07	1.69484e+07	2.42155e+07	1.57217e+07	2.86351e+07	1.23469e+07	2.76329e+07	2.09274e+07	4.02223e+07	2.29897e+07	3.3612e+07	2.0437e+07	2.17249e+07	1.01958e+07	1.69535e+07	2.7999e+07	3.18911e+07	1.77469e+07
C277	UNKNOWN	4.2521e+07	2.87144e+07	2.45273e+07	2.49039e+07	4.62183e+06	1.2037e+07	3.69422e+06	3.647e+06	6.10058e+06	1.01753e+07	1.71845e+07	9.00113e+06	3.39223e+06	3.61672e+06	4.66549e+06	3.42655e+06	9.49887e+06	1.06384e+07	1.07327e+07	8.11514e+06	4.34288e+06	5.48956e+06	4.41403e+06	3.15667e+06	3.30097e+06	1.19999e+07	6.87154e+06	1.05732e+07	7.21159e+06	7.82943e+06	6.70076e+06	3.09922e+06	5.08285e+06	2.09712e+07	1.16932e+07	1.14487e+07	3.35475e+06	6.16272e+06	9.18447e+06	3.40143e+06	7.21402e+06	9.60825e+06	1.17465e+07	5.12275e+06	3.41991e+06	4.38194e+06	7.19737e+06	3.44861e+06
C278	Maleamate	1.90764e+08	4.7705e+08	1.86687e+08	3.88611e+08	6.67471e+07	3.77932e+07	1.22583e+08	3.83893e+07	2.48763e+08	1.43369e+08	3.20737e+08	2.80281e+08	1.22119e+08	1.25929e+08	2.06669e+08	1.50712e+08	3.60965e+08	3.39892e+08	3.51767e+08	4.08783e+08	1.94264e+08	1.49431e+08	1.27442e+08	4.81813e+07	1.8977e+08	3.42503e+08	2.20057e+08	1.3107e+08	1.36722e+08	1.43308e+08	1.44621e+08	1.46652e+08	9.92567e+07	5.63038e+08	3.96024e+08	2.02035e+08	1.43709e+08	3.09405e+08	1.6866e+08	9.67319e+07	2.53785e+08	4.99313e+08	2.74588e+08	3.22911e+08	1.8702e+08	2.30298e+08	2.46083e+08	1.71703e+08
C279	UNKNOWN	9.51864e+07	1.13659e+08	5.10592e+07	9.16021e+07	1.83916e+07	3.33568e+07	1.7631e+07	3.67689e+06	4.74701e+07	1.75544e+07	1.8883e+07	4.31551e+07	8.05033e+06	9.29165e+06	3.7714e+06	1.22101e+07	4.71066e+07	3.39855e+07	3.81357e+07	2.49829e+07	1.24815e+07	1.39929e+07	9.49117e+06	9.34458e+06	5.22042e+07	5.83419e+07	7.68238e+07	5.13135e+07	1.52765e+07	7.3832e+06	1.14501e+07	2.49544e+07	4.26267e+07	2.37605e+07	4.42745e+07	3.88882e+07	1.17452e+07	1.24736e+07	2.23706e+07	1.39412e+07	4.17633e+07	4.84891e+07	4.74763e+07	4.48899e+07	2.25101e+07	1.16402e+07	1.48224e+07	1.42175e+07
C280	Ethyl 4-{N-[(4-oxo-5,6,7,8-tetrahydro[1]benzothieno[2,3-d]pyrimidin-3(4H)-yl)acetyl]glycyl}-1-piperazinecarboxylate	6.23676e+06	1.63802e+07	1.74452e+07	9.19569e+06	5.66411e+07	4.63122e+07	5.84763e+07	4.01672e+07	4.26973e+07	4.25386e+07	2.57135e+07	1.53048e+07	6.97955e+07	5.85214e+07	5.44018e+07	6.20419e+07	5.34311e+07	3.8046e+07	1.57938e+07	3.52133e+07	4.63987e+07	5.34929e+07	8.79221e+07	5.62549e+07	3.91574e+07	2.72441e+07	2.42099e+07	3.83732e+07	5.26162e+07	5.37044e+07	5.65816e+07	4.76006e+07	2.32065e+07	5.40945e+07	4.36188e+07	2.18752e+07	5.13281e+07	4.09293e+07	3.01436e+07	4.85349e+07	4.08416e+07	5.00971e+07	2.79849e+07	5.16947e+07	5.44021e+07	6.81818e+07	5.4603e+07	5.28168e+07
C281	UNKNOWN	1.86081e+10	1.74607e+10	9.61624e+09	1.84741e+10	4.38099e+10	3.7051e+10	3.44514e+10	4.92985e+10	3.86822e+10	3.91311e+10	4.05068e+10	4.27793e+10	4.21408e+10	4.13621e+10	3.52741e+10	5.6091e+10	3.69277e+10	3.59263e+10	3.16097e+10	1.82397e+10	4.51458e+10	3.48897e+10	3.61921e+10	4.17774e+10	4.08615e+10	3.19231e+10	2.79863e+10	3.53312e+10	3.7589e+10	4.02216e+10	3.92187e+10	3.90613e+10	4.6686e+10	2.52159e+10	4.11135e+10	4.43706e+10	5.4123e+10	2.99595e+10	3.57739e+10	5.06595e+10	5.0599e+10	3.6688e+10	5.23241e+10	1.96479e+10	4.33641e+10	3.60955e+10	4.21633e+10	4.08358e+10
C282	UNKNOWN	2.00462e+07	3.48614e+07	2.17469e+07	1.52042e+07	6.53515e+07	4.97778e+07	6.58801e+07	4.30067e+07	4.60395e+07	4.23442e+07	2.90822e+07	3.72844e+07	7.28211e+07	4.50124e+07	5.85119e+07	6.51013e+07	5.8376e+07	4.12834e+07	1.8877e+07	3.9357e+07	4.93367e+07	5.46785e+07	8.89318e+07	5.90752e+07	4.2234e+07	3.04616e+07	2.72977e+07	5.08971e+07	5.55646e+07	5.57468e+07	5.95246e+07	5.0485e+07	2.882e+07	6.44179e+07	4.68232e+07	2.48602e+07	5.43472e+07	6.2381e+07	4.05246e+07	5.15687e+07	4.41557e+07	5.18972e+07	4.15637e+07	6.24398e+07	5.75433e+07	7.31312e+07	5.78297e+07	5.61447e+07
C283	NP-000863	6.249e+08	3.8318e+08	3.60562e+08	7.56829e+08	1.26289e+08	8.91466e+07	8.82503e+07	1.39626e+08	2.22497e+08	2.20332e+08	2.27059e+08	2.53663e+08	7.18907e+07	6.4629e+07	9.49838e+07	9.5377e+07	2.6997e+08	1.30914e+08	1.55406e+08	2.36573e+08	8.91125e+07	9.6904e+07	7.97975e+07	9.65634e+07	5.29091e+08	6.36924e+08	3.59651e+08	5.03371e+08	1.7844e+08	7.10713e+07	9.6043e+07	1.98534e+08	4.09474e+08	2.06937e+08	1.29158e+08	4.69684e+08	1.16682e+08	1.28389e+08	1.07633e+08	1.13231e+08	4.14536e+08	1.60157e+08	2.93416e+08	4.37358e+08	1.67809e+08	7.4915e+07	1.03691e+08	1.76582e+08
C284	UNKNOWN	6.30804e+08	3.43779e+08	3.64298e+08	6.25829e+08	1.31669e+08	9.61166e+07	9.36937e+07	1.25802e+08	2.26489e+08	2.26121e+08	2.29905e+08	2.585e+08	7.37461e+07	6.62895e+07	9.50687e+07	1.01409e+08	2.74029e+08	1.35105e+08	1.5801e+08	2.39312e+08	9.44678e+07	1.11631e+08	8.9243e+07	1.01739e+08	4.58342e+08	6.40506e+08	3.62259e+08	5.06305e+08	1.82947e+08	7.27137e+07	9.95666e+07	2.02704e+08	3.49503e+08	2.11275e+08	1.32406e+08	3.91957e+08	1.19553e+08	1.30991e+08	1.07417e+08	1.192e+08	4.17993e+08	1.62942e+08	3.02558e+08	4.40103e+08	1.71792e+08	7.3999e+07	1.01237e+08	1.80489e+08
C285	1,5-Anhydro-2-O-(6-O-benzoyl-α-L-galactopyranosyl)-D-glucitol	1.3116e+08	5.16881e+07	2.90503e+07	1.54969e+08	3.8892e+08	2.15676e+08	1.57114e+08	3.75163e+08	3.14607e+08	1.64877e+08	1.55818e+08	2.91298e+08	1.82158e+08	1.39453e+08	1.09685e+08	1.76524e+08	2.5234e+08	1.26373e+08	6.25885e+07	2.67217e+08	2.35715e+08	1.96319e+08	1.30133e+08	2.37692e+08	1.65386e+08	1.83293e+08	1.76982e+08	1.51421e+08	2.85574e+08	9.578e+07	1.37495e+08	3.27698e+08	2.94757e+08	2.61869e+08	1.30131e+08	2.70348e+08	2.5801e+08	2.04663e+08	1.80083e+08	1.71992e+08	4.07688e+08	1.75054e+08	2.61933e+08	3.94172e+08	3.79519e+08	1.63647e+08	2.24875e+08	3.80461e+08
C286	UNKNOWN	2.38121e+07	1.033e+08	2.71086e+07	1.38814e+07	3.25286e+08	3.24334e+08	1.26832e+08	2.48298e+08	1.66641e+08	2.18136e+08	1.10222e+08	2.05148e+08	3.35688e+08	4.023e+08	5.26098e+08	3.75882e+08	8.20211e+07	7.15091e+07	1.90879e+08	1.01855e+08	2.35061e+08	2.45913e+08	1.93853e+08	2.33653e+08	2.15901e+08	5.48728e+07	1.42519e+08	1.66946e+08	5.78398e+08	2.93928e+08	5.11032e+08	7.38895e+08	9.6368e+07	7.82792e+07	9.67539e+07	7.34107e+07	1.99673e+08	3.80345e+08	1.94584e+08	2.61723e+08	1.01107e+08	3.77281e+08	1.57297e+08	7.53379e+07	3.45339e+08	7.64119e+08	4.02687e+08	3.50562e+08
C287	(E)-di-tert-butyl diazene-1,2-dicarboxylate	2.84574e+07	3.83071e+07	3.75175e+07	3.03045e+07	9.90257e+06	1.57513e+07	1.13946e+07	1.04105e+07	1.17516e+07	1.63261e+07	1.67361e+07	1.05853e+07	6.16791e+06	8.43196e+06	7.19529e+06	8.03357e+06	6.91293e+06	1.03736e+07	1.09409e+07	9.27464e+06	1.27874e+07	7.96541e+06	9.17596e+06	1.1569e+07	8.72503e+06	1.40902e+07	5.00606e+06	9.84553e+06	9.12282e+06	9.45685e+06	9.40924e+06	6.54385e+06	9.09265e+06	1.20905e+07	6.02519e+06	1.21495e+07	7.44024e+06	4.43587e+06	4.63743e+06	1.19941e+07	1.50382e+07	1.15606e+07	7.10971e+06	1.4215e+07	1.01703e+07	8.40743e+06	9.70117e+06	8.91483e+06
C288	Tetradecamethylcycloheptasiloxane	4.18418e+07	3.51401e+07	4.38052e+07	3.30949e+07	6.58984e+06	8.33851e+06	6.76777e+06	6.10339e+06	2.89513e+07	6.55325e+06	9.98129e+06	1.73749e+07	6.49889e+06	6.1357e+06	6.28558e+06	6.47927e+06	1.60291e+07	2.99431e+07	1.94585e+07	1.74897e+07	6.12022e+06	6.75382e+06	6.16464e+06	6.03964e+06	6.60583e+06	2.31536e+07	8.81911e+06	8.38159e+06	5.91043e+06	6.16273e+06	5.97849e+06	6.03747e+06	1.90243e+07	1.74926e+07	1.72553e+07	9.22965e+06	6.39997e+06	6.01853e+06	6.26824e+06	6.422e+06	9.77913e+06	2.34974e+07	8.9301e+06	1.08402e+07	6.35575e+06	5.95562e+06	6.46837e+06	6.67123e+06
C289	UNKNOWN	1.68636e+08	1.10735e+08	1.43694e+08	1.61111e+08	5.01726e+07	6.08361e+07	2.47762e+07	4.98485e+07	1.75421e+07	1.49885e+07	4.39567e+07	1.79471e+07	1.59585e+07	3.05134e+07	2.51237e+07	1.53098e+07	4.94864e+07	5.42175e+07	4.79094e+07	4.82298e+07	1.93433e+07	4.0604e+07	2.33602e+07	1.82684e+07	9.31887e+07	1.03587e+08	6.95521e+07	9.111e+07	2.35932e+07	5.06801e+07	1.38906e+07	2.8657e+07	6.18211e+07	6.99519e+07	4.96239e+07	5.37312e+07	3.08962e+07	2.4452e+07	4.77899e+07	2.65457e+07	7.80751e+07	4.17944e+07	4.97221e+07	7.04434e+07	2.60942e+07	2.34338e+07	4.04396e+07	1.98435e+07
C290	2-{Bis[methyl(phenyl)phosphoryl]methyl}pyridine	5.67922e+07	4.46755e+07	3.95933e+07	4.97902e+07	2.35952e+08	1.16558e+08	1.47318e+08	1.56551e+08	1.64975e+08	1.0618e+08	9.30003e+07	1.53665e+08	2.28017e+08	1.48624e+08	1.208e+08	2.23502e+08	2.24395e+08	1.31076e+08	1.20153e+08	2.12374e+08	2.73454e+08	1.77162e+08	2.05198e+08	1.98225e+08	1.35275e+08	9.51631e+07	1.42092e+08	1.28568e+08	2.02782e+08	1.81333e+08	1.09547e+08	1.72733e+08	2.01935e+08	1.13395e+08	1.01897e+08	1.80198e+08	3.21998e+08	1.55306e+08	2.05595e+08	3.30648e+08	8.91896e+07	1.11312e+08	1.63179e+08	8.20939e+07	2.54675e+08	1.50478e+08	2.10968e+08	2.22633e+08
C291	Choline	6.23677e+10	6.30312e+10	6.9508e+10	6.02472e+10	4.82842e+10	4.54554e+10	5.52126e+10	5.42202e+10	5.75696e+10	5.71414e+10	4.85478e+10	5.037e+10	6.10729e+10	5.62751e+10	5.05529e+10	4.80673e+10	5.42266e+10	5.91281e+10	5.62301e+10	6.469e+10	4.99188e+10	5.23326e+10	4.64201e+10	4.77543e+10	6.00121e+10	5.56575e+10	5.45896e+10	5.23708e+10	4.55318e+10	4.61743e+10	4.28624e+10	4.59684e+10	6.43958e+10	6.09746e+10	5.67132e+10	5.90551e+10	5.15734e+10	5.16675e+10	5.1319e+10	4.58088e+10	5.13649e+10	5.35675e+10	6.13741e+10	5.97037e+10	4.59652e+10	4.63127e+10	4.93671e+10	4.70629e+10
C292	UNKNOWN	3.16356e+08	3.12616e+08	2.45491e+08	3.23201e+08	5.096e+07	7.15939e+07	7.29961e+07	5.22163e+07	1.5398e+08	9.58043e+07	8.82885e+07	1.87003e+08	4.4458e+07	5.91442e+07	5.71583e+07	5.27658e+07	1.36424e+08	1.07077e+08	1.65499e+08	1.2604e+08	7.1229e+07	7.80256e+07	6.76879e+07	4.75541e+07	1.39303e+08	1.58445e+08	1.18463e+08	1.62672e+08	5.14519e+07	5.83845e+07	4.40853e+07	5.98993e+07	1.52752e+08	1.10478e+08	1.11558e+08	1.79813e+08	6.87993e+07	8.60423e+07	9.00778e+07	7.41309e+07	1.40489e+08	1.75257e+08	1.71743e+08	1.41275e+08	6.01557e+07	7.47042e+07	7.87273e+07	6.84724e+07
C293	12a-Hydroxypachyrrhizone	7.27256e+08	1.16521e+09	7.63784e+08	9.74304e+08	2.15028e+09	1.86908e+09	1.5709e+09	2.34383e+09	1.91639e+09	2.01583e+09	2.22664e+09	2.08547e+09	2.17628e+09	2.06517e+09	1.87054e+09	2.18223e+09	1.89327e+09	1.84929e+09	1.48939e+09	1.91964e+09	2.46799e+09	1.84276e+09	1.84599e+09	2.43792e+09	1.70221e+09	1.85313e+09	1.91388e+09	2.26615e+09	2.4045e+09	1.87254e+09	2.01967e+09	2.0785e+09	2.30909e+09	1.8775e+09	1.59034e+09	2.401e+09	2.76892e+09	1.51547e+09	1.53926e+09	2.5498e+09	1.82802e+09	1.70292e+09	1.68572e+09	2.79579e+09	2.13956e+09	1.83715e+09	2.56388e+09	2.21335e+09
C294	4-(trifluoromethyl)benzaldehyde 1-[4-(trifluoromethyl)pyrimidin-2-yl]hydrazone	4.15574e+07	3.12482e+07	3.31069e+07	6.01919e+07	9.1546e+07	1.03478e+08	1.14229e+08	1.33481e+08	5.07756e+07	5.36555e+07	5.53282e+07	5.78338e+07	6.55616e+07	9.43587e+07	8.69933e+07	7.85088e+07	8.94874e+07	6.1376e+07	7.22388e+07	7.8214e+07	8.45249e+07	2.45721e+07	8.441e+07	4.13823e+07	4.08853e+07	4.46512e+07	5.81379e+07	4.4658e+07	7.93928e+07	4.83736e+07	6.5263e+07	9.85909e+07	5.76534e+07	1.04253e+08	8.97359e+07	7.4965e+07	8.56963e+07	1.11429e+08	1.34979e+08	9.10249e+07	5.9136e+07	8.09664e+07	8.52202e+07	7.01131e+07	9.56532e+07	1.08645e+08	1.13087e+08	2.80712e+07
C295	(±)-variecolortin B	5.86712e+06	1.28115e+07	4.70923e+06	6.62473e+06	2.68645e+07	6.56908e+07	3.55908e+07	2.665e+07	1.17781e+07	3.53045e+07	2.62277e+07	1.48149e+07	3.10616e+07	3.32901e+07	2.80263e+07	2.99417e+07	1.88819e+07	3.52689e+07	4.82958e+06	1.38355e+07	4.1891e+07	3.82128e+07	2.9224e+07	4.44472e+07	2.09331e+07	8.14984e+06	2.40504e+07	6.66923e+06	2.92754e+07	2.2277e+07	3.03325e+07	1.98063e+07	1.00745e+07	2.31381e+07	2.01338e+07	1.36621e+07	1.96926e+07	2.1321e+07	2.14357e+07	2.23763e+07	2.66692e+07	1.80609e+07	3.26244e+07	2.45017e+07	2.01175e+07	2.29857e+07	3.68456e+07	3.90265e+07
C296	Diethoxyethylamine	1.41992e+08	9.8096e+07	1.67634e+08	1.5154e+08	5.28974e+07	7.80151e+07	8.13734e+07	5.64232e+07	1.54296e+08	2.1619e+08	8.15976e+07	9.80341e+07	6.36155e+07	5.92725e+07	6.40627e+07	7.80259e+07	1.18237e+08	6.85144e+07	1.39274e+08	1.30548e+08	8.61243e+07	6.01904e+07	1.16997e+08	8.86835e+07	1.4561e+08	1.18433e+08	6.25953e+07	1.16432e+08	1.20295e+08	7.44672e+07	6.15483e+07	1.36177e+08	1.23118e+08	7.06623e+07	1.0388e+08	1.38894e+08	1.01344e+08	9.48124e+07	7.05149e+07	1.22913e+08	1.3079e+08	1.10201e+08	9.20428e+07	9.56646e+07	9.88711e+07	8.7348e+07	4.20772e+07	9.54683e+07
C297	Triadimefon	3.9594e+08	2.15258e+08	3.6501e+08	4.6498e+08	1.91342e+07	4.62037e+07	1.6856e+07	2.82622e+07	8.31129e+07	1.33435e+08	3.05629e+08	1.05784e+08	1.49273e+07	1.88094e+07	2.24056e+07	1.71346e+07	4.74573e+07	1.23014e+08	4.54127e+07	6.19842e+07	1.4504e+07	1.50329e+07	2.4085e+07	1.8225e+07	1.48079e+08	1.27468e+08	1.02798e+08	1.46428e+08	3.30073e+07	2.0275e+07	2.02205e+07	2.13105e+07	7.6141e+07	1.30488e+08	1.00435e+08	8.11526e+07	1.92568e+07	4.77233e+07	1.36248e+07	1.67488e+07	1.16759e+08	1.18375e+08	1.05281e+08	1.01348e+08	1.7194e+07	1.3047e+07	1.41749e+07	1.55299e+07
C298	2-{[2-(4-Morpholinyl)-5-(trifluoromethyl)phenyl]amino}-2-oxoethyl 2-(methylsulfanyl)nicotinate	1.27699e+07	7.7311e+06	7.73691e+06	7.85177e+06	3.55413e+08	1.93573e+08	3.36868e+08	3.5172e+08	6.78859e+07	6.57942e+07	3.70852e+07	6.58341e+07	3.0149e+08	2.40139e+08	2.53855e+08	2.91651e+08	1.2741e+08	7.71812e+07	6.20312e+07	1.21102e+08	3.82756e+08	2.84609e+08	3.06519e+08	3.59808e+08	2.71803e+07	3.68096e+07	6.66587e+07	2.80012e+07	1.86459e+08	1.97937e+08	1.76523e+08	1.86158e+08	5.94526e+07	1.43297e+08	1.05828e+08	6.59201e+07	3.30805e+08	2.78925e+08	3.97103e+08	3.3147e+08	4.38739e+07	8.78546e+07	1.04693e+08	4.65549e+07	3.03492e+08	2.78046e+08	3.11724e+08	3.06697e+08
C299	Hybocarpone	1.18818e+07	2.72313e+07	4.81737e+06	5.89559e+06	2.90167e+07	1.04439e+08	7.35907e+07	3.89287e+07	2.06484e+07	9.98337e+07	1.05732e+07	1.95719e+07	7.93971e+07	6.39496e+07	3.80859e+07	8.82021e+07	2.82779e+07	2.8695e+07	3.59205e+07	4.58697e+07	4.26645e+07	9.27757e+07	9.14845e+07	8.74797e+07	5.6501e+07	2.30083e+07	2.71741e+07	3.22392e+07	3.27885e+07	4.31161e+07	4.11462e+07	8.03821e+07	2.53061e+07	3.04608e+07	2.453e+07	1.23823e+07	1.83569e+07	1.56266e+08	6.82979e+07	8.96915e+07	1.24829e+07	4.95855e+07	3.64103e+07	3.09093e+07	9.7909e+07	3.61571e+07	8.35162e+07	9.68078e+07
C300	NP-011150	1.26401e+08	4.22939e+07	1.19905e+08	1.2596e+08	1.21744e+09	1.10883e+09	2.43844e+09	2.54265e+09	3.27774e+08	2.46513e+08	1.92909e+08	3.19323e+08	2.14616e+09	7.62538e+08	9.07177e+08	1.99955e+09	8.25889e+08	5.13151e+08	2.76854e+08	5.79139e+08	1.42001e+09	1.19975e+09	1.30787e+09	1.36367e+09	1.45322e+08	2.69643e+08	2.60613e+08	2.29151e+08	7.87054e+08	1.48889e+09	6.88686e+08	7.22606e+08	1.92902e+08	8.41989e+08	3.70189e+08	2.20609e+08	1.20661e+09	1.63647e+09	2.65188e+09	2.13547e+09	1.82752e+08	2.87361e+08	4.32581e+08	1.80906e+08	1.95163e+09	1.88839e+09	1.06823e+09	1.54981e+09
C301	UNKNOWN	1.85756e+08	1.70406e+08	1.82408e+08	1.80624e+08	2.65718e+07	6.95111e+07	1.34227e+07	4.1744e+07	5.31631e+07	6.34049e+07	9.9659e+07	5.5695e+07	1.35703e+07	1.22007e+07	1.31411e+07	1.29196e+07	2.51901e+07	8.01366e+07	3.19137e+07	2.38204e+07	1.30781e+07	2.68838e+07	1.29749e+07	1.35795e+07	1.21807e+08	9.01906e+07	6.35128e+07	1.05604e+08	2.84361e+07	4.21492e+07	2.28048e+07	3.1625e+07	6.25322e+07	1.05645e+08	6.50253e+07	6.66625e+07	1.31822e+07	2.37482e+07	1.23863e+07	1.33344e+07	6.4624e+07	5.90645e+07	5.70185e+07	8.82297e+07	1.34101e+07	1.1861e+07	1.28863e+07	1.31826e+07
C302	P-Hydroxybenzaldehyde	6.00489e+07	4.90331e+07	6.86327e+07	9.79453e+07	7.38464e+06	1.23348e+07	2.98565e+07	5.83387e+06	1.28552e+07	1.51867e+07	3.32626e+07	1.09351e+07	7.89005e+06	1.19796e+07	7.8458e+06	8.4593e+06	3.21697e+07	3.16604e+07	1.32859e+07	2.83709e+07	1.1217e+07	2.3494e+07	1.27522e+07	6.15825e+06	3.45194e+07	3.3895e+07	9.8708e+06	1.39914e+07	2.43732e+07	1.01967e+07	9.79199e+06	2.46036e+07	1.19884e+07	1.86051e+07	3.12423e+07	8.5044e+06	9.16633e+06	3.08931e+07	1.35572e+07	8.42689e+06	3.3343e+07	3.12861e+07	3.33153e+07	2.47486e+07	1.03049e+07	1.30134e+07	1.71695e+07	1.24975e+07
C303	Metsulfuron-methyl	2.19387e+09	3.1968e+09	1.99051e+09	2.18815e+09	5.70062e+09	4.54817e+09	3.65407e+09	6.41414e+09	2.19768e+09	4.84814e+09	1.70944e+09	4.55411e+09	4.93315e+09	4.95664e+09	4.59623e+09	7.4168e+09	5.08653e+09	4.53594e+09	3.40264e+09	4.4704e+09	5.36653e+09	4.25466e+09	4.30781e+09	2.81594e+09	4.88786e+09	2.17115e+09	4.41783e+09	5.41045e+09	6.14416e+09	4.28246e+09	4.7406e+09	4.51038e+09	5.42666e+09	4.17825e+09	5.24823e+09	5.60974e+09	6.5481e+09	3.61114e+09	4.3174e+09	5.90294e+09	4.47478e+09	4.27813e+09	4.11269e+09	6.22153e+09	5.29465e+09	4.54952e+09	5.76436e+09	4.97521e+09
C304	UNKNOWN	9.91588e+06	1.04388e+07	8.02524e+06	9.41659e+06	4.59386e+07	4.56393e+07	5.7842e+07	5.29425e+07	3.98575e+07	4.00953e+07	1.94919e+07	2.86705e+07	6.41704e+07	3.34808e+07	4.71046e+07	3.53454e+07	5.02366e+07	3.96466e+07	2.90127e+07	3.70888e+07	5.7717e+07	5.80351e+07	4.49482e+07	4.39032e+07	2.95321e+07	1.70202e+07	3.52916e+07	2.68726e+07	4.05225e+07	4.8523e+07	4.41037e+07	3.79927e+07	2.81734e+07	6.42913e+07	4.35389e+07	2.31565e+07	6.67157e+07	6.73061e+07	6.80135e+07	6.53342e+07	2.76134e+07	3.11482e+07	5.05868e+07	2.44434e+07	6.07178e+07	5.65943e+07	8.97875e+07	6.28418e+07
C305	N-[(2R,4aR,12aS)-2-[2-(2,3-dihydro-1H-inden-2-ylamino)-2-oxoethyl]-5-methyl-6-oxo-2,3,4,4a,12,12a-hexahydropyrano[2,3-c][1,5]benzoxazocin-8-yl]-4-(trifluoromethyl)benzamide	1.3979e+07	1.37518e+07	1.82365e+07	1.39664e+07	2.94624e+07	4.546e+07	5.15401e+07	3.09331e+07	1.32393e+07	4.69635e+07	2.37804e+07	1.3662e+07	4.06745e+07	4.42629e+07	3.71667e+07	3.91049e+07	3.31359e+07	1.94768e+07	1.20186e+07	3.95004e+07	3.85629e+07	4.54291e+07	4.33798e+07	4.16098e+07	2.55976e+07	1.30515e+07	2.64233e+07	2.64479e+07	4.99087e+07	2.85556e+07	4.94117e+07	4.39912e+07	2.3183e+07	2.76848e+07	3.43368e+07	1.33764e+07	4.52954e+07	5.62029e+07	7.34572e+07	4.3395e+07	2.47092e+07	3.17041e+07	3.36451e+07	3.1685e+07	2.61527e+07	5.92298e+07	5.28826e+07	2.45991e+07
C306	UNKNOWN	1.8567e+08	1.50875e+08	1.36276e+08	1.60552e+08	2.15149e+07	9.9186e+07	4.90116e+06	1.16346e+07	7.00473e+07	5.67213e+07	5.88775e+07	5.85018e+07	1.21868e+07	3.38388e+07	4.89987e+07	5.54002e+06	9.92886e+07	7.56435e+07	1.19975e+08	1.09492e+08	1.05142e+08	6.84316e+07	7.04841e+07	7.82173e+07	5.78992e+07	8.19478e+07	6.16876e+07	8.00078e+07	6.98079e+07	3.43779e+07	6.94097e+07	4.2141e+07	6.16779e+07	1.86063e+08	7.25166e+07	4.05072e+07	1.39157e+07	6.82474e+07	3.60194e+07	1.25591e+07	1.13929e+08	1.61595e+08	7.35094e+07	1.14595e+08	4.69341e+07	1.07785e+08	2.84738e+07	4.54873e+07
C307	Bis-D-fructose2'_1:2_1'-dianhydride	1.56191e+07	1.33154e+07	1.25033e+07	1.23886e+07	4.1754e+07	3.44001e+07	4.25649e+07	2.68955e+07	2.1194e+07	3.52155e+07	2.55929e+07	1.67647e+07	4.45141e+07	6.10288e+07	5.07515e+07	4.81108e+07	3.02941e+07	2.9676e+07	2.0026e+07	2.75405e+07	4.72962e+07	3.66543e+07	3.05336e+07	2.47956e+07	3.41184e+07	2.74565e+07	2.82797e+07	2.54954e+07	4.7984e+07	3.87426e+07	4.84135e+07	3.0379e+07	2.34969e+07	4.34418e+07	3.48387e+07	1.109e+07	5.81028e+07	6.91253e+07	3.91866e+07	3.86908e+07	2.8407e+07	3.84103e+07	2.19765e+07	3.2868e+07	4.95147e+07	5.80389e+07	3.27447e+07	4.51753e+07
C308	UNKNOWN	7.2558e+07	8.07876e+07	6.33751e+07	5.4422e+07	3.13134e+08	2.31019e+08	2.51902e+08	3.26181e+08	1.94822e+08	2.35998e+08	2.31925e+08	2.43119e+08	2.746e+08	2.67608e+08	3.27063e+08	3.40459e+08	2.81904e+08	2.75164e+08	1.34057e+08	2.81093e+08	3.50797e+08	2.60213e+08	2.38412e+08	3.63988e+08	2.21834e+08	1.68651e+08	3.23768e+08	2.31079e+08	2.69531e+08	2.69184e+08	4.15964e+08	2.60155e+08	2.84398e+08	1.9958e+08	2.6168e+08	2.74791e+08	3.18853e+08	2.43832e+08	2.47163e+08	3.41342e+08	2.20322e+08	2.33952e+08	2.5107e+08	1.99747e+08	2.87904e+08	3.12008e+08	3.05668e+08	2.04319e+08
C309	UNKNOWN	6.11905e+06	4.5693e+06	4.53232e+06	7.38536e+06	6.25187e+07	5.1179e+07	5.97996e+07	5.27343e+07	3.33228e+07	4.42038e+07	2.62323e+07	2.06852e+07	6.30653e+07	6.29409e+07	6.66023e+07	8.91995e+07	2.81705e+07	2.84889e+07	1.79212e+07	1.29814e+07	9.1106e+07	6.65723e+07	5.64246e+07	6.61096e+07	3.04724e+07	1.14439e+07	4.74519e+07	3.1297e+07	9.62251e+07	5.34072e+07	6.85254e+07	8.56795e+07	1.25455e+07	2.90036e+07	4.0231e+07	1.09473e+07	4.49974e+07	1.2782e+08	7.58369e+07	7.81059e+07	3.53625e+07	3.05312e+07	2.02041e+07	2.82892e+07	1.26042e+08	7.48828e+07	5.71192e+07	6.25362e+07
C310	UNKNOWN	2.98123e+08	1.67498e+08	3.22704e+08	1.4035e+08	1.87951e+09	1.98602e+09	1.34869e+09	1.54125e+09	6.9414e+08	1.03872e+09	9.51473e+08	1.03663e+09	3.11085e+09	1.3064e+09	1.83617e+09	2.07601e+09	6.99605e+08	1.21265e+09	3.77291e+08	4.92543e+08	1.70396e+09	1.33328e+09	1.2317e+09	1.72865e+09	9.03232e+08	6.96192e+08	1.073e+09	8.43196e+08	2.72184e+09	1.39108e+09	2.30782e+09	1.48827e+09	5.37882e+08	7.58329e+08	1.21977e+09	6.67885e+08	1.37087e+09	1.25513e+09	1.23487e+09	1.74305e+09	1.19555e+09	8.57748e+08	5.81929e+08	1.25306e+09	1.94009e+09	1.15806e+09	1.31245e+09	1.7403e+09
C311	2_2'-Iminodipropanoate	4.83454e+07	4.94629e+07	6.22409e+07	6.0555e+07	8.56666e+07	8.29764e+07	9.81483e+07	9.51505e+07	6.39086e+07	7.39994e+07	5.58735e+07	5.89541e+07	8.65784e+07	9.32553e+07	7.83401e+07	8.33425e+07	7.80594e+07	7.67369e+07	7.77186e+07	8.17332e+07	1.01302e+08	1.05472e+08	8.23612e+07	9.33769e+07	5.00274e+07	4.95908e+07	7.35713e+07	7.35931e+07	9.57997e+07	8.66402e+07	9.18721e+07	9.52571e+07	4.58175e+07	8.69093e+07	6.71238e+07	5.65787e+07	6.61779e+07	1.12229e+08	1.0254e+08	7.11869e+07	6.68078e+07	7.25829e+07	6.98676e+07	5.9136e+07	1.00062e+08	8.70731e+07	7.25585e+07	8.60371e+07
C312	L-citrulline	8.19794e+07	4.21469e+07	7.0443e+07	4.34889e+07	1.0904e+08	1.28803e+08	1.17079e+08	1.34217e+08	1.11611e+08	1.1014e+08	1.02374e+08	9.27575e+07	8.87091e+07	1.0627e+08	1.16034e+08	7.91282e+07	9.01183e+07	6.51371e+07	6.91459e+07	9.33612e+07	1.4247e+08	1.46687e+08	1.18004e+08	1.35658e+08	1.09647e+08	9.66976e+07	1.13383e+08	9.24501e+07	1.48843e+08	1.08425e+08	1.32689e+08	1.27173e+08	6.31979e+07	1.79203e+08	8.93695e+07	5.5253e+07	1.10871e+08	1.12649e+08	1.00326e+08	9.32903e+07	8.10266e+07	9.85836e+07	1.07636e+08	9.65309e+07	1.31926e+08	8.85701e+07	1.25275e+08	1.21072e+08
C313	UNKNOWN	3.09768e+08	5.04286e+08	3.39752e+08	2.88544e+08	7.50832e+08	7.43316e+08	5.80368e+08	6.71958e+08	5.35157e+08	5.00864e+08	5.49976e+08	5.25137e+08	8.40534e+08	6.84908e+08	6.98889e+08	7.35718e+08	7.55119e+08	6.39504e+08	4.58934e+08	6.42255e+08	7.20278e+08	6.83197e+08	7.6798e+08	6.77041e+08	7.20037e+08	7.81971e+08	7.58562e+08	6.69847e+08	7.24689e+08	6.71458e+08	8.51913e+08	7.785e+08	5.85813e+08	4.44394e+08	6.85116e+08	6.31924e+08	6.48413e+08	4.9266e+08	5.40989e+08	6.05065e+08	6.5362e+08	5.00875e+08	3.63734e+08	6.16669e+08	8.46005e+08	5.84743e+08	4.66548e+08	7.18072e+08
C314	Microcystbiopterin B	7.21136e+07	8.03004e+07	6.29495e+07	5.39959e+07	3.12403e+08	2.31045e+08	2.50062e+08	3.24673e+08	1.96736e+08	2.35061e+08	2.32075e+08	2.41211e+08	2.74497e+08	2.6544e+08	3.30653e+08	3.42507e+08	2.80194e+08	2.74974e+08	1.31154e+08	2.80624e+08	3.50987e+08	2.59012e+08	2.38136e+08	3.64714e+08	2.20077e+08	1.68622e+08	3.23421e+08	2.29328e+08	2.7169e+08	2.70374e+08	4.19066e+08	2.59075e+08	2.83822e+08	1.98405e+08	2.59552e+08	2.72191e+08	3.19855e+08	2.41862e+08	2.46271e+08	3.41402e+08	2.20122e+08	2.33772e+08	2.50561e+08	1.99102e+08	2.86692e+08	3.13056e+08	3.05225e+08	2.0264e+08
C315	Siastatin B	5.20565e+07	3.31116e+07	5.09639e+07	3.74585e+07	3.98585e+08	3.18143e+08	2.4732e+08	3.52569e+08	2.38563e+08	1.66209e+08	1.41931e+08	2.15041e+08	5.60037e+08	2.67592e+08	3.07122e+08	5.54131e+08	1.65224e+08	1.64693e+08	1.40826e+08	1.63166e+08	3.56372e+08	4.01493e+08	3.21265e+08	3.605e+08	1.59985e+08	1.02488e+08	2.00265e+08	1.40264e+08	2.99896e+08	2.82943e+08	2.70888e+08	3.29698e+08	1.23288e+08	1.28801e+08	1.40004e+08	1.14683e+08	4.565e+08	2.42255e+08	3.46902e+08	3.82961e+08	1.3666e+08	1.00306e+08	1.49173e+08	1.1937e+08	5.3002e+08	2.09397e+08	3.59093e+08	4.55522e+08
C316	UNKNOWN	7.67994e+06	5.6041e+06	3.34553e+06	5.76344e+06	1.51252e+07	2.74959e+07	2.4207e+07	1.69079e+07	9.60253e+06	1.93002e+07	1.08495e+07	4.75472e+06	2.16615e+07	3.02653e+07	2.03246e+07	1.95073e+07	1.38891e+07	1.3724e+07	1.46297e+07	7.10013e+06	2.31579e+07	3.22307e+07	2.97472e+07	1.71133e+07	1.4495e+07	1.20808e+07	1.638e+07	1.65183e+07	3.15849e+07	2.05522e+07	2.71766e+07	2.19695e+07	7.89352e+06	8.1437e+06	1.74709e+07	7.19257e+06	1.86361e+07	2.59771e+07	3.58253e+07	2.06619e+07	7.75289e+06	1.05997e+07	7.64695e+06	6.38177e+06	1.99129e+07	2.61799e+07	1.3063e+07	1.89607e+07
C317	4420	8.80455e+06	8.66141e+06	8.59131e+06	8.7966e+06	1.95522e+08	1.81874e+08	2.23028e+08	2.38541e+08	1.45203e+07	2.65918e+07	8.82247e+06	1.63885e+07	1.24287e+08	6.98954e+07	2.32341e+08	1.28665e+08	7.86107e+06	2.66431e+07	7.77272e+06	1.2554e+07	1.61581e+08	1.78612e+08	2.23245e+08	1.81438e+08	7.57823e+06	8.23486e+06	1.78229e+07	8.95508e+06	1.56826e+08	1.64867e+08	5.70149e+07	2.06098e+08	2.5993e+07	2.87753e+07	3.07334e+07	3.63586e+07	9.37564e+07	2.02558e+08	1.24819e+08	1.09543e+08	2.94736e+07	2.06117e+07	8.73874e+07	3.30986e+07	1.45522e+08	1.52395e+08	2.2382e+08	1.69912e+08
C318	UNKNOWN	3.12691e+08	5.06822e+08	3.42069e+08	2.90912e+08	7.58086e+08	7.46077e+08	5.85344e+08	6.78046e+08	5.39803e+08	5.07283e+08	5.52745e+08	5.28124e+08	8.44528e+08	6.89325e+08	7.02717e+08	7.39111e+08	7.58407e+08	6.4172e+08	4.60848e+08	6.45012e+08	7.22894e+08	6.87068e+08	7.72073e+08	6.79594e+08	7.23031e+08	7.84538e+08	7.60629e+08	6.7231e+08	7.28721e+08	6.74799e+08	8.57261e+08	7.87047e+08	5.90184e+08	4.50802e+08	6.87876e+08	6.36418e+08	6.51212e+08	4.98396e+08	5.44454e+08	6.07722e+08	6.60022e+08	5.0441e+08	3.66488e+08	6.21349e+08	8.47983e+08	5.89432e+08	4.68608e+08	7.25016e+08
C319	UNKNOWN	5.19749e+06	5.01696e+06	5.08713e+06	5.22713e+06	4.45664e+07	6.64205e+07	8.41979e+07	6.96462e+07	1.77775e+07	3.52823e+07	2.32813e+07	3.05557e+07	5.26579e+07	4.22287e+07	5.1334e+07	5.58683e+07	2.11838e+07	2.01844e+07	2.29046e+07	2.75987e+07	5.2799e+07	6.00671e+07	7.43228e+07	6.49057e+07	3.12384e+07	7.34384e+06	3.51045e+07	5.11134e+07	4.61905e+07	6.72069e+07	2.22139e+07	8.73404e+07	2.97797e+07	3.65493e+07	3.44157e+07	6.89266e+07	3.98634e+07	7.69035e+07	5.1349e+07	4.65365e+07	1.36971e+07	3.08146e+07	9.20422e+07	1.84371e+07	5.79933e+07	5.16585e+07	9.2646e+07	7.38508e+07
C320	MFCD01820677	2.56479e+06	2.99698e+06	3.21187e+06	6.09561e+06	5.11291e+07	3.3264e+07	3.44144e+07	6.0257e+07	3.71479e+07	2.47867e+06	2.81731e+07	3.43079e+07	5.24903e+07	3.48815e+07	2.52842e+07	4.91037e+07	2.26121e+07	3.46329e+06	2.48053e+07	1.90553e+07	4.26521e+07	2.54894e+07	4.70814e+07	4.20722e+07	8.77429e+06	2.38157e+06	7.27718e+06	6.95698e+06	1.5118e+07	2.42122e+07	3.54976e+06	1.95522e+07	2.27639e+07	1.53663e+07	1.14184e+07	1.87117e+07	4.65718e+07	1.83947e+07	2.44799e+07	4.10083e+07	3.35497e+06	1.05939e+07	2.09275e+07	2.35752e+07	2.76913e+07	1.39545e+07	2.4993e+07	3.38219e+07
C321	UNKNOWN	1.98575e+09	2.1945e+09	2.56145e+09	1.98873e+09	1.13832e+09	1.30888e+09	1.00971e+09	1.20079e+09	1.5864e+09	1.22101e+09	1.33292e+09	1.60037e+09	1.10044e+09	1.00237e+09	1.1266e+09	1.0904e+09	1.63847e+09	1.34968e+09	1.49667e+09	1.57709e+09	1.16499e+09	1.305e+09	1.17651e+09	1.14877e+09	1.84086e+09	2.18093e+09	1.44594e+09	1.88992e+09	1.21444e+09	1.04905e+09	1.11082e+09	1.18535e+09	1.5224e+09	1.14591e+09	1.40034e+09	1.58886e+09	9.42175e+08	9.5921e+08	1.10746e+09	9.48093e+08	1.27948e+09	1.0741e+09	1.06414e+09	1.27239e+09	1.0827e+09	9.45461e+08	9.88021e+08	1.0957e+09
C322	Valine	6.13675e+09	6.08383e+09	7.37864e+09	5.89404e+09	3.87473e+09	3.87453e+09	3.40025e+09	4.06919e+09	5.23019e+09	4.33616e+09	4.42164e+09	5.26073e+09	3.55866e+09	3.40515e+09	3.72794e+09	3.48481e+09	5.1198e+09	5.02794e+09	5.05277e+09	5.14512e+09	4.21013e+09	4.44575e+09	4.26455e+09	4.28306e+09	6.25436e+09	7.06668e+09	5.05489e+09	6.22812e+09	3.95883e+09	3.89368e+09	3.51418e+09	3.94109e+09	4.89442e+09	3.88125e+09	3.8381e+09	4.70239e+09	3.30466e+09	2.56347e+09	2.97542e+09	3.34112e+09	4.5447e+09	3.99628e+09	3.42202e+09	4.384e+09	3.0099e+09	3.41466e+09	2.65182e+09	3.71258e+09
C323	1-Amino-1-deoxy-scyllo-inositol	7.11669e+07	5.91884e+07	7.01726e+07	8.00364e+07	1.10592e+08	1.05304e+08	1.20938e+08	1.18384e+08	9.14304e+07	1.00915e+08	6.89814e+07	7.90867e+07	1.05512e+08	1.36e+08	1.20276e+08	9.74603e+07	1.02119e+08	9.62574e+07	1.01111e+08	1.04229e+08	1.30548e+08	1.3668e+08	1.13498e+08	9.6562e+07	6.59206e+07	5.58702e+07	9.55526e+07	8.83163e+07	1.28173e+08	1.08325e+08	1.28024e+08	1.29907e+08	5.76098e+07	1.04162e+08	8.02454e+07	7.021e+07	8.49631e+07	1.49086e+08	1.28854e+08	9.70711e+07	6.8157e+07	1.029e+08	8.63391e+07	7.57814e+07	1.13251e+08	1.54456e+08	1.07703e+08	1.22932e+08
C324	2-(Ethylsulfanyl)ethyl 2-methyl-4-(4-nitrophenyl)-5-oxo-7-phenyl-1,4,5,6,7,8-hexahydro-3-quinolinecarboxylate	7.37896e+06	8.05323e+06	4.36057e+06	1.03763e+07	4.39366e+07	5.70739e+07	4.48077e+07	4.26688e+07	3.07696e+07	4.24753e+07	4.73905e+07	2.23233e+07	5.3157e+07	5.99179e+07	7.25661e+07	4.67541e+07	2.38591e+07	3.78663e+07	1.49468e+07	2.00784e+07	4.63072e+07	6.37239e+07	4.84185e+07	4.17599e+07	6.90963e+07	5.59493e+07	6.40086e+07	6.07559e+07	8.23434e+07	4.99874e+07	9.08659e+07	7.67487e+07	2.06637e+07	1.78457e+07	3.25446e+07	1.81601e+07	3.73068e+07	3.41807e+07	4.81737e+07	4.19096e+07	2.57229e+07	2.85212e+07	2.24912e+07	3.21398e+07	5.60461e+07	4.17367e+07	4.03189e+07	5.24867e+07
C325	Grisemycin	9.44904e+06	1.00172e+07	9.23053e+06	1.2262e+07	7.5513e+07	4.40983e+07	3.02054e+07	8.09384e+07	5.10873e+07	8.12773e+06	3.46453e+07	4.76754e+07	6.82413e+07	4.47165e+07	3.12649e+07	6.28766e+07	2.65186e+07	1.72896e+07	3.55002e+07	2.4573e+07	5.40358e+07	3.08617e+07	6.2405e+07	5.65895e+07	1.5593e+07	1.08101e+07	1.36229e+07	1.26056e+07	2.04312e+07	2.92793e+07	1.40782e+07	3.04952e+07	2.85865e+07	2.04942e+07	1.67731e+07	2.56837e+07	6.23992e+07	2.15186e+07	2.55684e+07	5.33366e+07	2.74158e+07	7.46965e+06	2.66774e+07	3.50295e+07	3.84174e+07	1.88559e+07	3.01262e+07	4.91933e+07
C326	UNKNOWN	4.47187e+06	4.9407e+06	4.50302e+06	4.82998e+06	3.13824e+07	1.17052e+07	1.54563e+07	3.22727e+07	1.14557e+07	7.90643e+06	6.1056e+06	5.21165e+06	2.18155e+07	1.8806e+07	1.37526e+07	2.55134e+07	4.21153e+06	4.15258e+06	6.77121e+06	4.87056e+06	2.75462e+07	9.88284e+06	2.96926e+07	2.36829e+07	4.21866e+06	6.21233e+06	7.57938e+06	4.42444e+06	2.92253e+06	1.45985e+07	7.94487e+06	9.4406e+06	7.4709e+06	9.06697e+06	6.58441e+06	5.48355e+06	1.67505e+07	9.11234e+06	1.08052e+07	2.07341e+07	7.52631e+06	9.52329e+06	4.05012e+06	6.58574e+06	2.19436e+07	5.13977e+06	1.15715e+07	1.75503e+07
C327	Soboliferamide	5.35434e+07	4.44276e+07	4.19399e+07	5.98246e+07	1.0445e+07	1.15735e+07	2.73678e+07	1.4187e+07	1.7459e+07	1.44126e+07	1.95637e+07	1.42267e+07	9.11485e+06	9.72403e+06	1.60535e+07	1.55407e+07	1.52492e+07	1.61322e+07	2.53435e+07	1.40708e+07	1.1777e+07	1.15216e+07	1.30705e+07	1.50115e+07	1.6307e+07	2.13082e+07	1.39934e+07	1.34242e+07	1.28525e+07	1.36575e+07	1.15614e+07	3.12613e+07	1.47709e+07	1.44875e+07	2.19604e+07	2.65008e+07	1.3536e+07	1.43098e+07	1.33953e+07	1.01693e+07	2.39075e+07	1.60937e+07	9.60338e+06	2.16819e+07	1.24847e+07	1.05906e+07	2.12413e+07	9.27707e+06
C328	Gly-Ile	1.62344e+08	1.39766e+08	1.30018e+08	2.38253e+08	7.68912e+07	5.89507e+07	6.24385e+07	9.45772e+07	6.31749e+07	7.50122e+07	7.74792e+07	5.84456e+07	5.74902e+07	6.24477e+07	8.22688e+07	7.51211e+07	8.54884e+07	7.29817e+07	1.21188e+08	9.41311e+07	8.51642e+07	8.4755e+07	7.11957e+07	1.11907e+08	4.87464e+07	7.56619e+07	5.66433e+07	4.98791e+07	5.74819e+07	9.78767e+07	6.80725e+07	5.81805e+07	8.63937e+07	1.51288e+08	1.08758e+08	8.39136e+07	7.92352e+07	5.4635e+07	6.57824e+07	7.61795e+07	7.46285e+07	8.13256e+07	5.82505e+07	7.19111e+07	5.41383e+07	7.21046e+07	8.66419e+07	9.13645e+07
C329	UNKNOWN	2.53935e+07	2.79162e+07	1.878e+07	2.61972e+07	1.01051e+08	9.64476e+07	4.77324e+07	7.72113e+07	1.29717e+08	2.19421e+08	1.22306e+08	1.22222e+08	1.24265e+08	1.14404e+08	8.41483e+07	1.20555e+08	4.72283e+07	3.074e+07	5.97793e+07	3.73421e+07	9.87087e+07	8.33632e+07	1.41089e+08	8.70493e+07	8.0813e+07	4.49682e+07	6.96676e+07	7.68798e+07	9.07801e+07	6.00734e+07	7.35756e+07	9.58685e+07	4.99901e+07	2.45421e+07	3.10706e+07	6.06787e+07	8.01164e+07	5.90807e+07	5.4586e+07	9.58614e+07	7.84329e+07	4.56905e+07	4.53017e+07	8.15326e+07	8.12283e+07	5.89851e+07	5.5113e+07	6.50469e+07
C330	2,5-Furandicarboxylic acid	4.82818e+07	1.20776e+07	2.47393e+07	1.88757e+07	7.94167e+06	7.7962e+06	6.59565e+06	9.24087e+06	8.91219e+06	8.44118e+06	9.16897e+06	9.42607e+06	7.1025e+06	7.15261e+06	7.02714e+06	7.46017e+06	7.31022e+06	7.51057e+06	8.99244e+06	7.59388e+06	7.64015e+06	7.36985e+06	7.16744e+06	8.42431e+06	7.76068e+06	1.78803e+07	7.70477e+06	8.07428e+06	7.38874e+06	7.091e+06	6.91144e+06	8.3943e+06	9.26499e+06	7.08522e+06	6.56136e+06	1.48775e+07	6.81395e+06	6.53711e+06	6.29053e+06	7.36716e+06	1.58759e+07	7.43834e+06	7.32527e+06	8.3649e+06	6.67211e+06	6.41211e+06	6.8503e+06	7.26158e+06
C331	Thiomorpholine3-carboxylate	9.47433e+06	1.52688e+07	2.41393e+07	1.8834e+07	1.04816e+09	4.54167e+08	5.8012e+08	4.87053e+08	3.06045e+07	3.87411e+07	4.30853e+07	4.35104e+07	1.80405e+09	1.08103e+09	5.62739e+08	1.65717e+09	2.14731e+07	3.18548e+07	1.1086e+07	2.88362e+07	2.40362e+08	5.97921e+08	3.34901e+08	1.04223e+08	4.98528e+07	3.83438e+07	1.25818e+08	5.99665e+07	4.41827e+08	6.42251e+08	6.05115e+08	2.37599e+08	4.85535e+07	5.70596e+07	2.8099e+07	4.27776e+07	1.27324e+09	3.64616e+08	8.85909e+08	1.13226e+09	2.79029e+07	2.15924e+07	7.05814e+07	4.74407e+07	2.57176e+08	1.31992e+08	4.56292e+08	1.74782e+08
C332	3-Hydroxy-4-methyl-2(5H)-thiophenone	1.48503e+07	2.10617e+07	2.93394e+07	2.44117e+07	1.07506e+09	4.66308e+08	5.92894e+08	4.99101e+08	3.63896e+07	4.42764e+07	4.89396e+07	4.96037e+07	1.86742e+09	1.11774e+09	5.727e+08	1.70681e+09	2.61463e+07	3.66502e+07	1.62437e+07	3.37312e+07	2.4524e+08	6.10408e+08	3.43712e+08	1.09708e+08	5.48815e+07	4.38081e+07	1.20405e+08	6.51624e+07	4.55807e+08	6.61672e+08	6.209e+08	2.46859e+08	5.44691e+07	6.15834e+07	3.2363e+07	4.90839e+07	1.313e+09	3.70048e+08	9.1307e+08	1.16622e+09	3.29026e+07	2.63417e+07	7.52585e+07	5.25644e+07	2.61743e+08	1.41049e+08	4.65958e+08	1.85299e+08
C333	UNKNOWN	2.26006e+07	2.49649e+07	1.60591e+07	2.3356e+07	9.79008e+07	8.22189e+07	3.4911e+07	7.30416e+07	1.26807e+08	2.12793e+08	1.14462e+08	1.18206e+08	1.17433e+08	1.05057e+08	6.56495e+07	1.16612e+08	4.33399e+07	2.42025e+07	5.71265e+07	3.47482e+07	8.9713e+07	5.84652e+07	1.32642e+08	7.74874e+07	6.93148e+07	3.85227e+07	5.48819e+07	6.39893e+07	6.3332e+07	5.46581e+07	5.12426e+07	7.02564e+07	4.71613e+07	1.93392e+07	2.50761e+07	5.63929e+07	7.29035e+07	4.57246e+07	4.08954e+07	8.77277e+07	7.37196e+07	4.12676e+07	4.00823e+07	7.79084e+07	7.42543e+07	4.60994e+07	4.60667e+07	5.57144e+07
C334	Benarthin	4.87569e+06	4.00281e+06	4.52982e+06	3.32837e+06	2.06782e+07	1.96262e+07	2.16594e+07	2.41006e+07	4.13056e+06	3.28576e+06	5.34398e+06	3.79503e+06	8.68912e+06	1.14762e+07	1.78751e+07	1.34082e+07	5.14764e+06	6.94032e+06	3.60128e+06	6.24102e+06	4.28297e+06	2.07044e+07	9.87882e+06	6.68385e+06	6.22896e+06	3.75891e+06	7.30703e+06	4.08425e+06	2.09927e+07	1.1321e+07	1.34161e+07	2.40256e+07	6.48003e+06	1.82195e+07	6.88283e+06	4.59293e+06	9.74013e+06	2.03044e+07	1.49026e+07	1.94068e+07	1.30354e+07	1.54802e+07	7.6907e+06	7.61608e+06	1.42083e+07	1.99684e+07	1.64754e+07	1.54795e+07
C335	N-[2-(3,4-Dimethoxyphenyl)ethyl]-4-[2-({2-[(5-methyl-1,2-oxazol-3-yl)amino]-2-oxoethyl}sulfanyl)-4-oxo-3(4H)-quinazolinyl]butanamide	6.24031e+06	6.83703e+06	6.2038e+06	6.68381e+06	4.21752e+07	1.83024e+07	2.00302e+07	3.73119e+07	2.119e+07	1.07213e+07	8.61329e+06	1.30432e+07	3.49558e+07	2.22305e+07	1.83545e+07	3.21471e+07	8.20897e+06	6.6858e+06	1.09695e+07	8.7642e+06	3.14939e+07	1.42882e+07	3.42257e+07	2.83265e+07	1.06155e+07	1.19007e+07	1.02614e+07	6.88878e+06	5.87269e+06	2.09126e+07	1.1695e+07	1.2225e+07	8.87725e+06	9.34299e+06	8.23072e+06	7.57417e+06	1.90428e+07	1.32366e+07	1.60162e+07	2.49399e+07	8.81259e+06	9.81201e+06	9.04568e+06	6.7457e+06	2.64816e+07	8.0248e+06	1.37545e+07	2.10429e+07
C336	3-Methylsulfolene	2.25003e+09	1.94256e+09	2.63186e+09	2.12644e+09	3.35939e+09	4.70214e+09	4.57561e+09	4.07164e+09	2.81694e+09	4.15917e+09	6.08645e+09	2.69884e+09	2.84899e+09	4.05747e+09	5.62468e+09	2.87066e+09	2.5653e+09	3.64922e+09	2.54088e+09	2.48042e+09	3.61896e+09	5.5716e+09	3.8068e+09	4.39251e+09	8.44179e+09	7.59644e+09	7.25791e+09	8.8092e+09	6.53588e+09	3.81695e+09	5.57443e+09	7.18361e+09	2.54265e+09	3.05962e+09	3.82407e+09	2.66857e+09	2.69324e+09	3.23869e+09	4.05489e+09	2.82992e+09	2.45975e+09	2.54292e+09	2.72217e+09	2.55477e+09	3.11376e+09	2.95348e+09	3.57168e+09	3.41529e+09
C337	Staphyloamide B	1.48443e+08	1.63948e+08	1.30889e+08	1.54594e+08	4.38753e+07	5.10401e+07	3.1744e+07	5.24796e+07	5.8662e+07	5.2488e+07	6.18646e+07	6.7315e+07	3.73667e+07	3.6502e+07	3.0753e+07	3.65897e+07	5.06887e+07	5.46583e+07	5.81608e+07	1.21523e+07	4.57167e+07	3.80425e+07	4.87423e+07	6.33e+07	5.69976e+07	5.92032e+07	5.30574e+07	5.57486e+07	3.56671e+07	3.54596e+07	3.88011e+07	4.30873e+07	6.93275e+07	5.36074e+07	4.05781e+07	7.00291e+07	3.9981e+07	2.9341e+07	2.97783e+07	4.81388e+07	7.28853e+07	4.32123e+07	6.66628e+07	6.13106e+07	4.54135e+07	3.33762e+07	4.13483e+07	5.07507e+07
C338	3-[(3aS,6R,6aS,9aR,10aS,10bR)-6-(4-Hydroxy-3-methylphenyl)-8-[(4-methylphenyl)amino]-1,3,7,9-tetraoxo-6a-phenyl-3,3a,4,6,6a,7,8,9,9a,10,10a,10b-dodecahydroisoindolo[5,6-e]isoindol-2(1H)-yl]benzoic aci d	2.26006e+07	3.39476e+07	1.60591e+07	2.3356e+07	1.04196e+08	8.00856e+07	4.14097e+07	1.01874e+08	1.16919e+08	2.03621e+08	1.11703e+08	1.40188e+08	1.22562e+08	1.11386e+08	5.01097e+07	1.17809e+08	4.41731e+07	3.18476e+07	6.52006e+07	3.8808e+07	9.21671e+07	5.3557e+07	1.35921e+08	8.6236e+07	7.55051e+07	4.05663e+07	5.40999e+07	6.21764e+07	6.6508e+07	6.35192e+07	4.99908e+07	7.13533e+07	4.58657e+07	1.93392e+07	2.50761e+07	5.7492e+07	8.25252e+07	4.35663e+07	5.37157e+07	8.42523e+07	6.66062e+07	4.3696e+07	4.26806e+07	7.43516e+07	7.24769e+07	4.77399e+07	5.63922e+07	7.56355e+07
C339	UNKNOWN	1.9544e+08	1.16306e+08	1.10153e+08	2.22156e+08	2.74641e+07	2.48698e+07	1.85874e+07	6.26037e+07	3.17155e+07	3.24038e+07	3.65805e+07	4.55746e+07	8.46815e+06	1.21417e+07	1.77573e+07	1.54364e+07	5.18084e+07	2.90259e+07	1.81134e+07	5.462e+07	1.44631e+07	1.80234e+07	9.40636e+06	2.27001e+07	1.49952e+08	1.46979e+08	9.36456e+07	1.7638e+08	4.50658e+07	1.78551e+07	2.17239e+07	4.62686e+07	1.09308e+08	3.93775e+07	2.68847e+07	1.27586e+08	1.98253e+07	2.26877e+07	1.77989e+07	2.96494e+07	8.50327e+07	3.74909e+07	6.6751e+07	9.82224e+07	2.83362e+07	1.53515e+07	2.52124e+07	3.73865e+07
C340	gamma-Glutamyl-gamma-aminobutyraye	1.13072e+08	1.24995e+08	1.07912e+08	1.24196e+08	5.87179e+07	6.43407e+07	5.29082e+07	6.8864e+07	8.4212e+07	5.70567e+07	5.82915e+07	8.41754e+07	5.57699e+07	4.51462e+07	4.32002e+07	5.09955e+07	8.84764e+07	8.32542e+07	8.31467e+07	7.89947e+07	6.22016e+07	6.40486e+07	4.20258e+07	7.61084e+07	5.50542e+07	6.84658e+07	3.8472e+07	4.44258e+07	5.16137e+07	5.02393e+07	3.90935e+07	6.14945e+07	5.82601e+07	6.66495e+07	7.24683e+07	7.90949e+07	5.98668e+07	3.93499e+07	6.30253e+07	5.42995e+07	6.289e+07	7.43133e+07	6.63862e+07	7.1916e+07	5.26072e+07	4.92921e+07	5.51662e+07	5.66483e+07
C341	Arthrichitin	8.20338e+06	1.75325e+07	7.59477e+06	1.3306e+07	3.73799e+06	6.64776e+06	3.1006e+06	4.3495e+06	5.49028e+06	6.35259e+06	1.37675e+07	1.67433e+07	3.45435e+06	3.39009e+06	3.30754e+06	3.58475e+06	2.18733e+07	1.16304e+07	1.48521e+07	2.28073e+07	3.55704e+06	3.61815e+06	3.44265e+06	4.04302e+06	3.70702e+06	4.02822e+06	3.62649e+06	3.8303e+06	3.55391e+06	3.3376e+06	3.25308e+06	3.95103e+06	1.34685e+07	4.68905e+06	1.2951e+07	1.51076e+07	3.14896e+06	3.07689e+06	3.04172e+06	3.49625e+06	8.01462e+06	9.48817e+06	5.11003e+06	3.65632e+06	3.14043e+06	3.01805e+06	3.22911e+06	3.48549e+06
C342	leu-ala-asp	7.93112e+07	5.7793e+07	4.04009e+07	6.73674e+07	1.92601e+07	2.85045e+07	1.78377e+07	2.40695e+07	1.81774e+07	6.23211e+06	1.55051e+07	1.49487e+07	2.06458e+07	1.91525e+07	1.56744e+07	1.57874e+07	2.50895e+07	1.37041e+07	3.05342e+07	2.07347e+07	1.76115e+07	2.34538e+07	1.65724e+07	2.8718e+07	3.37021e+07	2.66338e+07	2.71823e+07	3.5684e+07	1.619e+07	1.67148e+07	1.39408e+07	1.96912e+07	2.02906e+07	2.99666e+07	1.7177e+07	1.53196e+07	1.48946e+07	2.0686e+07	2.73868e+07	2.2425e+07	1.20688e+07	2.06822e+07	2.76363e+07	1.37286e+07	1.76608e+07	1.92614e+07	3.03721e+07	1.7179e+07
C343	pentahomomethionine	1.31829e+07	9.90316e+06	1.18111e+07	1.51375e+07	6.24248e+06	3.62618e+06	4.30026e+06	7.09506e+06	4.16909e+06	6.63798e+06	4.4678e+06	4.42252e+06	3.37979e+06	3.33484e+06	6.63187e+06	6.01753e+06	4.74388e+06	5.16422e+06	6.79628e+06	4.76869e+06	4.871e+06	8.4883e+06	7.87134e+06	4.98169e+06	3.91079e+06	3.98063e+06	8.08667e+06	9.40751e+06	9.0237e+06	5.65828e+06	3.21466e+06	4.74729e+06	5.7049e+06	1.13234e+07	3.66923e+06	6.48448e+06	6.00548e+06	3.01309e+06	5.15971e+06	5.26588e+06	5.93125e+06	6.77462e+06	5.85657e+06	4.27191e+06	8.70439e+06	5.61939e+06	8.28043e+06	6.7272e+06
C344	UNKNOWN	5.07456e+08	1.03379e+09	4.362e+08	5.13843e+08	1.61311e+09	1.76805e+09	1.13383e+09	1.81732e+09	7.14953e+08	6.88547e+08	7.12498e+08	6.37887e+08	1.52881e+09	1.42094e+09	1.56553e+09	1.52302e+09	1.18203e+09	1.16511e+09	7.25131e+08	1.10831e+09	1.75884e+09	1.48967e+09	1.26557e+09	1.78014e+09	1.15908e+09	1.05207e+09	1.55865e+09	1.1235e+09	1.56901e+09	1.31916e+09	2.05425e+09	1.68182e+09	1.41282e+09	1.03887e+09	1.17417e+09	1.51827e+09	1.38039e+09	1.18043e+09	1.26485e+09	1.51588e+09	9.34727e+08	1.26981e+09	1.0242e+09	9.63825e+08	1.48908e+09	1.5344e+09	1.47479e+09	1.54094e+09
C345	UNKNOWN	2.58696e+08	1.74147e+08	1.61129e+08	3.17482e+08	6.9853e+07	5.91747e+07	6.22055e+07	1.07226e+08	6.01745e+07	8.74561e+07	9.98563e+07	6.31779e+07	4.10759e+07	2.8911e+07	5.09671e+07	4.61228e+07	8.28297e+07	5.93893e+07	4.33714e+07	1.09831e+08	4.98316e+07	4.04686e+07	3.39264e+07	5.0065e+07	2.6195e+08	2.67396e+08	1.64953e+08	2.63017e+08	9.08832e+07	4.5766e+07	5.29752e+07	7.9348e+07	1.78115e+08	9.52835e+07	6.76316e+07	2.0118e+08	5.48799e+07	6.09309e+07	5.68262e+07	5.54535e+07	2.01767e+08	7.58878e+07	1.02274e+08	1.7541e+08	7.04925e+07	4.44795e+07	5.63683e+07	8.33115e+07
C346	4,5-Dicyanoimidazole	1.6254e+09	1.17458e+09	1.36045e+09	1.51357e+09	6.15437e+08	7.54988e+08	5.39217e+08	8.30519e+08	1.16353e+09	1.50204e+09	1.10624e+09	1.26583e+09	5.67989e+08	1.08895e+09	8.76786e+08	5.73613e+08	1.24912e+09	1.13988e+09	1.65981e+09	1.29087e+09	7.35187e+08	7.41347e+08	8.52604e+08	8.60816e+08	8.04494e+08	7.6934e+08	6.91452e+08	8.09598e+08	9.26588e+08	6.93385e+08	7.81556e+08	1.09462e+09	1.26244e+09	1.0411e+09	1.07834e+09	1.30449e+09	4.41992e+08	1.11125e+09	7.73749e+08	4.83114e+08	9.75596e+08	1.11848e+09	1.24152e+09	8.77441e+08	6.39226e+08	8.99006e+08	7.65534e+08	7.78729e+08
C347	UNKNOWN	1.07997e+08	1.00999e+08	8.90599e+07	1.18111e+08	2.81272e+07	5.09035e+07	2.65715e+07	3.88937e+07	1.99687e+07	1.92719e+07	3.22458e+07	2.60883e+07	1.61084e+07	3.16622e+07	3.29667e+07	1.40727e+07	3.268e+07	2.94475e+07	6.07493e+07	3.16178e+07	3.20005e+07	3.45119e+07	4.39716e+07	4.27309e+07	6.31157e+07	4.55661e+07	5.34648e+07	6.4175e+07	2.8751e+07	2.86944e+07	3.38066e+07	3.56696e+07	3.27949e+07	6.44848e+07	4.3785e+07	4.57547e+07	1.44202e+07	4.51933e+07	2.84271e+07	1.58264e+07	3.62339e+07	4.4328e+07	3.82983e+07	4.43385e+07	2.76729e+07	3.86375e+07	3.81204e+07	2.47916e+07
C348	UNKNOWN	8.60555e+06	2.19839e+07	3.81577e+06	1.32969e+07	5.20093e+07	7.50422e+07	6.30514e+07	4.41529e+07	7.92498e+06	2.68864e+07	2.05654e+07	1.13717e+07	4.23846e+07	4.1017e+07	6.03768e+07	3.99284e+07	2.94394e+07	3.91822e+07	2.06576e+07	2.49219e+07	5.69423e+07	7.4683e+07	4.51363e+07	4.17912e+07	2.81042e+07	2.27674e+07	4.68903e+07	2.8943e+07	6.8494e+07	4.06761e+07	6.56522e+07	8.2348e+07	2.97026e+07	2.86912e+07	3.68916e+07	3.08638e+07	4.98842e+07	6.65603e+07	7.02445e+07	5.2566e+07	1.75334e+07	4.24942e+07	2.61682e+07	1.28152e+07	4.37801e+07	8.58693e+07	6.40722e+07	5.86739e+07
C349	Guanine	8.31229e+08	6.07861e+08	6.63415e+08	8.31647e+08	4.40696e+08	4.72163e+08	4.06185e+08	5.70731e+08	8.33208e+08	7.01532e+08	6.57423e+08	8.62775e+08	4.76661e+08	7.55329e+08	5.94928e+08	4.68337e+08	8.40049e+08	6.87284e+08	1.12824e+09	7.61198e+08	5.45224e+08	4.52773e+08	6.07717e+08	6.54908e+08	4.01988e+08	4.05862e+08	4.29781e+08	3.99787e+08	5.30719e+08	5.25481e+08	4.37767e+08	5.86051e+08	7.05675e+08	8.17293e+08	7.22328e+08	8.32817e+08	4.16054e+08	7.25662e+08	5.93558e+08	4.64583e+08	5.61368e+08	6.79086e+08	7.35369e+08	5.85997e+08	4.3205e+08	6.95204e+08	6.70367e+08	4.6219e+08
C350	Antiprotealide	1.44045e+07	4.49374e+06	4.06836e+06	8.59537e+06	3.26748e+07	1.99694e+07	2.07318e+07	2.82681e+07	1.83509e+07	2.56978e+07	2.41136e+07	8.91229e+06	3.34806e+07	2.11867e+07	1.28486e+07	2.81168e+07	2.219e+07	5.80104e+06	1.51057e+07	1.32263e+07	4.4333e+06	1.66993e+07	8.04567e+06	9.14561e+06	1.856e+07	4.23895e+06	1.26883e+07	1.05996e+07	2.55931e+07	2.154e+07	3.23848e+07	1.78863e+07	2.51588e+07	1.48998e+07	1.3646e+07	1.76853e+07	2.36945e+07	2.52066e+07	1.946e+07	2.61628e+07	4.35081e+06	3.68424e+06	9.37696e+06	7.40342e+06	6.13874e+06	1.266e+07	1.82165e+07	1.14279e+07
C351	UNKNOWN	5.04676e+08	2.94897e+08	3.07118e+08	5.00319e+08	1.5083e+08	6.47335e+07	4.36084e+07	1.65131e+08	3.8347e+08	2.88312e+08	3.05362e+08	3.8642e+08	7.23731e+07	5.31971e+07	4.98068e+07	7.7734e+07	1.31619e+08	7.46235e+07	1.03946e+08	1.46102e+08	4.92908e+07	3.2111e+07	7.30006e+07	7.67865e+07	4.03458e+08	4.21076e+08	1.8753e+08	3.81461e+08	8.72619e+07	6.00952e+07	4.63086e+07	1.06297e+08	2.40148e+08	8.58984e+07	4.39684e+07	2.88897e+08	6.45596e+07	4.00976e+07	3.04049e+07	7.08619e+07	4.65078e+08	8.28959e+07	1.34865e+08	4.91905e+08	1.06759e+08	2.17212e+07	4.72491e+07	1.1029e+08
C352	anthracene-9,10-dialdehyde	2.12882e+07	1.14861e+07	1.032e+07	1.55331e+07	4.85123e+07	3.05978e+07	3.12761e+07	3.81226e+07	3.4464e+07	4.77127e+07	4.97011e+07	2.44207e+07	4.39269e+07	3.63381e+07	3.75818e+07	4.40455e+07	3.02636e+07	1.11407e+07	2.25414e+07	2.22481e+07	2.44646e+07	2.69432e+07	2.3618e+07	2.83713e+07	3.20764e+07	1.08348e+07	2.58318e+07	2.31962e+07	4.43137e+07	2.93364e+07	3.55368e+07	3.49685e+07	3.63509e+07	2.59554e+07	1.8261e+07	3.09832e+07	3.48845e+07	3.44575e+07	3.46832e+07	3.74035e+07	1.0581e+07	9.44617e+06	2.72047e+07	1.50878e+07	1.88704e+07	2.17633e+07	2.53193e+07	2.02187e+07
C353	DL-TMAP	2.95648e+08	3.83652e+08	2.06354e+08	3.20572e+08	9.31897e+08	8.61479e+08	6.52066e+08	9.96344e+08	4.90077e+08	3.87898e+08	3.65697e+08	4.05486e+08	5.84121e+08	6.01102e+08	5.70406e+08	6.57849e+08	5.10139e+08	3.9798e+08	4.85392e+08	4.61798e+08	9.65166e+08	7.35883e+08	7.33216e+08	9.62945e+08	4.38496e+08	4.21755e+08	5.57718e+08	4.52488e+08	9.31584e+08	5.98276e+08	5.93156e+08	8.9993e+08	5.18491e+08	4.38475e+08	4.43279e+08	5.59443e+08	8.57288e+08	4.80879e+08	7.04629e+08	9.11656e+08	4.69359e+08	5.18683e+08	4.45876e+08	4.11241e+08	7.93648e+08	6.86991e+08	6.95163e+08	8.03001e+08
C354	Tetraacetylethylenediamine	1.73734e+08	1.51693e+08	1.82719e+08	1.74496e+08	4.803e+07	6.7824e+07	4.21386e+07	4.59644e+07	2.99632e+07	3.71131e+07	4.24588e+07	2.58446e+07	2.27913e+07	4.17879e+07	3.89287e+07	3.14483e+07	4.10598e+07	4.08999e+07	8.01327e+07	4.6798e+07	4.16386e+07	5.02153e+07	5.33719e+07	4.58081e+07	7.89944e+07	6.34324e+07	6.69731e+07	8.54768e+07	3.96983e+07	3.48032e+07	4.35988e+07	4.13843e+07	4.03053e+07	8.82955e+07	6.69821e+07	5.44849e+07	2.03395e+07	4.80438e+07	4.70753e+07	2.47807e+07	5.1858e+07	6.07364e+07	5.56903e+07	5.21898e+07	3.03688e+07	4.92935e+07	4.95342e+07	3.52982e+07
C355	5-[(Propylsulfinyl)methyl]-2,4-imidazolidinedione	3.11001e+07	2.40954e+07	1.61366e+07	1.26985e+07	1.48643e+09	1.27039e+09	1.65644e+09	1.55497e+09	8.44505e+08	6.13825e+08	6.03869e+08	6.66632e+08	1.86107e+09	1.31613e+09	8.78929e+08	1.84621e+09	5.50087e+08	5.01721e+08	1.99968e+08	3.67187e+08	8.85023e+08	1.27086e+09	1.10377e+09	7.27247e+08	1.20896e+09	1.76338e+08	1.55701e+09	8.29789e+08	1.40124e+09	1.43075e+09	1.30688e+09	1.30107e+09	1.17505e+09	6.26471e+08	2.49686e+08	8.12919e+08	1.60749e+09	1.2387e+09	1.26899e+09	1.66504e+09	4.64238e+08	3.4146e+08	1.13498e+09	3.07323e+08	1.06536e+09	5.57126e+08	1.66315e+09	9.02148e+08
C356	2-(Cyclohexylmethylidene)-1,2,3,4-tetrahydronaphthalen-1-one	1.4337e+08	2.18892e+08	1.1861e+08	1.47565e+08	3.58619e+08	3.65392e+08	2.68311e+08	4.48017e+08	2.53602e+08	2.11602e+08	2.1665e+08	2.51523e+08	2.74865e+08	2.79566e+08	2.57197e+08	3.10074e+08	2.30404e+08	2.38424e+08	2.32964e+08	2.32053e+08	3.99244e+08	3.11428e+08	2.75272e+08	4.28051e+08	1.83947e+08	1.91713e+08	2.59475e+08	1.64263e+08	3.18258e+08	2.6892e+08	2.34757e+08	3.58961e+08	2.52324e+08	2.14879e+08	1.98318e+08	2.99761e+08	3.77877e+08	2.35719e+08	3.48344e+08	3.98003e+08	1.99477e+08	2.28798e+08	2.33922e+08	1.90152e+08	3.39057e+08	2.67765e+08	3.12681e+08	3.53246e+08
C357	UNKNOWN	1.99999e+07	2.76187e+07	8.47363e+06	1.39874e+07	7.34747e+07	5.02357e+07	4.10195e+07	9.05529e+07	5.68294e+07	4.14291e+07	4.15095e+07	5.00592e+07	7.22428e+07	5.30701e+07	3.57654e+07	6.64847e+07	3.06914e+07	3.41188e+07	4.10434e+07	3.05868e+07	5.6134e+07	3.45445e+07	6.53808e+07	6.40679e+07	1.53258e+07	1.5895e+07	1.42157e+07	1.17714e+07	3.30962e+07	3.31252e+07	1.45269e+07	3.47414e+07	3.27317e+07	2.92009e+07	2.68545e+07	3.18236e+07	6.77427e+07	2.46112e+07	2.81502e+07	5.41459e+07	3.78156e+07	3.85269e+07	3.70406e+07	3.56346e+07	4.69164e+07	2.38928e+07	3.6701e+07	5.3412e+07
C358	Bis[6-(3,4,7-trihydroxy-3, 7-dimethyloctenyl) ether	8.53942e+07	1.06793e+08	7.80337e+07	8.89494e+07	2.79446e+07	2.72816e+07	1.82582e+07	5.31791e+07	1.01619e+08	4.23678e+07	6.4272e+07	9.26634e+07	3.46026e+07	2.35639e+07	2.28187e+07	3.99639e+07	6.04338e+07	4.17349e+07	4.84488e+07	6.28114e+07	3.13995e+07	1.59757e+07	1.62937e+07	4.88187e+07	1.78059e+07	1.50854e+07	1.24511e+07	1.90302e+07	1.72376e+07	1.72821e+07	1.06027e+07	2.2652e+07	5.39577e+07	3.43342e+07	2.7163e+07	7.81037e+07	2.61093e+07	2.2342e+07	2.19565e+07	2.75566e+07	7.31695e+07	5.33355e+07	5.543e+07	7.74713e+07	2.65674e+07	1.38251e+07	2.45496e+07	3.28869e+07
C359	UNKNOWN	9.95725e+06	7.37679e+06	3.52722e+06	6.09561e+06	6.47868e+07	3.54195e+07	2.71082e+07	7.17608e+07	4.49152e+07	3.56283e+07	3.38749e+07	4.10217e+07	6.26953e+07	3.96324e+07	2.68614e+07	5.72508e+07	2.38162e+07	1.16821e+07	2.97981e+07	1.98224e+07	4.81534e+07	2.55983e+07	5.71813e+07	5.05999e+07	8.77429e+06	9.98133e+06	8.76329e+06	6.95698e+06	1.53256e+07	2.44931e+07	9.02473e+06	2.01709e+07	2.3246e+07	1.53663e+07	1.14184e+07	1.97658e+07	5.67177e+07	1.55217e+07	2.0578e+07	4.74874e+07	2.16892e+07	1.05939e+07	2.3765e+07	2.66839e+07	3.33273e+07	1.65955e+07	2.85725e+07	3.98199e+07
C360	UNKNOWN	4.80572e+07	3.60861e+07	4.80393e+07	4.43529e+07	9.12274e+06	1.10571e+07	4.31973e+06	9.86131e+06	5.14908e+07	4.50477e+07	4.99816e+07	5.7243e+07	1.08166e+07	8.20542e+06	6.87847e+06	7.39195e+06	1.4513e+07	5.89319e+06	1.58718e+07	1.49961e+07	3.14916e+06	7.3686e+06	8.41346e+06	3.57942e+06	4.34289e+07	4.63859e+07	2.16545e+07	4.30631e+07	5.8054e+06	1.03129e+07	9.7464e+06	1.1995e+07	2.72165e+07	6.71131e+06	4.53877e+06	3.80321e+07	4.73873e+06	4.19699e+06	2.69293e+06	4.64133e+06	4.66045e+07	9.28629e+06	1.60658e+07	4.92325e+07	5.98629e+06	5.00572e+06	5.39319e+06	9.53671e+06
C361	UNKNOWN	8.7503e+08	6.04221e+08	4.04932e+08	7.8048e+08	2.51655e+08	1.84958e+08	1.5727e+08	3.34723e+08	1.87264e+08	1.73708e+08	2.34231e+08	1.80621e+08	1.04901e+08	1.02996e+08	1.40489e+08	1.05668e+08	2.95127e+08	1.99226e+08	1.49746e+08	2.92215e+08	1.40106e+08	1.47364e+08	1.10302e+08	1.70354e+08	6.09372e+08	7.61588e+08	4.73677e+08	6.64489e+08	2.89684e+08	1.20629e+08	1.72593e+08	3.25249e+08	4.52954e+08	4.05125e+08	1.95039e+08	5.5876e+08	1.27414e+08	1.77841e+08	1.23455e+08	1.35281e+08	4.71264e+08	2.4295e+08	3.16591e+08	4.70601e+08	2.16798e+08	1.21274e+08	1.4852e+08	2.33431e+08
C362	Carboquone	4.48335e+07	2.2187e+07	5.88111e+07	3.64038e+07	4.04852e+06	7.48728e+06	3.35818e+06	4.71083e+06	1.36475e+07	4.62063e+06	1.11656e+07	1.51111e+07	3.74132e+06	3.67172e+06	3.58231e+06	3.88255e+06	1.16587e+07	1.4347e+07	1.22656e+07	1.64593e+07	3.85254e+06	3.91873e+06	3.72864e+06	4.37889e+06	8.69917e+06	6.68168e+07	9.35161e+06	1.30494e+07	3.84915e+06	3.61487e+06	3.52333e+06	4.27927e+06	1.40092e+07	7.74843e+06	6.38193e+06	1.72208e+07	3.41056e+06	3.3325e+06	3.29441e+06	3.7867e+06	4.05343e+06	3.79193e+06	3.73429e+06	6.7168e+06	3.40132e+06	3.26878e+06	3.49736e+06	3.77505e+06
C363	UNKNOWN	6.26046e+06	1.20244e+07	6.12347e+06	7.43279e+06	3.42245e+07	4.07525e+07	1.83966e+07	4.07519e+07	8.00529e+06	1.09639e+07	1.40599e+07	1.18481e+07	2.20789e+07	2.432e+07	1.61727e+07	2.52719e+07	1.65384e+07	1.64914e+07	2.14418e+07	1.83182e+07	3.28914e+07	3.11476e+07	2.36328e+07	4.00246e+07	9.96713e+06	1.54576e+07	1.22149e+07	1.49014e+07	1.80707e+07	1.30434e+07	1.45566e+07	2.16881e+07	2.17223e+07	1.60399e+07	1.8023e+07	2.96109e+07	2.97578e+07	1.52033e+07	2.58553e+07	3.84937e+07	1.24604e+07	1.74447e+07	1.97267e+07	1.49801e+07	2.49355e+07	1.75518e+07	2.34434e+07	2.11313e+07
C364	8,8,10,10-Tetramethyl-2-[(2-methylphenoxy)methyl]-8,9,10,11-tetrahydropyrido[4',3':4,5]thieno[3,2-e][1,2,4]triazolo[1,5-c]pyrimidine	2.25626e+07	4.57041e+07	3.43232e+07	1.94512e+07	4.11916e+06	2.0667e+07	3.41677e+06	7.42992e+06	1.89475e+07	1.78742e+07	1.90333e+07	2.03457e+07	4.11171e+06	5.89208e+06	3.64481e+06	5.09875e+06	1.43757e+07	2.07725e+07	2.17647e+07	1.52955e+07	5.94861e+06	4.78646e+06	7.76852e+06	5.39054e+06	3.70181e+07	2.30261e+07	2.89147e+07	3.72694e+07	6.95587e+06	3.67793e+06	1.49853e+07	1.33505e+07	2.82119e+07	7.36577e+07	3.94392e+07	3.63577e+07	3.47006e+06	1.20967e+07	6.4483e+06	3.85276e+06	6.67819e+07	4.6287e+07	3.41201e+07	5.67792e+07	5.93126e+06	4.72279e+06	5.3702e+06	4.35671e+06
C365	UNKNOWN	8.44268e+08	5.80183e+08	3.87337e+08	7.63668e+08	2.38601e+08	1.69491e+08	1.4233e+08	3.10618e+08	1.79096e+08	1.65892e+08	2.19468e+08	1.72016e+08	9.64333e+07	9.34863e+07	1.30295e+08	9.48268e+07	2.88532e+08	1.91131e+08	1.40494e+08	2.84914e+08	1.16857e+08	1.31722e+08	1.02274e+08	1.48648e+08	6.02272e+08	7.53872e+08	4.62265e+08	6.55836e+08	2.78008e+08	1.14372e+08	1.63804e+08	3.12853e+08	4.43329e+08	3.73891e+08	1.82232e+08	5.49855e+08	1.15971e+08	1.6534e+08	1.16202e+08	1.26232e+08	4.61627e+08	2.29449e+08	3.07541e+08	4.59995e+08	2.0754e+08	1.10477e+08	1.36198e+08	2.21337e+08
C366	Bufexamac	1.4606e+08	2.2348e+08	1.24562e+08	1.50902e+08	3.61404e+08	3.67566e+08	2.72638e+08	4.52164e+08	2.59315e+08	2.15344e+08	2.19181e+08	2.5515e+08	2.77026e+08	2.81995e+08	2.5922e+08	3.12943e+08	2.32232e+08	2.40296e+08	2.36224e+08	2.3616e+08	4.01128e+08	3.1448e+08	2.8052e+08	4.32754e+08	1.87734e+08	1.96847e+08	2.63403e+08	1.69367e+08	3.22293e+08	2.74317e+08	2.38344e+08	3.63374e+08	2.55425e+08	2.18237e+08	2.0028e+08	3.02504e+08	3.79544e+08	2.39213e+08	3.51201e+08	4.01588e+08	2.02302e+08	2.31976e+08	2.35747e+08	1.94602e+08	3.43506e+08	2.71061e+08	3.14874e+08	3.56688e+08
C367	L-Tyrosinemethylester	1.56901e+08	1.76409e+08	1.30677e+08	1.64841e+08	4.36672e+07	5.10015e+07	3.65559e+07	5.27097e+07	5.87522e+07	5.53646e+07	7.59002e+07	7.65293e+07	4.5584e+07	4.54533e+07	4.40431e+07	3.42838e+07	5.56008e+07	6.53616e+07	8.56239e+07	2.80487e+07	5.89525e+07	3.87869e+07	5.45674e+07	7.23342e+07	6.72537e+07	6.11114e+07	6.77749e+07	6.42427e+07	3.06269e+07	4.19002e+07	3.49461e+07	4.37243e+07	7.08362e+07	5.43167e+07	5.08814e+07	7.55361e+07	4.96236e+07	2.91696e+07	2.81909e+07	6.01065e+07	7.22066e+07	5.32059e+07	6.4426e+07	6.9971e+07	7.78515e+07	3.76366e+07	4.83416e+07	6.45162e+07
C368	Cyclo-(Ile-Ser)	4.31317e+07	4.87711e+07	6.39154e+07	5.70696e+07	8.52292e+06	2.34468e+07	1.4643e+07	2.11651e+07	1.05414e+07	6.41493e+06	1.6605e+07	1.11426e+07	8.89316e+06	1.42841e+07	1.61807e+07	9.99845e+06	1.99528e+07	1.36531e+07	3.52415e+07	2.39533e+07	1.14771e+07	1.52593e+07	1.668e+07	1.76059e+07	3.31423e+07	2.80409e+07	2.70982e+07	3.051e+07	1.59517e+07	1.31708e+07	1.30268e+07	1.86106e+07	3.19076e+07	2.69032e+07	2.71883e+07	3.77058e+07	1.10906e+07	1.51846e+07	1.14104e+07	6.73671e+06	1.92254e+07	2.45062e+07	2.29488e+07	2.11787e+07	1.11277e+07	1.50906e+07	1.85529e+07	1.9511e+07
C369	Cyclo-(L-Ala-L-Tyr)	7.58069e+07	1.00518e+08	1.13756e+08	1.09546e+08	3.68358e+07	2.46081e+07	2.39969e+07	3.35414e+07	6.99153e+07	4.89352e+07	6.56037e+07	6.85749e+07	2.42069e+07	4.17359e+07	8.66199e+07	2.74536e+07	9.77765e+07	5.77765e+07	9.69844e+07	8.77913e+07	2.15456e+07	1.89156e+07	2.95572e+07	3.10868e+07	3.32323e+07	5.56534e+07	6.2478e+07	3.23093e+07	3.42107e+07	7.10063e+07	3.45129e+07	3.48135e+07	4.71921e+07	5.19868e+07	4.37035e+07	5.63662e+07	1.978e+07	4.39244e+07	3.34933e+07	2.28655e+07	3.71003e+07	4.99696e+07	3.72924e+07	3.53683e+07	2.159e+07	3.75609e+07	3.40722e+07	2.72482e+07
C370	N-acetyl-3-amino-3,6-dideoxy-d-galactose	4.32828e+07	6.02665e+07	7.70118e+07	5.70949e+07	1.00026e+08	1.00099e+08	1.02941e+08	1.3831e+08	8.8093e+07	8.44069e+07	9.18468e+07	8.16567e+07	7.2221e+07	8.18395e+07	7.21586e+07	8.94025e+07	9.42572e+07	7.9557e+07	7.63505e+07	8.34708e+07	1.16381e+08	9.54369e+07	6.96943e+07	1.27669e+08	5.92238e+07	5.29646e+07	6.77051e+07	6.69923e+07	8.11159e+07	8.69927e+07	7.00557e+07	9.93855e+07	7.06836e+07	7.70075e+07	7.6591e+07	9.13277e+07	9.77638e+07	7.03147e+07	1.03545e+08	1.08564e+08	6.10106e+07	7.36906e+07	7.82537e+07	7.92838e+07	8.55277e+07	8.24342e+07	7.92341e+07	9.42656e+07
C371	UNKNOWN	1.69562e+08	2.94325e+08	2.42865e+08	2.46472e+08	3.94385e+07	6.65073e+07	2.65688e+07	3.38972e+07	5.48339e+07	4.59698e+07	7.43594e+07	5.30329e+07	2.16122e+07	1.81104e+07	3.44791e+07	2.3544e+07	6.12112e+07	7.11956e+07	9.76718e+07	6.69491e+07	2.30706e+07	2.30736e+07	2.18413e+07	3.43079e+07	1.70415e+08	1.72289e+08	1.56584e+08	2.08011e+08	4.16277e+07	3.87365e+07	7.72166e+07	6.4495e+07	8.7568e+07	2.67185e+08	1.69996e+08	1.40559e+08	2.08688e+07	5.43028e+07	1.98464e+07	2.17766e+07	2.12968e+08	1.51929e+08	1.25589e+08	2.0434e+08	3.23094e+07	2.1149e+07	2.53965e+07	4.16288e+07
C372	Elaiomycin H	8.54967e+07	7.00317e+07	7.828e+07	9.79924e+07	1.56411e+07	3.19074e+07	1.73527e+07	2.30786e+07	2.73201e+07	2.75094e+07	3.86765e+07	2.94999e+07	9.01954e+06	1.96479e+07	1.84268e+07	9.1476e+06	3.83406e+07	3.51171e+07	6.69964e+07	4.27922e+07	2.02306e+07	2.63945e+07	2.62525e+07	2.37601e+07	5.40765e+07	4.40883e+07	5.39361e+07	5.08011e+07	1.82075e+07	1.89638e+07	2.55393e+07	2.19993e+07	3.41314e+07	6.75953e+07	4.4039e+07	3.95225e+07	9.26197e+06	3.11292e+07	2.13534e+07	9.78237e+06	4.51275e+07	4.79867e+07	3.87479e+07	4.79248e+07	1.77055e+07	2.35271e+07	2.66567e+07	1.5489e+07
C373	DL-TMAP	3.01369e+08	3.95017e+08	2.1568e+08	3.2653e+08	9.34936e+08	8.64462e+08	6.5523e+08	1.00608e+09	5.03887e+08	4.05868e+08	3.86355e+08	4.28592e+08	5.92279e+08	6.07137e+08	5.75197e+08	6.60763e+08	5.17908e+08	4.09118e+08	4.95534e+08	4.7033e+08	9.70385e+08	7.40272e+08	7.40606e+08	9.68023e+08	4.50094e+08	4.33882e+08	5.60666e+08	4.62354e+08	9.40382e+08	6.04795e+08	5.96947e+08	9.05761e+08	5.28995e+08	4.43167e+08	4.49017e+08	5.64854e+08	8.60962e+08	4.84986e+08	7.07035e+08	9.16293e+08	4.7511e+08	5.22372e+08	4.49037e+08	4.18359e+08	7.99019e+08	6.89445e+08	6.99922e+08	8.09665e+08
C374	alpha-D-Glcp-(1->2)-alpha-D-GlcpO[CH2]5NH2	5.80988e+06	1.01642e+07	6.49146e+06	6.91413e+06	7.2128e+07	6.87423e+07	6.8498e+07	9.33315e+07	6.75088e+06	9.85119e+06	9.70348e+06	9.54952e+06	5.06543e+07	5.0701e+07	5.61339e+07	6.13496e+07	3.73999e+07	2.91701e+07	2.39041e+07	3.47745e+07	7.47958e+07	7.1239e+07	5.52487e+07	9.69816e+07	1.27776e+07	1.58838e+07	1.8761e+07	1.33754e+07	3.14987e+07	3.55013e+07	3.90841e+07	4.77729e+07	3.3702e+07	5.26953e+07	3.57965e+07	3.39956e+07	7.14957e+07	5.29585e+07	8.16112e+07	6.83247e+07	1.83275e+07	3.923e+07	3.14026e+07	1.50661e+07	5.79136e+07	6.4918e+07	7.47247e+07	5.50011e+07
C375	UNKNOWN	3.99204e+07	1.49787e+07	1.28993e+07	4.1187e+07	1.3589e+08	6.45443e+07	3.76118e+07	1.83251e+08	7.81745e+07	4.39069e+07	4.34103e+07	8.00223e+07	7.3813e+07	4.24405e+07	4.05953e+07	7.56069e+07	4.0483e+07	2.82779e+07	1.65716e+07	3.52915e+07	6.94094e+07	4.71265e+07	4.9732e+07	7.52292e+07	6.18276e+07	6.51799e+07	2.90044e+07	6.89584e+07	7.78824e+07	4.13365e+07	2.94619e+07	8.40726e+07	2.95011e+07	3.8224e+07	2.70213e+07	6.53295e+07	7.12283e+07	3.09865e+07	4.43958e+07	7.68206e+07	9.3581e+07	2.47454e+07	4.13308e+07	9.27241e+07	9.85026e+07	3.51444e+07	5.15861e+07	9.32924e+07
C376	Ala-Tyr(Alanyltyrosine)	5.39518e+07	6.69103e+07	7.32669e+07	7.84985e+07	9.42364e+06	1.16218e+07	6.34731e+06	1.4882e+07	3.29372e+07	2.107e+07	1.82269e+07	3.06952e+07	7.07149e+06	6.93994e+06	1.03807e+07	7.74183e+06	3.67506e+07	2.9026e+07	3.88256e+07	3.0808e+07	1.21182e+07	9.03872e+06	1.08145e+07	8.29672e+06	1.3978e+07	3.34336e+07	1.85899e+07	1.01386e+07	8.61828e+06	8.62996e+06	6.65947e+06	1.21029e+07	2.34432e+07	1.95062e+07	2.80379e+07	2.42559e+07	1.3061e+07	7.77852e+06	9.04174e+06	9.7221e+06	1.92687e+07	1.99397e+07	1.65726e+07	1.69536e+07	6.98895e+06	8.49768e+06	6.61038e+06	7.13524e+06
C377	N-Acetyl-L-2-amino-6-oxopimelate	5.47988e+07	1.81945e+07	2.98895e+07	4.51634e+07	1.08104e+07	1.16982e+07	8.29744e+06	1.90967e+07	1.65768e+07	2.21323e+07	3.39181e+07	1.66383e+07	1.40327e+07	9.9533e+06	9.28279e+06	1.07596e+07	1.44233e+07	2.57108e+07	1.27953e+07	1.56986e+07	9.48329e+06	1.09687e+07	1.47996e+07	1.07789e+07	2.23396e+07	2.29144e+07	2.45817e+07	3.12982e+07	9.53239e+06	1.53791e+07	1.20333e+07	1.55102e+07	1.31094e+07	2.47099e+07	1.99267e+07	2.22326e+07	9.57406e+06	9.80527e+06	1.10366e+07	1.01971e+07	1.38375e+07	1.84927e+07	1.16023e+07	2.24125e+07	1.29807e+07	8.93752e+06	8.609e+06	1.03978e+07
C378	2-({[2-(1-Piperazinyl)ethyl]amino}methylene)-5-(2-thienyl)-1,3-cyclohexanedione	4.49129e+07	4.77577e+07	3.49617e+07	4.10159e+07	9.13883e+06	2.15403e+07	1.19752e+07	1.08831e+07	9.20322e+06	9.36766e+06	1.39782e+07	1.45353e+07	1.06455e+07	8.55001e+06	8.82819e+06	1.04372e+07	1.0111e+07	7.62873e+06	2.5676e+07	7.8595e+06	8.56006e+06	1.2312e+07	1.33679e+07	1.0542e+07	1.54319e+07	8.69292e+06	1.07898e+07	1.19999e+07	1.14046e+07	1.18839e+07	7.02017e+06	1.02892e+07	1.10892e+07	2.93514e+07	1.48997e+07	1.2789e+07	1.15788e+07	1.17231e+07	1.22601e+07	1.22824e+07	7.95371e+06	1.59224e+07	7.44051e+06	7.89037e+06	9.22249e+06	1.45101e+07	1.60916e+07	1.16816e+07
C379	Tetradecamethylcycloheptasiloxane	8.32318e+08	7.39541e+08	8.17653e+08	7.41483e+08	7.45994e+06	1.02982e+08	6.18789e+06	8.68033e+06	3.92572e+08	1.11491e+08	2.38209e+08	3.39645e+08	6.89388e+06	6.76563e+06	6.57887e+06	7.15412e+06	3.47854e+08	4.43842e+08	4.02735e+08	3.18064e+08	7.09882e+06	7.22077e+06	7.70267e+06	8.06869e+06	1.57281e+08	5.44553e+08	1.73095e+08	1.56962e+08	8.51269e+06	6.66087e+06	2.17916e+07	1.5059e+07	3.98221e+08	2.12566e+08	3.79518e+08	4.103e+08	6.28441e+06	6.14058e+06	6.07039e+06	6.97749e+06	2.64076e+08	2.95938e+08	1.64628e+08	2.49833e+08	6.22879e+06	6.02316e+06	6.44436e+06	6.95603e+06
C380	Virescenoside Z13	3.24612e+07	4.39834e+07	1.50047e+07	3.37059e+07	4.30879e+06	4.22986e+06	3.57406e+06	8.63168e+06	4.09747e+07	1.77687e+07	2.47346e+07	4.44675e+07	3.98184e+06	7.52143e+06	3.8126e+06	4.13214e+06	3.98955e+07	3.28341e+07	6.06894e+07	4.00678e+07	4.1002e+06	4.17064e+06	5.99128e+06	6.23419e+06	4.27308e+06	4.64333e+06	5.60489e+06	4.41519e+06	5.31706e+06	3.84725e+06	3.74983e+06	4.55436e+06	1.19636e+07	2.44304e+07	3.35285e+07	1.54488e+07	3.62981e+06	3.54674e+06	4.93057e+06	4.03013e+06	1.50294e+07	4.03686e+07	1.32254e+07	1.28963e+07	4.75172e+06	3.47892e+06	4.31961e+06	5.81457e+06
C381	5-Hydroxy-DL-tryptophan	3.6868e+07	2.51457e+07	3.51725e+08	3.72099e+07	1.70317e+07	1.96762e+07	1.0254e+07	2.00867e+07	3.92011e+07	2.67388e+07	2.57271e+07	2.37883e+07	1.1309e+07	1.4752e+07	1.3246e+07	1.11881e+07	2.99924e+07	1.62322e+07	2.12424e+07	2.25021e+07	1.64643e+07	1.19582e+07	1.3745e+07	1.73555e+07	3.48656e+07	2.54686e+07	1.71103e+07	1.88497e+07	1.48729e+07	1.13805e+07	1.54954e+07	1.90478e+07	3.3814e+07	1.59249e+07	1.83098e+07	3.08894e+07	1.86904e+07	1.34848e+07	1.50103e+07	1.74832e+07	2.99269e+07	1.23865e+07	2.47676e+07	2.45104e+07	1.24293e+07	2.14152e+07	1.11701e+07	1.21476e+07
C382	Surugapyrrole A	6.25671e+07	8.20571e+07	8.13578e+07	7.33195e+07	5.01322e+06	4.95764e+06	4.20662e+06	6.44205e+06	5.84076e+06	6.21393e+06	5.81391e+06	6.15328e+06	4.69616e+06	4.60432e+06	4.54328e+06	4.94583e+06	9.81753e+06	9.38983e+06	1.85245e+07	9.58857e+06	4.80439e+06	5.34977e+06	4.70311e+06	5.51647e+06	5.01978e+06	1.82359e+07	4.90174e+06	5.22834e+06	4.80838e+06	5.57505e+06	4.3308e+06	5.30606e+06	6.76095e+06	1.15095e+07	1.17123e+07	9.35461e+06	4.34089e+06	4.2409e+06	4.12251e+06	4.70522e+06	5.39213e+06	9.12585e+06	4.2106e+06	6.91218e+06	4.17438e+06	4.12039e+06	4.43141e+06	5.38769e+06
C383	1-Carbapen-2-em-3-carboxylicacid	2.15801e+08	2.93304e+08	3.21621e+08	2.78945e+08	3.09588e+07	2.75781e+07	2.924e+07	3.92213e+07	3.41583e+07	3.50559e+07	2.87204e+07	2.96879e+07	2.45115e+07	4.1919e+07	3.49019e+07	3.44201e+07	3.98394e+07	3.27376e+07	7.35202e+07	5.42404e+07	4.01829e+07	3.64768e+07	4.78601e+07	4.02138e+07	2.35409e+07	9.07948e+07	2.2442e+07	1.55984e+07	3.70051e+07	3.39473e+07	3.51768e+07	4.00238e+07	2.71239e+07	4.7091e+07	4.87923e+07	3.75343e+07	2.63967e+07	2.30011e+07	4.06668e+07	2.99598e+07	2.24223e+07	3.24374e+07	3.41576e+07	2.80674e+07	2.84144e+07	3.66249e+07	3.35726e+07	3.20584e+07
C384	Leu-arg	7.02723e+07	7.71288e+07	5.09106e+07	8.86282e+07	1.1535e+07	3.37929e+07	1.42565e+07	1.16497e+07	1.1135e+07	1.64838e+07	3.4241e+07	1.4857e+07	6.86308e+06	1.56041e+07	1.54691e+07	5.7169e+06	2.97212e+07	2.39592e+07	5.06954e+07	3.30743e+07	1.28239e+07	2.2528e+07	2.47941e+07	2.37818e+07	2.88803e+07	2.85087e+07	3.54894e+07	2.99047e+07	1.58247e+07	1.41222e+07	2.21985e+07	1.72019e+07	2.60056e+07	5.30797e+07	3.29005e+07	3.75066e+07	8.98242e+06	2.10838e+07	1.78446e+07	1.46871e+07	3.80019e+07	3.63669e+07	3.75088e+07	3.74374e+07	1.49264e+07	1.88668e+07	2.06323e+07	1.22096e+07
C385	UNKNOWN	7.8667e+06	1.32672e+07	1.35876e+07	5.70636e+06	4.24328e+08	1.83145e+08	2.7505e+08	5.05008e+08	1.56805e+08	4.70136e+08	4.07523e+08	1.61108e+08	3.05204e+08	7.72331e+08	6.50396e+08	2.97697e+08	1.97928e+08	1.02375e+08	3.66835e+08	2.07692e+08	2.88245e+08	2.29486e+08	3.44003e+08	3.69163e+08	1.77549e+08	5.98014e+07	2.23572e+08	1.72406e+08	4.97928e+08	4.62331e+08	2.92904e+08	5.81233e+08	3.07956e+08	2.55413e+08	1.94058e+08	3.34431e+08	4.41407e+08	5.65655e+08	5.91044e+08	4.75784e+08	7.86691e+07	4.92096e+08	3.26017e+08	8.59388e+07	4.17248e+08	7.50599e+08	6.13647e+08	4.18234e+08
C386	Carbofuran-3-Keto	7.60917e+07	8.03455e+07	1.56396e+08	1.22234e+08	6.20567e+06	1.20178e+07	6.17145e+06	1.30868e+07	2.03988e+07	9.46438e+06	1.14932e+07	3.7398e+07	5.5943e+06	8.59156e+06	5.65747e+06	7.18399e+06	1.36168e+07	1.0019e+07	1.04965e+07	1.00891e+07	6.05183e+06	6.59376e+06	8.82087e+06	1.21557e+07	1.48551e+07	7.80049e+07	7.98589e+06	1.30238e+07	1.10851e+07	9.98391e+06	1.13459e+07	2.107e+07	9.74607e+06	1.37127e+07	1.50202e+07	1.7419e+07	6.1477e+06	1.36852e+07	6.01058e+06	7.0789e+06	6.16278e+06	2.06885e+07	1.15272e+07	6.45615e+06	5.42949e+06	9.29565e+06	5.59447e+06	5.76715e+06
C387	UNKNOWN	5.4783e+06	3.01499e+06	3.2789e+06	9.74959e+06	3.31817e+07	1.02553e+07	2.95582e+07	3.56949e+07	1.9339e+07	1.96076e+07	1.6687e+07	1.06499e+07	2.11358e+07	2.87434e+07	3.92034e+07	3.15468e+07	2.90027e+07	1.75761e+07	1.40779e+07	2.90112e+07	3.6582e+07	2.96431e+07	2.12825e+07	4.44719e+07	9.70173e+06	1.41546e+07	7.647e+06	6.9376e+06	2.58892e+07	2.71513e+07	2.10009e+07	3.25982e+07	2.01548e+07	2.38553e+07	2.09649e+07	3.057e+07	2.26177e+07	1.57008e+07	3.14121e+07	3.14878e+07	1.29173e+07	1.92809e+07	1.64541e+07	1.78649e+07	2.4689e+07	2.24545e+07	3.27106e+07	2.60079e+07
C388	UNKNOWN	4.08968e+07	1.85589e+07	1.56527e+07	4.57102e+07	3.92118e+06	3.93063e+06	3.13779e+06	4.77946e+06	4.53896e+06	4.43739e+06	4.58449e+06	7.61118e+06	3.89501e+06	3.73769e+06	3.57479e+06	3.77565e+06	3.74294e+06	4.80023e+06	1.26021e+07	3.68667e+06	3.82397e+06	3.76641e+06	3.61596e+06	4.55877e+06	5.77769e+06	5.84684e+06	4.45372e+06	6.26376e+06	4.00727e+06	3.53694e+06	3.38582e+06	4.22264e+06	1.23972e+07	5.8079e+06	4.56961e+06	1.75377e+07	3.46625e+06	3.38429e+06	3.35781e+06	3.81224e+06	3.89408e+06	3.62069e+06	4.06474e+06	4.07945e+06	3.33979e+06	3.15911e+06	3.4732e+06	3.64409e+06
C389	Gabaculine	2.79688e+08	4.01476e+08	2.84438e+08	3.04211e+08	1.55637e+07	2.45457e+07	2.83552e+07	1.6118e+07	1.69789e+08	5.90465e+07	3.86481e+07	9.02328e+07	7.02066e+06	1.31523e+07	6.60461e+06	2.62499e+07	9.54176e+07	7.61408e+07	1.34106e+08	1.52738e+08	2.28679e+07	7.47293e+06	7.06997e+06	3.39318e+07	3.87532e+07	1.4084e+08	3.55946e+07	4.57652e+07	1.08396e+07	2.57002e+07	1.29765e+07	9.37734e+06	1.55734e+08	4.50188e+07	4.35853e+07	7.88274e+07	1.3473e+07	2.56802e+07	1.52401e+07	1.26086e+07	6.60808e+07	4.7833e+07	2.82019e+07	7.13468e+07	1.2814e+07	1.27251e+07	2.96371e+07	2.01203e+07
C390	N,N'-Di(2-naphthyl)-1,4-benzenediamine	1.95898e+07	2.17173e+07	6.91236e+06	1.63848e+07	4.40593e+06	4.92341e+06	4.15844e+06	5.56358e+06	5.6402e+06	5.06718e+06	5.72622e+06	5.88662e+06	4.28719e+06	4.45242e+06	4.45329e+06	5.62023e+06	5.42051e+06	4.19504e+06	7.0512e+06	8.05725e+06	8.94348e+06	4.70459e+06	4.73227e+06	6.05614e+06	4.57558e+06	4.72079e+06	4.53471e+06	5.62888e+06	4.33528e+06	3.80878e+06	3.7127e+06	4.70153e+06	4.97131e+06	1.42869e+07	8.40719e+06	5.96937e+06	4.69564e+06	8.01326e+06	8.27444e+06	4.56222e+06	8.15587e+06	4.10528e+06	6.21685e+06	5.15601e+06	3.89903e+06	5.3754e+06	4.19078e+06	4.34402e+06
C391	Valylproline	1.80065e+08	3.07608e+08	1.58549e+08	1.89279e+08	9.32682e+07	1.23224e+08	5.73249e+07	1.45127e+08	8.83759e+07	4.2823e+07	9.63363e+07	9.55715e+07	8.74917e+07	9.60622e+07	7.19147e+07	1.24131e+08	8.37469e+07	8.80805e+07	1.13281e+08	8.59139e+07	1.58833e+08	7.14471e+07	1.09167e+08	1.47243e+08	1.10471e+08	1.11494e+08	4.30232e+07	1.15204e+08	8.65392e+07	7.55944e+07	5.18424e+07	7.56672e+07	9.65305e+07	1.11394e+08	1.13065e+08	1.23938e+08	1.08304e+08	1.1251e+08	7.67793e+07	1.00911e+08	1.19183e+08	9.39688e+07	1.1275e+08	1.3708e+08	1.10526e+08	7.89652e+07	1.28489e+08	1.09058e+08
C392	Nalidixic Acid	1.36651e+08	1.88713e+08	1.53576e+08	1.3705e+08	6.35294e+06	6.00526e+06	5.38686e+06	7.86213e+06	4.4236e+07	2.43968e+07	2.35901e+07	4.24232e+07	6.67969e+06	5.83744e+06	6.44355e+06	6.72895e+06	4.45154e+07	3.94875e+07	8.1754e+07	3.74329e+07	6.48508e+06	6.14309e+06	8.0926e+06	6.8623e+06	1.17057e+07	4.36109e+07	7.16002e+06	1.47428e+07	5.4673e+06	5.47167e+06	5.36769e+06	1.32852e+07	1.58552e+07	1.40529e+07	3.08413e+07	2.85203e+07	6.67595e+06	5.43339e+06	6.64952e+06	7.48979e+06	1.88819e+07	1.98834e+07	9.20925e+06	2.07346e+07	5.74197e+06	5.85785e+06	5.86078e+06	6.35115e+06
C393	Boc-Gln-Oh	1.33321e+08	1.66212e+08	1.32391e+08	1.54594e+08	3.77756e+08	2.83182e+08	2.24979e+08	4.70624e+08	3.25591e+08	2.43082e+08	1.82233e+08	3.14048e+08	4.06678e+08	2.65737e+08	2.23025e+08	4.53033e+08	3.7511e+08	2.59241e+08	2.76802e+08	3.95473e+08	4.41814e+08	3.36803e+08	3.09428e+08	5.9027e+08	2.29825e+08	1.53566e+08	2.50572e+08	2.67938e+08	3.11128e+08	2.21661e+08	2.39245e+08	3.03048e+08	2.76573e+08	1.70201e+08	1.30892e+08	2.96123e+08	3.35921e+08	1.89553e+08	2.79645e+08	3.27141e+08	1.43661e+08	1.10086e+08	1.97044e+08	1.48574e+08	3.13761e+08	1.56485e+08	2.30178e+08	3.40956e+08
C394	5-(4-Chlorophenyl)-4-pyrimidinamine	9.14851e+06	6.69726e+06	6.80842e+06	8.58725e+06	4.20282e+07	3.11063e+07	4.79139e+07	5.46894e+07	2.74358e+07	2.16218e+07	2.54592e+07	2.8588e+07	5.83209e+07	4.43934e+07	3.88479e+07	4.49881e+07	2.28825e+07	3.03824e+07	2.07772e+07	1.93624e+07	4.91381e+07	3.32214e+07	2.96321e+07	4.90484e+07	2.34823e+07	1.64247e+07	3.22452e+07	1.76021e+07	4.44834e+07	2.83326e+07	3.90466e+07	4.16343e+07	3.02954e+07	3.71518e+07	2.59942e+07	2.28818e+07	4.48722e+07	4.35135e+07	4.4108e+07	3.75871e+07	2.35001e+07	2.96049e+07	3.36927e+07	2.45523e+07	2.90009e+07	3.10166e+07	3.74547e+07	3.89776e+07
C395	2,4,6-TRIS(ALLYLOXY)-S-TRIAZINE	1.15403e+08	1.30613e+08	1.20928e+08	1.17587e+08	3.95402e+06	3.73763e+06	3.53211e+06	4.89333e+06	3.40294e+07	2.12628e+07	1.81083e+07	3.64946e+07	3.83026e+06	3.63318e+06	4.32416e+06	4.23592e+06	4.17799e+07	3.24553e+07	7.39854e+07	3.19588e+07	4.03626e+06	4.07135e+06	4.08784e+06	4.52084e+06	8.82751e+06	3.60643e+07	5.73736e+06	9.90342e+06	3.68568e+06	3.40553e+06	3.21124e+06	4.23836e+06	1.28354e+07	1.20755e+07	2.63958e+07	2.03595e+07	3.925e+06	3.3817e+06	3.30135e+06	4.10321e+06	1.57579e+07	1.6299e+07	6.32587e+06	1.71752e+07	3.39755e+06	3.43555e+06	3.91497e+06	4.2204e+06
C396	L-Kynurenine	1.17172e+08	1.32097e+08	1.22005e+08	1.20068e+08	3.87886e+06	4.3876e+06	2.73237e+06	4.29604e+06	3.51344e+07	2.3366e+07	1.80267e+07	3.97206e+07	3.464e+06	3.06719e+06	4.33302e+06	3.4502e+06	4.2118e+07	3.38682e+07	7.69394e+07	3.42025e+07	3.44581e+06	3.5493e+06	4.01317e+06	4.47704e+06	9.76283e+06	3.06944e+07	6.94487e+06	1.45988e+07	3.25825e+06	3.05769e+06	2.93027e+06	3.61035e+06	1.48761e+07	1.32838e+07	2.90046e+07	2.20997e+07	2.9425e+06	3.506e+06	3.25418e+06	3.31186e+06	1.65255e+07	1.78222e+07	7.22706e+06	1.801e+07	3.04186e+06	3.24066e+06	3.2651e+06	3.64057e+06
C397	4-Methoxybenzenesulfonamide	7.43316e+06	4.76339e+06	4.43183e+06	6.82807e+06	3.84303e+07	2.84424e+07	3.84749e+07	4.03037e+07	2.84901e+07	2.0502e+07	2.31923e+07	2.34422e+07	4.53651e+07	3.16244e+07	2.83112e+07	3.35494e+07	2.08196e+07	2.7687e+07	1.86124e+07	1.63843e+07	3.99391e+07	3.04109e+07	2.83467e+07	4.09436e+07	1.91625e+07	1.40497e+07	3.27627e+07	1.52293e+07	3.49381e+07	2.64139e+07	2.8553e+07	3.4331e+07	2.6241e+07	3.46938e+07	2.54833e+07	1.94151e+07	3.5948e+07	3.8345e+07	3.32106e+07	2.6786e+07	2.22538e+07	2.41123e+07	3.26998e+07	2.47703e+07	2.70586e+07	2.69111e+07	3.46639e+07	3.11171e+07
C398	Maniwamycin C	2.88992e+08	2.85831e+08	2.83739e+08	3.06413e+08	4.1278e+07	1.11077e+08	5.698e+07	6.91978e+07	4.74434e+07	4.96448e+07	6.47608e+07	4.90159e+07	2.7309e+07	6.02328e+07	5.58647e+07	3.35407e+07	5.63421e+07	6.17606e+07	1.54538e+08	5.58719e+07	5.05905e+07	8.37727e+07	8.14056e+07	6.62941e+07	1.14313e+08	1.13433e+08	1.09495e+08	1.24593e+08	5.8909e+07	5.4105e+07	7.06122e+07	7.80172e+07	6.43818e+07	1.78079e+08	9.31933e+07	7.4602e+07	2.8252e+07	8.05573e+07	5.70037e+07	2.51716e+07	8.59827e+07	9.55198e+07	8.65425e+07	8.69998e+07	4.90705e+07	9.04698e+07	6.71691e+07	5.22882e+07
C399	Vazabitide A	4.28682e+07	4.46832e+07	3.42761e+07	3.55352e+07	5.37169e+06	1.90252e+07	4.70613e+06	7.22295e+06	4.94198e+06	7.66799e+06	1.31011e+07	4.21362e+06	3.56294e+06	9.28337e+06	6.79508e+06	4.66089e+06	4.8016e+06	8.27814e+06	1.80631e+07	5.96832e+06	6.71759e+06	7.70413e+06	7.70257e+06	9.59167e+06	2.01875e+07	1.29716e+07	1.88239e+07	1.62588e+07	5.3095e+06	4.73691e+06	9.35097e+06	1.41911e+07	5.71532e+06	2.56043e+07	1.44173e+07	7.1913e+06	4.55743e+06	1.52992e+07	7.89755e+06	3.93302e+06	1.0294e+07	1.17078e+07	5.52958e+06	8.09503e+06	5.81622e+06	1.03989e+07	1.00815e+07	1.07563e+07
C400	Leptosphaerin	4.30686e+07	3.75226e+07	3.89679e+07	3.60436e+07	8.43966e+07	8.35804e+07	8.96273e+07	1.18438e+08	6.59016e+07	6.59346e+07	4.79129e+07	4.05316e+07	9.64137e+07	9.14789e+07	7.81468e+07	9.09649e+07	7.7918e+07	5.88665e+07	7.41413e+07	7.60026e+07	1.36573e+08	9.34743e+07	3.48851e+07	1.31771e+08	2.79662e+07	2.90294e+07	2.96965e+07	2.93801e+07	7.37386e+07	4.52774e+07	5.80677e+07	8.92124e+07	4.09199e+07	1.0596e+08	1.13009e+08	1.07863e+08	8.85839e+07	7.51304e+07	1.19729e+08	9.14348e+07	1.00392e+08	1.1294e+08	8.45769e+07	1.0357e+08	9.47097e+07	9.09315e+07	1.23668e+08	7.2275e+07
C401	UNKNOWN	3.79388e+08	5.35545e+08	2.30711e+08	3.81852e+08	8.03663e+08	7.2446e+08	4.62585e+08	9.17668e+08	2.4976e+08	2.73982e+08	2.4742e+08	2.66592e+08	5.56197e+08	5.22871e+08	5.52974e+08	5.77003e+08	5.64177e+08	4.1576e+08	2.9224e+08	5.91862e+08	6.15983e+08	5.00478e+08	4.76017e+08	6.46534e+08	4.86905e+08	3.95962e+08	5.56494e+08	5.12173e+08	6.07566e+08	6.73873e+08	7.48952e+08	6.46151e+08	6.84395e+08	3.47496e+08	3.92294e+08	8.28909e+08	5.84358e+08	4.69011e+08	3.53875e+08	6.08547e+08	3.01449e+08	5.16489e+08	4.18175e+08	3.336e+08	4.60676e+08	7.31034e+08	5.59371e+08	4.09427e+08
C402	Bripiodionen	8.69987e+07	9.92862e+07	8.08522e+07	9.89371e+07	9.67055e+06	9.98107e+06	6.98409e+06	2.01662e+07	1.36506e+07	3.21373e+07	5.3095e+07	1.43045e+07	1.95123e+07	2.19142e+07	8.25264e+06	1.51733e+07	1.26717e+07	3.46413e+07	5.51641e+07	1.42703e+07	8.50237e+06	9.35908e+06	2.03491e+07	1.92261e+07	1.46796e+07	2.11016e+07	3.1587e+07	1.19575e+07	1.1782e+07	1.23053e+07	1.34173e+07	2.63402e+07	1.73918e+07	2.83265e+07	3.21068e+07	8.31501e+07	8.58622e+06	1.99422e+07	4.74931e+06	1.42033e+07	6.92884e+07	3.78385e+07	3.08817e+07	3.92224e+07	2.38462e+07	1.52143e+07	1.87177e+07	2.43048e+07
C403	UNKNOWN	7.78802e+07	1.12611e+08	4.39649e+07	8.20948e+07	1.75919e+08	1.57357e+08	1.00118e+08	2.05529e+08	6.08949e+07	5.65939e+07	5.39019e+07	5.53219e+07	1.22466e+08	1.07106e+08	1.19004e+08	1.30702e+08	1.27871e+08	8.64637e+07	6.74941e+07	1.17013e+08	1.31885e+08	1.02697e+08	1.04794e+08	1.45284e+08	1.01361e+08	8.08128e+07	1.24243e+08	1.14883e+08	1.34147e+08	1.41265e+08	1.76813e+08	1.45522e+08	1.42678e+08	7.29766e+07	8.64338e+07	1.77827e+08	1.20132e+08	1.00128e+08	9.05691e+07	1.3486e+08	6.53854e+07	1.02859e+08	9.09714e+07	6.90917e+07	1.00087e+08	1.47675e+08	1.3738e+08	1.07806e+08
C404	gamma-Glutamylmethionine	6.48246e+07	6.79536e+07	7.60398e+07	7.20233e+07	6.21363e+08	7.85452e+08	5.68398e+08	8.86028e+08	3.53797e+08	4.96692e+08	5.45122e+08	3.51476e+08	7.07708e+08	6.19117e+08	8.15161e+08	7.02175e+08	3.37067e+08	3.845e+08	2.63559e+08	3.22817e+08	7.49525e+08	9.09851e+08	6.23728e+08	9.68104e+08	8.75382e+08	4.78232e+08	7.30802e+08	8.63404e+08	1.05426e+09	4.76814e+08	7.36699e+08	1.24054e+09	2.64972e+08	1.60843e+08	2.67565e+08	3.55422e+08	5.95712e+08	3.85157e+08	7.10193e+08	5.99833e+08	1.66193e+08	1.34357e+08	3.04779e+08	1.66496e+08	5.57003e+08	2.72328e+08	6.35208e+08	5.82818e+08
C405	UNKNOWN	9.41313e+06	3.78963e+06	3.40429e+06	1.16028e+07	6.59045e+07	6.1971e+07	5.37909e+07	7.30917e+07	3.30647e+07	4.44443e+07	5.24745e+07	3.72728e+07	7.50109e+07	6.14114e+07	8.3762e+07	7.54335e+07	2.55926e+07	3.45701e+07	2.5273e+07	2.51562e+07	7.19905e+07	8.70127e+07	7.09959e+07	1.12709e+08	8.526e+07	5.00775e+07	7.36407e+07	9.42034e+07	9.8703e+07	5.11691e+07	7.0364e+07	1.13991e+08	2.50024e+07	1.76308e+07	2.2946e+07	3.21541e+07	5.86402e+07	3.7857e+07	6.74707e+07	6.0219e+07	1.37553e+07	1.36941e+07	2.92137e+07	1.56711e+07	5.91184e+07	2.35853e+07	5.62424e+07	4.43104e+07
C406	Lotaustralin	8.26353e+07	6.906e+07	4.99174e+07	6.90567e+07	2.56137e+07	3.69109e+07	1.9819e+07	2.76452e+07	4.76256e+07	5.15608e+07	7.67895e+07	5.57326e+07	2.27664e+07	4.13608e+07	4.82778e+07	3.08473e+07	5.01046e+07	5.42792e+07	5.7174e+07	4.57312e+07	2.4956e+07	2.16663e+07	3.82289e+07	3.98191e+07	4.83693e+07	5.51991e+07	5.25163e+07	4.86649e+07	3.23443e+07	2.55121e+07	3.21298e+07	5.2348e+07	4.07281e+07	3.40253e+07	5.12539e+07	1.09235e+08	1.65116e+07	3.25463e+07	2.025e+07	1.01501e+07	4.32098e+07	5.49576e+07	4.98304e+07	5.9379e+07	4.28157e+07	3.13251e+07	3.38295e+07	4.2668e+07
C407	UNKNOWN	4.93359e+06	4.86694e+06	4.98934e+06	6.87778e+06	3.28056e+07	2.25908e+07	1.25917e+07	5.84172e+07	3.7389e+06	2.14667e+06	4.72298e+06	6.38861e+06	1.90704e+07	1.015e+07	1.25869e+07	1.8393e+07	2.09079e+07	5.33757e+06	7.94952e+06	2.47106e+07	2.33594e+07	1.0523e+07	1.45559e+07	4.53692e+07	1.16385e+07	5.9922e+06	1.11421e+07	1.11667e+07	2.18791e+07	1.97345e+07	1.30191e+07	3.03655e+07	1.95821e+07	2.63571e+06	2.21579e+06	3.02918e+07	2.73302e+07	9.86664e+06	2.16454e+07	2.97786e+07	2.11536e+06	6.83997e+06	7.06415e+06	5.26779e+06	2.19763e+07	1.40875e+07	1.43529e+07	2.12429e+07
C408	6-Methylflavone	9.7207e+07	5.9138e+07	4.96612e+07	8.65843e+07	4.14567e+06	3.53607e+06	4.89411e+06	5.81797e+06	7.89618e+07	2.29258e+07	4.3567e+07	7.67119e+07	5.74767e+06	6.25554e+06	6.3062e+06	7.05907e+06	4.359e+07	4.58921e+07	7.32612e+07	5.56475e+07	7.13863e+06	4.96191e+06	3.2872e+06	3.92923e+06	1.44302e+07	4.4455e+07	1.4751e+07	2.06584e+07	3.031e+06	3.55399e+06	4.107e+06	4.81138e+06	4.35967e+07	4.93887e+06	1.56431e+07	7.43903e+07	3.51269e+06	4.11623e+06	6.64648e+06	4.06756e+06	1.26138e+07	2.00434e+07	1.06127e+07	1.45389e+07	7.65064e+06	3.53994e+06	4.17767e+06	6.10594e+06
C409	UNKNOWN	4.37107e+07	4.11876e+07	4.41296e+07	4.34426e+07	3.02398e+06	3.61791e+06	2.27829e+06	4.32067e+06	2.29004e+07	8.02149e+06	1.58529e+07	2.09894e+07	1.95683e+06	2.01888e+06	2.20441e+06	2.15593e+06	2.49059e+07	3.17809e+07	4.9254e+07	2.55806e+07	2.17306e+06	2.23876e+06	2.12254e+06	2.77813e+06	3.75761e+06	3.16015e+07	4.06154e+06	5.06971e+06	2.29064e+06	2.68588e+06	2.20779e+06	2.93589e+06	1.26382e+07	7.75867e+06	2.43337e+07	7.15887e+06	2.32698e+06	2.36022e+06	2.19685e+06	2.41023e+06	8.62124e+06	1.50333e+07	4.32806e+06	9.84343e+06	1.891e+06	2.67526e+06	2.36993e+06	1.95008e+06
C410	2-({[6-Anilino-4,5-dihydroxy-2-(hydroxymethyl)tetrahydro-2H-pyran-3-yl]methoxy}methyl)-6-(hydroxymethyl)tetrahydro-2H-pyran-3,4,5-triol	1.00908e+07	1.18198e+07	4.34669e+06	1.52281e+07	8.71566e+07	4.55826e+07	2.3237e+07	8.56583e+07	2.33979e+07	2.19768e+07	1.77664e+07	2.23982e+07	5.04279e+07	3.98013e+07	2.95417e+07	4.74163e+07	3.07724e+07	1.99729e+07	3.32187e+07	3.08018e+07	6.06976e+07	2.54799e+07	2.79674e+07	7.0804e+07	2.66811e+07	8.71611e+06	1.12695e+07	2.38868e+07	6.27151e+07	3.94735e+07	2.47113e+07	5.40203e+07	5.81872e+07	2.02709e+07	1.46919e+07	7.94319e+07	6.02966e+07	3.52652e+07	3.10712e+07	5.29551e+07	1.21078e+07	3.27181e+07	2.17099e+07	1.33456e+07	4.72502e+07	4.16825e+07	4.32808e+07	3.71907e+07
C411	UNKNOWN	3.1191e+06	3.20361e+06	2.1966e+06	3.25202e+06	1.12846e+07	6.61687e+06	1.46979e+07	2.12075e+07	4.10009e+06	8.68616e+06	3.80291e+06	4.14398e+06	1.40337e+07	1.27261e+07	1.13509e+07	1.49232e+07	1.45542e+07	1.1084e+07	8.8054e+06	1.74228e+07	1.52246e+07	1.4897e+07	1.2138e+07	2.09368e+07	2.216e+07	8.39354e+06	9.88193e+06	2.3304e+07	3.21218e+07	4.02837e+07	1.6585e+07	3.83859e+07	4.12451e+07	1.66206e+07	1.41734e+07	5.46388e+07	4.02476e+07	2.94238e+07	2.49753e+07	4.20441e+07	7.63637e+06	1.45736e+07	1.61471e+07	7.26013e+06	2.37575e+07	2.6347e+07	2.00195e+07	2.35952e+07
C412	p-aminophenyl alpha-D-mannoside	1.10481e+09	1.29522e+09	1.2891e+09	1.18443e+09	1.23639e+07	1.09262e+07	1.03195e+07	1.76656e+07	5.05033e+07	2.7615e+07	5.56877e+07	8.05298e+07	9.32531e+06	9.42961e+06	1.10132e+07	9.51247e+06	5.54192e+07	5.75103e+07	2.13092e+08	9.23731e+07	8.88481e+06	9.73304e+06	8.95033e+06	1.1487e+07	1.36302e+07	1.01342e+09	1.15297e+07	1.53131e+07	1.05794e+07	1.55167e+07	1.3359e+07	1.20037e+07	2.07177e+07	2.04342e+07	9.40394e+07	2.5777e+07	9.76653e+06	1.31869e+07	1.17929e+07	1.10827e+07	2.78183e+07	3.56408e+07	1.01165e+07	4.54305e+07	8.86205e+06	1.09381e+07	9.70982e+06	1.00066e+07
C413	Fradcarbazole B	3.42484e+06	3.51765e+06	2.41192e+06	3.5708e+06	1.12846e+07	6.61687e+06	1.46979e+07	2.12075e+07	4.10009e+06	8.68616e+06	3.80291e+06	4.14398e+06	1.40337e+07	1.27261e+07	1.13509e+07	1.49232e+07	1.45542e+07	1.1084e+07	8.8054e+06	1.74228e+07	1.52246e+07	1.4897e+07	1.2138e+07	2.09368e+07	2.216e+07	8.39354e+06	9.88193e+06	2.3304e+07	3.21218e+07	4.02837e+07	1.6585e+07	3.83859e+07	4.12451e+07	1.62923e+07	1.41734e+07	5.46388e+07	4.02476e+07	2.94238e+07	2.49753e+07	4.20441e+07	7.63637e+06	1.45736e+07	1.61471e+07	7.26013e+06	2.37575e+07	2.6347e+07	2.00195e+07	2.35952e+07
C414	Diethyl [(3-ethoxy-3-oxopropanoyl)amino]malonate	1.28564e+09	1.53459e+09	1.51238e+09	1.41345e+09	1.09234e+07	9.6532e+06	8.22979e+06	1.56074e+07	5.07917e+07	2.92472e+07	5.77558e+07	8.39457e+07	7.06858e+06	7.29274e+06	7.96293e+06	7.78781e+06	5.7693e+07	6.06244e+07	2.46482e+08	1.0348e+08	7.84968e+06	8.087e+06	7.66719e+06	1.00354e+07	9.92908e+06	1.18946e+09	7.94686e+06	1.51745e+07	8.27442e+06	9.70212e+06	7.97513e+06	1.06052e+07	1.54437e+07	2.4219e+07	9.69435e+07	2.51917e+07	8.40566e+06	8.52576e+06	7.9356e+06	8.7064e+06	2.61481e+07	2.83006e+07	1.16604e+07	4.39363e+07	6.83079e+06	9.66377e+06	8.56082e+06	7.34422e+06
C415	L-Valyl-L-alanyl-L-prolylglycine	4.1417e+07	3.5974e+07	1.75945e+07	3.85015e+07	7.70052e+06	7.38273e+06	7.62102e+06	1.58946e+07	7.33113e+06	4.80197e+06	1.10269e+07	7.13028e+06	6.90059e+06	9.84393e+06	5.78222e+06	6.06683e+06	9.04596e+06	5.99989e+06	1.82232e+07	7.39133e+06	1.43641e+07	1.37062e+07	8.08401e+06	8.08542e+06	1.05477e+07	9.89734e+06	7.49263e+06	1.23321e+07	8.26835e+06	6.83955e+06	5.6221e+06	7.47619e+06	1.32698e+07	1.58118e+07	1.28068e+07	1.14364e+07	7.08802e+06	9.06355e+06	5.76321e+06	8.99579e+06	5.42366e+06	1.60368e+07	9.12217e+06	9.65438e+06	5.00023e+06	1.27148e+07	9.29885e+06	5.2783e+06
C416	1-Hydroxypyrene	4.93244e+06	3.86682e+06	3.47363e+06	5.14263e+06	2.44451e+07	3.67367e+07	3.2389e+07	4.10327e+07	5.48163e+07	3.44128e+07	3.19141e+07	4.5069e+07	2.69496e+07	2.57108e+07	2.26103e+07	3.37725e+07	2.78858e+07	2.73329e+07	1.44467e+07	2.43219e+07	3.59292e+07	3.70405e+07	2.89282e+07	3.9961e+07	6.40906e+07	9.61191e+06	6.24668e+07	5.62258e+07	3.37691e+07	3.50926e+07	4.22748e+07	4.34533e+07	4.61541e+07	3.3271e+07	1.91598e+07	4.77413e+07	3.72692e+07	3.52337e+07	4.11766e+07	3.94824e+07	3.23154e+07	2.04859e+07	4.89702e+07	2.84339e+07	2.77376e+07	2.05016e+07	5.08157e+07	2.6269e+07
C417	Cyclocarbamide A	4.41593e+08	4.1139e+08	2.18912e+08	4.37002e+08	3.30396e+06	9.12327e+06	6.061e+06	6.09864e+06	2.41948e+08	1.38403e+07	7.32958e+07	2.60692e+08	2.138e+06	4.93282e+06	3.14658e+06	3.42638e+06	2.32774e+08	4.53958e+07	1.43932e+08	2.37762e+08	3.52385e+06	6.74184e+06	8.60063e+06	8.50864e+06	4.96022e+07	3.03913e+07	1.3895e+07	4.79308e+07	7.85047e+06	8.35759e+06	5.84044e+06	6.80062e+06	2.71265e+08	1.55415e+07	4.07075e+07	3.95524e+08	2.77877e+06	3.82929e+06	3.42691e+06	2.63338e+06	2.72255e+08	8.63074e+07	5.17013e+07	3.03264e+08	3.47282e+06	5.96087e+06	5.4518e+06	2.13062e+06
C418	UNKNOWN	6.95824e+06	5.45497e+06	4.90029e+06	7.25477e+06	1.56433e+07	1.37294e+07	1.28314e+07	2.49278e+07	3.04716e+06	3.02762e+06	3.21371e+06	3.22578e+06	3.67591e+06	2.67851e+07	4.41904e+06	3.46145e+06	4.37212e+06	3.44394e+06	4.01245e+06	4.66021e+06	2.25694e+07	1.09632e+07	1.13976e+07	2.97035e+07	4.21354e+06	4.4199e+06	3.74713e+06	4.37677e+06	1.02947e+07	1.00561e+07	1.12696e+07	1.37852e+07	5.79378e+06	3.71735e+06	3.1251e+06	7.21058e+06	2.86865e+07	8.49034e+06	2.49833e+07	2.93967e+07	2.98346e+06	3.81409e+06	3.97262e+06	3.13913e+06	2.48654e+07	2.59618e+07	2.28017e+07	2.53873e+07
C419	UNKNOWN	9.84039e+07	9.53142e+07	9.24224e+07	6.21543e+07	3.5747e+06	5.06172e+06	2.69486e+06	4.85905e+06	3.1449e+07	1.03497e+07	1.49964e+07	2.22765e+07	2.31462e+06	2.3736e+06	2.60747e+06	2.55013e+06	2.88103e+07	3.48608e+07	2.76777e+07	2.42687e+07	2.57039e+06	2.6481e+06	2.51063e+06	3.15829e+06	1.55389e+07	4.21101e+07	7.90609e+06	1.34838e+07	2.64782e+06	3.17697e+06	2.61147e+06	3.4727e+06	3.1549e+07	9.09123e+06	1.7911e+07	2.55004e+07	2.75244e+06	2.79177e+06	2.59852e+06	2.83467e+06	1.66267e+07	1.94912e+07	7.79843e+06	1.42096e+07	2.23675e+06	3.16441e+06	2.80325e+06	2.30663e+06
C420	4,4-Diphenyl-2-cyclohexen-1-one	8.30994e+07	7.22578e+07	4.45295e+07	6.73361e+07	3.58356e+06	8.11431e+06	4.66672e+06	7.01539e+06	3.09273e+06	3.32588e+06	3.21936e+06	2.48409e+06	2.51265e+06	2.4763e+06	2.83056e+06	5.4755e+06	3.30594e+06	2.71698e+06	6.52948e+06	3.28922e+06	5.82153e+06	4.46001e+06	4.0856e+06	8.99002e+06	5.61432e+06	5.82091e+06	4.1469e+06	3.36664e+06	3.46361e+06	3.44879e+06	2.77777e+06	4.90266e+06	4.63361e+06	1.61571e+07	7.85298e+06	5.46047e+06	2.9296e+06	2.8471e+06	2.82085e+06	3.0772e+06	3.35584e+06	6.02293e+06	3.17713e+06	2.34346e+06	2.42812e+06	3.43516e+06	2.98804e+06	2.46378e+06
C421	Thiofanox Sulfoxide	4.89449e+06	1.01173e+07	3.80329e+06	4.81129e+06	5.96685e+07	7.24632e+07	3.30657e+07	9.46373e+07	4.91679e+07	5.16057e+07	7.70206e+07	4.89073e+07	6.62796e+07	2.52913e+07	6.24279e+07	6.67951e+07	4.62322e+07	6.61329e+07	1.91357e+07	4.56942e+07	1.3029e+08	4.86105e+07	5.58016e+07	1.89949e+08	1.34147e+08	7.23076e+07	5.05493e+07	1.30273e+08	5.69536e+07	4.04321e+07	4.11231e+07	7.15914e+07	5.67332e+07	1.9375e+07	1.36136e+07	8.13956e+07	6.88469e+07	2.50815e+07	1.53143e+07	6.88455e+07	8.27139e+07	1.50257e+07	2.80263e+07	7.37738e+07	8.75346e+07	1.49385e+07	2.38698e+07	9.63978e+07
C422	MFCD00337425	7.72272e+06	6.94897e+06	4.75805e+06	8.43601e+06	2.20783e+07	2.44461e+07	1.29268e+07	3.67432e+07	1.60503e+07	1.32135e+07	1.20366e+07	1.44975e+07	2.28732e+07	1.04571e+07	2.27508e+07	2.02514e+07	2.27028e+07	1.64176e+07	2.02767e+07	1.65793e+07	3.76366e+07	1.27444e+07	1.62314e+07	5.31716e+07	1.70412e+07	4.29519e+06	1.06115e+07	1.2511e+07	2.44501e+07	1.95039e+07	2.3099e+07	2.58993e+07	1.613e+07	1.0074e+07	6.20449e+06	2.28013e+07	2.04471e+07	9.55245e+06	1.42258e+07	1.84252e+07	7.09035e+06	2.13643e+07	1.37986e+07	4.8817e+06	2.00306e+07	8.94815e+06	1.421e+07	1.86149e+07
C423	2-Methyl-3-hydroxy-5-formylpyridine-4-carboxylate	8.38775e+07	4.82055e+07	4.80589e+07	7.34838e+07	1.22051e+07	1.23745e+07	9.69976e+06	1.81127e+07	3.43315e+07	1.52895e+07	1.47094e+07	2.17055e+07	8.40575e+06	9.3991e+06	9.9995e+06	9.05368e+06	2.16549e+07	2.54017e+07	2.10939e+07	1.72269e+07	9.43958e+06	9.92014e+06	8.98802e+06	1.19107e+07	2.55892e+07	7.33664e+07	3.57911e+07	2.82435e+07	1.28925e+07	1.18795e+07	1.52586e+07	1.19928e+07	2.13294e+07	2.51962e+07	1.78569e+07	3.63993e+07	1.06684e+07	9.96104e+06	9.47276e+06	1.14404e+07	3.10754e+07	2.90738e+07	1.06972e+07	1.92495e+07	9.81679e+06	1.20427e+07	9.95303e+06	9.51292e+06
C424	UNKNOWN	6.06058e+07	1.17602e+08	1.09542e+08	4.83873e+07	1.88243e+07	2.88092e+07	2.7875e+07	1.92746e+07	1.01615e+08	6.69545e+07	7.89941e+07	9.08479e+07	2.32377e+07	1.31193e+07	2.06154e+07	2.15041e+07	5.58913e+07	6.81363e+07	5.07882e+07	5.5231e+07	2.57224e+07	2.12839e+07	1.33203e+07	2.70168e+07	7.18006e+07	1.1218e+08	7.66136e+07	6.71457e+07	3.10643e+07	2.85362e+07	5.33177e+07	3.52287e+07	1.14243e+08	1.08738e+08	7.351e+07	1.10176e+08	2.20064e+07	3.20939e+07	2.41721e+07	2.21393e+07	1.51597e+08	7.07772e+07	5.9553e+07	1.37574e+08	1.5016e+07	1.14941e+07	1.83738e+07	1.29408e+07
C425	UNKNOWN	1.08573e+07	1.00088e+07	8.66307e+06	1.13245e+07	7.6033e+07	4.49808e+07	4.38235e+07	7.84777e+07	3.05545e+07	2.53676e+07	2.87362e+07	2.42355e+07	5.24469e+07	4.59391e+07	3.96768e+07	8.06793e+07	5.45161e+07	2.55571e+07	2.44612e+07	6.29022e+07	7.39212e+07	4.84592e+07	4.52985e+07	1.49552e+08	4.05289e+07	1.44098e+07	3.89625e+07	3.8038e+07	5.59895e+07	5.87993e+07	3.9448e+07	7.56387e+07	5.0408e+07	2.02611e+07	1.56374e+07	7.51443e+07	1.01328e+08	4.2248e+07	6.89601e+07	1.04696e+08	1.80874e+07	2.61636e+07	3.21502e+07	1.97614e+07	8.5941e+07	4.09878e+07	6.18135e+07	8.934e+07
C426	Cyclocarbamide B	1.15922e+08	1.82837e+08	1.46932e+08	1.10323e+08	2.10808e+06	2.05197e+06	1.64557e+06	3.21601e+06	4.36458e+07	1.82434e+06	1.74117e+07	3.77247e+07	1.66924e+06	1.78731e+06	1.84923e+06	1.52646e+06	1.93714e+07	1.24152e+07	9.7951e+06	1.89915e+07	1.87047e+06	1.60658e+06	1.62921e+06	2.11345e+06	3.46835e+06	3.21149e+07	1.62198e+06	4.2982e+06	1.84325e+06	2.22474e+06	1.7671e+06	1.94242e+06	3.76023e+07	1.99211e+06	1.67159e+07	4.82255e+07	1.74911e+06	1.68647e+06	1.81481e+06	2.0515e+06	1.28625e+08	2.79747e+07	6.15387e+06	1.31473e+08	1.52558e+06	2.10613e+06	1.61532e+06	1.62967e+06
C427	O-Sulfo-L-tyrosine	6.04684e+06	5.55997e+06	4.81802e+06	6.54932e+06	2.43363e+07	3.64617e+07	2.4303e+07	2.98156e+07	3.11979e+06	2.86673e+06	5.35624e+06	3.04286e+06	3.06702e+07	4.03716e+07	3.83562e+07	3.47575e+07	4.1102e+06	5.16732e+06	3.81967e+06	4.85668e+06	1.96591e+07	1.93355e+07	2.65735e+07	2.06183e+07	5.49072e+06	4.03693e+06	1.1588e+07	5.20417e+06	2.70146e+07	2.54617e+07	2.55844e+07	3.27344e+07	5.53863e+06	9.32778e+06	6.73729e+06	6.92053e+06	2.08124e+07	2.15918e+07	2.23829e+07	2.37531e+07	3.1992e+06	3.65687e+06	1.38441e+07	2.94949e+06	2.06652e+07	2.58175e+07	2.31314e+07	2.88805e+07
C428	UNKNOWN	1.03675e+07	9.19484e+06	7.96265e+06	1.15527e+07	4.13508e+07	6.42913e+07	3.64049e+07	6.09017e+07	5.35066e+06	4.99988e+06	9.73785e+06	5.03716e+06	5.59139e+07	6.59937e+07	6.26233e+07	6.57097e+07	6.9753e+06	7.80316e+06	6.12133e+06	8.16853e+06	3.54208e+07	3.81124e+07	4.23514e+07	3.81454e+07	8.75296e+06	6.47372e+06	2.04244e+07	8.8582e+06	4.61233e+07	5.34725e+07	3.97799e+07	6.02392e+07	1.09655e+07	1.71593e+07	1.12511e+07	1.12423e+07	3.54679e+07	3.90125e+07	3.48156e+07	4.10628e+07	5.63663e+06	6.86998e+06	2.26579e+07	5.16314e+06	4.16127e+07	4.40383e+07	4.04633e+07	4.70461e+07
C429	UNKNOWN	2.23059e+06	1.85306e+06	1.63814e+06	2.5943e+06	5.6061e+07	1.28801e+07	1.85461e+07	8.12465e+07	2.88443e+07	1.33683e+07	1.24479e+07	2.86993e+07	6.28204e+07	3.03123e+07	2.52772e+07	6.71113e+07	2.20809e+07	1.33869e+07	1.38297e+07	2.26375e+07	1.02473e+08	2.90082e+07	3.86746e+07	1.11682e+08	5.13677e+06	1.54486e+06	1.14486e+06	5.69671e+06	2.66302e+07	2.80836e+07	6.97468e+06	3.31971e+07	2.76631e+07	1.10866e+07	6.43057e+06	3.49141e+07	7.08222e+07	1.5365e+07	2.67456e+07	6.38618e+07	5.48417e+06	6.32094e+06	1.36576e+07	6.52131e+06	5.2369e+07	1.13584e+07	2.61773e+07	6.18774e+07
C430	Mebutamate	2.77269e+08	4.22115e+08	2.72825e+08	2.97168e+08	4.6342e+07	9.33307e+07	5.8475e+07	1.05222e+08	4.31245e+07	6.05354e+07	5.62987e+07	4.7144e+07	2.27715e+07	5.68739e+07	4.3137e+07	1.52774e+07	5.79483e+07	1.8089e+08	1.65488e+08	5.60583e+07	2.95332e+07	4.84116e+07	8.25731e+07	8.69178e+07	1.45249e+08	1.14388e+08	9.02567e+07	1.17182e+08	4.77886e+07	5.26358e+07	6.57623e+07	7.74909e+07	8.60648e+07	1.55981e+08	9.20951e+07	1.28816e+08	3.56795e+07	4.75495e+07	5.50817e+07	3.05506e+07	8.6375e+07	9.67545e+07	9.1061e+07	7.974e+07	4.17062e+07	8.15112e+07	7.29344e+07	6.01376e+07
C431	UNKNOWN	3.81334e+07	3.7182e+07	1.18961e+07	1.95621e+07	2.44353e+06	8.213e+06	5.58173e+06	2.85888e+06	1.3231e+06	3.39193e+06	3.504e+06	2.48326e+06	1.45555e+06	4.16598e+06	3.57844e+06	3.17078e+06	2.53535e+06	5.16807e+06	1.06261e+07	2.98425e+06	3.55157e+06	6.53162e+06	4.48055e+06	7.53304e+06	4.93904e+06	6.96543e+06	3.72619e+06	3.56655e+06	3.65334e+06	3.20011e+06	4.45495e+06	4.52163e+06	1.87045e+06	1.41132e+07	6.98954e+06	2.7924e+06	1.60041e+06	5.05004e+06	2.84435e+06	1.80681e+06	2.60312e+06	8.7312e+06	4.68158e+06	2.94459e+06	2.59641e+06	7.38086e+06	2.11141e+06	1.43355e+06
C432	UNKNOWN	1.32988e+07	1.27793e+07	1.035e+07	1.29227e+07	1.00502e+08	6.29541e+07	6.21022e+07	1.56142e+08	5.09407e+07	2.83722e+07	2.81735e+07	5.40154e+07	8.03774e+07	5.73154e+07	6.94503e+07	8.87045e+07	4.80116e+07	3.65399e+07	4.33332e+07	4.62059e+07	1.02299e+08	5.25977e+07	6.92163e+07	1.47541e+08	8.14788e+06	9.14662e+06	1.89486e+07	9.56489e+06	4.33343e+07	5.29594e+07	4.39254e+07	6.12622e+07	4.98426e+07	5.20003e+07	4.94988e+07	6.94406e+07	7.23121e+07	3.63363e+07	5.98868e+07	7.57555e+07	3.47138e+07	5.03235e+07	4.53887e+07	3.54725e+07	6.14987e+07	5.04404e+07	6.76207e+07	6.82636e+07
C433	9-Hydroxy-8-methyltetrahydro-4H-[1,3]dioxino[5,4-d][1,3]dioxepine-2,6-dione	3.25129e+07	4.60081e+07	5.16822e+07	4.96338e+07	8.83282e+06	1.59499e+07	7.85936e+06	9.28574e+06	9.17576e+06	5.48052e+06	1.08124e+07	8.36154e+06	3.10628e+06	2.95245e+06	3.05054e+06	2.5318e+06	8.27661e+06	1.51648e+07	2.5797e+07	7.63961e+06	9.52692e+06	1.16469e+07	3.81743e+06	8.17485e+06	2.23425e+07	1.19467e+07	1.99179e+07	2.03525e+07	8.41061e+06	2.63768e+07	9.97521e+06	9.79561e+06	1.90531e+07	1.97147e+07	2.2455e+07	1.95297e+07	6.20058e+06	6.3969e+06	4.42305e+06	4.96644e+06	2.22846e+07	3.15224e+07	2.05418e+07	1.68151e+07	6.64387e+06	6.66293e+06	5.5407e+06	4.21622e+06
C434	UNKNOWN	1.99348e+08	6.07273e+08	5.50762e+08	4.27871e+08	3.03203e+06	3.24075e+06	2.76846e+06	5.08536e+06	1.42359e+07	4.61483e+06	7.40671e+06	1.88915e+07	2.45063e+06	3.07416e+06	2.9362e+06	3.17358e+06	8.82478e+06	6.86481e+06	5.20174e+07	1.77454e+07	2.95985e+06	3.4398e+06	2.9185e+06	3.90256e+06	3.11682e+06	2.82214e+08	4.0363e+06	3.87336e+06	2.69606e+06	2.90703e+06	3.28924e+06	3.30464e+06	3.94226e+06	2.83758e+06	1.39514e+07	6.31399e+06	2.9933e+06	3.64448e+06	3.15756e+06	3.07427e+06	2.95276e+06	5.91753e+06	3.19865e+06	7.26719e+06	2.77468e+06	3.14955e+06	2.72784e+06	3.05977e+06
C435	(E)-2-(Methoxycarbonylmethyl)butenedioate	1.14387e+08	1.35578e+08	8.43676e+07	1.41264e+08	5.05701e+06	2.16426e+06	2.70085e+06	3.14129e+06	1.05878e+07	3.5765e+06	9.84428e+06	1.2293e+07	2.465e+06	2.31073e+06	2.95823e+06	2.73174e+06	9.74776e+06	1.61742e+07	2.14267e+07	1.48376e+07	2.52537e+06	2.65334e+06	2.25314e+06	3.14555e+06	1.8573e+07	3.51364e+07	2.10284e+07	2.84281e+07	3.90045e+06	2.36755e+06	3.01698e+06	2.85071e+06	9.40634e+06	7.50819e+06	1.84269e+07	1.70789e+07	2.31928e+06	1.7582e+06	2.06736e+06	2.63354e+06	2.30262e+07	6.61078e+06	1.14979e+07	2.65326e+07	3.49907e+06	1.86117e+06	2.16524e+06	2.76465e+06
C436	UNKNOWN	2.11053e+07	1.65314e+07	1.50887e+07	1.76934e+07	3.22512e+06	8.86138e+06	4.15043e+06	1.79784e+06	6.24757e+06	5.20405e+06	4.09149e+06	5.80082e+06	3.38545e+06	3.31448e+06	1.65973e+06	1.14944e+06	6.50913e+06	8.57175e+06	9.21856e+06	5.80933e+06	4.67875e+06	4.71337e+06	1.91936e+06	3.90658e+06	8.2026e+06	1.80119e+07	7.80234e+06	8.13234e+06	1.1939e+06	1.26396e+07	5.08879e+06	4.64114e+06	9.29464e+06	7.75531e+06	9.74196e+06	9.28987e+06	5.1367e+06	3.83358e+06	4.36521e+06	4.34971e+06	7.6943e+06	1.23686e+07	8.6065e+06	8.1382e+06	3.75765e+06	4.3618e+06	4.67509e+06	4.13794e+06
C437	4-Amino-4-deoxychorismate	1.86181e+08	1.91278e+08	2.18958e+08	2.51583e+08	2.11819e+06	1.55135e+07	4.8884e+06	4.26384e+06	5.88232e+07	1.90229e+07	2.47244e+07	5.81114e+07	3.19501e+06	6.53329e+06	9.14636e+06	6.77114e+06	3.1005e+07	3.86973e+07	6.01817e+07	3.39771e+07	1.80309e+06	3.07762e+06	3.97843e+06	7.15048e+06	4.39291e+07	1.46569e+08	3.97849e+07	4.69009e+07	4.18731e+06	6.83029e+06	3.99918e+06	6.67836e+06	4.69354e+07	1.29607e+07	2.5963e+07	6.08363e+07	2.59111e+06	6.27553e+06	3.51699e+06	6.9272e+06	4.51974e+07	1.68205e+07	3.45959e+07	5.53846e+07	4.39891e+06	5.87326e+06	5.53348e+06	7.09035e+06
C438	UNKNOWN	4.05774e+08	4.31383e+08	3.394e+08	4.6561e+08	5.82605e+06	8.19313e+06	7.68162e+06	5.66666e+06	3.23681e+07	1.16579e+07	3.64842e+07	4.48193e+07	3.67112e+06	2.54641e+06	5.30858e+06	2.87622e+06	3.37536e+07	6.25421e+07	7.90769e+07	4.49533e+07	5.81806e+06	7.39051e+06	4.96971e+06	6.1423e+06	7.51135e+07	1.30702e+08	6.67246e+07	1.00037e+08	5.97663e+06	7.33003e+06	7.54691e+06	5.91624e+06	3.85199e+07	2.02217e+07	6.3918e+07	6.30161e+07	4.09946e+06	3.66417e+06	6.24669e+06	5.412e+06	6.70286e+07	2.29866e+07	3.57924e+07	7.64624e+07	4.1101e+06	3.6235e+06	4.67258e+06	4.14244e+06
C439	Betalamicacid	3.18407e+08	4.36272e+08	2.9854e+08	2.75563e+08	3.4374e+06	1.02719e+07	1.79229e+06	1.02673e+07	7.72537e+06	5.84554e+06	6.1359e+06	4.5605e+06	816885	869251	1.0667e+06	895547	1.55128e+07	2.07024e+07	4.6084e+07	6.47602e+06	4.92765e+06	746366	1.39348e+06	4.89866e+06	2.66096e+07	1.33837e+08	6.49955e+06	1.18763e+07	3.70026e+06	4.42967e+06	2.52341e+06	8.33457e+06	1.31574e+07	1.60906e+07	1.76527e+07	9.94725e+06	3.21272e+06	3.5213e+06	1.91445e+06	1.78805e+06	2.44724e+07	2.4691e+07	5.05346e+06	1.4666e+07	9.02817e+06	655603	4.61312e+06	2.44187e+06
C440	2,5-Furandicarboxylic acid	6.18015e+08	6.69007e+08	5.16642e+08	7.12965e+08	1.03212e+07	1.5286e+07	1.04293e+07	7.63532e+06	5.21254e+07	1.83831e+07	5.55881e+07	6.76002e+07	6.40461e+06	4.12078e+06	8.48486e+06	6.18779e+06	5.141e+07	9.20712e+07	1.28349e+08	7.095e+07	7.47328e+06	9.27366e+06	6.44905e+06	1.02245e+07	1.16221e+08	2.00403e+08	1.0179e+08	1.42577e+08	7.67239e+06	1.22065e+07	1.24222e+07	1.04253e+07	5.93386e+07	3.13199e+07	9.74584e+07	9.37934e+07	6.97417e+06	5.97352e+06	1.0224e+07	8.43265e+06	9.92918e+07	3.26636e+07	5.45252e+07	1.26134e+08	6.86871e+06	5.13419e+06	5.67391e+06	7.49419e+06
C441	cyclopentene-1,2,3-trione	1.86283e+08	2.14377e+08	1.66116e+08	2.4995e+08	1.84077e+06	3.40439e+06	3.09769e+06	2.28583e+06	1.50789e+07	4.96289e+06	1.72275e+07	2.17615e+07	1.49454e+06	2.34564e+06	995187	1.01099e+06	1.55248e+07	2.54852e+07	4.12564e+07	1.98484e+07	1.34519e+06	2.70708e+06	3.04334e+06	1.80035e+06	3.4557e+07	5.69571e+07	2.62059e+07	4.11621e+07	2.7372e+06	3.04002e+06	2.34956e+06	2.0779e+06	1.83006e+07	9.01639e+06	2.59135e+07	2.67734e+07	1.47897e+06	1.55291e+06	2.15917e+06	2.02075e+06	3.09672e+07	1.02677e+07	1.60811e+07	4.06158e+07	952293	989921	903986	1.83812e+06
C442	Gallicacid	4.05439e+08	5.06331e+08	4.31109e+08	3.67203e+08	9.22178e+06	1.46912e+07	1.11276e+07	1.67658e+07	1.80988e+07	1.90404e+07	3.48795e+07	2.4963e+07	6.06633e+06	7.10335e+06	9.80481e+06	5.88037e+06	2.4798e+07	3.82408e+07	6.53382e+07	2.65504e+07	1.43886e+07	2.0456e+07	8.17879e+06	1.32416e+07	3.93587e+07	1.6283e+08	1.77833e+07	3.06712e+07	1.45529e+07	1.24113e+07	6.61993e+06	1.44954e+07	2.91394e+07	2.87076e+07	3.18581e+07	3.30186e+07	1.0961e+07	1.02699e+07	7.21578e+06	9.28088e+06	2.6872e+07	3.77694e+07	1.97473e+07	3.85534e+07	8.17859e+06	1.06663e+07	1.4359e+07	6.81637e+06
C443	UNKNOWN	3.35283e+07	4.26473e+07	3.09093e+07	2.7962e+07	1.21014e+06	1.21433e+06	1.19943e+06	1.76848e+06	3.06629e+06	2.21571e+06	1.1349e+06	2.80297e+06	1.01926e+06	1.06577e+06	1.12792e+06	1.14583e+06	2.21621e+06	4.33452e+06	5.96115e+06	3.21605e+06	1.26205e+06	1.14621e+06	1.09924e+06	1.55047e+06	1.20814e+06	1.1764e+07	1.22015e+06	2.95114e+06	1.16387e+06	1.15998e+06	1.12096e+06	1.37892e+06	1.44537e+06	1.22178e+06	4.59075e+06	2.67981e+06	1.18874e+06	1.03783e+06	1.07264e+06	1.22292e+06	3.37542e+06	2.88165e+06	1.43603e+06	2.1081e+06	1.0793e+06	1.12195e+06	1.15186e+06	1.24367e+06
C444	Meprobamate	9.07778e+08	8.02698e+08	7.04297e+08	8.11921e+08	1.4765e+08	3.00197e+08	1.4077e+08	3.35661e+08	1.33359e+08	1.15053e+08	2.78268e+08	1.49553e+08	8.08729e+07	1.50722e+08	1.66411e+08	1.09166e+08	2.30742e+08	2.33665e+08	4.77499e+08	1.86441e+08	1.645e+08	2.99644e+08	2.31842e+08	2.35559e+08	4.0946e+08	4.8925e+08	2.69532e+08	1.95639e+08	2.07229e+08	1.37455e+08	2.00458e+08	1.92704e+08	2.18374e+08	3.84471e+08	3.2052e+08	3.78444e+08	8.46598e+07	2.03168e+08	2.02451e+08	7.75218e+07	3.50995e+08	2.99868e+08	2.75248e+08	3.88719e+08	1.59974e+08	2.43856e+08	1.56508e+08	1.43484e+08
C445	Peniisocoumarin I	2.1371e+06	3.73822e+06	1.88737e+06	2.22218e+06	7.50916e+06	7.35219e+06	1.5178e+07	1.37549e+07	1.10116e+07	9.38773e+06	1.05346e+07	1.07438e+07	6.67582e+06	6.54426e+06	6.57149e+06	8.14802e+06	1.00763e+07	1.03673e+07	1.49711e+07	8.01901e+06	1.06987e+07	7.77465e+06	1.04405e+07	1.55721e+07	9.7554e+06	5.37296e+06	1.30928e+07	1.11828e+07	1.16159e+07	1.35387e+07	1.23472e+07	1.51207e+07	8.48725e+06	8.59996e+06	8.13609e+06	8.91276e+06	4.61744e+06	5.451e+06	6.69942e+06	4.9997e+06	1.06425e+07	7.09134e+06	7.7651e+06	1.2239e+07	8.55035e+06	4.79926e+06	5.81864e+06	8.47871e+06
C446	[7-(beta-D-Glucopyranosyloxy)-2-oxo-2,3-dihydro-1H-indol-3-yl]acetic acid	1.47197e+08	1.31079e+08	7.66593e+07	1.0826e+08	9.68758e+08	2.46906e+09	5.19268e+08	1.22793e+09	3.01766e+08	1.82933e+08	4.09672e+08	5.57685e+08	1.10773e+09	6.24172e+08	1.02596e+08	3.07512e+08	7.3324e+08	5.64214e+08	3.19753e+08	2.22151e+08	2.07993e+08	3.94535e+08	5.13643e+08	9.15214e+08	3.55005e+08	1.8474e+08	5.14242e+08	3.00078e+08	2.28484e+08	2.72194e+08	5.26916e+08	1.636e+08	5.48809e+08	1.76066e+08	2.00798e+08	1.16386e+09	2.67314e+09	4.12719e+08	1.36093e+08	3.59418e+09	2.57656e+08	1.61625e+08	3.29158e+08	1.69812e+08	1.81963e+08	4.03335e+08	2.71397e+08	1.20363e+09
C447	UNKNOWN	3.94098e+08	6.61694e+08	3.60438e+08	5.30683e+08	7.86031e+07	1.49458e+08	6.27504e+07	1.34799e+08	6.01447e+07	4.17613e+07	1.09873e+08	5.8168e+07	3.14432e+07	7.49329e+07	1.02732e+08	3.48373e+07	1.10031e+08	1.13683e+08	2.05249e+08	8.04177e+07	1.00468e+08	1.48381e+08	1.58925e+08	1.06329e+08	1.75937e+08	1.13428e+08	9.43285e+07	9.19171e+07	8.28204e+07	7.14683e+07	1.09171e+08	8.731e+07	1.04064e+08	2.00072e+08	1.76609e+08	1.91995e+08	4.20921e+07	9.51555e+07	8.84539e+07	3.72431e+07	1.80547e+08	1.92002e+08	1.14347e+08	1.59346e+08	8.28085e+07	2.0048e+08	9.22193e+07	7.29718e+07
C448	Cordycedipeptide A	2.39996e+08	2.15155e+08	1.86387e+08	1.94562e+08	5.02367e+07	1.02984e+08	4.4088e+07	1.19506e+08	3.96961e+07	3.59973e+07	8.45785e+07	5.99234e+07	2.30549e+07	5.13574e+07	6.34094e+07	3.43151e+07	1.08819e+08	8.91403e+07	1.99062e+08	5.5931e+07	9.70214e+07	1.46941e+08	1.1917e+08	7.43757e+07	1.31108e+08	1.01471e+08	1.01087e+08	4.73518e+07	5.54197e+07	5.97733e+07	1.02337e+08	9.74078e+07	6.3736e+07	1.19132e+08	1.26871e+08	1.05945e+08	2.88615e+07	1.07043e+08	5.95535e+07	4.47465e+07	1.1743e+08	1.02112e+08	1.3026e+08	1.07341e+08	8.23031e+07	1.09959e+08	5.72301e+07	5.27567e+07
C449	1728928	1.90002e+08	1.85463e+08	1.53291e+08	2.62991e+08	3.38249e+07	6.97873e+07	4.92605e+07	6.31893e+07	3.20016e+07	3.01932e+07	4.73797e+07	2.1901e+07	1.35168e+07	3.93381e+07	4.19557e+07	1.87517e+07	5.14305e+07	6.69535e+07	9.70265e+07	3.38267e+07	3.39675e+07	6.04633e+07	4.31957e+07	6.46487e+07	5.55432e+07	6.69896e+07	3.67483e+07	6.4818e+07	4.47178e+07	4.02498e+07	4.57968e+07	5.72515e+07	5.01699e+07	1.09696e+08	6.58349e+07	9.50961e+07	1.84227e+07	6.07805e+07	4.19672e+07	2.00152e+07	5.27705e+07	7.1954e+07	5.7132e+07	5.99677e+07	2.9582e+07	7.00809e+07	4.85561e+07	4.02533e+07
C450	ICM0201	2.82971e+06	1.99311e+06	1.39842e+06	3.57838e+06	9.54917e+07	1.5645e+07	1.9479e+07	1.1694e+08	1.96913e+07	2.10452e+06	2.14806e+06	2.25844e+07	1.51492e+08	4.02366e+07	1.91834e+07	1.29304e+08	2.92564e+07	1.08762e+07	1.48246e+07	2.89258e+07	1.30182e+08	1.83252e+07	3.43073e+07	1.55268e+08	1.51117e+06	1.07831e+06	1.3628e+06	1.39234e+06	9.20454e+06	3.91015e+07	873503	1.09945e+07	9.45547e+07	1.5357e+07	1.78391e+07	1.28079e+08	1.74838e+08	1.25493e+07	2.04993e+07	1.6537e+08	2.47576e+06	5.07926e+06	1.65488e+07	1.75949e+06	6.60968e+07	2.43668e+06	3.44983e+07	6.50557e+07
C451	Actinozine A	3.8299e+08	6.70388e+08	3.6409e+08	5.30211e+08	7.44175e+07	1.51309e+08	9.02873e+07	1.44894e+08	5.41662e+07	3.64306e+07	1.02953e+08	7.5318e+07	3.57424e+07	6.72421e+07	8.10185e+07	3.11085e+07	1.32857e+08	1.12613e+08	2.03818e+08	9.33361e+07	1.1075e+08	1.74182e+08	8.79618e+07	1.03865e+08	1.74898e+08	1.84235e+08	1.18941e+08	8.3051e+07	7.62423e+07	8.4585e+07	1.26922e+08	1.26926e+08	9.63533e+07	1.92255e+08	1.70238e+08	1.52433e+08	4.00229e+07	9.26975e+07	8.11537e+07	5.40868e+07	9.52435e+07	1.83469e+08	1.60589e+08	1.95143e+08	8.11959e+07	1.66348e+08	1.22468e+08	6.69209e+07
C452	Dimethyl 3-(2,4,6-trimethoxyphenyl)-1,2-oxazole-4,5-dicarboxylate	6.13225e+06	3.35847e+07	5.23283e+06	1.18366e+07	5.28092e+07	8.35992e+07	5.64617e+07	7.71113e+07	2.36523e+07	2.74121e+07	1.53118e+07	3.12063e+07	2.5182e+07	4.85502e+07	2.82045e+07	5.05931e+07	2.80324e+07	2.16179e+07	3.62005e+07	2.76875e+07	6.20078e+07	4.24663e+07	3.64969e+07	6.99896e+07	5.10409e+07	2.14205e+07	7.01248e+07	5.64377e+07	5.05864e+07	3.23818e+07	3.86534e+07	6.32685e+07	2.67639e+07	1.59597e+07	1.89102e+07	4.02959e+07	5.8946e+07	2.87697e+07	3.66994e+07	6.63498e+07	1.72226e+07	2.76978e+07	2.21243e+07	1.82685e+07	4.84145e+07	3.92058e+07	3.61028e+07	2.37529e+07
C453	Confluenine A	2.36936e+08	2.60324e+08	3.34002e+08	1.82276e+08	1.24392e+07	9.00069e+07	1.77978e+07	2.54336e+07	2.52312e+07	1.96613e+07	2.72428e+07	1.73252e+07	1.14772e+07	1.99834e+07	1.82274e+07	9.53529e+06	6.59875e+07	2.1426e+07	7.2726e+07	2.47402e+07	1.46669e+07	3.06921e+07	3.43492e+07	1.31908e+07	7.27225e+07	1.3782e+08	7.85283e+07	6.69136e+07	2.13507e+07	1.71343e+07	2.05689e+07	1.40558e+07	3.1151e+07	1.22045e+08	9.16389e+07	2.97685e+07	7.74173e+06	2.708e+07	3.8926e+07	9.15589e+06	3.59303e+07	5.26114e+07	3.99682e+07	3.6518e+07	1.84332e+07	5.84335e+07	2.97149e+07	1.53975e+07
C454	UNKNOWN	2.82883e+07	1.26973e+07	1.27582e+07	2.96298e+07	6.66445e+07	5.04893e+07	4.63112e+07	1.22316e+08	3.35325e+07	2.15649e+07	2.5931e+07	3.02844e+07	4.97537e+07	4.31429e+07	4.69908e+07	4.94151e+07	3.9955e+07	4.35909e+07	3.79493e+07	3.95059e+07	7.06775e+07	4.8055e+07	3.31599e+07	1.00591e+08	2.49238e+07	8.60323e+07	5.73437e+07	2.66008e+07	3.67097e+07	4.18635e+07	4.36758e+07	5.39226e+07	5.32633e+07	3.51296e+07	3.88783e+07	7.25233e+07	5.9231e+07	4.1124e+07	4.79344e+07	5.35049e+07	3.82219e+07	5.0225e+07	5.14865e+07	4.25801e+07	5.00377e+07	4.0525e+07	5.36063e+07	4.92959e+07
C455	5'-Deoxy-5'-(methylsulfinyl)adenosine	8.98231e+06	9.20076e+06	1.48357e+07	1.77785e+07	2.56262e+07	2.63652e+07	3.63423e+07	4.43875e+07	2.11858e+07	4.76767e+07	4.62049e+07	3.18297e+07	2.09428e+07	3.13024e+07	2.37262e+07	3.09017e+07	2.88994e+07	3.10349e+07	4.52414e+07	3.40133e+07	1.44652e+07	3.24346e+07	2.68913e+07	2.68509e+07	2.6224e+07	2.2048e+07	4.02466e+07	5.18756e+07	2.92397e+07	4.56975e+07	3.82273e+07	3.98753e+07	4.21502e+07	2.93913e+07	6.1232e+07	6.14316e+07	2.03917e+07	3.38891e+07	3.00126e+07	2.26875e+07	2.43961e+07	3.84666e+07	4.40249e+07	4.09819e+07	1.88555e+07	2.77248e+07	3.06721e+07	2.59224e+07
C456	UNKNOWN	992466	1.2197e+06	2.32891e+06	2.56574e+06	2.97037e+07	1.77101e+07	2.5316e+07	7.32987e+07	7.92585e+06	6.96308e+06	4.37e+06	7.52535e+06	2.23589e+07	2.27774e+07	2.88199e+07	1.63032e+07	4.31898e+06	1.17e+07	1.16298e+07	9.64588e+06	3.68091e+07	2.58689e+07	1.78566e+07	4.10158e+07	2.99638e+06	4.50158e+06	1.17043e+07	827062	1.32737e+07	7.82663e+06	1.97907e+07	1.46731e+07	827124	8.06034e+06	8.40236e+06	1.05927e+06	1.58511e+07	1.0015e+07	2.31509e+07	1.73604e+07	8.45265e+06	1.71374e+07	9.44118e+06	9.4641e+06	2.68867e+07	2.57539e+07	3.5384e+07	2.02771e+07
C457	UNKNOWN	1.33082e+07	8.20017e+06	8.62155e+06	1.38566e+07	4.7216e+07	3.10652e+07	3.84328e+07	7.39665e+07	2.21419e+07	1.88437e+07	2.11481e+07	2.13489e+07	4.74202e+07	2.31267e+07	4.97692e+07	4.62864e+07	3.66827e+07	3.18217e+07	2.48807e+07	3.31177e+07	5.13084e+07	4.07977e+07	3.30573e+07	8.20701e+07	1.41477e+07	1.80335e+07	2.52628e+07	1.43745e+07	3.38863e+07	3.69474e+07	3.25406e+07	5.56876e+07	3.41427e+07	3.46449e+07	3.01384e+07	4.15151e+07	5.39064e+07	2.6842e+07	4.11113e+07	6.25208e+07	2.19141e+07	3.63746e+07	2.75858e+07	2.68285e+07	4.49134e+07	2.83418e+07	4.8288e+07	4.00511e+07
C458	UNKNOWN	6.74476e+06	3.884e+06	4.74568e+06	6.19322e+06	1.73017e+07	8.66837e+06	9.37144e+06	2.86507e+07	9.12953e+06	6.77618e+06	9.25e+06	8.15032e+06	1.17969e+07	1.25886e+07	1.2883e+07	1.36816e+07	1.11283e+07	9.8707e+06	6.41981e+06	1.05648e+07	1.8684e+07	1.18342e+07	1.16368e+07	2.7377e+07	1.2082e+07	1.05069e+07	2.97909e+07	1.26189e+07	1.48114e+07	1.3328e+07	1.75995e+07	1.35582e+07	1.48096e+07	9.26011e+06	1.02326e+07	2.47879e+07	1.70655e+07	9.25652e+06	1.08355e+07	1.79133e+07	1.03862e+07	1.14713e+07	1.09969e+07	1.27163e+07	1.66367e+07	1.10722e+07	1.21923e+07	1.27981e+07
C459	Mebutamate	3.58803e+08	3.13632e+08	4.25557e+08	3.64953e+08	4.51758e+07	1.10245e+08	5.91705e+07	7.42282e+07	5.04454e+07	2.38198e+07	5.79278e+07	2.72626e+07	3.22027e+07	5.05785e+07	6.02875e+07	5.32712e+07	5.92982e+07	6.26057e+07	1.57364e+08	5.69132e+07	5.75747e+07	8.80058e+07	6.56809e+07	3.62252e+07	9.44378e+07	1.22993e+08	9.19054e+07	1.95862e+08	5.36877e+07	4.81476e+07	7.03494e+07	4.82437e+07	5.50776e+07	1.7278e+08	1.11876e+08	5.62037e+07	1.64267e+07	6.47155e+07	5.17703e+07	2.38689e+07	7.22634e+07	1.18228e+08	9.82088e+07	8.13727e+07	4.55697e+07	8.75649e+07	5.49466e+07	4.8276e+07
C460	2-Methyl-1,3-thiazolidine-2,4-dicarboxylic acid	4.50969e+06	5.50619e+06	5.50542e+06	6.18362e+06	4.82028e+07	6.45036e+07	4.16226e+07	1.18374e+08	3.39607e+07	3.26816e+07	4.15677e+07	3.92017e+07	4.95686e+07	2.84439e+07	3.35948e+07	5.27376e+07	3.31433e+07	4.14059e+07	2.63554e+07	3.68501e+07	4.51285e+07	6.12863e+07	4.26177e+07	7.81351e+07	6.47649e+07	1.25356e+07	8.38559e+07	7.04297e+07	3.00295e+07	8.41972e+07	4.00473e+07	6.22472e+07	6.66318e+07	4.66474e+07	3.83933e+07	9.21789e+07	4.70582e+07	4.11e+07	4.21369e+07	9.26095e+07	4.6705e+07	5.01027e+07	6.70312e+07	6.90036e+07	4.63254e+07	4.19102e+07	7.91877e+07	5.91656e+07
C461	UNKNOWN	5.20773e+06	2.72236e+06	3.04426e+06	3.01678e+06	3.8717e+07	4.04456e+07	4.80228e+07	6.38599e+07	1.64108e+06	1.61098e+06	9.21633e+06	1.78542e+06	3.43718e+07	3.05192e+07	3.42349e+07	3.84678e+07	1.50671e+07	1.76182e+07	1.69168e+07	1.48612e+07	3.91879e+07	4.17879e+07	2.14682e+07	5.48949e+07	3.36368e+06	5.41131e+06	9.08105e+06	2.04557e+06	2.66234e+07	3.42697e+07	2.615e+07	2.25656e+07	1.29977e+07	1.47149e+07	2.40533e+07	1.68648e+07	3.41048e+07	2.51202e+07	2.71398e+07	3.2249e+07	1.32895e+07	2.25355e+07	2.88786e+07	1.15901e+07	2.78663e+07	1.11571e+07	3.06288e+07	2.79913e+07
C462	NP-014796	1.04883e+07	6.38858e+06	8.6587e+06	7.25474e+06	2.48758e+07	1.97722e+07	3.01951e+07	2.20082e+07	1.30063e+07	1.67553e+07	1.35792e+07	9.23665e+06	2.75765e+07	2.47017e+07	3.06099e+07	1.97057e+07	1.33226e+07	1.76783e+07	1.27399e+07	1.10869e+07	2.46135e+07	2.23727e+07	2.97589e+07	1.97617e+07	1.21292e+07	1.01287e+07	1.18486e+07	8.09259e+06	1.97338e+07	2.18648e+07	1.81841e+07	1.59308e+07	1.12035e+07	2.56179e+07	1.73491e+07	1.27171e+07	1.92271e+07	2.5995e+07	2.31549e+07	1.41994e+07	1.24131e+07	1.88072e+07	1.58864e+07	9.68521e+06	1.92819e+07	2.50396e+07	2.24553e+07	1.34488e+07
C463	Methyl 6-deoxy-3-O-(6-deoxy-alpha-L-mannopyranosyl)-alpha-L-mannopyranoside	3.21464e+07	1.78839e+07	2.76779e+07	2.83072e+07	1.12707e+08	8.78181e+07	1.06462e+08	1.09511e+08	5.41918e+07	6.61912e+07	5.50286e+07	5.02467e+07	1.06039e+08	1.03198e+08	9.78909e+07	8.51175e+07	6.05248e+07	6.74913e+07	5.20785e+07	5.765e+07	1.02074e+08	1.00533e+08	8.37372e+07	1.35072e+08	4.48875e+07	4.37881e+07	6.10737e+07	4.188e+07	8.30286e+07	8.08495e+07	8.51121e+07	8.50488e+07	6.69774e+07	1.01487e+08	8.39944e+07	6.61026e+07	7.36571e+07	1.01379e+08	1.10788e+08	7.00405e+07	5.80873e+07	7.46209e+07	6.99689e+07	6.29613e+07	1.03215e+08	9.82728e+07	1.0828e+08	9.43067e+07
C464	UNKNOWN	1.18881e+07	7.63933e+06	1.34497e+07	2.01886e+07	7.53622e+07	5.51126e+07	6.15289e+07	6.77023e+07	3.40718e+07	4.09194e+07	3.37988e+07	3.47121e+07	6.67408e+07	6.44927e+07	5.57974e+07	5.42117e+07	3.78724e+07	3.92215e+07	3.34441e+07	3.84156e+07	6.19284e+07	6.56301e+07	4.55016e+07	9.50975e+07	2.69504e+07	2.90989e+07	3.94752e+07	2.81662e+07	4.95061e+07	4.85752e+07	5.50484e+07	5.61977e+07	4.57716e+07	6.45924e+07	5.64189e+07	4.33017e+07	4.40726e+07	6.34152e+07	7.36929e+07	4.48491e+07	3.92152e+07	4.4096e+07	4.38989e+07	3.36914e+07	7.37095e+07	6.02549e+07	7.2687e+07	6.97343e+07
C465	UNKNOWN	1.44388e+07	1.34074e+07	1.04313e+07	9.87391e+06	2.19451e+07	2.63454e+07	1.92747e+07	3.73571e+07	2.57556e+07	2.71757e+07	2.6758e+07	2.73058e+07	2.10929e+07	2.82973e+07	2.6189e+07	1.92764e+07	2.94113e+07	2.17528e+07	2.95669e+07	2.8366e+07	2.82255e+07	1.61445e+07	1.96426e+07	3.32005e+07	1.00142e+07	8.39872e+06	1.18374e+07	9.85753e+06	1.80813e+07	1.56881e+07	1.66441e+07	2.13546e+07	2.07815e+07	2.18478e+07	2.38606e+07	2.56206e+07	2.13475e+07	2.01006e+07	2.48482e+07	2.20251e+07	1.67871e+07	2.70824e+07	2.40304e+07	1.52418e+07	2.37927e+07	2.51496e+07	1.99166e+07	1.98168e+07
C466	Boc-Gln-Oh	2.56054e+08	2.55749e+08	4.90359e+08	2.91723e+08	4.43429e+07	1.07417e+08	3.15578e+07	6.27096e+07	3.25829e+07	2.05507e+07	3.65488e+07	2.92266e+07	1.84613e+07	2.75535e+07	2.4586e+07	1.5678e+07	3.48051e+07	3.84871e+07	8.42673e+07	2.66872e+07	4.18742e+07	7.64904e+07	4.33501e+07	7.84133e+07	5.83144e+07	9.9263e+07	4.84935e+07	7.89763e+07	2.68061e+07	2.32097e+07	3.34241e+07	6.21632e+07	4.39674e+07	1.01218e+08	5.64905e+07	7.2173e+07	2.13119e+07	3.55929e+07	5.65338e+07	2.31964e+07	3.78805e+07	4.93975e+07	6.99825e+07	4.16915e+07	3.90969e+07	4.39228e+07	3.74488e+07	2.81581e+07
C467	UNKNOWN	2.95282e+08	1.32581e+08	1.13849e+08	2.68798e+08	1.05602e+06	1.24419e+07	952174	1.48727e+06	2.44793e+07	1.84523e+07	2.05706e+07	2.5159e+07	999018	986500	962374	1.13303e+06	8.3944e+06	3.10412e+07	4.45326e+07	2.15684e+07	1.23661e+06	1.06447e+06	967713	1.49583e+06	4.79929e+07	8.66843e+07	2.70143e+07	4.66975e+07	8.58096e+06	1.53429e+06	1.29003e+07	1.03192e+07	5.78877e+07	1.32581e+07	2.12226e+07	1.02741e+08	2.03205e+06	901339	1.02611e+06	1.61839e+06	4.81669e+07	3.15604e+07	1.52696e+07	3.94946e+07	1.52335e+06	856184	969205	1.25184e+06
C468	6-Acetamido-3-aminohexanoate	1.34586e+08	1.36068e+08	1.25929e+08	1.39311e+08	1.65213e+07	4.0517e+07	2.00147e+07	1.76187e+07	2.16854e+07	2.17446e+07	2.29993e+07	1.75002e+07	9.66295e+06	1.92432e+07	1.70247e+07	7.98684e+06	3.00734e+07	2.48527e+07	6.62637e+07	2.61383e+07	1.06763e+07	1.60125e+07	1.91116e+07	2.38558e+07	6.24489e+07	6.62881e+07	5.37559e+07	5.65922e+07	1.31033e+07	8.244e+06	1.83092e+07	1.76019e+07	3.27276e+07	3.58069e+07	2.74345e+07	4.40984e+07	6.22047e+06	2.14948e+07	1.10589e+07	5.39572e+06	2.50227e+07	3.96188e+07	2.04598e+07	2.83529e+07	9.89986e+06	1.55525e+07	1.17704e+07	9.07285e+06
C469	Nikkomycin Lx	1.22178e+06	1.49638e+06	1.41071e+06	1.48787e+06	1.21203e+07	8.20013e+06	4.84346e+06	1.48943e+07	4.40083e+06	2.31113e+06	1.13801e+06	3.51287e+06	6.25173e+06	5.43129e+06	1.49797e+06	1.03196e+07	4.79839e+06	3.84046e+06	1.72701e+06	5.5937e+06	1.41716e+07	4.3002e+06	6.45319e+06	1.64703e+07	1.9766e+06	1.21007e+06	1.30105e+06	2.52761e+06	4.35917e+06	5.52534e+06	3.96555e+06	5.75849e+06	9.2922e+06	5.94303e+06	6.1935e+06	1.09441e+07	7.77627e+06	1.34299e+06	2.41802e+06	1.03974e+07	3.86335e+06	2.3329e+06	4.31759e+06	2.40488e+06	1.36404e+07	2.68387e+06	2.59723e+06	1.32244e+07
C470	Streptomyceamide B	4.61328e+07	4.39624e+07	6.12358e+07	4.55691e+07	815366	6.20665e+06	735187	1.14834e+06	3.59366e+07	9.77831e+06	1.66205e+07	2.8939e+07	771355	761691	743062	874830	3.71828e+07	3.75937e+07	2.43127e+07	2.68088e+07	954806	821890	747185	1.15495e+06	1.86283e+07	5.25306e+07	1.25698e+07	1.09485e+07	778964	790766	693589	922632	2.40356e+07	1.03895e+07	1.98387e+07	3.60806e+07	898780	695936	792271	999894	1.74475e+07	1.75954e+07	9.78165e+06	1.64627e+07	798602	661071	748337	966561
C471	Dimetotiazine	2.13925e+07	4.04217e+07	2.80291e+07	2.74634e+07	5.82931e+06	1.70375e+07	9.04563e+06	8.66655e+06	5.15112e+07	2.5817e+07	2.11e+07	5.2693e+07	7.04606e+06	4.46112e+06	4.27508e+06	5.14285e+06	5.07794e+07	2.97995e+07	3.89971e+07	3.73996e+07	7.42616e+06	2.27253e+06	939526	9.36674e+06	4.85781e+07	5.50666e+07	5.90758e+07	4.83713e+07	6.40397e+06	4.7553e+06	7.29969e+06	5.56957e+06	3.56344e+07	2.03519e+07	2.36652e+07	5.43768e+07	1.07367e+06	3.6639e+06	3.69051e+06	1.18569e+06	3.23269e+07	2.28857e+07	2.02151e+07	4.15061e+07	2.55991e+06	3.69668e+06	1.83471e+06	3.16223e+06
C472	UNKNOWN	3.93695e+06	1.11832e+07	3.37484e+06	6.62883e+06	5.38186e+07	3.56242e+07	1.67778e+07	6.39271e+07	1.05524e+07	1.57974e+07	3.5139e+07	2.45439e+07	3.67496e+07	3.99461e+07	3.27925e+07	3.02813e+07	4.73462e+07	1.70646e+07	1.83182e+07	4.17716e+07	4.35432e+07	3.61978e+07	4.29452e+07	1.0955e+08	3.88304e+07	1.51383e+07	3.59817e+07	3.82971e+07	2.08289e+07	5.92391e+07	3.28689e+07	8.80099e+07	4.56377e+07	2.2116e+07	1.74785e+07	5.86356e+07	7.20313e+07	4.15917e+07	4.01977e+07	7.2736e+07	1.04053e+07	1.57234e+07	2.70286e+07	8.0117e+06	6.02679e+07	3.2682e+07	4.58856e+07	5.20545e+07
C473	UNKNOWN	1.10131e+07	2.67738e+07	6.48538e+06	8.68656e+06	4.65179e+07	8.35992e+07	4.65252e+07	7.71113e+07	2.36523e+07	1.18513e+07	1.1574e+07	3.12063e+07	2.5182e+07	5.51138e+06	2.48781e+07	5.16114e+07	1.53312e+07	1.63157e+07	1.7231e+07	2.5307e+07	6.23529e+07	2.65649e+07	3.27117e+07	7.33375e+07	5.00613e+07	2.05822e+07	7.01248e+07	4.28358e+07	1.45383e+07	2.66804e+07	4.52919e+07	1.70113e+07	2.68312e+07	1.01161e+07	1.75376e+07	4.47118e+07	5.8946e+07	2.69624e+07	1.95985e+07	6.29597e+07	1.53335e+07	2.88931e+07	2.06314e+07	7.03926e+06	4.3628e+07	1.62789e+07	2.31549e+07	2.37529e+07
C474	2-[(4,6-Dimethoxy-2-pyrimidinyl)oxy]benzoic acid	4.3038e+08	4.26592e+08	4.25691e+08	3.92019e+08	3.80962e+06	1.19437e+07	3.02397e+06	5.3975e+06	4.51688e+07	1.42254e+07	8.31007e+07	4.68491e+07	3.33671e+06	3.209e+06	3.0321e+06	3.76217e+06	2.35251e+07	4.88682e+07	6.46387e+07	2.77304e+07	4.31983e+06	3.23564e+06	3.60413e+06	5.40675e+06	2.10815e+07	7.15329e+07	1.66962e+07	3.44408e+07	3.46502e+06	3.28953e+06	3.70733e+06	4.10988e+06	1.32434e+07	4.80252e+07	6.99225e+07	2.15913e+07	4.1188e+06	2.85423e+06	3.27208e+06	4.2333e+06	3.20527e+07	4.14949e+07	1.10735e+07	2.10932e+07	3.70525e+06	2.85215e+06	3.20103e+06	3.94623e+06
C475	4-(2-Aminophenyl)-2_4-dioxobutanoate	2.31351e+07	1.9746e+07	1.53922e+07	2.1087e+07	1.4919e+08	7.10229e+07	9.33119e+07	4.26599e+08	8.12048e+07	6.06203e+07	5.45758e+07	7.00657e+07	1.65054e+08	1.194e+08	8.68009e+07	1.45446e+08	1.33568e+08	8.39927e+07	7.30917e+07	1.19986e+08	1.67525e+08	1.44725e+08	1.70029e+08	2.92687e+08	6.14476e+07	4.30421e+07	1.31304e+08	6.61134e+07	1.23537e+08	1.04826e+08	1.05972e+08	1.55507e+08	1.28487e+08	5.80081e+07	7.26277e+07	1.98224e+08	1.90405e+08	8.26093e+07	1.5653e+08	1.87704e+08	3.93604e+07	6.0265e+07	7.95867e+07	4.04352e+07	1.97174e+08	6.43406e+07	1.53689e+08	1.88323e+08
C476	[7-(beta-D-Glucopyranosyloxy)-2-oxo-2,3-dihydro-1H-indol-3-yl]acetic acid	1.17605e+07	1.42628e+07	1.08437e+07	1.42965e+07	8.21702e+07	7.01842e+07	4.98736e+07	1.71352e+08	2.77292e+07	3.04242e+07	2.88539e+07	4.35606e+07	6.24896e+07	4.75789e+07	4.36935e+07	6.83762e+07	5.39962e+07	3.81241e+07	3.47657e+07	7.22482e+07	7.74864e+07	4.85238e+07	5.70617e+07	1.34027e+08	4.02801e+07	2.98516e+07	7.04549e+07	4.01238e+07	5.49665e+07	4.09345e+07	3.73288e+07	6.49543e+07	8.3031e+07	1.9034e+07	3.20775e+07	8.75125e+07	7.49978e+07	3.48227e+07	5.58291e+07	1.1215e+08	1.82177e+07	3.08112e+07	3.67673e+07	4.09636e+07	7.05461e+07	3.36729e+07	7.16191e+07	6.42282e+07
C477	N-(4,6-Dimethyl-2-pyrimidinyl)-4-(2-(10-methyl-9(10H)-acridinylidene)hydrazino)benzenesulfonamide	3.49963e+06	6.03185e+06	1.99797e+06	3.41448e+06	9.72195e+07	4.91378e+07	6.0386e+07	1.45766e+08	3.66102e+07	3.22977e+07	3.82518e+07	3.23295e+07	9.40204e+07	4.66648e+07	5.25073e+07	1.06679e+08	4.01167e+07	3.57472e+07	1.92919e+07	3.58744e+07	1.73523e+08	7.69917e+07	5.30206e+07	1.4967e+08	2.13975e+07	1.55228e+07	3.16854e+07	2.0823e+07	6.30562e+07	5.77291e+07	4.02316e+07	4.90111e+07	6.90625e+07	1.69761e+07	2.70292e+07	9.05997e+07	1.52442e+08	2.46699e+07	3.58325e+07	1.02216e+08	1.88208e+07	2.80238e+07	3.46989e+07	1.97167e+07	7.82191e+07	4.28712e+07	5.34916e+07	8.07099e+07
C478	UNKNOWN	766262	1.71363e+06	1.26213e+06	2.36653e+06	5.14962e+07	2.50045e+07	2.76495e+07	7.02605e+07	1.52368e+07	1.16837e+07	8.95262e+06	1.13444e+07	4.365e+07	2.33507e+07	2.19943e+07	4.04384e+07	3.38744e+07	2.02644e+07	1.06027e+07	2.14402e+07	6.54192e+07	3.26349e+07	3.63881e+07	6.98507e+07	1.65429e+07	6.19372e+06	1.54354e+07	1.11808e+07	3.80224e+07	1.7106e+07	1.50523e+07	3.66274e+07	4.1243e+07	8.04015e+06	9.39685e+06	4.06055e+07	7.08993e+07	1.856e+07	2.30006e+07	6.22518e+07	5.27225e+06	7.04615e+06	1.50237e+07	3.52059e+06	5.67162e+07	2.22761e+07	2.5313e+07	4.19941e+07
C479	Vibrioferrin	4.41705e+06	3.36701e+06	2.87037e+06	5.4236e+06	2.00333e+07	1.0819e+07	9.71902e+06	4.74836e+07	2.08922e+07	1.34154e+07	1.69273e+07	4.49449e+07	1.10431e+07	5.02716e+06	9.56415e+06	8.20872e+06	1.85642e+07	1.55529e+07	9.34462e+06	4.88192e+07	2.21134e+07	1.01434e+07	6.75741e+06	2.57106e+07	9.45956e+06	6.33815e+06	1.31184e+07	1.65414e+07	2.15252e+07	7.60199e+06	6.45339e+06	1.88115e+07	3.68602e+07	2.52614e+07	1.58591e+07	8.78087e+07	2.53866e+07	1.40307e+07	1.25865e+07	1.6824e+07	4.68266e+07	2.09965e+07	2.22427e+07	2.93587e+07	1.42068e+07	7.06839e+06	1.13561e+07	1.23669e+07
C480	UNKNOWN	4.24854e+06	1.50777e+06	1.47026e+06	4.21099e+06	1.83365e+07	1.74422e+07	1.88354e+07	1.6918e+07	1.7614e+07	1.0512e+07	1.19067e+07	1.59223e+07	2.57949e+07	1.54704e+07	1.50448e+07	2.22986e+07	1.77696e+07	1.50765e+07	1.19267e+07	1.48751e+07	2.39348e+07	1.75794e+07	1.47137e+07	2.05174e+07	1.35373e+07	8.18796e+06	1.13751e+07	1.51484e+07	2.22426e+07	1.85685e+07	9.59149e+06	1.78935e+07	2.13539e+07	1.00077e+07	1.25776e+07	1.87342e+07	3.09036e+07	1.43097e+07	1.65265e+07	2.9716e+07	8.32033e+06	1.21109e+07	1.87737e+07	1.06767e+07	2.09455e+07	1.39621e+07	1.77846e+07	2.45478e+07
C481	UNKNOWN	3.1193e+06	1.53824e+06	2.56132e+06	2.71227e+06	3.90402e+07	2.13035e+07	2.07466e+07	5.87736e+07	1.42448e+07	1.20083e+07	1.07201e+07	1.18575e+07	2.91118e+07	2.02246e+07	1.86757e+07	3.3427e+07	2.71307e+07	1.53349e+07	8.02551e+06	2.58327e+07	4.57169e+07	2.1528e+07	1.65069e+07	4.5599e+07	1.84398e+07	6.03259e+06	1.55197e+07	1.53636e+07	2.51203e+07	2.27359e+07	1.71222e+07	2.74638e+07	3.80207e+07	6.78764e+06	4.94094e+06	5.04984e+07	5.23299e+07	8.72635e+06	2.19551e+07	4.68913e+07	4.14962e+06	1.11528e+07	1.65032e+07	4.70448e+06	2.52404e+07	1.96106e+07	2.08931e+07	2.39148e+07
C482	UNKNOWN	3.56796e+06	1.61695e+06	4.1979e+06	1.56271e+06	2.94234e+07	1.54871e+07	1.69645e+07	2.93606e+07	1.56937e+07	8.33204e+06	1.0903e+07	1.1246e+07	2.4371e+07	1.43372e+07	8.20277e+06	1.79482e+07	2.05886e+07	7.99473e+06	1.07142e+07	1.61162e+07	2.72451e+07	1.70973e+07	1.67568e+07	1.89525e+07	1.27083e+07	7.78992e+06	9.91062e+06	9.61504e+06	1.96596e+07	1.69885e+07	1.35142e+07	1.75749e+07	1.62851e+07	7.75656e+06	9.89568e+06	2.00177e+07	2.3181e+07	9.83416e+06	1.43868e+07	2.48884e+07	7.9081e+06	9.86498e+06	1.20121e+07	8.69903e+06	2.43684e+07	1.34822e+07	1.64706e+07	2.29838e+07
C483	UNKNOWN	956698	1.14571e+06	1.89849e+06	1.08949e+06	8.04757e+06	3.60157e+06	4.31341e+06	2.74567e+06	5.78185e+06	3.4917e+06	3.30615e+06	1.66457e+06	8.78363e+06	3.78931e+06	4.44934e+06	6.2144e+06	4.69549e+06	4.1992e+06	933227	4.3299e+06	9.47539e+06	4.69482e+06	5.22524e+06	1.59454e+06	2.17495e+06	1.90119e+06	3.57344e+06	2.96629e+06	7.10494e+06	5.76741e+06	1.67604e+06	4.60177e+06	6.22728e+06	1.4791e+06	1.98197e+06	3.35835e+06	8.4709e+06	3.87168e+06	3.67792e+06	5.07373e+06	1.85554e+06	986003	3.29622e+06	1.05455e+06	6.40492e+06	4.86608e+06	4.38844e+06	5.77963e+06
C484	[7-(beta-D-Glucopyranosyloxy)-2-oxo-2,3-dihydro-1H-indol-3-yl]acetic acid	1.20075e+09	1.17299e+09	1.14656e+09	1.2071e+09	9.735e+09	6.20114e+09	5.21725e+09	1.66104e+10	5.08486e+09	3.79058e+09	4.15517e+09	4.73098e+09	7.83175e+09	5.09797e+09	5.03675e+09	9.07298e+09	8.65946e+09	4.56825e+09	4.07427e+09	7.92602e+09	1.32154e+10	6.28831e+09	6.72713e+09	1.67302e+10	3.8011e+09	3.17937e+09	4.47071e+09	4.81415e+09	8.1002e+09	6.61364e+09	4.1281e+09	9.6181e+09	8.41365e+09	3.32693e+09	2.86394e+09	1.10319e+10	8.32822e+09	4.26107e+09	6.52749e+09	8.8661e+09	2.78229e+09	3.76914e+09	4.87115e+09	3.3581e+09	1.10161e+10	4.75837e+09	6.57396e+09	8.91272e+09
C485	UNKNOWN	3.98521e+06	6.73228e+06	6.31652e+06	6.14333e+06	2.03144e+08	8.2848e+07	8.48098e+07	3.34818e+08	5.70024e+07	3.82747e+07	3.70605e+07	5.16397e+07	1.44626e+08	7.1049e+07	6.5253e+07	1.51991e+08	1.23843e+08	6.04098e+07	4.14961e+07	1.10531e+08	2.65366e+08	1.08217e+08	1.11644e+08	3.80584e+08	5.29487e+07	2.05232e+07	5.36699e+07	5.43413e+07	1.18863e+08	9.909e+07	5.22934e+07	1.47916e+08	1.68835e+08	2.44499e+07	3.31579e+07	2.13224e+08	2.61979e+08	5.45711e+07	9.51128e+07	2.80053e+08	1.77667e+07	2.78816e+07	5.96149e+07	1.776e+07	1.88789e+08	6.08467e+07	9.81926e+07	1.89406e+08
C486	6-[1,1'-biphenyl]-4-yl-3-(4-pyridinyl)-7H-[1,2,4]triazolo[3,4-b][1,3,4]thiadiazine	3.90506e+07	4.30989e+07	4.14449e+07	3.48288e+07	2.4711e+08	1.7584e+08	1.76991e+08	1.55736e+08	1.37616e+08	1.10437e+08	8.35008e+07	1.13188e+08	2.10858e+08	1.61588e+08	1.27176e+08	1.9421e+08	1.46938e+08	1.57084e+08	1.28787e+08	1.51034e+08	2.20873e+08	1.92806e+08	1.96549e+08	1.94428e+08	1.36267e+08	8.99865e+07	1.05618e+08	9.6354e+07	1.89259e+08	1.6815e+08	1.24206e+08	1.40608e+08	2.03406e+08	7.95304e+07	9.44188e+07	1.49702e+08	2.26919e+08	1.52936e+08	1.54681e+08	2.2261e+08	8.12288e+07	1.10722e+08	9.64562e+07	6.92426e+07	2.53481e+08	1.53779e+08	1.49603e+08	2.04135e+08
C487	indole	1.21866e+06	1.45943e+06	1.42313e+06	3.23593e+06	9.25975e+06	7.22469e+06	5.49696e+06	1.26712e+07	4.54128e+06	4.38897e+06	3.42304e+06	5.29929e+06	8.88656e+06	6.5466e+06	5.93404e+06	9.72133e+06	7.511e+06	4.51725e+06	3.42637e+06	8.1923e+06	1.13141e+07	7.95245e+06	7.42757e+06	2.28467e+07	5.97297e+06	2.67337e+06	4.60445e+06	6.16283e+06	9.36939e+06	6.60802e+06	6.1166e+06	1.0083e+07	9.02091e+06	4.89403e+06	3.31797e+06	1.518e+07	1.0001e+07	5.08232e+06	7.86064e+06	1.56414e+07	2.00894e+06	6.98923e+06	4.34395e+06	3.58805e+06	8.74259e+06	5.13157e+06	6.21301e+06	1.0842e+07
C488	UNKNOWN	1.54002e+06	1.09624e+06	1.0535e+06	1.50009e+06	2.71529e+07	1.05711e+07	1.08049e+07	2.81001e+07	8.55894e+06	5.75525e+06	6.66348e+06	6.99961e+06	2.00165e+07	1.0072e+07	7.47273e+06	2.16387e+07	1.34658e+07	7.32384e+06	5.99121e+06	1.74435e+07	2.44067e+07	1.32239e+07	1.42745e+07	2.17362e+07	8.55557e+06	962996	8.19683e+06	8.45442e+06	1.57889e+07	1.24321e+07	6.55534e+06	1.43354e+07	2.03014e+07	3.0366e+06	4.9229e+06	1.92685e+07	2.59466e+07	6.58338e+06	1.25894e+07	3.39741e+07	1.22417e+06	3.64296e+06	8.5466e+06	3.01163e+06	2.08215e+07	7.31865e+06	1.03343e+07	2.2224e+07
C489	Dethiobiotin	4.26017e+07	8.13484e+07	5.15253e+07	4.22248e+07	7.69326e+06	8.89936e+06	5.92276e+06	1.07482e+07	2.74983e+08	7.05631e+07	6.71855e+07	2.014e+08	9.42094e+06	5.66184e+06	1.31288e+07	5.87675e+06	1.33222e+08	6.29382e+07	6.7204e+07	1.05648e+08	6.73428e+06	5.0989e+06	5.70346e+06	8.41102e+06	3.61075e+07	5.21418e+07	2.64134e+07	3.61047e+07	8.18661e+06	4.55051e+06	5.45291e+06	6.90695e+06	1.4903e+08	2.93856e+07	3.65106e+07	1.68179e+08	6.77461e+06	1.19701e+07	6.45872e+06	5.14479e+06	4.65412e+07	3.94045e+07	6.31463e+07	5.26752e+07	6.9024e+06	7.07825e+06	6.66172e+06	1.09533e+07
C490	UNKNOWN	867050	1.03835e+06	997874	965937	1.24565e+07	4.84574e+06	4.09424e+06	1.06082e+07	2.04599e+06	856090	891022	1.7795e+06	9.47973e+06	3.64737e+06	3.88756e+06	7.52729e+06	5.53357e+06	3.03508e+06	845779	6.18385e+06	1.46479e+07	7.4775e+06	8.65985e+06	1.49824e+07	2.9504e+06	907626	2.12792e+06	3.1747e+06	6.40966e+06	7.897e+06	2.49927e+06	7.55239e+06	7.72077e+06	786978	765026	7.13884e+06	1.732e+07	2.32796e+06	5.58064e+06	1.23971e+07	904155	1.16506e+06	1.60177e+06	1.1373e+06	7.11419e+06	2.68546e+06	3.51274e+06	1.05158e+07
C491	5_6-Dihydroxyindole-2-carboxylate	6.68782e+07	8.01751e+07	7.75562e+07	6.27863e+07	1.65049e+06	6.99012e+06	2.64478e+06	1.98285e+06	9.23193e+07	1.86982e+07	6.70019e+07	7.00071e+07	927760	892250	843065	1.04606e+06	4.95235e+07	9.02161e+07	1.47146e+08	2.25146e+07	1.20111e+06	3.69014e+06	3.2439e+06	1.50332e+06	5.99533e+06	8.52037e+07	1.27039e+08	1.29736e+07	5.39234e+06	1.09425e+06	7.02714e+06	6.13269e+06	2.63142e+06	1.12546e+07	6.03774e+07	1.35334e+08	1.14522e+06	2.33732e+06	1.50247e+06	1.17705e+06	8.57861e+07	1.19384e+08	2.43878e+07	7.26068e+07	2.5012e+06	2.20968e+06	1.04791e+06	1.24881e+06
C492	UNKNOWN	7.66668e+06	4.35925e+06	1.78282e+06	4.14448e+06	5.89023e+07	2.20262e+07	2.05631e+07	1.02576e+08	5.78451e+07	7.05208e+07	4.03328e+07	2.93861e+07	6.56137e+07	2.19865e+07	2.71138e+07	2.69445e+07	5.63356e+07	4.56714e+07	1.83713e+07	3.27257e+07	4.11408e+07	4.67481e+07	1.48048e+07	5.08167e+07	1.4246e+07	1.01942e+07	1.75633e+07	7.08324e+06	6.43353e+07	3.12122e+07	2.42284e+07	4.50044e+07	7.66886e+07	4.30681e+07	2.25658e+07	9.00337e+07	6.31582e+07	2.4311e+07	2.48476e+07	3.86954e+07	7.67319e+07	5.12037e+07	7.76056e+07	1.54267e+08	1.09121e+08	1.5601e+07	3.5487e+07	5.11292e+07
C493	UNKNOWN	4.15813e+06	5.48817e+06	3.44426e+06	5.77851e+06	2.02304e+07	2.08164e+07	1.13381e+07	3.37307e+07	9.34014e+06	3.62695e+06	4.6198e+06	9.54193e+06	2.72148e+07	1.1719e+07	1.11344e+07	2.6496e+07	1.7837e+07	7.79484e+06	9.12958e+06	1.64032e+07	2.74247e+07	2.15236e+07	2.07775e+07	2.27585e+07	8.43267e+06	3.12731e+06	1.29595e+07	8.52074e+06	1.27203e+07	1.1552e+07	8.26925e+06	1.54672e+07	1.79016e+07	7.25471e+06	5.13319e+06	2.03273e+07	2.82397e+07	7.25109e+06	1.82142e+07	2.48154e+07	3.56052e+06	5.23419e+06	8.39443e+06	1.91989e+06	1.84578e+07	8.90002e+06	1.6148e+07	1.94564e+07
C494	UNKNOWN	1.29669e+06	2.6285e+06	1.77647e+06	1.47667e+06	3.20265e+07	1.39708e+07	1.32857e+07	4.43189e+07	3.12371e+07	2.16823e+07	1.96254e+07	1.90623e+07	1.79001e+07	6.77349e+06	1.05415e+07	1.43425e+07	3.56335e+07	1.2619e+07	5.78424e+06	2.12565e+07	2.41131e+07	1.0861e+07	9.34845e+06	3.30676e+07	1.24249e+07	4.34295e+06	1.39693e+07	1.38451e+07	2.45386e+07	1.56466e+07	1.23387e+07	3.09232e+07	5.16316e+07	2.49048e+07	1.56071e+07	7.60568e+07	3.16255e+07	1.80125e+07	1.53414e+07	2.71855e+07	3.68624e+07	1.87915e+07	3.51862e+07	3.20814e+07	1.86477e+07	9.37031e+06	1.87226e+07	1.31339e+07
C495	UNKNOWN	1.23576e+06	1.47991e+06	1.42222e+06	3.37127e+06	2.49961e+07	7.41727e+06	7.47301e+06	6.19719e+07	3.29819e+07	1.03155e+07	1.41946e+07	1.78174e+07	1.34221e+07	4.19967e+06	8.6432e+06	1.47249e+07	1.07334e+07	9.36737e+06	3.38964e+06	1.28354e+07	1.92156e+07	1.33213e+07	5.66668e+06	2.43051e+07	5.50166e+06	6.30098e+06	9.18464e+06	4.36468e+06	1.99653e+07	1.07484e+07	7.46867e+06	1.97824e+07	2.23758e+07	1.3809e+07	9.22354e+06	4.03802e+07	1.91456e+07	7.49859e+06	7.02092e+06	2.074e+07	2.62579e+07	1.14058e+07	1.9398e+07	2.46845e+07	2.63546e+07	6.03398e+06	9.40537e+06	2.20002e+07
C496	UNKNOWN	2.59471e+08	8.2514e+07	6.11128e+07	2.06462e+08	7.13898e+08	2.55155e+08	2.12393e+08	8.00215e+08	8.75143e+08	5.09104e+08	5.49837e+08	7.27104e+08	3.73127e+08	1.6954e+08	2.31544e+08	2.7504e+08	6.29147e+08	4.69166e+08	2.68877e+08	6.40759e+08	3.68051e+08	3.49651e+08	2.16686e+08	4.37537e+08	2.95806e+08	3.07183e+08	3.11794e+08	2.49761e+08	4.96529e+08	3.38451e+08	2.5965e+08	6.85312e+08	1.14865e+09	8.51672e+08	3.56125e+08	1.04338e+09	4.56918e+08	2.99399e+08	2.30486e+08	5.04227e+08	1.14067e+09	5.18459e+08	7.21999e+08	1.0047e+09	5.3794e+08	1.90359e+08	3.37862e+08	5.53362e+08
C497	Tolypocladin J	1.00179e+07	1.22427e+07	4.9869e+06	1.07151e+07	1.11116e+08	7.57933e+07	7.00723e+07	1.52712e+08	6.7433e+07	5.03226e+07	4.29687e+07	6.50733e+07	1.30198e+08	8.22253e+07	1.31635e+08	1.20891e+08	5.80788e+07	2.01117e+07	2.50545e+07	4.81924e+07	1.08448e+08	5.59497e+07	1.39917e+08	2.30956e+08	1.83023e+07	2.3093e+06	2.38397e+07	1.29093e+07	7.64717e+07	9.90693e+07	4.03468e+07	1.03919e+08	3.42138e+07	3.45463e+07	1.75174e+07	4.36575e+07	1.44321e+08	6.71971e+07	1.1308e+08	1.01543e+08	1.54553e+07	2.25152e+07	5.11554e+07	1.69793e+07	1.28361e+08	4.66139e+07	6.81055e+07	1.1953e+08
C498	UNKNOWN	1.05518e+07	1.12998e+07	6.26139e+06	1.14821e+07	3.03813e+06	6.82635e+06	2.76465e+06	6.71762e+06	1.36167e+06	3.06594e+06	3.62389e+06	3.43461e+06	2.73805e+06	4.35619e+06	3.86763e+06	2.0526e+06	4.18453e+06	2.58596e+06	5.04228e+06	3.09259e+06	2.38671e+06	5.10754e+06	3.04938e+06	6.79487e+06	6.37209e+06	6.84443e+06	4.17537e+06	6.15572e+06	4.10098e+06	2.31187e+06	4.17099e+06	4.66684e+06	4.16381e+06	6.48353e+06	3.50782e+06	5.93569e+06	2.83799e+06	2.63658e+06	4.04811e+06	2.69155e+06	4.29372e+06	4.75406e+06	3.23355e+06	2.60153e+06	2.57521e+06	3.84426e+06	3.68435e+06	3.63475e+06
C499	3-epi-welwitindolinone B isothiocyanate	1.33078e+06	1.37741e+06	1.73298e+06	3.01479e+06	6.86276e+06	5.25622e+06	8.52837e+06	1.10897e+07	2.04369e+06	2.11912e+06	3.48713e+06	3.00609e+06	7.84644e+06	5.78444e+06	7.12377e+06	9.93178e+06	4.06578e+06	3.63639e+06	5.56723e+06	4.35832e+06	1.37899e+07	6.58314e+06	9.72244e+06	1.45761e+07	1.20402e+06	1.16128e+06	1.29374e+06	1.61326e+06	5.86472e+06	1.01868e+07	9.13685e+06	7.00794e+06	2.32819e+06	8.23486e+06	6.02183e+06	2.385e+06	5.38052e+06	6.73796e+06	6.64216e+06	5.01577e+06	3.7717e+06	3.86731e+06	5.73818e+06	3.69879e+06	9.8846e+06	7.05555e+06	8.15979e+06	5.4243e+06
C500	Muraminomicin Z2	929812	1.30336e+06	1.10814e+06	1.06714e+06	6.96699e+06	1.81257e+06	6.68365e+06	1.27054e+07	1.04767e+06	2.91658e+06	1.31467e+06	2.97288e+06	5.59781e+06	4.66338e+06	3.45823e+06	6.52578e+06	2.80494e+06	3.96689e+06	1.36026e+06	3.89336e+06	1.12636e+07	7.40341e+06	3.11983e+06	1.6212e+07	1.45389e+06	1.6116e+06	2.38978e+06	1.33609e+06	4.91768e+06	4.5119e+06	6.83244e+06	5.87561e+06	5.03035e+06	6.34342e+06	1.17199e+07	6.06129e+06	1.25974e+07	4.64425e+06	1.11659e+07	1.38307e+07	5.96001e+06	4.88513e+06	3.40646e+06	3.78253e+06	1.29054e+07	6.63797e+06	8.186e+06	1.46082e+07
C501	6-Imino-5-oxocyclohexa-1_3-dienecarboxylate	1.15315e+07	3.65217e+07	2.56279e+07	1.69849e+07	1.33131e+06	1.52234e+06	1.06841e+06	1.93064e+06	7.24701e+06	5.46453e+06	3.23352e+06	7.83155e+06	2.10686e+06	4.42742e+06	1.05093e+06	1.31065e+06	1.29483e+07	1.17869e+07	8.15249e+06	1.02058e+07	1.47316e+06	1.14137e+06	3.14195e+06	2.81642e+06	6.31989e+06	9.42394e+06	4.43955e+06	6.14147e+06	1.15406e+06	1.14692e+06	4.30493e+06	3.85986e+06	7.77793e+06	4.09234e+06	5.88554e+06	1.0902e+07	1.30353e+06	987944	3.32365e+06	4.10378e+06	2.06516e+06	3.22363e+06	1.55773e+06	3.8409e+06	3.24643e+06	926255	3.37526e+06	1.23725e+06
C502	Elaiomycin K	2.18625e+07	1.57377e+07	1.42543e+07	1.8085e+07	5.16618e+06	7.97919e+06	3.39328e+06	5.68737e+06	1.82123e+06	2.73548e+06	5.15518e+06	2.06312e+06	2.16813e+06	4.34642e+06	4.42172e+06	1.47418e+06	3.77104e+06	4.38566e+06	1.18559e+07	5.24905e+06	4.95348e+06	6.15073e+06	4.14205e+06	6.20128e+06	7.68249e+06	6.77449e+06	7.22847e+06	7.93384e+06	4.50593e+06	3.25011e+06	4.34656e+06	4.00804e+06	2.67513e+06	1.03082e+07	6.9407e+06	4.14934e+06	2.39976e+06	3.7057e+06	4.08552e+06	1.58501e+06	7.06009e+06	6.43343e+06	4.63089e+06	5.10615e+06	3.40716e+06	2.5995e+06	6.70837e+06	3.84384e+06
C503	Ala-Tyr(Alanyltyrosine)	2.44307e+08	2.01756e+08	2.04749e+08	1.55577e+08	2.15065e+07	5.37268e+07	2.34879e+07	6.1748e+07	2.48383e+07	1.98053e+07	2.60127e+07	2.34855e+07	1.44547e+07	1.77022e+07	1.77611e+07	1.20039e+07	3.82514e+07	3.29328e+07	5.75226e+07	3.49076e+07	2.07863e+07	3.52683e+07	4.08201e+07	2.93554e+07	8.80642e+07	5.39259e+07	4.91358e+07	5.14674e+07	2.01138e+07	2.63797e+07	3.6638e+07	2.40858e+07	2.83083e+07	6.93167e+07	7.3553e+07	4.06686e+07	1.08772e+07	2.3932e+07	1.99222e+07	9.05236e+06	5.35746e+07	4.42139e+07	6.9212e+07	3.61546e+07	2.48322e+07	2.9337e+07	1.89225e+07	2.41893e+07
C504	Confluenine A	1.0206e+09	9.79072e+08	7.22626e+08	8.7013e+08	9.23333e+07	1.16543e+08	7.34827e+07	6.47403e+07	6.87097e+07	5.00547e+07	8.00244e+07	5.65237e+07	4.08055e+07	6.90341e+07	7.33506e+07	4.01947e+07	8.30222e+07	8.78489e+07	1.94454e+08	7.98854e+07	4.97269e+07	1.15058e+08	9.86741e+07	4.66113e+07	1.31214e+08	2.96564e+08	1.58401e+08	1.84574e+08	6.07242e+07	7.48819e+07	8.21248e+07	6.31716e+07	6.61801e+07	3.23316e+08	1.82853e+08	9.30972e+07	4.48433e+07	7.69285e+07	5.55216e+07	2.39559e+07	1.12643e+08	1.46315e+08	1.29106e+08	1.47034e+08	5.43685e+07	1.10281e+08	7.14213e+07	5.29176e+07
C505	UNKNOWN	1.74557e+08	2.3838e+08	1.81487e+08	3.11072e+08	1.6157e+06	5.65912e+07	1.47823e+06	1.59584e+06	1.55294e+08	5.47597e+07	8.33566e+07	9.57948e+07	1.16279e+06	1.40822e+06	978687	2.28594e+06	1.69562e+08	3.24979e+08	1.69288e+08	1.17141e+08	1.0262e+06	976482	943838	1.4291e+06	3.2836e+07	1.0661e+08	1.18031e+08	4.60185e+07	1.13797e+06	970652	1.06062e+07	1.4998e+06	2.17537e+08	1.61644e+08	2.8311e+08	2.53144e+08	942661	1.37285e+06	1.40027e+06	1.02835e+06	2.34023e+08	2.53358e+08	6.54648e+07	2.64053e+08	928246	1.29364e+06	936692	1.01842e+06
C506	arg-tyr-arg	3.09759e+07	2.47427e+07	8.51618e+06	3.63548e+07	4.858e+07	6.26333e+07	6.0523e+07	1.11675e+08	5.30509e+07	4.69043e+07	4.60276e+07	6.24393e+07	2.79088e+07	4.69634e+07	5.20623e+07	5.71238e+07	4.29953e+07	6.27804e+07	4.88067e+07	7.0382e+07	4.07157e+07	4.50111e+07	4.58667e+07	1.01463e+08	4.38735e+06	5.56213e+06	2.32221e+07	1.0466e+07	3.44763e+07	6.65317e+07	2.86092e+07	3.65771e+07	5.24226e+07	7.64598e+07	6.43836e+07	8.65902e+07	3.99495e+07	5.04762e+07	7.56418e+07	4.72514e+07	7.7681e+07	6.96746e+07	7.18094e+07	8.18586e+07	5.41504e+07	3.82814e+07	5.07394e+07	4.41626e+07
C507	UNKNOWN	3.31935e+07	2.77925e+07	2.32278e+07	3.49447e+07	1.69389e+06	7.75419e+06	1.56278e+06	2.36748e+06	2.25443e+07	9.31104e+06	1.36686e+07	1.54168e+07	1.55417e+06	1.61655e+06	1.6154e+06	1.6885e+06	2.6206e+07	4.47164e+07	2.2383e+07	1.78657e+07	2.19738e+06	1.65636e+06	1.61587e+06	2.32076e+06	5.41988e+06	2.08479e+07	1.72899e+07	7.43563e+06	1.57878e+06	1.58457e+06	2.6917e+06	1.89586e+06	3.73887e+07	2.31016e+07	3.74067e+07	4.08904e+07	1.5478e+06	1.40939e+06	1.57759e+06	1.687e+06	3.98153e+07	2.90294e+07	1.09205e+07	4.02532e+07	1.50497e+06	1.39388e+06	1.49686e+06	2.00298e+06
C508	Phe-Gly-Gly	5.05392e+07	4.95858e+07	3.59524e+07	4.51343e+07	1.18866e+07	1.99917e+07	9.85831e+06	2.18305e+07	9.45462e+06	8.20748e+06	8.96475e+06	8.07207e+06	5.30016e+06	1.2703e+07	9.02705e+06	5.04562e+06	9.97296e+06	1.37391e+07	2.17286e+07	1.09232e+07	1.29842e+07	1.67998e+07	1.31316e+07	2.60221e+07	1.78054e+07	1.64599e+07	1.56177e+07	1.2942e+07	1.00336e+07	1.08956e+07	1.30829e+07	1.46346e+07	1.0198e+07	3.38138e+07	1.3481e+07	1.3781e+07	7.67708e+06	1.21681e+07	1.11696e+07	5.95826e+06	1.48441e+07	1.65501e+07	1.26347e+07	1.08146e+07	1.24921e+07	1.4088e+07	1.11159e+07	8.96181e+06
C509	Met-Leu	5.61156e+07	6.00086e+07	2.57943e+07	7.96927e+07	1.09619e+06	5.49698e+06	2.62307e+06	4.73179e+06	2.33316e+06	1.59689e+06	1.15297e+06	1.47912e+06	1.1392e+06	1.05132e+06	1.32993e+06	2.47649e+06	3.80359e+06	2.38644e+06	4.35474e+06	3.74783e+06	2.47485e+06	3.41752e+06	1.47201e+06	5.35086e+06	3.3686e+06	3.14687e+06	4.35063e+06	1.85438e+06	1.039e+06	1.03671e+06	994587	1.80132e+06	2.39131e+06	1.05024e+07	3.90851e+06	1.69535e+06	1.40447e+06	1.79789e+06	2.42428e+06	1.09779e+06	1.57533e+06	2.45154e+06	1.12175e+06	1.28916e+06	990929	927240	2.55106e+06	1.0872e+06
C510	Simeconazole	4.48199e+07	5.97738e+07	3.29155e+07	6.96969e+07	7.75269e+06	2.49501e+07	1.36199e+07	1.36522e+07	8.08792e+06	9.62654e+06	1.14429e+07	8.27565e+06	4.77949e+06	1.36462e+07	1.34222e+07	6.35397e+06	1.18434e+07	1.31406e+07	2.04925e+07	1.45792e+07	8.29032e+06	2.40797e+07	1.84101e+07	1.4627e+07	1.76688e+07	1.39695e+07	1.51008e+07	1.96234e+07	1.012e+07	9.12361e+06	1.38336e+07	1.04361e+07	1.27303e+07	2.82375e+07	1.9909e+07	2.17766e+07	5.84052e+06	1.88332e+07	1.35484e+07	5.65807e+06	1.46104e+07	3.31531e+07	1.36412e+07	1.71113e+07	1.12533e+07	2.3352e+07	1.29734e+07	9.61744e+06
C511	UNKNOWN	918443	1.04477e+06	1.04942e+06	1.01174e+06	1.81144e+07	8.70011e+06	1.37144e+07	4.36786e+07	5.82179e+06	4.16011e+06	2.12347e+06	5.71397e+06	1.73557e+07	9.29737e+06	8.20514e+06	1.95493e+07	6.53496e+06	4.28791e+06	1.03095e+06	7.2589e+06	3.11904e+07	1.36266e+07	8.82029e+06	5.52334e+07	1.49751e+06	3.74649e+06	7.2359e+06	3.03267e+06	1.24665e+07	7.27037e+06	8.31279e+06	1.92133e+07	1.09615e+07	5.61104e+06	8.48058e+06	1.90815e+07	2.33252e+07	8.68777e+06	2.68214e+07	2.35271e+07	1.03437e+07	5.2299e+06	4.96266e+06	1.14771e+07	2.05106e+07	6.22195e+06	1.05923e+07	2.53072e+07
C512	Streptomyceamide B	3.60716e+07	2.37538e+07	4.2314e+07	2.0827e+07	818866	2.93793e+06	938625	1.4183e+06	2.14614e+07	5.59079e+06	9.01359e+06	1.53626e+07	892163	963627	971433	1.02715e+06	1.82085e+07	1.84252e+07	1.43384e+07	1.10217e+07	1.04024e+06	959365	961993	1.34191e+06	9.21004e+06	2.72072e+07	4.4515e+06	7.59792e+06	932641	927365	905350	1.1634e+06	1.33208e+07	4.14759e+06	9.06834e+06	1.51404e+07	942261	834509	881512	950169	8.50723e+06	6.62485e+06	1.51668e+06	6.52789e+06	900792	789838	899174	976522
C513	Cysfluoretin	2.75429e+06	2.94268e+06	2.5662e+06	3.09912e+06	1.16285e+08	6.45156e+07	1.00902e+08	1.53445e+08	4.42163e+07	2.12971e+07	1.51018e+07	3.95176e+07	9.89826e+07	6.61589e+07	8.27525e+07	1.18311e+08	8.20651e+07	3.71036e+07	2.27966e+07	7.5739e+07	1.53189e+08	9.74812e+07	8.75871e+07	2.00314e+08	3.10369e+06	3.42696e+06	8.60348e+06	7.02264e+06	8.6273e+07	5.73304e+07	4.50984e+07	1.05805e+08	5.149e+07	5.58916e+07	5.56722e+07	7.62589e+07	9.05573e+07	6.61526e+07	1.08799e+08	8.68106e+07	2.11088e+07	4.03019e+07	3.15248e+07	2.22047e+07	1.00516e+08	4.62862e+07	6.87303e+07	8.92396e+07
C514	3-hydroxy-2-N-iso-butyryl-anthranilamide	1.25535e+08	1.32504e+08	1.91862e+08	1.2116e+08	2.26975e+07	3.37304e+07	1.82825e+07	2.80218e+07	2.07048e+07	2.49208e+07	2.47839e+07	1.5532e+07	1.28686e+07	1.59639e+07	1.52898e+07	8.79163e+06	3.92693e+07	3.45321e+07	6.7035e+07	2.72292e+07	1.60579e+07	1.92731e+07	1.8002e+07	3.03144e+07	7.65658e+07	6.20375e+07	4.37181e+07	8.0139e+07	1.52556e+07	1.5508e+07	1.84728e+07	1.7015e+07	2.67243e+07	5.65658e+07	3.35762e+07	5.38049e+07	1.41519e+07	1.74549e+07	1.75877e+07	1.00078e+07	2.83129e+07	3.2691e+07	2.80085e+07	4.92832e+07	1.33075e+07	1.77257e+07	1.57668e+07	1.39781e+07
C515	Methyl N-{[(2-methyl-2-propanyl)oxy]carbonyl}glycyl-L-alloisoleucyl-L-alaninate	2.491e+07	1.30095e+07	9.23171e+06	1.40409e+07	1.87938e+06	4.69811e+06	2.24798e+06	3.25277e+06	1.4944e+06	1.12317e+06	3.28192e+06	1.51532e+06	1.86474e+06	2.40291e+06	3.24233e+06	1.40376e+06	1.73691e+06	1.76592e+06	7.97054e+06	1.54727e+06	1.98418e+06	5.03946e+06	4.42285e+06	3.15259e+06	2.34259e+06	4.14121e+06	2.47306e+06	2.10406e+06	1.46648e+06	2.13713e+06	3.40812e+06	1.69399e+06	2.44567e+06	9.68299e+06	5.71613e+06	1.47531e+06	939419	3.00031e+06	2.54179e+06	1.95549e+06	2.23736e+06	5.89228e+06	2.53972e+06	1.56452e+06	1.29044e+06	5.23011e+06	2.57856e+06	1.05563e+06
C516	UNKNOWN	1.90541e+06	1.97883e+06	6.93942e+06	1.15815e+06	666010	593382	977159	1.16978e+06	566796	1.18202e+06	1.03685e+06	1.15296e+06	557124	631066	635041	683191	1.16001e+06	1.59215e+06	1.65317e+06	846439	620537	950895	636465	792624	7.29809e+06	4.87597e+06	1.249e+07	7.57387e+06	1.38125e+06	1.84541e+06	6.96609e+06	1.94524e+06	655977	1.68128e+06	568297	1.98838e+06	1.00054e+06	570713	814073	669604	657937	902416	1.02572e+06	1.6667e+06	599020	555688	585594	691980
C517	Sarubicin A	2.95249e+07	3.11158e+07	1.47259e+07	1.25126e+07	1.03745e+06	1.87361e+06	1.29914e+06	1.73608e+06	8.2809e+06	2.31233e+06	5.17653e+06	6.40366e+06	1.07415e+06	1.25528e+06	1.26198e+06	1.41703e+06	1.1337e+07	9.8788e+06	1.24117e+07	9.53811e+06	1.32397e+06	1.3175e+06	1.24723e+06	1.72959e+06	4.71835e+06	1.22532e+07	2.3816e+06	4.66837e+06	1.26747e+06	1.2492e+06	1.17999e+06	1.53122e+06	9.75491e+06	3.89567e+06	6.39461e+06	1.59431e+07	1.19497e+06	1.14881e+06	1.16237e+06	1.25588e+06	6.00251e+06	7.34446e+06	1.75099e+06	5.67829e+06	1.27324e+06	1.11668e+06	1.16935e+06	1.25063e+06
C518	Atransfusarin	1.30266e+08	2.17566e+08	1.52135e+08	2.24311e+08	1.36811e+07	3.37561e+07	2.05219e+07	2.19558e+07	1.23878e+07	1.15244e+07	2.55154e+07	1.29836e+07	7.57052e+06	1.34664e+07	1.99468e+07	7.73969e+06	2.77951e+07	2.60937e+07	5.86679e+07	2.09043e+07	1.0864e+07	3.10997e+07	3.29012e+07	2.08079e+07	4.34109e+07	4.09215e+07	4.25055e+07	3.13435e+07	1.58624e+07	2.00743e+07	1.95689e+07	1.97367e+07	2.46906e+07	6.195e+07	4.87082e+07	3.78337e+07	9.35604e+06	2.84689e+07	1.90736e+07	6.625e+06	3.92811e+07	5.1709e+07	2.97823e+07	3.23501e+07	1.32947e+07	3.5791e+07	1.74528e+07	1.22187e+07
C519	Perphenazine	903095	1.00924e+06	918075	908530	6.54292e+06	2.40608e+06	4.62653e+06	7.20876e+06	1.1217e+06	1.56486e+06	858755	993517	5.19149e+06	4.60506e+06	3.99848e+06	5.9568e+06	1.08438e+06	833492	1.17039e+06	1.30242e+06	7.88663e+06	4.07298e+06	3.58354e+06	9.72742e+06	1.36964e+06	894342	4.89719e+06	1.15902e+06	4.00158e+06	3.01898e+06	2.53481e+06	4.89519e+06	1.19454e+06	817180	733472	1.38074e+06	3.39617e+06	4.25162e+06	4.2325e+06	4.01125e+06	796486	1.12613e+06	820654	1.20064e+06	5.8788e+06	3.9585e+06	4.54574e+06	7.32148e+06
C520	gamma-Glutamylleucine	1.93581e+08	2.00734e+08	1.34268e+08	2.09364e+08	1.13539e+09	8.27643e+08	6.65871e+08	1.78986e+09	3.98961e+08	4.34861e+08	2.69605e+08	3.81412e+08	1.0043e+09	6.56735e+08	5.92725e+08	9.66486e+08	7.18628e+08	2.51645e+08	4.84918e+08	5.93944e+08	8.7121e+08	7.26557e+08	7.18151e+08	1.07837e+09	4.37869e+08	3.08835e+08	5.20963e+08	2.99178e+08	6.47498e+08	5.89738e+08	5.27152e+08	6.33337e+08	7.78749e+08	2.82144e+08	2.38418e+08	7.72962e+08	8.39165e+08	4.70356e+08	8.069e+08	7.33625e+08	2.16376e+08	2.94784e+08	4.6791e+08	2.075e+08	5.57682e+08	4.39247e+08	8.13581e+08	5.57246e+08
C521	UNKNOWN	2.96605e+07	3.22913e+07	2.98721e+07	3.02917e+07	1.38215e+06	6.64331e+06	2.97204e+06	1.29166e+06	2.33243e+06	2.35079e+06	3.7318e+06	2.91172e+06	3.53475e+06	2.2572e+06	6.68734e+06	1.31732e+06	4.56795e+06	4.22688e+06	5.42052e+06	5.48804e+06	4.01363e+06	3.46734e+06	2.14111e+06	4.80303e+06	5.44774e+06	7.86052e+06	7.95067e+06	6.44724e+06	7.88702e+06	3.10637e+06	4.16544e+06	6.58547e+06	7.03896e+06	9.06075e+06	6.47191e+06	8.60256e+06	7.39446e+06	6.09931e+06	2.73257e+06	5.9738e+06	4.41478e+06	5.51104e+06	5.3366e+06	3.76954e+06	2.82165e+06	5.5947e+06	6.13643e+06	2.33908e+06
C522	Aspartyl-Phenylalanine	6.32231e+07	4.8561e+07	4.33747e+07	6.15817e+07	8.05339e+06	1.90248e+07	6.04367e+06	1.62608e+07	3.1176e+06	4.6007e+06	6.95854e+06	3.86282e+06	4.76064e+06	7.22049e+06	1.00404e+07	6.33386e+06	8.07315e+06	5.46457e+06	1.41967e+07	9.9225e+06	8.10742e+06	9.85846e+06	1.23493e+07	1.56156e+07	1.33298e+07	1.11678e+07	7.90351e+06	1.04799e+07	6.21032e+06	8.51253e+06	6.85869e+06	1.10731e+07	1.10878e+07	1.75569e+07	1.3381e+07	1.22014e+07	7.07436e+06	9.89266e+06	1.35894e+07	5.95714e+06	8.80125e+06	9.01637e+06	9.72953e+06	1.09869e+07	7.77653e+06	1.20346e+07	1.13588e+07	6.85329e+06
C523	Pukeleimide A	2.52696e+08	1.7376e+08	2.3804e+08	2.26929e+08	885355	2.52112e+07	580922	758466	1.6368e+08	1.09584e+08	1.17942e+08	1.68064e+08	601323	1.28586e+06	795846	673468	1.5537e+08	1.81959e+08	2.32445e+08	2.11746e+08	2.02698e+06	649410	610098	1.56048e+06	4.07558e+07	1.65095e+08	4.8826e+07	5.24225e+07	2.36739e+06	652739	5.26808e+06	2.34913e+06	1.25567e+08	6.69162e+07	1.70332e+08	2.34998e+08	648529	795036	928949	686551	7.62618e+07	1.19997e+08	7.36333e+07	7.69862e+07	1.22555e+06	574821	1.16213e+06	672917
C524	2-Carboxy-2_3-dihydro-5_6-dihydroxyindole	1.42904e+08	3.92721e+08	1.80403e+08	1.3904e+08	1.39163e+07	2.87771e+07	1.24036e+07	2.45861e+07	3.0873e+08	6.70156e+07	1.70641e+08	2.41663e+08	3.98363e+06	2.96667e+07	1.47516e+07	1.67365e+07	1.40497e+08	1.6851e+08	2.11945e+08	1.53631e+08	1.76151e+07	2.13111e+07	2.47592e+07	2.36071e+07	1.30229e+08	5.37228e+08	3.18279e+08	1.20505e+08	4.23026e+07	1.19687e+07	1.85469e+08	6.77504e+07	1.77991e+08	4.4522e+07	1.26425e+08	2.89621e+08	1.23765e+07	2.9217e+07	2.41036e+07	1.35066e+07	1.63886e+08	1.54077e+08	4.74297e+07	1.53436e+08	1.42214e+07	2.16821e+07	2.13498e+07	1.78352e+07
C525	Brevioxime	2.89865e+07	2.31418e+07	1.80244e+07	2.72209e+07	1.73207e+08	7.25864e+07	4.31087e+07	2.86692e+08	8.57243e+07	1.16777e+08	5.09532e+07	7.67103e+07	1.60477e+08	2.51103e+08	1.98939e+08	1.53092e+08	1.45611e+08	1.48087e+08	1.19122e+08	1.2283e+08	1.48264e+08	6.57747e+07	7.54413e+07	1.96755e+08	3.7635e+07	2.26493e+07	6.68467e+07	4.57243e+07	2.06524e+08	8.88067e+07	2.71827e+08	2.57353e+08	6.10677e+07	2.3817e+07	1.71882e+07	7.21156e+07	4.43656e+07	1.40495e+08	7.41395e+07	4.14434e+07	2.94632e+07	1.0363e+08	7.03417e+07	3.00731e+07	7.42312e+07	1.85696e+08	1.95806e+08	7.41543e+07
C526	UNKNOWN	2.24086e+07	1.05994e+07	5.70294e+07	8.89727e+07	3.79094e+06	7.46885e+06	3.82823e+06	6.78224e+06	3.56632e+06	2.90153e+06	6.82644e+06	3.85457e+06	2.25673e+06	3.86327e+06	3.48493e+06	4.35512e+06	3.56503e+06	3.56883e+06	1.47385e+07	5.8041e+06	3.92377e+06	8.10217e+06	5.59298e+06	1.04426e+07	8.83659e+06	1.01451e+07	8.67468e+06	1.0713e+07	3.24441e+06	3.54277e+06	4.21502e+06	4.30528e+06	4.7151e+06	1.91437e+07	6.05016e+06	7.30482e+06	1.66441e+06	3.65062e+06	4.80746e+06	2.09244e+06	5.84476e+06	5.69387e+06	5.61656e+06	3.81399e+06	4.63865e+06	5.51353e+06	4.8838e+06	5.1175e+06
C527	2,6-Diphenylphenol	1.68508e+06	5.29323e+06	1.94258e+06	2.01254e+06	6.42833e+07	7.03582e+07	6.77933e+07	8.74968e+07	2.10731e+07	3.67391e+07	3.31338e+07	1.29975e+07	8.26996e+07	4.20823e+07	4.47598e+07	7.93902e+07	1.65061e+07	1.48921e+07	9.5528e+06	9.00325e+06	2.51475e+07	4.45035e+07	3.96811e+07	2.17616e+07	4.6056e+07	8.8411e+06	4.63451e+07	3.35238e+07	6.86787e+07	8.96426e+07	5.45441e+07	5.16444e+07	6.57253e+07	3.7176e+07	1.27264e+07	6.91438e+07	6.30264e+07	4.22463e+07	4.42631e+07	5.16227e+07	1.31031e+07	1.30818e+07	4.22789e+07	1.03823e+07	2.73574e+07	2.31601e+07	4.3225e+07	2.58558e+07
C528	UNKNOWN	3.81546e+06	2.32896e+06	3.7344e+06	3.84028e+06	3.63347e+07	1.59356e+07	2.73764e+07	6.1118e+07	1.85234e+07	1.46539e+07	1.30886e+07	1.9597e+07	3.89392e+07	2.73653e+07	3.85795e+07	3.51315e+07	1.57567e+07	1.54069e+07	1.04752e+07	1.88688e+07	4.82543e+07	2.93627e+07	3.83668e+07	6.65907e+07	6.26042e+06	2.98502e+06	5.71039e+06	6.41935e+06	2.28856e+07	3.76986e+07	2.81058e+07	2.82273e+07	1.93988e+07	2.58564e+07	1.8617e+07	1.97549e+07	2.57716e+07	2.06506e+07	2.82362e+07	2.83404e+07	1.40681e+07	1.52486e+07	2.36119e+07	1.26135e+07	2.64195e+07	1.85703e+07	2.95384e+07	1.77933e+07
C529	UNKNOWN	694524	1.40503e+06	1.10946e+06	824388	8.4553e+06	2.36309e+06	6.23379e+06	6.5198e+06	2.74009e+06	1.87713e+06	2.187e+06	1.46281e+06	7.30562e+06	5.4839e+06	8.58618e+06	5.46531e+06	2.24292e+06	1.08352e+06	1.05214e+06	1.33727e+06	1.04092e+07	5.75021e+06	7.65449e+06	6.61715e+06	662346	854517	734883	725252	3.93478e+06	6.50806e+06	3.17848e+06	4.08351e+06	2.05778e+06	4.38704e+06	2.14512e+06	3.19577e+06	6.59806e+06	4.70408e+06	4.4982e+06	5.42627e+06	1.23007e+06	2.12607e+06	2.62919e+06	1.3303e+06	5.55568e+06	4.71173e+06	5.32857e+06	4.41154e+06
C530	CU5250000	6.1436e+07	3.82278e+07	2.67643e+07	4.38219e+07	2.5215e+06	6.41311e+06	1.12921e+06	2.24079e+06	3.38102e+06	4.22038e+06	3.88269e+06	2.24604e+06	1.16887e+06	1.20847e+06	2.04668e+06	2.8761e+06	1.89179e+06	3.66762e+06	3.27854e+06	1.30308e+06	1.25451e+06	2.18226e+06	1.10791e+06	1.59797e+06	3.52687e+06	8.18822e+06	5.50452e+06	5.9503e+06	1.18746e+06	1.13769e+06	1.18952e+06	3.38852e+06	4.41173e+06	1.14631e+06	1.42757e+06	5.8915e+06	1.19058e+06	1.12809e+06	1.13747e+06	1.97783e+06	1.19449e+06	3.16855e+06	4.14903e+06	3.18275e+06	1.18008e+06	1.07365e+06	1.93054e+06	1.27338e+06
C531	Confluenine A	1.00684e+09	6.86362e+08	5.92141e+08	9.51717e+08	7.65887e+07	1.24702e+08	7.45889e+07	1.47533e+08	3.17301e+07	3.65556e+07	4.33346e+07	2.71598e+07	4.09645e+07	5.8151e+07	5.26416e+07	3.35678e+07	6.9876e+07	5.5356e+07	1.3653e+08	6.03027e+07	7.76253e+07	1.16911e+08	8.19777e+07	9.26221e+07	6.80817e+07	1.6639e+08	8.72124e+07	8.73523e+07	4.94005e+07	4.8885e+07	6.49817e+07	6.97008e+07	4.60327e+07	3.65116e+08	1.57905e+08	7.30132e+07	2.46413e+07	4.41719e+07	4.34917e+07	2.18914e+07	6.55501e+07	1.13288e+08	5.95506e+07	5.53912e+07	3.96829e+07	6.74845e+07	5.30349e+07	3.79e+07
C532	Adeninylpyrenocine	685873	2.06051e+06	846753	2.223e+06	9.01745e+06	1.55815e+07	1.2847e+07	1.12871e+07	4.17986e+06	5.59105e+06	6.30852e+06	3.34509e+06	1.30524e+07	1.23769e+07	9.81928e+06	1.28156e+07	4.60368e+06	7.60028e+06	3.60943e+06	4.45101e+06	1.58589e+07	1.61427e+07	9.47748e+06	2.09724e+07	5.70092e+06	2.31321e+06	5.44238e+06	4.64648e+06	1.54499e+07	1.22949e+07	1.11429e+07	1.80012e+07	3.42341e+06	8.28905e+06	2.96344e+06	3.14464e+06	9.80879e+06	1.25952e+07	1.59006e+07	1.04173e+07	3.46793e+06	7.40536e+06	5.91271e+06	1.91382e+06	1.07616e+07	1.15567e+07	9.31522e+06	1.05031e+07
C533	3,5,7,3',4',5'-Hexahydroxy-6,8-dimethylflavanone	827960	1.20646e+06	860311	1.61e+06	9.59828e+06	1.40111e+07	1.82634e+07	8.64462e+06	1.40201e+06	4.37279e+06	5.27928e+06	999193	1.45607e+07	1.69294e+07	1.36258e+07	4.53962e+06	4.03094e+06	4.40104e+06	2.07848e+06	2.95605e+06	1.60898e+07	1.97236e+07	1.47346e+07	1.12693e+07	6.90808e+06	2.10535e+06	2.14339e+06	5.33208e+06	1.9582e+07	1.49095e+07	6.28368e+06	1.88154e+07	2.52906e+06	8.30139e+06	3.75085e+06	1.51561e+06	1.18906e+07	2.23339e+07	1.53405e+07	1.08075e+07	1.8257e+06	5.35904e+06	4.10592e+06	932898	1.20263e+07	1.582e+07	9.99248e+06	8.464e+06
C534	UNKNOWN	1.22068e+07	1.24183e+07	1.03261e+07	7.5864e+06	2.82073e+07	3.51205e+07	3.28107e+07	2.67656e+07	1.31795e+07	1.6305e+07	1.54721e+07	1.06712e+07	2.79872e+07	3.40098e+07	2.86829e+07	2.04215e+07	1.02475e+07	1.07654e+07	1.17288e+07	9.55091e+06	3.46451e+07	3.32549e+07	3.67e+07	4.35246e+07	2.4989e+07	6.84487e+06	1.05263e+07	2.15427e+07	4.54488e+07	2.43257e+07	1.51903e+07	4.72036e+07	1.50107e+07	1.63477e+07	9.67915e+06	1.35809e+07	3.72823e+07	2.79414e+07	2.22609e+07	2.11891e+07	1.46177e+07	1.09655e+07	1.01689e+07	1.10793e+07	3.9413e+07	3.21756e+07	1.84106e+07	2.30696e+07
C535	UNKNOWN	3.90095e+07	6.01262e+07	3.88765e+07	5.49032e+07	2.56256e+06	6.04217e+06	1.68707e+06	3.26158e+06	6.96436e+06	7.50581e+06	7.5459e+06	7.80244e+06	842344	2.80456e+06	3.1141e+06	1.14925e+06	1.03611e+07	9.26917e+06	1.85903e+07	9.38487e+06	4.59466e+06	3.33307e+06	4.05649e+06	2.79879e+06	1.91291e+07	2.17447e+07	1.42658e+07	2.01919e+07	4.24239e+06	3.54188e+06	3.73949e+06	4.4208e+06	1.18247e+07	1.5257e+07	1.3239e+07	1.09404e+07	1.6017e+06	6.44708e+06	2.25188e+06	978578	1.04169e+07	1.10543e+07	7.35498e+06	1.32361e+07	2.57122e+06	4.06542e+06	4.67876e+06	2.8752e+06
C536	Talaroenamine E	2.77448e+06	1.17141e+06	901216	2.08958e+06	1.70076e+07	8.4748e+06	1.05731e+07	2.3483e+07	1.86942e+06	9.52709e+06	1.47305e+06	1.72892e+06	4.22236e+06	1.43953e+07	3.27269e+06	5.02952e+06	6.19411e+06	2.65242e+06	2.11528e+06	5.78643e+06	2.06153e+07	7.24437e+06	7.77371e+06	2.74788e+07	783310	1.63814e+06	1.37576e+06	861918	1.04063e+07	9.63863e+06	3.94807e+06	8.63666e+06	3.99148e+06	3.55756e+06	2.67081e+06	5.78366e+06	1.40103e+07	7.73749e+06	8.32183e+06	1.54765e+07	5.02804e+06	4.0104e+06	7.97225e+06	4.70827e+06	1.87379e+07	5.68002e+06	7.37064e+06	1.82943e+07
C537	3,5-Dimethyl-N-(2-methyl-2-propanyl)-1,2-oxazole-4-sulfonamide	1.03704e+06	1.83822e+06	1.12471e+06	1.19865e+06	1.47932e+07	1.2967e+07	1.85255e+07	2.67026e+07	1.21819e+07	1.03361e+07	1.08844e+07	1.20109e+07	1.52034e+07	1.32175e+07	9.55087e+06	1.38945e+07	7.78659e+06	9.03401e+06	6.61612e+06	6.73506e+06	1.48182e+07	1.83743e+07	1.43557e+07	2.61607e+07	2.82036e+07	2.28978e+06	3.12924e+07	2.72331e+07	1.61738e+07	1.33914e+07	1.93896e+07	2.45241e+07	1.81688e+07	1.58808e+07	9.60497e+06	2.68747e+07	1.16393e+07	1.97999e+07	1.69306e+07	2.26457e+07	1.45776e+07	1.13878e+07	2.40393e+07	2.09023e+07	1.71407e+07	1.05254e+07	2.50635e+07	1.55399e+07
C538	UNKNOWN	736572	2.02104e+06	807418	1.68009e+06	6.31135e+06	4.33412e+06	4.38012e+06	7.65536e+06	1.84881e+06	2.77992e+06	1.74809e+06	906202	5.19986e+06	3.33454e+06	4.23865e+06	4.16087e+06	1.71824e+06	1.83789e+06	1.71279e+06	1.11228e+06	7.08369e+06	4.08621e+06	4.17098e+06	1.13502e+07	4.95255e+06	2.13171e+06	4.59888e+06	5.64058e+06	8.14042e+06	6.61256e+06	5.82851e+06	8.15024e+06	2.989e+06	1.12222e+06	2.1275e+06	6.07232e+06	5.70595e+06	3.23836e+06	4.53234e+06	7.29704e+06	2.01503e+06	2.40416e+06	3.0012e+06	1.95733e+06	5.56631e+06	3.06134e+06	6.74632e+06	5.95601e+06
C539	UNKNOWN	2.53651e+06	7.16831e+06	6.72226e+06	1.12504e+06	8.94474e+06	2.27421e+07	8.98008e+06	1.45232e+07	4.4046e+06	4.23262e+06	4.83927e+06	2.95027e+06	9.11437e+06	1.00075e+07	1.26132e+07	1.09141e+07	8.41017e+06	2.417e+06	2.53874e+06	7.20013e+06	1.83696e+07	6.53491e+06	1.00841e+07	2.1856e+07	9.49415e+06	8.34624e+06	8.60404e+06	1.00255e+07	7.13837e+06	5.88373e+06	7.1945e+06	1.02988e+07	1.15444e+07	8.42152e+06	4.49483e+06	1.30971e+07	8.19087e+06	1.66892e+07	9.33125e+06	1.15393e+07	8.75473e+06	5.67554e+06	5.71463e+06	7.11381e+06	1.0291e+07	1.02986e+07	1.12393e+07	9.16479e+06
C540	UNKNOWN	732410	1.13943e+06	802856	809078	3.99564e+06	704078	5.00605e+06	6.48877e+06	745454	716523	2.32731e+06	817834	6.02902e+06	4.88974e+06	5.86682e+06	5.42191e+06	1.79901e+06	1.08319e+06	1.43936e+06	1.89306e+06	7.57996e+06	5.14146e+06	3.4677e+06	1.23569e+07	1.16898e+06	954311	1.1657e+06	775823	3.7902e+06	4.7529e+06	2.82856e+06	5.95722e+06	1.91728e+06	2.64388e+06	1.36703e+06	2.66624e+06	5.11298e+06	2.73552e+06	5.21162e+06	5.75685e+06	778419	1.5708e+06	2.46537e+06	2.62543e+06	3.49695e+06	4.21811e+06	4.70977e+06	3.87881e+06
C541	Sulfanilic acid	555481	837117	654664	690923	1.03179e+08	4.29916e+07	2.78469e+07	1.58842e+08	1.93889e+07	1.8981e+07	1.68421e+07	1.57624e+07	1.00332e+08	4.47354e+07	4.674e+07	1.05135e+08	2.47053e+07	1.79468e+07	1.50559e+06	1.97449e+07	1.20732e+08	1.90409e+07	4.06954e+07	1.6677e+08	2.48714e+07	3.23045e+06	2.8803e+07	1.79367e+07	8.06348e+07	3.2031e+07	3.59218e+07	9.77468e+07	2.93147e+07	1.0914e+07	1.20291e+07	4.6959e+07	8.67221e+07	2.20163e+07	7.63027e+07	1.06317e+08	1.55877e+07	1.16228e+07	2.09662e+07	1.66062e+07	7.26211e+07	5.02316e+07	4.96354e+07	7.80766e+07
C542	UNKNOWN	683919	806078	735334	797540	6.69689e+06	1.97811e+06	6.33197e+06	8.33951e+06	1.08767e+06	1.25356e+06	828913	1.45082e+06	4.29718e+06	4.88593e+06	3.32097e+06	3.37503e+06	2.45385e+06	2.21708e+06	898342	1.74614e+06	8.8699e+06	5.77275e+06	5.19339e+06	1.2022e+07	3.04083e+06	5.62419e+06	3.88966e+06	2.47311e+06	4.64875e+06	6.18064e+06	2.53279e+06	4.43655e+06	5.34119e+06	3.5847e+06	3.00024e+06	7.36419e+06	5.5702e+06	6.0586e+06	2.67168e+06	4.06407e+06	4.23864e+06	1.66925e+06	765127	3.50402e+06	9.48244e+06	3.53474e+06	3.08964e+06	7.10189e+06
C543	4-(2-Aminophenyl)-2_4-dioxobutanoate	1.86477e+09	1.59257e+09	1.15002e+09	1.99171e+09	3.37911e+09	3.40903e+09	3.03567e+09	5.09075e+09	1.38209e+09	1.59408e+09	1.53217e+09	1.01183e+09	3.41751e+09	3.33335e+09	3.53027e+09	3.53145e+09	2.67441e+09	1.90117e+09	2.75518e+09	3.202e+09	5.02081e+09	4.03669e+09	3.69815e+09	6.4449e+09	2.52558e+09	9.42525e+08	1.5884e+09	2.77094e+09	4.15473e+09	3.27229e+09	2.69391e+09	5.89382e+09	3.10363e+09	2.46251e+09	1.91689e+09	3.81456e+09	4.67083e+09	3.45898e+09	4.69473e+09	3.78103e+09	1.19798e+09	2.51856e+09	2.7858e+09	1.25314e+09	4.55587e+09	3.73696e+09	4.01199e+09	4.85407e+09
C544	Eutypellazine Q	1.20739e+06	1.00737e+06	1.67386e+06	996698	6.37531e+06	4.60905e+06	4.65674e+06	7.55762e+06	762610	859264	829482	842923	4.33954e+06	6.09388e+06	4.20426e+06	2.64367e+06	3.40905e+06	1.82801e+06	3.22223e+06	3.17437e+06	9.61829e+06	5.72044e+06	5.94558e+06	8.58621e+06	3.31382e+06	793279	1.00548e+06	3.09238e+06	5.4604e+06	5.09517e+06	1.58937e+06	5.29228e+06	3.34261e+06	3.23343e+06	1.97971e+06	3.59085e+06	6.75552e+06	3.50988e+06	6.89681e+06	6.64847e+06	1.89898e+06	1.82969e+06	3.12282e+06	1.12168e+06	6.88751e+06	3.52786e+06	5.24429e+06	5.95004e+06
C545	12-Acetoxy-13-epi-neoverrucosan-5-one	4.76789e+06	1.977e+06	1.5432e+06	3.11008e+06	2.38286e+07	1.29129e+07	1.21008e+07	2.33358e+07	2.82798e+06	3.74767e+06	2.34015e+06	732972	1.70353e+07	2.10238e+07	1.71579e+07	1.32622e+07	9.58765e+06	5.32527e+06	1.00402e+07	5.17343e+06	3.21131e+07	1.87356e+07	2.03346e+07	2.9289e+07	1.19025e+07	1.56262e+06	4.56085e+06	6.812e+06	2.12529e+07	1.86785e+07	8.32589e+06	2.50996e+07	9.74453e+06	8.55938e+06	5.53811e+06	1.00861e+07	3.35568e+07	1.90104e+07	2.51126e+07	2.39087e+07	2.2227e+06	7.4038e+06	6.6223e+06	1.46122e+06	3.03269e+07	1.72495e+07	1.85128e+07	2.02488e+07
C546	(4-Formyl-5-hydroxy-6-methyl-3-pyridinyl)methyl phosphate	1.35812e+07	1.33442e+07	9.24073e+06	1.45591e+07	4.45928e+07	4.01317e+07	3.60954e+07	5.92727e+07	1.08608e+07	1.32353e+07	1.40182e+07	8.28447e+06	2.67641e+07	4.6655e+07	2.66401e+07	4.97464e+07	2.67286e+07	1.52433e+07	2.4019e+07	2.68014e+07	6.54063e+07	3.77342e+07	4.16538e+07	6.64947e+07	3.40486e+07	6.54305e+06	1.78693e+07	2.68716e+07	3.30972e+07	3.54463e+07	2.39535e+07	5.24938e+07	3.43491e+07	2.04707e+07	1.82946e+07	4.39813e+07	7.10898e+07	2.74567e+07	6.36028e+07	6.98999e+07	8.4651e+06	1.95806e+07	1.91394e+07	9.21049e+06	5.83093e+07	3.05168e+07	3.75664e+07	4.60928e+07
C547	3-oxo-2,11-dioxatricyclo[5.4.0.0â´,â¸]undeca-5,9-diene-10-carboxamide	2.11098e+08	1.16528e+08	1.38904e+08	1.73133e+08	5.06174e+08	3.61207e+08	4.02192e+08	3.82894e+08	1.29945e+08	1.58128e+08	1.4554e+08	9.54646e+07	4.25938e+08	6.91899e+08	4.55051e+08	3.23846e+08	3.35787e+08	1.87776e+08	2.79858e+08	2.31621e+08	4.71557e+08	3.8058e+08	4.948e+08	4.22052e+08	2.40738e+08	1.04379e+08	1.80518e+08	1.88453e+08	5.60452e+08	3.4065e+08	2.57098e+08	6.15969e+08	3.1133e+08	2.90882e+08	1.89127e+08	3.23749e+08	6.17115e+08	4.7184e+08	5.32877e+08	6.8097e+08	1.28761e+08	2.62126e+08	2.57763e+08	1.15048e+08	4.70765e+08	4.63957e+08	3.81537e+08	4.31559e+08
C548	UNKNOWN	651270	767596	700230	759466	1.97757e+06	4.05864e+06	2.52511e+06	5.70117e+06	549664	1.29202e+06	632051	1.25283e+06	3.05331e+06	1.89573e+06	1.82702e+06	3.23272e+06	1.55563e+06	1.18841e+06	852213	1.3793e+06	3.8209e+06	1.91582e+06	3.24424e+06	7.68645e+06	635026	604465	646302	725258	1.40174e+06	1.23961e+06	675587	3.2584e+06	3.10331e+06	7.29331e+06	4.04147e+06	5.94897e+06	5.8937e+06	3.03434e+06	3.92659e+06	7.45844e+06	1.69066e+06	4.99393e+06	6.74847e+06	1.83127e+06	4.61158e+06	2.034e+06	5.19923e+06	3.92595e+06
C549	2-(hydroxymethyl)-6-{5-[3-(hydroxymethyl)-5-(3-hydroxypropyl)-7-methoxy-2,3-dihydro-1-benzofuran-2-yl]-2-methoxyphenoxy}oxane-3,4,5-triol	1.98659e+06	1.63746e+06	2.0582e+06	911611	5.05181e+07	1.75027e+07	3.7312e+07	4.86285e+07	6.90828e+06	7.46263e+06	4.18478e+06	4.97379e+06	4.4352e+07	2.37229e+07	2.47369e+07	3.70628e+07	1.21821e+07	1.18345e+07	8.30071e+06	1.25685e+07	7.09016e+07	3.44552e+07	3.05484e+07	6.21345e+07	1.59686e+06	5.44804e+06	6.91978e+06	1.96546e+06	2.42189e+07	2.43967e+07	2.1938e+07	3.47597e+07	1.79288e+07	2.69997e+07	1.93718e+07	1.81421e+07	6.2735e+07	3.721e+07	4.45457e+07	5.50224e+07	1.84506e+07	2.26909e+07	1.40432e+07	1.73947e+07	5.34057e+07	4.20186e+07	4.21328e+07	5.37115e+07
C550	(3aS,6S,7R,7aS)-6,7-dihydroxy-6-methylhexahydro-2H-spiro-[benzofuran-3,2′-oxiran]-2-one	2.29648e+06	2.09867e+06	2.19316e+06	3.275e+06	1.0132e+07	4.59375e+06	6.595e+06	1.52628e+07	1.69792e+06	2.91924e+06	4.31341e+06	5.28961e+06	7.18127e+06	3.60166e+06	4.16061e+06	1.25823e+07	1.90392e+06	3.97858e+06	1.39801e+06	3.91599e+06	1.19357e+07	8.294e+06	4.05387e+06	1.53079e+07	3.2175e+06	4.74174e+06	2.5537e+06	935542	3.01507e+06	2.72254e+06	3.76767e+06	4.12216e+06	3.50091e+06	5.52989e+06	4.56721e+06	4.12252e+06	1.41551e+07	6.73057e+06	1.44863e+07	1.1076e+07	4.25722e+06	4.04886e+06	3.81811e+06	3.40699e+06	1.28035e+07	5.11194e+06	7.81223e+06	1.43016e+07
C551	UNKNOWN	659900	728620	431835	808746	6.79623e+06	4.53796e+06	7.10132e+06	1.35986e+07	1.71282e+06	2.66836e+06	1.56619e+06	1.37543e+06	7.33858e+06	4.66718e+06	3.40622e+06	7.25644e+06	2.66593e+06	4.7397e+06	1.45339e+06	2.57807e+06	9.86956e+06	7.2693e+06	4.68447e+06	1.45643e+07	672840	1.76212e+06	3.37371e+06	987497	4.36725e+06	1.59006e+06	5.52635e+06	6.29552e+06	3.23899e+06	4.00114e+06	6.03804e+06	3.81717e+06	1.01077e+07	4.81567e+06	1.0959e+07	9.89167e+06	1.69532e+06	2.61111e+06	3.14815e+06	2.72992e+06	8.06236e+06	5.39132e+06	8.73243e+06	9.42642e+06
C552	Cyclocarbamide B	4.02201e+07	3.73936e+07	2.20924e+07	3.67648e+07	6.71279e+06	8.51712e+06	5.32078e+06	9.50938e+06	5.92612e+06	4.41223e+06	6.66256e+06	4.40441e+06	3.08798e+06	6.02528e+06	4.26442e+06	2.20598e+06	7.58953e+06	7.07766e+06	1.35791e+07	8.74398e+06	5.28719e+06	9.17448e+06	7.09095e+06	1.10868e+07	8.6612e+06	1.00858e+07	7.40997e+06	4.5867e+06	4.20387e+06	4.68672e+06	6.62894e+06	5.2338e+06	7.18671e+06	1.1242e+07	9.16775e+06	9.328e+06	1.72574e+06	4.49e+06	4.62236e+06	2.51512e+06	8.88254e+06	8.69552e+06	5.94732e+06	5.78946e+06	3.03936e+06	6.24055e+06	4.22175e+06	2.86753e+06
C553	1422990	1.57457e+07	1.46969e+07	1.82673e+07	1.3423e+07	8.07202e+07	9.48982e+07	3.57766e+07	1.49716e+08	4.15001e+08	7.14498e+08	3.95635e+08	5.72778e+08	8.31724e+07	8.02129e+07	1.03649e+08	7.01589e+07	4.48768e+08	2.83541e+08	3.70042e+08	5.3548e+08	1.65202e+08	5.20127e+07	1.15646e+08	2.78828e+08	7.65491e+08	5.92283e+08	3.207e+08	6.78882e+08	1.46287e+08	5.95104e+07	1.49013e+08	1.85602e+08	4.31311e+08	1.06874e+08	1.143e+08	4.92773e+08	1.59183e+07	7.83053e+07	1.69172e+07	1.67599e+07	3.91639e+08	1.09995e+08	1.34623e+08	3.24104e+08	9.2968e+07	5.14358e+07	1.94992e+07	8.48149e+07
C554	Methyl 3,5-O-isopropylidene-2-O-(4-nitrobenzoyl)pentofuranoside	3.84684e+06	2.47785e+06	4.21977e+06	2.53468e+06	2.60642e+07	1.27074e+07	6.01837e+06	3.66939e+07	4.53662e+06	1.54256e+07	1.4024e+07	9.50414e+06	1.90908e+07	2.09374e+07	2.3875e+07	1.82187e+07	9.81036e+06	8.72848e+06	1.96943e+07	1.02864e+07	2.6049e+07	2.36322e+07	2.02968e+07	4.66394e+07	7.46325e+06	3.57872e+06	8.38913e+06	8.65641e+06	2.07149e+07	2.3637e+07	1.39947e+07	2.26167e+07	2.97768e+07	7.36215e+06	5.8794e+06	2.97869e+07	2.82274e+07	2.4548e+07	1.63939e+07	2.9092e+07	5.19579e+06	5.62643e+06	7.67442e+06	7.74128e+06	3.02776e+07	1.45556e+07	1.43584e+07	1.69574e+07
C555	Schizine A	1.45799e+08	1.43506e+08	3.29119e+08	1.22027e+08	4.81085e+06	5.03324e+07	8.16323e+06	5.92894e+06	7.36808e+07	2.51971e+07	7.70841e+07	7.52011e+07	8.26965e+06	1.73169e+06	7.77201e+06	7.4089e+06	9.8241e+07	1.1012e+08	1.09392e+08	1.15941e+08	1.24446e+07	5.90106e+06	5.87062e+06	2.39861e+07	6.96239e+07	1.42797e+08	7.35371e+07	5.81262e+07	1.14224e+07	6.4423e+06	3.21735e+07	1.79975e+07	2.36443e+08	2.98875e+07	4.30072e+07	4.44511e+08	5.67732e+06	2.7197e+06	4.30712e+06	5.13783e+06	1.00429e+08	6.76605e+07	3.63428e+07	1.06055e+08	9.55657e+06	3.02102e+06	6.07073e+06	9.74505e+06
C556	Flumethasone	2.01728e+06	1.81573e+06	643697	1.00024e+06	4.58965e+06	5.20066e+06	7.53668e+06	8.73812e+06	425725	461417	473019	479166	5.20697e+06	1.86075e+06	2.25858e+06	3.71932e+06	462519	466681	494461	519513	4.93448e+06	3.9873e+06	2.27733e+06	6.38966e+06	1.67621e+06	3.55176e+06	2.1583e+06	509629	1.06208e+06	2.06889e+06	1.56699e+06	1.89448e+06	464544	432583	418102	543345	5.22539e+06	1.26845e+06	3.80307e+06	3.83836e+06	440906	466201	451714	493002	3.81261e+06	1.63072e+06	3.02458e+06	2.95818e+06
C557	Mesitylethylene	1.98931e+06	2.57443e+06	921809	2.34206e+06	1.25211e+07	1.2642e+07	7.79371e+06	2.3013e+07	2.20532e+06	830856	1.44543e+06	846757	8.85824e+06	5.99996e+06	3.56565e+06	7.28679e+06	821135	1.47305e+06	1.7862e+06	919516	1.40596e+07	5.85968e+06	4.17873e+06	2.21142e+07	1.58745e+06	2.20285e+06	2.65702e+06	2.05828e+06	4.03552e+06	2.89325e+06	2.95109e+06	5.227e+06	879421	835395	1.71671e+06	1.27161e+06	1.01794e+07	3.50909e+06	7.09082e+06	1.57009e+07	773152	817509	813139	1.96704e+06	6.61133e+06	4.46377e+06	8.38564e+06	6.61309e+06
C558	NCGC00385600-01_C13H22O3_2-Cyclohexen-1-one, 4-hydroxy-4-(3-hydroxybutyl)-3,5,5-trimethyl-	6.14278e+06	8.60925e+06	7.53512e+06	4.75386e+06	3.46203e+07	3.54383e+07	3.18754e+07	6.74576e+07	1.476e+06	6.99623e+06	6.68415e+06	7.4489e+06	2.17208e+07	1.31087e+07	1.70931e+07	3.03787e+07	9.67667e+06	7.83422e+06	7.19327e+06	5.55276e+06	3.73292e+07	1.95059e+07	1.27926e+07	7.0063e+07	4.73769e+06	7.89602e+06	9.11411e+06	3.67496e+06	1.53258e+07	1.31439e+07	1.06503e+07	2.96097e+07	5.49335e+06	6.81665e+06	6.44599e+06	4.35097e+06	3.32055e+07	1.35366e+07	2.73912e+07	3.5733e+07	4.62498e+06	6.41154e+06	6.66533e+06	3.90456e+06	2.96859e+07	1.52343e+07	1.88872e+07	2.94898e+07
C559	3420	3.09408e+06	5.84247e+06	4.3498e+06	2.16089e+06	1.79435e+07	1.45334e+07	1.53152e+07	3.16147e+07	3.49546e+06	2.52872e+06	2.37025e+06	2.84916e+06	1.05232e+07	6.97398e+06	6.3945e+06	1.5217e+07	3.15114e+06	2.66596e+06	2.75162e+06	2.10395e+06	1.81552e+07	6.95716e+06	5.73891e+06	3.49729e+07	3.52292e+06	4.07261e+06	4.08831e+06	1.36902e+06	6.50003e+06	5.34526e+06	4.89567e+06	1.57655e+07	711195	2.98732e+06	2.24016e+06	3.43466e+06	1.6746e+07	6.28035e+06	1.56974e+07	1.9422e+07	675005	2.47087e+06	2.40286e+06	774032	1.5902e+07	6.16183e+06	1.01325e+07	1.5218e+07
C560	(2R)-7-Methoxy-3-oxo-3,4-dihydro-2H-1,4-benzoxazin-2-yl β-D-glucopyranoside	6.16788e+06	7.05201e+06	6.79231e+06	5.68816e+06	869336	783784	554750	687410	5.02663e+06	1.8813e+06	3.80013e+06	3.76158e+06	580157	656666	667900	662532	3.34581e+06	6.80765e+06	2.65298e+06	2.21388e+06	628213	605681	611126	747987	6.11053e+06	4.66308e+07	8.36071e+06	5.64716e+06	635412	1.13826e+06	1.14486e+06	765386	3.5346e+06	1.75762e+06	2.61529e+06	5.357e+06	599084	618866	595158	645181	4.5931e+06	3.76613e+06	1.09554e+06	3.92898e+06	613938	601793	585655	678648
C561	UNKNOWN	1.37968e+06	1.5311e+06	1.32132e+06	2.26787e+06	1.49841e+07	2.35624e+07	1.21248e+07	3.79322e+07	2.10722e+06	717822	739931	1.8106e+06	2.69931e+07	5.06653e+06	6.18392e+06	2.69111e+07	3.02187e+06	755683	794766	1.74206e+06	2.88679e+07	1.12664e+07	4.39758e+06	3.83451e+07	643071	837408	696738	1.13495e+06	5.93998e+06	1.76743e+06	4.18276e+06	6.39282e+06	3.33275e+06	1.30598e+06	886405	2.30544e+06	2.55693e+07	3.47038e+06	9.54611e+06	1.94538e+07	677644	718257	697159	1.17611e+06	1.73616e+07	1.23165e+06	9.33799e+06	1.38866e+07
C562	leu-leu-gly	6.18478e+07	7.73774e+07	5.02033e+07	6.11749e+07	3.04432e+06	8.8412e+06	3.46688e+06	3.39501e+06	5.66369e+06	4.27584e+06	1.14852e+07	7.67868e+06	1.56703e+06	3.55955e+06	3.81914e+06	3.13818e+06	9.30977e+06	1.10547e+07	2.96882e+07	1.0694e+07	1.40943e+06	6.08079e+06	5.85275e+06	6.67369e+06	1.45291e+07	2.2215e+07	1.83994e+07	1.24713e+07	2.97566e+06	5.05134e+06	4.75245e+06	9.52341e+06	9.91357e+06	2.82667e+07	1.47078e+07	1.62868e+07	3.24481e+06	5.48635e+06	3.83484e+06	2.75615e+06	1.5181e+07	1.44356e+07	1.43969e+07	1.86102e+07	4.32992e+06	6.91394e+06	7.0441e+06	4.65333e+06
C563	Benzoxazole	4.67988e+07	8.94769e+07	6.26767e+07	4.64272e+07	6.20491e+06	4.23719e+06	5.51281e+06	953640	2.45322e+07	9.06837e+06	1.19789e+07	2.16567e+07	6.41211e+06	7.73403e+06	7.12731e+06	7.08904e+06	2.43907e+07	2.63786e+07	3.86469e+07	3.68024e+07	6.15243e+06	7.61805e+06	7.00847e+06	6.09581e+06	1.23927e+07	3.48004e+07	9.5316e+06	1.05223e+07	7.53167e+06	6.48684e+06	7.13161e+06	9.42676e+06	1.1229e+07	2.51244e+07	1.77904e+07	2.56798e+07	5.61125e+06	7.6764e+06	7.21887e+06	5.59315e+06	3.54272e+06	1.15716e+07	4.63848e+06	9.69615e+06	7.29151e+06	6.75525e+06	780605	870754
C564	UNKNOWN	2.07601e+06	4.18076e+06	1.00471e+06	1.50943e+06	9.37326e+06	4.30069e+06	1.15685e+07	1.40401e+07	1.06941e+07	8.144e+06	9.15673e+06	8.74073e+06	1.15912e+07	1.109e+07	1.33694e+07	1.20559e+07	1.66281e+07	2.22199e+07	7.71653e+06	1.19496e+07	1.30776e+07	1.48978e+07	1.39683e+07	1.36065e+07	1.7135e+06	2.59707e+06	3.61414e+06	1.92127e+06	1.10239e+07	1.41099e+07	8.49807e+06	8.19816e+06	1.22356e+07	2.16903e+07	2.05665e+07	1.24857e+07	8.19247e+06	1.10174e+07	8.35896e+06	7.16079e+06	9.62141e+06	1.25909e+07	1.06249e+07	7.14574e+06	9.74285e+06	7.46512e+06	9.30575e+06	7.87086e+06
C565	Methoxsalen	2.44667e+06	1.18641e+06	1.28731e+06	4.09328e+06	1.46942e+07	2.87395e+06	8.33182e+06	3.27051e+07	7.06125e+06	5.29824e+06	5.05221e+06	7.77033e+06	9.35497e+06	8.16923e+06	1.00995e+07	8.35268e+06	8.51754e+06	8.67387e+06	6.85222e+06	8.50482e+06	1.28232e+07	8.73005e+06	9.36594e+06	2.37711e+07	1.95985e+06	3.12677e+06	4.05241e+06	3.41349e+06	6.00562e+06	9.77175e+06	8.711e+06	1.09616e+07	9.59916e+06	1.26837e+07	1.63384e+07	1.55943e+07	5.72432e+06	5.60378e+06	1.2161e+07	6.15878e+06	5.59923e+06	8.98327e+06	8.76408e+06	6.16129e+06	7.60036e+06	5.37482e+06	8.30391e+06	6.36269e+06
C566	UNKNOWN	2.00931e+06	873916	717579	2.62309e+06	1.66547e+07	5.90345e+06	1.14988e+07	2.36275e+07	1.14223e+07	8.41214e+06	8.81457e+06	9.7586e+06	1.35633e+07	1.20373e+07	1.53208e+07	1.28251e+07	1.43724e+07	1.63224e+07	1.12086e+07	1.30288e+07	1.71905e+07	1.55724e+07	1.19321e+07	2.74662e+07	1.11642e+06	1.84329e+06	4.04974e+06	1.76706e+06	1.12665e+07	1.68728e+07	1.24514e+07	1.57626e+07	1.45093e+07	1.93388e+07	2.04945e+07	1.97759e+07	1.18292e+07	9.82684e+06	1.40176e+07	1.10607e+07	1.15537e+07	1.17296e+07	1.52136e+07	1.04808e+07	1.16205e+07	9.21839e+06	1.34816e+07	1.22654e+07
C567	UNKNOWN	1.51546e+07	1.44196e+07	9.19319e+06	1.48156e+07	3.92707e+06	3.96313e+06	4.11588e+06	4.04745e+06	1.34132e+06	2.28565e+06	3.98459e+06	2.54035e+06	789602	2.12415e+06	2.77229e+06	2.50475e+06	2.18322e+06	3.37605e+06	7.50547e+06	5.11353e+06	2.56072e+06	3.00797e+06	4.07547e+06	5.2196e+06	2.81426e+06	4.3244e+06	3.28702e+06	4.74119e+06	2.33552e+06	3.06453e+06	1.78938e+06	3.06367e+06	3.9344e+06	8.71866e+06	3.56607e+06	4.83797e+06	807102	3.39345e+06	2.14565e+06	1.92327e+06	4.55688e+06	4.73887e+06	4.30561e+06	4.17226e+06	1.67083e+06	1.16863e+06	2.40965e+06	2.23016e+06
C568	UNKNOWN	3.13725e+07	3.42722e+07	1.54939e+07	2.71048e+07	522459	2.74264e+06	552490	692428	6.3234e+06	3.97086e+06	1.34939e+07	5.65663e+06	532544	589872	598140	600934	5.74581e+06	1.16955e+07	1.90731e+07	3.66846e+06	611797	583360	572670	762328	2.13302e+07	8.61197e+07	2.41601e+07	1.53299e+07	565250	573180	2.1588e+06	928353	9.35888e+06	5.6315e+06	1.11768e+07	1.91279e+07	574957	539739	577560	648682	1.37406e+07	6.35359e+06	1.60769e+06	6.58356e+06	590038	511360	559049	626217
C569	Bis(2-methyl-2-propanyl) (2-carbamoyl-1,3-propanediyl)biscarbamate	4.47033e+07	5.17332e+07	3.11216e+07	4.72124e+07	1.0527e+07	1.33346e+07	6.35439e+06	1.50033e+07	6.15428e+06	7.28947e+06	9.08315e+06	4.88423e+06	6.26647e+06	8.74415e+06	8.47707e+06	5.50406e+06	7.59969e+06	8.05647e+06	2.53204e+07	9.74251e+06	7.63815e+06	1.18672e+07	6.88035e+06	1.62699e+07	9.9662e+06	1.51667e+07	1.21912e+07	1.12174e+07	6.2025e+06	8.15976e+06	6.93972e+06	9.29238e+06	7.13289e+06	2.49209e+07	1.45109e+07	1.19387e+07	4.90814e+06	1.07577e+07	7.97497e+06	3.79894e+06	7.02791e+06	1.42346e+07	1.25393e+07	7.66421e+06	6.88293e+06	8.03421e+06	8.23452e+06	5.94979e+06
C570	UNKNOWN	2.07358e+08	2.54157e+08	3.87965e+08	1.20195e+08	666238	1.75375e+07	704533	882981	3.91923e+07	3.69806e+06	1.15425e+07	2.51432e+07	679097	752202	762745	766308	6.72329e+06	7.25494e+06	8.02367e+06	6.4561e+06	815065	743898	730266	972117	8.1613e+07	1.07385e+08	3.86012e+07	7.31324e+07	4.03593e+06	730916	7.15469e+06	5.48691e+06	1.63203e+07	2.13262e+06	4.23753e+06	1.29414e+07	748241	702459	736501	854028	3.1648e+07	2.11471e+07	1.37212e+07	3.24651e+07	752414	652084	725282	817244
C571	4-(2-Amino-3-hydroxyphenyl)-2_4-dioxobutanoate	5.57113e+07	3.70985e+08	1.251e+08	4.49362e+07	2.14364e+06	1.95359e+06	3.5231e+06	2.21633e+06	5.50307e+06	3.50249e+06	7.89371e+06	5.26186e+06	1.56042e+06	2.89778e+06	1.75138e+06	1.85053e+06	1.40359e+07	4.67757e+06	4.06549e+07	1.07946e+07	2.81271e+06	3.02431e+06	3.92796e+06	3.7103e+06	1.19033e+08	2.71927e+08	2.09566e+08	1.03949e+08	3.29442e+06	2.9152e+06	9.25904e+06	2.0623e+06	1.34954e+07	1.99262e+06	2.57768e+08	1.60611e+07	3.77889e+06	1.64802e+06	8.56094e+06	1.9547e+06	2.05159e+07	2.05694e+07	2.33949e+06	1.34275e+07	1.82459e+06	2.90304e+06	1.80072e+06	6.22891e+06
C572	Inducamide A	5.70541e+06	2.14424e+06	3.8364e+06	3.41566e+06	1.54735e+07	1.18925e+07	2.36438e+07	8.568e+06	3.3936e+06	9.13285e+06	2.07257e+07	3.18409e+06	1.48684e+07	1.60242e+07	1.69011e+07	1.5077e+07	2.14468e+07	2.22874e+07	2.14672e+07	1.74463e+07	1.8384e+07	1.47917e+07	1.22522e+07	1.53027e+07	1.27559e+06	1.53534e+06	1.99317e+06	2.32182e+06	1.06224e+07	7.54891e+06	9.88002e+06	8.05974e+06	1.75836e+07	1.61097e+07	2.29869e+07	1.11256e+07	1.96096e+07	1.16907e+07	1.41731e+07	1.13133e+07	1.75316e+07	1.58001e+07	1.54669e+07	1.54746e+07	1.33874e+07	1.28853e+07	9.23631e+06	1.28587e+07
C573	5_6-Dihydroxyindole-2-carboxylate	2.06409e+08	2.56311e+08	8.52984e+07	2.22263e+08	2.46361e+06	3.89499e+07	3.29061e+06	1.76038e+06	5.82454e+07	3.27098e+07	1.04666e+08	5.8876e+07	2.65079e+06	4.47235e+06	667562	3.38158e+06	6.18253e+07	9.98461e+07	1.66838e+08	6.08086e+07	1.02926e+06	2.98447e+06	3.77817e+06	1.38602e+06	1.17534e+08	7.68124e+08	2.80191e+08	1.30487e+08	1.84974e+07	7.05683e+06	4.90997e+07	4.72986e+07	1.24195e+08	2.7472e+07	7.74867e+07	3.48881e+08	4.97394e+06	3.0474e+06	1.00259e+06	4.2942e+06	1.16672e+08	8.01396e+07	2.45924e+07	1.21045e+08	3.56616e+06	878527	1.15722e+06	3.12045e+06
C574	Betalamicacid	3.14862e+08	3.63881e+08	9.2963e+07	3.31093e+08	3.08413e+06	5.66555e+07	3.2482e+06	2.58061e+06	7.73485e+07	4.4393e+07	1.46179e+08	7.58844e+07	4.2348e+06	4.62518e+06	1.14463e+06	4.20246e+06	7.92544e+07	1.43465e+08	2.30207e+08	7.60878e+07	1.50031e+06	3.31508e+06	1.78553e+06	1.35543e+06	1.60761e+08	1.00975e+09	3.72431e+08	1.80419e+08	2.23275e+07	1.03378e+07	4.17596e+07	4.99209e+07	1.70492e+08	4.78715e+07	1.12461e+08	1.8921e+08	1.47621e+06	3.3022e+06	2.09364e+06	4.17635e+06	1.64507e+08	1.0942e+08	3.30956e+07	1.64312e+08	5.28516e+06	1.44536e+06	1.98152e+06	5.6238e+06
C575	(2R)-2-beta-D-Glucopyranosyloxy-4-hydroxy-7-methoxy-(2H)-1_4-benzoxazin-3(4H)-one	6.19791e+07	6.91754e+07	2.5592e+07	6.29421e+07	2.18613e+06	7.50998e+06	2.23766e+06	2.83485e+06	1.13423e+07	7.81158e+06	2.57371e+07	9.71459e+06	2.36876e+06	2.33117e+06	2.36384e+06	2.33914e+06	8.88325e+06	2.3725e+07	3.59619e+07	7.98378e+06	2.53184e+06	2.30543e+06	2.29564e+06	2.92423e+06	3.41956e+07	1.62598e+08	5.80189e+07	3.01207e+07	3.1746e+06	2.25182e+06	5.94386e+06	3.28585e+06	2.42887e+07	8.46777e+06	1.94096e+07	4.37757e+07	2.33637e+06	2.1352e+06	2.33027e+06	2.64674e+06	2.38465e+07	1.40795e+07	3.81531e+06	1.79244e+07	2.3468e+06	2.13315e+06	2.32698e+06	2.74916e+06
C576	N-Hydroxyphthalimide	6.63676e+08	1.2499e+09	5.60583e+08	1.8758e+09	742191	1.0922e+08	4.66833e+06	4.82994e+06	6.45723e+08	2.97842e+08	9.87266e+08	7.04008e+08	3.41298e+06	4.29129e+06	4.32461e+06	5.12801e+06	1.13161e+09	1.17322e+09	1.40097e+09	1.16163e+09	864614	3.51411e+06	3.89922e+06	5.08826e+06	6.11591e+07	2.5489e+08	9.95229e+07	6.47721e+07	2.90975e+06	6.02628e+06	2.17713e+07	2.67888e+06	1.66558e+09	1.07065e+09	9.54121e+08	1.30744e+09	3.07483e+06	4.14973e+06	4.2387e+06	4.02143e+06	1.34532e+08	7.92656e+08	4.48631e+08	1.1362e+08	3.01674e+06	3.79946e+06	4.98488e+06	5.57336e+06
C577	2-Methyl-3-hydroxy-5-formylpyridine-4-carboxylate	7.25299e+08	1.35617e+09	6.15888e+08	1.93018e+09	1.85879e+06	1.23052e+08	5.09448e+06	4.7009e+06	7.06442e+08	3.27604e+08	1.00708e+09	7.55587e+08	3.92695e+06	4.2057e+06	5.26606e+06	6.1271e+06	1.22178e+09	1.2655e+09	1.50086e+09	1.27613e+09	1.59525e+06	3.70773e+06	4.55724e+06	4.90545e+06	6.53416e+07	2.70504e+08	1.04738e+08	6.78223e+07	4.59359e+06	5.47408e+06	2.46628e+07	4.95757e+06	1.82898e+09	1.15962e+09	1.02339e+09	1.44763e+09	3.15544e+06	3.93147e+06	4.42339e+06	4.43816e+06	1.42787e+08	6.76485e+08	4.87853e+08	1.27901e+08	2.90618e+06	3.64899e+06	2.00448e+06	2.59957e+06
C578	UNKNOWN	1.49552e+08	2.38004e+08	5.30615e+07	1.17534e+08	1.16388e+06	3.73163e+07	863296	1.29643e+06	2.52316e+07	6.5525e+06	3.28461e+07	2.7236e+07	1.09914e+06	929606	914909	942971	3.47355e+07	8.91578e+07	5.87815e+07	4.2859e+07	1.15206e+06	934006	909602	1.20217e+06	1.16299e+07	2.95185e+07	9.06564e+06	1.58975e+07	1.27812e+06	902592	1.83213e+06	1.05118e+06	5.51749e+07	8.96141e+06	1.729e+07	7.7347e+07	963799	860915	939397	1.02112e+06	5.73065e+07	2.06021e+07	2.04585e+07	5.94456e+07	905403	847501	897757	1.01129e+06
C579	N-(6-Aminohexanoyl)-6-aminohexanoate	4.70427e+08	5.48483e+08	3.06183e+08	4.7364e+08	2.14273e+07	3.20225e+07	3.15106e+07	4.08284e+07	2.12734e+07	1.07144e+07	1.75264e+07	2.35371e+07	1.08315e+07	2.5726e+07	2.4493e+07	1.78746e+07	2.20644e+07	2.19509e+07	5.04603e+07	3.13769e+07	3.11363e+07	3.13246e+07	3.41337e+07	3.64175e+07	2.24963e+07	5.6202e+07	2.41254e+07	2.01361e+07	2.00584e+07	1.51111e+07	2.76728e+07	2.00772e+07	1.4947e+07	1.22679e+08	6.38902e+07	2.50563e+07	2.88437e+06	1.82721e+07	1.44809e+07	4.7561e+06	1.89588e+07	2.74438e+07	1.47615e+07	1.70991e+07	1.56958e+07	1.45539e+07	1.67909e+07	1.43384e+07
C580	Benzoxazolone	1.00464e+08	1.818e+08	1.03769e+08	1.30602e+08	1.00311e+06	1.23434e+07	1.16297e+07	1.30352e+06	1.03146e+08	5.19981e+07	8.3816e+07	9.54643e+07	1.04502e+07	1.65854e+07	1.39493e+07	1.44548e+07	2.19254e+08	1.89742e+08	3.01069e+08	2.28562e+08	1.23794e+07	1.05156e+06	1.15629e+07	1.43699e+07	5.84645e+06	2.80921e+07	1.25677e+07	6.85218e+06	1.04131e+06	1.84608e+07	1.87353e+07	2.01545e+07	1.19458e+08	2.15073e+08	1.47105e+08	1.93395e+08	7.83412e+06	1.05286e+07	1.16861e+07	1.02903e+07	1.26003e+07	1.20924e+08	1.02011e+08	1.86716e+07	1.15636e+07	1.12225e+07	1.47503e+07	1.45692e+07
C581	UNKNOWN	1.63068e+07	2.34818e+07	9.10071e+06	9.5238e+06	733811	1.22945e+06	720011	826092	1.20603e+07	5.36261e+06	4.16168e+06	1.29002e+07	497306	550795	1.34618e+06	563985	2.31864e+07	3.21792e+07	2.49592e+07	2.81089e+07	599908	549706	547470	1.56543e+06	505579	613164	735347	579121	526210	530440	528271	698913	1.30052e+07	2.83047e+07	1.72702e+07	1.65828e+07	1.2834e+06	502968	548920	623468	554477	9.40668e+06	7.05793e+06	636811	552815	1.21206e+06	795447	900734
C582	TMC-66	8.67755e+06	1.47061e+07	7.60652e+06	7.02191e+06	562155	1.16614e+06	575407	755060	598460	622361	736034	714830	542877	619604	609808	615666	2.19498e+06	3.03152e+06	2.6057e+06	1.04704e+06	665608	600078	597637	774645	702552	6.70614e+06	1.05188e+06	632189	574429	579047	706631	668473	1.83647e+06	693803	648104	2.43103e+06	642395	549058	626130	680599	1.75627e+06	860603	661614	1.33591e+06	603472	564879	598376	674052
C583	N-(2_3-Dihydroxybenzoyl)-L-serine	6.53902e+07	5.37643e+08	1.54719e+08	7.19373e+07	3.08569e+06	3.19882e+06	5.5254e+06	3.81921e+06	7.37059e+06	4.70984e+06	9.81562e+06	7.4784e+06	2.71574e+06	3.96057e+06	3.00421e+06	3.24369e+06	1.88895e+07	6.32899e+06	4.5652e+07	1.31093e+07	3.81969e+06	3.8763e+06	4.83704e+06	5.14278e+06	1.33902e+08	3.00779e+08	2.55371e+08	1.18115e+08	4.21079e+06	4.26044e+06	1.3154e+07	3.44872e+06	1.86799e+07	3.24278e+06	2.96159e+08	1.77527e+07	5.1776e+06	2.91622e+06	9.93226e+06	3.69089e+06	2.12047e+07	2.34697e+07	3.41193e+06	1.49835e+07	3.08607e+06	3.81826e+06	3.03357e+06	7.1225e+06
C584	Penicibrocazine B	6.13994e+06	4.06209e+06	1.03574e+06	6.39876e+06	224839	247923	230140	301994	964616	337372	1.90071e+06	496533	213787	237260	236249	238726	275939	2.54656e+06	1.43903e+06	538637	261926	232195	239031	300752	2.00973e+06	1.89163e+07	1.88811e+06	4.1083e+06	211968	231596	228413	264647	272829	530670	2.45062e+06	2.72053e+06	244866	219601	239664	263606	1.5298e+06	1.45868e+06	250075	1.62247e+06	241365	219391	239326	269594
C585	leu-leu-gly	6.76231e+07	6.69296e+07	4.54595e+07	6.27428e+07	7.11606e+06	1.17746e+07	7.97947e+06	1.73595e+07	3.91605e+06	4.84839e+06	6.46995e+06	3.90169e+06	5.76527e+06	5.66099e+06	8.37759e+06	5.15384e+06	7.29262e+06	5.64252e+06	2.11651e+07	6.55924e+06	8.54282e+06	1.17802e+07	7.18323e+06	1.32039e+07	9.3776e+06	2.01966e+07	9.82427e+06	1.07064e+07	5.11435e+06	5.89806e+06	6.65918e+06	5.53242e+06	5.25637e+06	1.93321e+07	1.22071e+07	7.53956e+06	4.09676e+06	4.75649e+06	4.99701e+06	6.39326e+06	9.49962e+06	1.19854e+07	6.68624e+06	1.04131e+07	6.04109e+06	4.08125e+06	3.87115e+06	6.60109e+06
C586	UNKNOWN	2.4816e+07	3.91013e+07	2.27672e+07	2.32108e+07	2.15041e+06	3.36554e+06	2.57208e+06	5.7696e+06	667240	1.69314e+06	1.80093e+06	1.0539e+06	1.06746e+06	1.55582e+06	2.35713e+06	3.34077e+06	1.86159e+06	792940	4.66044e+06	2.08997e+06	2.00569e+06	2.74276e+06	4.78839e+06	1.81678e+06	1.60035e+06	5.40046e+06	3.46419e+06	4.10124e+06	1.33302e+06	1.08399e+06	1.78733e+06	4.40959e+06	937167	8.61328e+06	4.02757e+06	1.82366e+06	733809	2.15202e+06	1.77225e+06	1.72357e+06	1.26737e+06	2.16249e+06	2.77339e+06	1.65465e+06	3.73954e+06	3.62474e+06	2.2749e+06	1.90739e+06
C587	2_3'_4_6-Tetrahydroxybenzophenone	3.75845e+06	2.90663e+06	1.93849e+06	3.53719e+06	1.51335e+07	7.36406e+06	1.40942e+07	3.10519e+07	9.12675e+06	1.00658e+07	1.13369e+07	1.01155e+07	1.52147e+07	2.14676e+07	1.58788e+07	9.40877e+06	1.44038e+07	1.79657e+07	1.0487e+07	1.23881e+07	1.88565e+07	1.41161e+07	1.2494e+07	4.19382e+07	4.128e+06	4.08468e+06	3.81105e+06	3.34045e+06	1.69106e+07	1.36109e+07	1.31514e+07	2.28696e+07	1.12212e+07	1.12665e+07	1.46195e+07	2.05754e+07	1.28273e+07	9.26245e+06	1.17142e+07	1.39849e+07	1.52202e+07	1.73394e+07	1.47306e+07	1.34639e+07	1.20004e+07	1.07699e+07	1.40767e+07	1.28813e+07
C588	UNKNOWN	718057	854188	917683	1.20626e+06	5.32545e+06	1.88191e+06	5.86908e+06	6.92414e+06	3.63909e+06	5.04235e+06	3.9751e+06	2.8511e+06	6.03618e+06	7.69707e+06	5.06675e+06	5.41866e+06	4.78957e+06	5.97313e+06	3.84249e+06	6.22033e+06	5.95398e+06	3.9161e+06	5.01677e+06	4.75277e+06	1.0926e+06	730821	2.06035e+06	860625	4.94976e+06	6.30217e+06	4.75179e+06	6.52885e+06	7.14064e+06	9.01585e+06	7.18744e+06	6.67884e+06	7.4422e+06	5.97913e+06	9.9902e+06	6.61568e+06	7.43298e+06	3.92479e+06	7.61997e+06	1.0334e+07	4.35907e+06	4.45594e+06	7.06866e+06	4.38888e+06
C589	NCGC00347646-02_C15H24O10_4a,5,7-Trihydroxy-7-methyl-1,4a,5,6,7,7a-hexahydrocyclopenta[c]pyran-1-yl beta-D-glucopyranoside	1.12671e+06	945879	771506	860558	3.07951e+07	1.67569e+07	2.08342e+07	5.19992e+07	1.10316e+07	2.62938e+06	3.37531e+06	1.23815e+07	1.71905e+07	1.24542e+07	1.26445e+07	1.68613e+07	4.98261e+06	6.06728e+06	2.26737e+06	4.51553e+06	3.3988e+07	1.54961e+07	1.26739e+07	4.45611e+07	6.18499e+06	3.83612e+06	1.37209e+07	5.22398e+06	1.03856e+07	1.15661e+07	1.3192e+07	1.42863e+07	5.95823e+06	2.11128e+06	2.23504e+06	9.53047e+06	1.17006e+07	5.48491e+06	7.6686e+06	1.2004e+07	5.98697e+06	7.04836e+06	8.65188e+06	6.68253e+06	2.1304e+07	1.04561e+07	1.52943e+07	1.90133e+07
C590	N-Butyryl-L-homoserinelactone	2.58119e+07	7.55448e+06	6.91645e+06	1.27136e+07	4.15783e+07	2.41182e+07	1.74546e+07	1.1471e+08	4.86006e+07	3.13939e+07	6.17021e+07	7.11386e+07	2.95169e+07	1.72946e+07	3.28432e+07	2.04385e+07	4.66112e+07	4.62495e+07	5.78204e+07	3.84162e+07	2.82094e+07	2.56595e+07	1.90547e+07	3.81288e+07	7.98881e+06	7.94851e+06	1.35039e+07	8.2285e+06	1.96187e+07	2.57488e+07	9.95873e+06	2.56654e+07	5.86826e+07	2.01338e+07	1.36672e+07	6.79743e+07	2.45081e+07	1.47014e+07	1.5121e+07	2.79794e+07	2.96621e+07	2.59781e+07	3.13662e+07	2.66682e+07	2.35713e+07	1.32447e+07	1.9184e+07	2.48e+07
C591	4-[2-(4-Morpholinylmethyl)-2-nitrobutyl]morpholine	8.1855e+07	8.3981e+07	5.04319e+07	7.90224e+07	7.46765e+06	2.33149e+07	1.69088e+07	2.39332e+07	5.29213e+06	5.44076e+06	9.53875e+06	5.76013e+06	5.58737e+06	1.02122e+07	1.01604e+07	5.52683e+06	1.21658e+07	1.05894e+07	3.58641e+07	1.02387e+07	8.45404e+06	1.74869e+07	1.53949e+07	1.97894e+07	1.70863e+07	2.48786e+07	1.98589e+07	1.75298e+07	8.6147e+06	7.72948e+06	1.24518e+07	1.20169e+07	7.92599e+06	4.27623e+07	2.23124e+07	1.983e+07	3.96581e+06	1.20655e+07	1.02092e+07	7.17778e+06	1.1209e+07	2.2755e+07	1.22708e+07	1.37219e+07	7.99405e+06	1.81766e+07	1.05584e+07	7.3186e+06
C592	UNKNOWN	1.53825e+06	1.54784e+06	890064	922284	1.00892e+07	7.92366e+06	6.45294e+06	8.4574e+06	5.45756e+06	7.01341e+06	7.17004e+06	1.03669e+07	7.90998e+06	8.7645e+06	8.41033e+06	1.13591e+07	8.48578e+06	6.65902e+06	4.30616e+06	7.59784e+06	9.12451e+06	6.79529e+06	7.61575e+06	1.00287e+07	7.7867e+06	5.53409e+06	7.91315e+06	1.17705e+07	7.30272e+06	7.41613e+06	4.67586e+06	6.54189e+06	8.29872e+06	4.80996e+06	3.82495e+06	8.02239e+06	6.78256e+06	5.32235e+06	1.03881e+07	6.84892e+06	8.63395e+06	3.62717e+06	8.62842e+06	6.91439e+06	9.19889e+06	4.14402e+06	7.71831e+06	7.71299e+06
C593	Oglufanide	6.37364e+07	5.90866e+07	6.91814e+07	6.51686e+07	2.70936e+08	1.65934e+08	1.13524e+08	3.6412e+08	2.44641e+08	1.41757e+08	1.3956e+08	2.54603e+08	2.49133e+08	1.60965e+08	1.35896e+08	2.34054e+08	2.16805e+08	1.10121e+08	9.65682e+07	2.0844e+08	2.53426e+08	1.43474e+08	1.97169e+08	3.47487e+08	2.62603e+08	1.18575e+08	1.67043e+08	2.4837e+08	1.28108e+08	1.65691e+08	1.07561e+08	1.91371e+08	1.941e+08	8.22006e+07	5.13433e+07	3.11587e+08	2.08201e+08	1.03693e+08	1.95738e+08	1.80984e+08	1.50835e+08	5.98839e+07	1.58521e+08	1.46866e+08	1.26304e+08	8.03918e+07	1.65422e+08	1.13026e+08
C594	Reductiomycin	4.85382e+06	1.83359e+06	1.46371e+06	4.13094e+06	3.03339e+07	1.32998e+07	1.94001e+07	4.2615e+07	1.99128e+07	8.83291e+06	1.2581e+07	1.68836e+07	2.26693e+07	1.31627e+07	1.8743e+07	2.03825e+07	1.82611e+07	1.48812e+07	1.8725e+07	1.63503e+07	2.91688e+07	1.89369e+07	2.53108e+07	3.97521e+07	3.201e+06	1.69044e+06	6.36492e+06	1.43304e+06	1.61246e+07	2.72134e+07	1.83555e+07	1.83542e+07	1.95371e+07	2.49827e+07	2.01802e+07	2.09175e+07	1.56909e+07	1.61502e+07	1.56637e+07	1.68671e+07	1.3585e+07	1.86705e+07	1.6698e+07	1.38296e+07	1.67451e+07	1.3924e+07	1.90859e+07	1.9809e+07
C595	UNKNOWN	1.39758e+06	720491	612293	899900	6.60283e+06	3.0209e+06	5.9953e+06	7.55839e+06	6.3225e+06	4.14701e+06	4.21754e+06	5.26948e+06	7.51893e+06	5.58769e+06	8.95185e+06	5.71771e+06	5.92068e+06	6.91988e+06	4.72477e+06	3.02419e+06	6.21784e+06	7.33089e+06	1.04783e+07	5.83298e+06	848909	824138	1.24078e+06	538524	4.48851e+06	8.9073e+06	4.68494e+06	4.51643e+06	4.0656e+06	6.90675e+06	6.66043e+06	3.73994e+06	3.50615e+06	6.03144e+06	4.89925e+06	2.8777e+06	3.62727e+06	5.52924e+06	3.28541e+06	2.48679e+06	5.08654e+06	4.52684e+06	5.16676e+06	4.02515e+06
C596	UNKNOWN	1.14248e+06	1.08653e+06	730792	1.40851e+06	5.34786e+06	1.85781e+06	4.54581e+06	1.05768e+07	5.26623e+06	2.50867e+06	2.90238e+06	5.10383e+06	6.66807e+06	4.55507e+06	6.13341e+06	6.15222e+06	4.50649e+06	4.25073e+06	4.27918e+06	5.27846e+06	5.95241e+06	6.55379e+06	8.07717e+06	1.00685e+07	724747	995531	868903	1.26803e+06	4.76925e+06	6.73323e+06	3.27877e+06	5.99481e+06	3.51694e+06	6.97754e+06	5.63177e+06	5.85086e+06	5.44482e+06	4.20532e+06	4.05068e+06	4.12893e+06	3.39426e+06	4.62225e+06	4.14013e+06	3.33727e+06	5.41883e+06	3.4339e+06	4.06212e+06	4.70429e+06
C597	Methyl trimellitate	1.12088e+07	6.15779e+06	6.15296e+06	9.42677e+06	6.70687e+07	3.90002e+07	4.63283e+07	1.06759e+08	4.44335e+07	3.48323e+07	3.01796e+07	3.92248e+07	5.14431e+07	3.65291e+07	4.69384e+07	5.53646e+07	4.23215e+07	3.61009e+07	5.23754e+07	4.19026e+07	6.74158e+07	4.89534e+07	5.87334e+07	1.01317e+08	7.80093e+06	8.24037e+06	1.346e+07	6.57899e+06	3.90149e+07	5.93532e+07	4.42889e+07	4.81786e+07	4.3297e+07	5.41476e+07	4.53445e+07	5.37263e+07	4.19799e+07	3.83913e+07	4.00877e+07	3.62655e+07	3.25892e+07	4.2375e+07	3.97539e+07	3.27454e+07	4.25113e+07	3.4434e+07	4.68167e+07	5.06474e+07
C598	UNKNOWN	1.27112e+06	820745	953687	718136	5.45796e+06	3.28014e+06	5.99833e+06	8.94236e+06	4.16725e+06	4.46757e+06	6.05185e+06	5.45339e+06	5.63573e+06	6.41424e+06	7.79321e+06	6.46472e+06	8.81607e+06	7.8392e+06	4.37576e+06	8.44885e+06	8.66008e+06	7.01067e+06	5.64773e+06	9.53828e+06	666590	1.17957e+06	1.46841e+06	892390	7.89543e+06	5.4593e+06	5.8486e+06	9.54335e+06	2.12988e+07	2.67204e+07	2.61415e+07	2.9972e+07	1.28386e+07	1.06943e+07	1.35996e+07	1.63563e+07	1.45914e+07	1.5319e+07	1.89605e+07	1.77006e+07	7.4337e+06	6.88779e+06	1.00683e+07	8.65692e+06
C599	Coryoctalactone D	1.38637e+07	9.40548e+06	7.96595e+06	1.83039e+07	1.31185e+08	6.25676e+07	6.44388e+07	2.22576e+08	5.4303e+07	2.51834e+07	2.71963e+07	5.75165e+07	1.15076e+08	4.18933e+07	5.30988e+07	1.05406e+08	7.76095e+07	5.4376e+07	4.3923e+07	9.80383e+07	1.67475e+08	5.78261e+07	7.34191e+07	1.95477e+08	1.92108e+07	1.22274e+07	1.80488e+07	2.23045e+07	5.37659e+07	8.7465e+07	4.54159e+07	5.98317e+07	1.36124e+08	5.17244e+07	4.17087e+07	1.87977e+08	2.8379e+08	3.99367e+07	7.00814e+07	3.06372e+08	2.61816e+07	4.14521e+07	3.9577e+07	2.59209e+07	8.61571e+07	4.14516e+07	6.18493e+07	1.14622e+08
C600	UNKNOWN	657527	834285	689124	709521	9.15297e+06	1.97579e+06	1.95695e+06	1.27816e+07	1.19746e+06	592012	1.54768e+06	964349	1.12674e+07	4.52252e+06	5.66722e+06	1.02358e+07	2.36728e+06	1.05253e+06	769993	2.92518e+06	1.57958e+07	6.18435e+06	4.28731e+06	2.40386e+07	524532	566368	597763	606098	3.37922e+06	4.71615e+06	1.88561e+06	4.65193e+06	1.17966e+06	630777	1.24398e+06	1.7311e+06	1.06794e+07	1.66487e+06	5.43242e+06	8.95371e+06	600113	1.34577e+06	1.09356e+06	1.02834e+06	7.50663e+06	4.1363e+06	5.06721e+06	9.37921e+06
C601	UNKNOWN	661924	839864	693732	714265	1.48289e+07	4.65534e+06	6.00307e+06	2.3555e+07	2.42491e+06	955954	637801	2.81882e+06	1.5843e+07	6.58995e+06	8.30605e+06	1.63601e+07	6.31657e+06	1.16995e+06	1.60163e+06	6.05952e+06	2.0002e+07	1.23909e+07	7.73878e+06	3.63339e+07	1.18294e+06	886588	1.15834e+06	610151	8.71168e+06	8.73091e+06	4.13627e+06	1.02077e+07	3.63425e+06	1.43894e+06	1.51363e+06	5.1756e+06	1.67321e+07	5.36694e+06	1.30333e+07	1.71105e+07	825205	1.45381e+06	3.24327e+06	1.27905e+06	1.45926e+07	6.03643e+06	8.04844e+06	1.38412e+07
C602	Saroclazine A	1.04615e+06	5.72638e+06	5.73569e+06	1.87638e+06	1.69523e+07	2.22299e+07	8.42825e+06	3.04005e+07	1.05624e+07	7.58991e+06	1.76203e+07	1.35188e+07	1.84837e+07	8.38881e+06	8.32703e+06	1.89132e+07	2.33944e+07	1.38995e+07	7.59266e+06	2.04634e+07	2.53543e+07	1.25338e+07	1.70856e+07	3.19862e+07	1.92557e+07	6.79545e+06	1.85324e+07	2.27372e+07	9.53424e+06	9.29723e+06	6.53281e+06	1.38056e+07	2.15802e+07	7.07568e+06	8.34118e+06	3.58114e+07	2.09341e+07	8.00138e+06	1.3959e+07	2.4592e+07	4.32021e+06	3.55739e+06	1.2373e+07	3.38294e+06	1.2987e+07	3.47926e+06	1.14199e+07	1.39257e+07
C603	N-Feruloylglycine	6.63733e+06	3.88551e+06	2.66679e+06	5.56382e+06	7.74933e+07	2.75831e+07	2.03351e+07	1.35684e+08	1.99877e+07	1.46446e+06	2.04681e+06	1.813e+07	7.02411e+07	7.60037e+06	1.29804e+07	5.77391e+07	4.19221e+07	1.93739e+07	5.17846e+06	5.72572e+07	1.0423e+08	1.12746e+07	2.25783e+07	1.0924e+08	4.81063e+06	2.02359e+06	3.04449e+06	9.82932e+06	1.57598e+07	3.28711e+07	8.99524e+06	1.99825e+07	1.06427e+08	1.08098e+07	7.88405e+06	1.15751e+08	2.43152e+08	1.04548e+07	2.59284e+07	2.66556e+08	2.28304e+06	2.59403e+06	1.56639e+06	2.22239e+06	4.5759e+07	5.67979e+06	2.20138e+07	6.85281e+07
C604	6-(Oxomethylene)-2,4-cyclohexadien-1-one	1.68413e+06	2.07667e+06	4.92622e+06	1.4762e+06	1.67912e+07	9.30945e+06	1.59109e+07	2.89789e+07	6.60164e+06	5.23439e+06	5.42357e+06	9.03139e+06	1.63509e+07	1.06712e+07	1.43954e+07	1.29362e+07	7.18257e+06	9.17877e+06	9.61276e+06	1.01983e+07	2.24705e+07	1.31477e+07	2.18643e+07	4.45902e+07	3.20544e+06	6.58447e+06	3.71311e+06	2.26876e+06	8.8786e+06	1.42104e+07	1.04918e+07	1.38154e+07	6.85062e+06	1.69984e+07	8.15415e+06	7.38535e+06	1.04419e+07	9.25109e+06	1.63007e+07	1.1658e+07	3.79993e+06	7.40185e+06	8.81384e+06	5.05968e+06	1.13056e+07	9.28293e+06	1.32737e+07	1.21218e+07
C605	UNKNOWN	9.23731e+07	9.99514e+07	7.09358e+07	1.03494e+08	1.14599e+07	2.55764e+07	1.84151e+07	2.38482e+07	6.85991e+06	1.08879e+07	9.78618e+06	9.55032e+06	6.1507e+06	1.07705e+07	1.28415e+07	6.06468e+06	2.7343e+07	1.1514e+07	2.96936e+07	1.21785e+07	2.07202e+07	2.5548e+07	1.42795e+07	3.04463e+07	1.41408e+07	2.28352e+07	2.04885e+07	1.34819e+07	1.77009e+07	8.92765e+06	1.23539e+07	2.22113e+07	1.73232e+07	3.20392e+07	1.86149e+07	2.19089e+07	7.25015e+06	1.48499e+07	1.60171e+07	8.08435e+06	1.37138e+07	2.16363e+07	1.70876e+07	1.90257e+07	7.96424e+06	1.9345e+07	1.20865e+07	1.12538e+07
C606	Xylariamide	8.37698e+06	1.23749e+07	1.00293e+07	8.63628e+06	2.60542e+06	6.52321e+06	2.24511e+06	2.78733e+06	2.94297e+07	2.36741e+07	2.07197e+07	4.20985e+07	3.18197e+06	3.20218e+06	2.8984e+06	3.00075e+06	1.45014e+07	1.3355e+07	1.53495e+07	1.60084e+07	3.23422e+06	2.56672e+06	2.24958e+06	4.87543e+06	9.46061e+06	4.10161e+06	9.59959e+06	1.30222e+07	2.27113e+06	3.03529e+06	2.50051e+06	2.48905e+06	1.3563e+07	1.18615e+07	1.2826e+07	2.96297e+07	2.55364e+06	2.26478e+06	3.67932e+06	3.08497e+06	1.46635e+07	1.40077e+07	1.58133e+07	1.75366e+07	3.38645e+06	2.24119e+06	2.78311e+06	3.5379e+06
C607	(E)-2-decenamide	6.81344e+06	8.94333e+06	6.00411e+06	7.02028e+06	1.58206e+06	5.30585e+06	1.21526e+06	1.48876e+06	2.22287e+07	1.80018e+07	1.38127e+07	2.61285e+07	1.92417e+06	2.13282e+06	1.59121e+06	1.85966e+06	9.26947e+06	6.3565e+06	8.83582e+06	7.79349e+06	1.99175e+06	1.53195e+06	1.23032e+06	3.18355e+06	5.31051e+06	2.23718e+06	5.95452e+06	7.33578e+06	1.31256e+06	2.0147e+06	1.33557e+06	1.39453e+06	8.68401e+06	7.754e+06	9.18037e+06	2.01487e+07	1.39021e+06	1.75532e+06	2.64121e+06	1.88693e+06	8.77165e+06	8.06341e+06	1.01365e+07	1.03612e+07	2.28372e+06	1.59138e+06	1.71742e+06	2.34976e+06
C608	2-[(5,5-dimethyl-6H-[1,2,4]triazolo[3,4-a]isoquinolin-3-yl)thio]-1-(4-phenyl-1-piperazinyl)ethanone	1.82505e+07	2.65885e+07	1.56286e+07	1.94637e+07	3.39001e+07	4.15731e+07	3.40119e+07	5.77629e+07	2.49445e+06	815403	706281	978567	2.5859e+07	1.99282e+07	1.65427e+07	3.49975e+07	686740	886682	990658	991359	3.49447e+07	2.70465e+07	1.92286e+07	5.17362e+07	1.22647e+07	2.02681e+07	1.85519e+07	2.06368e+07	1.94343e+07	1.49267e+07	1.76143e+07	3.01505e+07	866972	773693	660564	1.08394e+06	2.58768e+07	1.33134e+07	2.44109e+07	2.69081e+07	659761	990637	893939	1.69459e+06	2.41387e+07	2.81554e+07	2.17884e+07	2.1111e+07
C609	Ethyl3-oxohexanoate	1.2056e+07	1.02534e+07	6.22556e+06	7.07228e+06	1.23322e+07	1.19986e+07	1.79141e+07	2.61776e+07	1.12226e+07	8.9373e+06	1.15743e+07	1.27994e+07	9.40152e+06	1.07839e+07	1.04036e+07	8.88508e+06	1.09267e+07	1.75096e+07	8.14407e+06	9.43728e+06	1.10085e+07	9.13219e+06	8.06586e+06	1.35535e+07	6.09645e+06	8.95843e+06	5.25641e+06	6.98327e+06	7.36597e+06	5.59474e+06	5.69455e+06	8.21052e+06	1.12189e+07	1.05134e+07	1.22423e+07	1.70504e+07	5.93267e+06	1.12948e+07	7.07588e+06	4.98702e+06	1.10535e+07	1.30969e+07	9.87134e+06	8.75421e+06	4.91975e+06	5.48131e+06	9.00568e+06	6.30686e+06
C610	Okanin 4'-O- (4",6"-di-O-acetylglucoside)	2.49193e+06	4.3607e+06	4.12732e+06	2.52909e+06	3.20759e+07	1.84983e+07	2.23293e+07	4.30102e+07	7.45364e+06	6.15768e+06	5.83558e+06	9.44863e+06	2.27778e+07	1.67817e+07	2.33766e+07	2.39167e+07	1.35265e+07	8.29697e+06	1.56834e+07	1.10862e+07	2.81792e+07	2.05422e+07	2.48104e+07	4.89715e+07	5.99976e+06	3.64908e+06	8.93679e+06	5.54955e+06	1.83711e+07	1.86019e+07	1.59232e+07	2.44219e+07	7.64648e+06	7.753e+06	7.62837e+06	1.18334e+07	1.86082e+07	1.069e+07	1.93489e+07	2.28822e+07	4.77982e+06	9.6453e+06	8.89498e+06	7.47271e+06	1.91989e+07	1.26134e+07	2.0792e+07	1.81938e+07
C611	UNKNOWN	1.13315e+06	1.39602e+06	1.14346e+06	1.05973e+06	1.01169e+07	4.81683e+06	4.30767e+06	1.51557e+07	2.94728e+06	1.4551e+06	1.32907e+06	4.30668e+06	5.43515e+06	3.01636e+06	2.92318e+06	8.10882e+06	4.64684e+06	1.4257e+06	1.72349e+06	5.02676e+06	8.77349e+06	2.22699e+06	3.34626e+06	2.16894e+07	2.26434e+06	1.61232e+06	3.97382e+06	3.73891e+06	3.1649e+06	3.01422e+06	3.09516e+06	5.41727e+06	4.16212e+06	934946	973035	8.6762e+06	1.02782e+07	1.857e+06	4.09087e+06	1.0514e+07	856592	1.815e+06	802638	1.46703e+06	4.78237e+06	2.29064e+06	3.06113e+06	6.29572e+06
C612	UNKNOWN	744401	932865	1.03715e+06	843963	1.01517e+07	4.00808e+06	5.96029e+06	1.93867e+07	637989	782445	1.38981e+06	1.58781e+06	1.07357e+07	7.84587e+06	8.53131e+06	1.05908e+07	3.58587e+06	758560	2.63309e+06	4.26516e+06	1.50777e+07	7.09323e+06	4.56733e+06	2.27602e+07	929483	620242	658487	636148	6.57659e+06	5.34885e+06	3.40636e+06	7.8111e+06	2.0771e+06	765284	780454	2.87849e+06	1.41216e+07	3.04636e+06	8.12268e+06	1.49368e+07	905132	1.41955e+06	977392	1.56856e+06	1.01473e+07	4.99533e+06	7.09644e+06	1.10354e+07
C613	Isariketide	8.18374e+06	6.09084e+06	5.59883e+06	8.11421e+06	5.91783e+07	3.31037e+07	4.499e+07	7.12857e+07	3.97136e+07	2.29447e+07	3.6461e+07	3.72338e+07	4.96984e+07	4.11463e+07	4.12318e+07	5.83534e+07	5.90496e+07	3.98361e+07	3.14448e+07	4.97335e+07	7.38614e+07	3.73855e+07	4.45008e+07	3.91366e+07	9.04851e+06	5.62421e+06	1.1185e+07	8.77455e+06	4.33173e+07	4.36294e+07	3.22988e+07	4.74343e+07	1.35301e+08	1.32938e+08	1.04003e+08	1.28599e+08	9.71539e+07	6.08895e+07	6.71317e+07	8.09848e+07	5.27179e+07	7.05728e+07	7.38956e+07	5.77312e+07	5.52935e+07	5.00891e+07	6.40026e+07	6.23145e+07
C614	Peniisocoumarin I	9.78072e+06	8.27951e+06	4.96344e+06	9.27868e+06	4.99625e+07	3.61695e+07	4.85879e+07	7.2915e+07	2.75446e+07	2.25512e+07	2.1984e+07	2.65239e+07	4.07839e+07	4.47413e+07	4.90406e+07	4.72347e+07	3.6318e+07	3.52378e+07	3.4758e+07	3.77054e+07	6.82658e+07	3.94841e+07	4.33396e+07	8.69223e+07	1.22944e+07	1.05351e+07	2.09551e+07	1.29637e+07	4.6071e+07	4.84155e+07	4.12325e+07	4.88911e+07	3.465e+07	4.05723e+07	3.70782e+07	4.64097e+07	4.25816e+07	2.63642e+07	3.57688e+07	4.15205e+07	2.99486e+07	3.47601e+07	4.00499e+07	3.26219e+07	4.33892e+07	3.20063e+07	4.51136e+07	4.63117e+07
C615	UNKNOWN	9.46187e+07	1.31463e+08	3.58632e+07	8.41755e+07	787797	1.74604e+07	647645	791821	1.36018e+07	4.84547e+06	2.07103e+07	1.12163e+07	687805	712658	684443	952694	2.17788e+07	4.34579e+07	2.90682e+07	2.17201e+07	801728	649938	652017	881282	6.73189e+06	1.81468e+07	5.13512e+06	7.06711e+06	708892	696977	1.28702e+06	753166	2.93156e+07	4.87718e+06	7.77269e+06	3.89776e+07	712299	647976	703981	762447	3.41935e+07	1.18396e+07	8.73337e+06	3.333e+07	709996	633784	681987	762031
C616	Carnosine	1.24499e+07	6.76669e+06	6.1008e+06	1.0918e+07	5.56852e+07	3.33299e+07	4.64481e+07	7.82408e+07	2.80299e+07	2.31337e+07	2.41048e+07	3.1421e+07	4.81827e+07	4.5014e+07	4.5188e+07	5.05664e+07	3.84133e+07	4.13669e+07	3.61155e+07	3.85493e+07	6.65247e+07	4.28067e+07	5.06263e+07	7.77158e+07	8.23043e+06	1.03454e+07	2.50009e+07	1.13381e+07	3.9079e+07	4.71974e+07	3.9784e+07	5.05777e+07	3.975e+07	3.99478e+07	4.61432e+07	4.75585e+07	3.52696e+07	3.54771e+07	4.2162e+07	4.02872e+07	3.74151e+07	3.68657e+07	4.53171e+07	4.15336e+07	4.21499e+07	3.35506e+07	4.55048e+07	4.6239e+07
C617	2_3'_4_6-Tetrahydroxybenzophenone	8.24867e+06	4.71769e+06	4.85881e+06	6.31738e+06	3.67107e+07	1.92659e+07	2.75947e+07	4.92048e+07	1.69301e+07	1.59033e+07	1.62286e+07	2.27335e+07	3.44287e+07	2.84033e+07	3.09493e+07	3.26696e+07	2.49991e+07	2.77616e+07	2.38075e+07	2.54231e+07	4.16697e+07	2.86468e+07	3.37274e+07	4.84971e+07	4.64965e+06	7.07266e+06	1.74404e+07	7.68993e+06	2.47466e+07	2.89779e+07	2.31221e+07	3.16283e+07	2.57735e+07	2.38061e+07	3.06227e+07	3.29525e+07	2.00545e+07	2.38497e+07	2.79326e+07	2.50855e+07	2.50597e+07	2.50002e+07	2.86037e+07	2.75284e+07	2.73702e+07	2.28622e+07	2.93211e+07	2.98255e+07
C618	UNKNOWN	698060	854186	713977	784174	1.60803e+06	1.3577e+06	2.97475e+06	2.11008e+06	1.40452e+06	812714	2.19172e+06	1.62218e+06	4.03182e+06	2.90937e+06	3.45314e+06	2.48628e+06	1.9101e+06	2.71264e+06	1.43432e+06	1.52755e+06	2.65093e+06	2.63217e+06	4.07527e+06	3.06316e+06	838676	713083	978250	581642	2.15087e+06	3.31302e+06	1.03641e+06	1.51474e+06	5.64676e+06	1.15779e+07	8.42353e+06	5.94936e+06	6.47018e+06	4.94433e+06	5.10417e+06	4.16549e+06	4.60151e+06	4.85099e+06	4.19145e+06	3.14603e+06	3.44904e+06	3.99868e+06	3.5303e+06	2.89324e+06
C619	5-{[3,5-Bis(methoxycarbonyl)phenyl]amino}-5-oxopentanoic acid	2.20078e+06	1.34201e+06	1.30202e+06	954329	8.75559e+06	4.20009e+06	6.12136e+06	1.12309e+07	5.64356e+06	4.22379e+06	4.66294e+06	7.22139e+06	6.31784e+06	5.60935e+06	6.03594e+06	7.74539e+06	5.16639e+06	7.3775e+06	8.82177e+06	5.76387e+06	1.01032e+07	4.21853e+06	5.73621e+06	1.0986e+07	1.66398e+06	2.61088e+06	2.60701e+06	3.57048e+06	4.70557e+06	1.10353e+07	5.09805e+06	8.12454e+06	6.38692e+06	7.4869e+06	6.72326e+06	8.42977e+06	4.97832e+06	4.29312e+06	4.5744e+06	5.78065e+06	5.9183e+06	7.59183e+06	6.75329e+06	6.70335e+06	7.6781e+06	4.10313e+06	6.95541e+06	8.16685e+06
C620	UNKNOWN	1.46371e+06	1.61305e+06	1.37368e+06	1.2597e+06	7.39323e+06	4.52584e+06	6.70219e+06	1.30545e+07	5.33022e+06	3.4043e+06	4.84233e+06	6.47031e+06	1.20261e+07	7.57423e+06	9.81639e+06	9.86745e+06	6.87097e+06	6.8563e+06	5.03335e+06	7.85203e+06	9.88826e+06	8.18286e+06	8.42533e+06	1.35064e+07	1.4868e+06	1.13014e+06	982303	662662	6.85474e+06	9.31514e+06	5.3282e+06	8.32209e+06	1.82542e+07	2.42695e+07	2.43008e+07	2.77589e+07	1.74886e+07	1.23587e+07	1.40324e+07	1.79715e+07	9.49764e+06	1.37881e+07	1.38868e+07	1.20738e+07	9.27087e+06	7.30408e+06	9.82064e+06	9.19251e+06
C621	UNKNOWN	2.46527e+07	3.19864e+07	1.58256e+07	2.33406e+07	4.83783e+06	6.62679e+06	4.95968e+06	1.21432e+07	1.91939e+06	3.72081e+06	3.99704e+06	2.49648e+06	5.01696e+06	2.98222e+06	1.7496e+06	2.89194e+06	2.55086e+06	2.7215e+06	1.0098e+07	5.22706e+06	5.60199e+06	5.56956e+06	4.15113e+06	1.08286e+07	2.02224e+06	3.54026e+06	4.25269e+06	2.87444e+06	4.67256e+06	6.36352e+06	3.88412e+06	5.77218e+06	4.4691e+06	1.43635e+07	9.02876e+06	6.49883e+06	3.44455e+06	3.75969e+06	3.92644e+06	3.34198e+06	3.75386e+06	5.43014e+06	4.07205e+06	5.39026e+06	4.70792e+06	4.00157e+06	5.63282e+06	3.53849e+06
C622	Leptazoline D	1.22173e+06	1.02125e+06	880085	2.18526e+06	4.33359e+06	3.49732e+06	2.11101e+06	8.64099e+06	2.13023e+06	3.04999e+06	1.57978e+06	1.94869e+06	5.02668e+06	5.18961e+06	3.68908e+06	5.62088e+06	1.92645e+06	1.52884e+06	2.36806e+06	2.34175e+06	5.46597e+06	3.42835e+06	3.52822e+06	1.0594e+07	1.85934e+06	1.51121e+06	2.60162e+06	2.38574e+06	3.64688e+06	3.98112e+06	3.09402e+06	5.65686e+06	2.89487e+06	1.5574e+06	2.22446e+06	6.02314e+06	5.29814e+06	2.21803e+06	2.59174e+06	6.02551e+06	904317	2.34576e+06	2.03772e+06	1.83747e+06	4.52079e+06	3.92472e+06	3.92513e+06	4.5542e+06
C623	MFCD02672714	718346	890462	767373	806963	4.1278e+06	1.59512e+06	2.66629e+06	4.86236e+06	653835	612802	623102	990184	2.84113e+06	2.18714e+06	3.84187e+06	3.45311e+06	1.88511e+06	649159	1.59244e+06	1.34307e+06	4.87537e+06	2.88985e+06	2.75329e+06	6.67261e+06	531461	594676	961841	598546	2.12288e+06	2.61289e+06	1.75522e+06	3.14045e+06	1.23652e+06	887251	789657	1.58046e+06	2.45708e+06	752536	1.9504e+06	3.15385e+06	633852	786719	706122	676056	1.80664e+06	1.77192e+06	2.06107e+06	1.93405e+06
C624	N-(2_3-Dihydroxybenzoyl)-L-serine	9.33168e+07	3.62392e+08	3.01977e+08	6.73742e+07	1.47939e+06	1.92353e+06	1.58313e+06	1.70823e+06	3.47877e+06	3.85808e+06	6.24134e+06	3.1135e+06	1.51643e+06	2.09158e+06	1.55613e+06	1.81423e+06	1.03942e+07	7.61875e+06	4.85927e+07	8.90013e+06	1.76759e+06	1.48446e+06	1.47349e+06	1.94299e+06	1.27006e+08	2.80793e+08	1.65051e+08	1.02739e+08	1.60732e+06	1.98318e+06	3.72284e+06	2.35312e+06	1.6742e+07	2.93224e+06	3.53995e+08	1.7683e+07	1.65393e+06	2.31691e+06	2.00536e+06	2.05221e+06	1.78659e+07	1.95428e+07	3.04691e+06	2.27094e+07	1.5883e+06	1.57295e+06	1.73315e+06	2.45408e+06
C625	4-(2-Amino-3-hydroxyphenyl)-2_4-dioxobutanoate	8.35527e+07	3.14005e+08	2.74665e+08	6.18178e+07	588270	869394	571335	664023	2.62722e+06	3.11512e+06	3.5799e+06	2.34308e+06	598719	1.02391e+06	614395	665555	8.06284e+06	3.38617e+06	3.48628e+07	5.62988e+06	697885	568767	581768	767136	1.13966e+08	2.5469e+08	1.4503e+08	8.86327e+07	628038	953007	3.06636e+06	1.12535e+06	1.58861e+07	2.23083e+06	3.22296e+08	1.45276e+07	646835	974440	964326	951590	1.52924e+07	1.77445e+07	2.25407e+06	2.03278e+07	627097	687834	741252	1.23659e+06
C626	Calbistrin H	2.58417e+07	3.2413e+07	5.85654e+07	3.0404e+07	8.63118e+07	6.88413e+07	7.47403e+07	1.21641e+08	2.11358e+07	2.50665e+07	1.48658e+07	1.95735e+07	4.06343e+07	9.82656e+07	2.74614e+07	3.52754e+07	5.02268e+07	2.93057e+07	2.25156e+07	4.03335e+07	9.75032e+07	4.71371e+07	4.54219e+07	1.38618e+08	5.15926e+07	4.78485e+07	6.7692e+07	8.23378e+07	9.78242e+07	8.23129e+07	8.39059e+07	1.1181e+08	3.47328e+07	2.73234e+07	4.00514e+07	6.53174e+07	6.95434e+07	6.20361e+07	4.83836e+07	7.8204e+07	4.61987e+07	3.71387e+07	3.75482e+07	4.11616e+07	7.76656e+07	5.3568e+07	7.87105e+07	1.25141e+08
C627	Bis(2-methyl-2-propanyl) (2-carbamoyl-1,3-propanediyl)biscarbamate	1.87915e+07	2.69745e+07	1.51066e+07	1.68948e+07	1.31104e+06	2.77903e+06	1.94849e+06	1.8296e+06	661394	1.47698e+06	1.41018e+06	1.10611e+06	637079	835422	1.20538e+06	1.15702e+06	1.74563e+06	2.47224e+06	6.21879e+06	1.53502e+06	1.73737e+06	2.27544e+06	1.64137e+06	1.55437e+06	2.17883e+06	4.29734e+06	2.22047e+06	1.57783e+06	905904	703971	1.96372e+06	1.8512e+06	734235	5.0702e+06	3.77235e+06	825193	1.49116e+06	1.22932e+06	1.11867e+06	706215	1.69966e+06	1.84876e+06	1.52359e+06	1.31921e+06	1.4847e+06	1.37086e+06	817975	735635
C628	Ro 09-1679	6.18602e+06	6.10013e+06	1.44894e+07	6.11808e+06	2.42777e+07	1.78262e+07	1.86255e+07	3.37866e+07	5.7977e+06	4.75536e+06	2.64561e+06	3.50714e+06	8.86086e+06	2.65915e+07	8.75528e+06	8.08482e+06	1.37051e+07	6.41039e+06	6.1464e+06	1.11714e+07	3.06016e+07	1.27176e+07	1.19708e+07	3.48635e+07	2.12264e+07	1.1277e+07	1.54246e+07	2.35745e+07	2.57836e+07	1.30415e+07	1.99077e+07	2.61888e+07	8.62123e+06	6.51885e+06	9.47638e+06	1.69277e+07	1.72049e+07	1.37733e+07	1.93615e+07	1.74303e+07	1.04017e+07	7.7315e+06	8.93781e+06	8.62364e+06	2.00147e+07	1.3738e+07	1.98807e+07	1.83912e+07
C629	Acetyl-N-formyl-5-methoxykynurenamine	2.01421e+07	5.0025e+07	3.10688e+07	2.53491e+07	1.55293e+06	6.58624e+06	1.38534e+06	1.88225e+06	4.73554e+07	1.50795e+07	2.25412e+07	5.26752e+07	1.49859e+06	1.52763e+06	1.4783e+06	3.05501e+06	2.3806e+07	3.89687e+07	2.89158e+07	3.36084e+07	1.70223e+06	1.43183e+06	1.3998e+06	2.06515e+06	1.52345e+07	3.56304e+07	2.59591e+07	1.70184e+07	1.52694e+06	1.52529e+06	3.46652e+06	4.97303e+06	2.80135e+07	1.75294e+07	4.23946e+07	4.52727e+07	1.49189e+06	1.37418e+06	2.39194e+06	1.63318e+06	2.67661e+07	4.69364e+07	2.17899e+07	2.9183e+07	1.52225e+06	1.37346e+06	1.46246e+06	1.66345e+06
C630	Pyrazine, (chloromethyl)-	1.09614e+06	1.94657e+06	1.21894e+06	1.26261e+06	1.3055e+07	8.22776e+06	1.23409e+07	1.85811e+07	6.74262e+06	2.62625e+06	3.84955e+06	6.74607e+06	1.39934e+07	1.11328e+07	1.16992e+07	1.61983e+07	9.93978e+06	8.02226e+06	8.78095e+06	1.05166e+07	2.30631e+07	1.18195e+07	1.4827e+07	2.88931e+07	1.41731e+06	1.41015e+06	1.6836e+06	1.0665e+06	9.83891e+06	8.84825e+06	1.15684e+07	1.51562e+07	1.12128e+07	1.12998e+07	1.18935e+07	1.6586e+07	1.34298e+07	1.17023e+07	1.76735e+07	1.42094e+07	2.92126e+06	9.90336e+06	7.75489e+06	2.41261e+06	1.26049e+07	1.45187e+07	9.72843e+06	8.30821e+06
C631	cis-2,4,6-Trimethyl-2,4,6-triphenylcyclotrisiloxane	940268	1.27963e+06	2.21881e+06	1.07972e+06	6.39663e+06	4.73822e+06	2.25088e+06	9.6272e+06	3.00391e+06	2.03565e+06	859139	3.00103e+06	5.24412e+06	4.65608e+06	3.98671e+06	3.72676e+06	2.92645e+06	2.42377e+06	2.91735e+06	2.59026e+06	7.68145e+06	3.84044e+06	3.94128e+06	7.66618e+06	2.76836e+06	1.50128e+06	2.39704e+06	3.4088e+06	5.70274e+06	4.60306e+06	2.63723e+06	7.42177e+06	4.30238e+06	1.79775e+06	1.02872e+06	4.97265e+06	5.18828e+06	3.09466e+06	3.14505e+06	3.18643e+06	2.31183e+06	2.89533e+06	1.67329e+06	1.9948e+06	8.465e+06	4.52114e+06	3.24401e+06	4.51064e+06
C632	Perphenazine	5.92112e+06	5.81363e+06	4.35205e+06	4.11958e+06	4.75006e+07	2.64895e+07	8.98091e+06	6.81822e+07	1.44868e+07	5.71789e+06	6.60992e+06	1.47265e+07	4.03851e+07	2.01682e+07	2.17656e+07	4.10077e+07	8.34451e+06	8.0336e+06	1.77633e+07	1.81063e+07	2.84577e+07	2.07516e+07	2.65398e+07	6.49134e+07	1.15587e+07	3.67936e+06	9.47987e+06	1.27023e+07	2.10822e+07	2.1356e+07	2.19307e+07	4.8928e+07	2.92849e+07	9.30077e+06	4.6365e+06	4.12569e+07	2.19885e+07	1.4458e+07	1.05351e+07	2.40756e+07	1.60845e+07	1.27992e+07	6.63776e+06	1.60919e+07	2.05175e+07	1.92224e+07	1.55363e+07	2.02802e+07
C633	MFCD01879825	1.38409e+06	3.5384e+06	1.19309e+06	1.22648e+06	9.13442e+06	3.30617e+06	3.12701e+06	1.16559e+07	2.81857e+06	826356	898370	2.14073e+06	4.82833e+06	3.13281e+06	3.58089e+06	3.67786e+06	2.42233e+06	1.65391e+06	2.61714e+06	2.63569e+06	6.48448e+06	2.80065e+06	3.53045e+06	7.79486e+06	2.51446e+06	1.30776e+06	1.72533e+06	1.60593e+06	4.54789e+06	3.50023e+06	3.98406e+06	5.55886e+06	2.6895e+06	1.15675e+06	1.34664e+06	5.67606e+06	4.39551e+06	2.4856e+06	1.92931e+06	6.35938e+06	2.39127e+06	2.50011e+06	801207	1.9614e+06	3.88192e+06	3.61949e+06	3.80795e+06	3.32568e+06
C634	UNKNOWN	2.4831e+06	7.11625e+06	2.16708e+06	4.2725e+06	4.12435e+07	1.87288e+07	1.54552e+07	8.54343e+07	4.21844e+07	1.00511e+07	1.87848e+07	4.56155e+07	4.08632e+07	1.00493e+07	1.90333e+07	3.03628e+07	2.12302e+07	6.71141e+06	7.07825e+06	1.78853e+07	5.53028e+07	2.04526e+07	2.10349e+07	1.07783e+08	6.18767e+06	3.9404e+06	6.4388e+06	7.466e+06	9.71049e+06	1.6104e+07	8.29614e+06	1.17274e+07	1.04259e+07	9.15391e+06	8.18603e+06	2.24324e+07	5.43766e+07	6.96969e+06	2.07963e+07	4.98871e+07	3.7058e+06	4.96945e+06	1.42992e+07	3.55203e+06	5.26145e+07	1.01081e+07	2.57788e+07	5.32856e+07
C635	UNKNOWN	3.38439e+06	7.69545e+06	9.7469e+06	2.45607e+06	605854	1.35756e+06	1.04537e+06	717970	2.017e+07	2.01892e+07	2.73594e+07	1.13958e+07	1.10791e+06	618635	597252	668449	2.36419e+07	2.5207e+07	3.82103e+07	1.66215e+07	689341	579838	885015	836308	1.24738e+08	3.25044e+08	1.42134e+08	1.21007e+08	2.55346e+07	4.35407e+06	4.58399e+07	1.75458e+07	2.45102e+07	7.31264e+06	1.92877e+07	2.59281e+07	864101	556491	578845	636919	1.80953e+07	1.41216e+07	5.94798e+06	1.1828e+07	914738	926327	584357	1.35079e+06
C636	5_6-Dihydroxyindole-2-carboxylate	2.60246e+09	1.02974e+10	4.71318e+09	3.99893e+09	2.11292e+06	6.14952e+08	2.74745e+06	5.26771e+06	5.54114e+07	2.92666e+08	1.08454e+08	6.92291e+07	4.03796e+06	2.3569e+06	5.52471e+06	2.69842e+06	8.83248e+08	1.27852e+09	2.31828e+09	9.77489e+07	2.74262e+06	2.48019e+06	3.57353e+06	5.90001e+06	8.16174e+08	1.20654e+09	1.16444e+09	5.10171e+08	9.4389e+07	9.59543e+06	2.36529e+08	1.27522e+08	1.45677e+08	1.16509e+09	1.03172e+09	1.86224e+08	3.2425e+06	1.99935e+06	3.92738e+06	3.63732e+06	1.04464e+09	1.29494e+09	3.2924e+08	8.03641e+08	6.42702e+06	2.98485e+06	3.73851e+06	3.98042e+06
C637	UNKNOWN	1.79305e+08	4.77411e+08	4.96315e+08	1.84835e+08	770603	1.56258e+07	658431	878566	3.88373e+07	5.0727e+06	9.17763e+06	4.55697e+07	685705	698992	954636	755277	5.74414e+06	8.02261e+06	9.22992e+06	4.55951e+06	863639	662366	631202	954886	9.89824e+07	1.56835e+08	6.10965e+07	1.14995e+08	5.04647e+06	697921	6.11547e+06	5.53278e+06	1.11774e+07	3.77187e+06	5.79946e+06	1.82628e+07	728039	672252	664319	762964	4.63496e+07	2.42714e+07	2.02937e+07	4.64628e+07	696530	628449	669767	786680
C638	UNKNOWN	1.03556e+06	1.54622e+06	1.11582e+06	1.11635e+06	1.25728e+07	5.51528e+06	4.47973e+06	2.24637e+07	1.83101e+06	726097	1.68692e+06	1.90484e+06	2.07503e+07	7.06849e+06	1.00468e+07	2.09243e+07	5.35359e+06	1.18241e+06	1.49142e+06	5.8169e+06	2.94039e+07	7.94853e+06	7.82132e+06	2.96833e+07	683537	811749	1.95333e+06	717221	4.97028e+06	7.29688e+06	3.52401e+06	8.1246e+06	3.24969e+06	1.16892e+06	731725	3.32778e+06	1.66176e+07	2.81078e+06	9.57151e+06	1.69465e+07	1.16222e+06	1.91279e+06	1.44946e+06	1.41843e+06	1.52018e+07	6.32346e+06	9.37275e+06	1.28124e+07
C639	UNKNOWN	950026	1.30934e+06	1.02366e+06	1.02415e+06	1.84121e+07	6.21863e+06	5.95562e+06	2.48608e+07	2.43931e+06	666125	728673	2.3111e+06	1.99105e+07	8.42605e+06	1.0145e+07	2.1211e+07	3.92568e+06	915453	2.67525e+06	5.95992e+06	3.4529e+07	1.28875e+07	1.04115e+07	3.31641e+07	1.39366e+06	1.48588e+06	1.60206e+06	914745	8.37852e+06	1.00248e+07	4.79855e+06	1.14166e+07	5.39411e+06	1.30101e+06	1.3602e+06	4.42185e+06	2.09025e+07	3.88193e+06	1.07455e+07	2.09717e+07	693589	1.38614e+06	2.80335e+06	1.328e+06	1.61726e+07	7.17471e+06	1.1839e+07	2.12188e+07
C640	4-Amino-4-deoxychorismate	3.8362e+08	6.25061e+08	5.03125e+08	3.59356e+08	3.03034e+06	1.08157e+07	2.71542e+06	4.58288e+06	3.72324e+07	2.84405e+07	4.91908e+07	2.78814e+07	2.7657e+06	3.68659e+06	3.58483e+06	3.38467e+06	6.37507e+07	4.36296e+07	9.10893e+07	5.25713e+07	3.63448e+06	2.66848e+06	2.6068e+06	4.24717e+06	9.05757e+07	2.11153e+08	1.13389e+08	4.87235e+07	2.24602e+07	6.4893e+06	6.33311e+07	3.41046e+07	5.93219e+07	2.76922e+07	3.3805e+07	7.76226e+07	2.84855e+06	2.63027e+06	3.53774e+06	2.9852e+06	3.4859e+07	4.39521e+07	1.54833e+07	3.06335e+07	3.29663e+06	2.69507e+06	3.23456e+06	3.46696e+06
C641	UNKNOWN	1.29081e+06	1.70381e+06	1.3416e+06	1.28763e+06	1.33857e+07	7.55183e+06	6.40106e+06	2.41169e+07	1.28948e+06	1.26039e+06	1.06023e+06	2.33528e+06	1.38007e+07	1.03193e+07	1.35001e+07	1.23664e+07	4.80775e+06	2.16258e+06	2.68364e+06	6.10731e+06	2.15938e+07	7.71624e+06	5.41907e+06	3.12317e+07	664872	832862	702185	707898	5.81768e+06	7.45459e+06	4.54241e+06	8.90429e+06	2.59186e+06	1.58144e+06	1.45e+06	5.48408e+06	1.90653e+07	4.69143e+06	9.55946e+06	1.92145e+07	1.33107e+06	2.3841e+06	2.58446e+06	1.05759e+06	1.51003e+07	7.79695e+06	9.43219e+06	1.38054e+07
C642	UNKNOWN	2.47233e+07	3.72123e+07	2.6413e+07	4.78002e+07	1.92398e+06	6.21275e+06	2.72838e+06	4.56643e+06	3.60995e+06	2.53639e+06	6.00671e+06	1.35359e+06	1.53162e+06	2.91714e+06	2.16538e+06	1.17043e+06	4.926e+06	4.08162e+06	1.85884e+07	4.46245e+06	1.71349e+06	6.24733e+06	4.21934e+06	3.37895e+06	9.68868e+06	1.09961e+07	9.48971e+06	9.21652e+06	2.36257e+06	3.08216e+06	3.00327e+06	3.41904e+06	3.39798e+06	9.85602e+06	7.55725e+06	4.66476e+06	1.05029e+06	3.84648e+06	1.30759e+06	1.1819e+06	5.05115e+06	6.4667e+06	3.71286e+06	3.64363e+06	2.17421e+06	2.98161e+06	2.4034e+06	1.29293e+06
C643	N-(6-Aminohexanoyl)-6-aminohexanoate	1.15423e+08	1.18038e+08	9.10702e+07	1.07304e+08	1.56826e+07	2.73277e+07	1.6254e+07	3.29788e+07	9.63569e+06	1.0525e+07	1.55513e+07	1.04593e+07	1.01696e+07	1.10983e+07	1.41159e+07	1.10362e+07	2.49041e+07	2.29289e+07	4.32709e+07	2.60109e+07	1.50828e+07	2.17022e+07	1.76584e+07	2.90562e+07	2.64837e+07	5.21591e+07	2.28444e+07	2.36309e+07	1.40959e+07	1.48569e+07	1.50425e+07	2.05119e+07	2.58794e+07	4.29629e+07	2.9958e+07	2.48453e+07	7.10788e+06	1.22717e+07	1.02736e+07	8.42588e+06	2.16251e+07	2.9076e+07	1.82318e+07	2.23621e+07	8.46454e+06	1.47933e+07	1.24276e+07	1.00994e+07
C644	UNKNOWN	1.09905e+08	1.9524e+08	1.5599e+08	8.02569e+07	1.76542e+06	2.25582e+06	1.38422e+06	2.15246e+06	1.88024e+06	1.60319e+06	2.54341e+06	1.77212e+06	1.60127e+06	1.43884e+06	1.52422e+06	1.54896e+06	2.40046e+06	2.44654e+06	6.01982e+06	1.99387e+06	1.90437e+06	1.48274e+06	1.4311e+06	2.35534e+06	3.50534e+06	3.85524e+07	1.47646e+06	1.45112e+06	1.46719e+06	1.43025e+06	1.46092e+06	1.9134e+06	1.75233e+06	2.15936e+06	1.67711e+06	2.33483e+06	1.41571e+06	1.35892e+06	1.44859e+06	1.56207e+06	2.22522e+06	2.72634e+06	1.62272e+06	1.8294e+06	1.52318e+06	1.34295e+06	1.41275e+06	1.70317e+06
C645	UNKNOWN	4.37316e+07	6.29392e+07	5.00932e+07	4.95366e+07	3.2937e+06	7.76052e+06	5.71202e+06	7.84238e+06	1.63635e+06	3.78277e+06	3.71324e+06	4.06614e+06	2.42737e+06	3.51829e+06	2.94789e+06	4.10587e+06	6.49552e+06	4.35274e+06	1.48103e+07	4.29076e+06	5.07537e+06	9.59668e+06	5.0643e+06	9.24305e+06	1.06659e+07	1.36444e+07	9.08469e+06	9.85795e+06	1.66442e+06	4.18696e+06	5.02885e+06	6.17952e+06	2.41246e+06	1.99961e+07	9.57623e+06	5.05328e+06	2.60868e+06	3.63597e+06	2.43476e+06	1.27273e+06	4.20199e+06	8.46724e+06	3.54867e+06	5.27613e+06	6.42372e+06	5.85269e+06	2.80249e+06	3.13692e+06
C646	Gliricidol	2.81835e+06	3.45404e+06	2.55086e+06	2.87169e+06	8.4359e+06	5.09831e+06	7.23923e+06	1.90613e+07	5.6699e+06	2.69717e+06	1.53411e+06	7.59998e+06	4.25229e+06	4.07683e+06	5.19295e+06	4.03569e+06	4.54722e+06	4.65387e+06	2.52545e+06	3.40473e+06	5.63712e+06	4.51296e+06	5.45725e+06	1.0645e+07	1.27861e+06	1.82265e+06	3.53055e+06	2.11187e+06	4.05941e+06	4.0678e+06	4.15854e+06	4.69429e+06	4.45846e+06	2.14978e+06	2.40405e+06	6.15258e+06	2.84148e+06	2.48753e+06	1.87742e+06	3.22746e+06	4.93701e+06	4.78275e+06	5.22131e+06	3.89788e+06	4.48215e+06	4.74773e+06	4.6284e+06	4.31693e+06
C647	N(6)-[(Indol-3-yl)acetyl]-L-lysine	3.15435e+07	3.61455e+07	2.96959e+07	3.21746e+07	7.33875e+06	1.27467e+07	4.40349e+06	9.64475e+06	5.36621e+06	3.89829e+06	6.2754e+06	3.92737e+06	4.2975e+06	5.3031e+06	4.75897e+06	3.25064e+06	5.64088e+06	5.59434e+06	1.28502e+07	5.06961e+06	6.38015e+06	6.76987e+06	5.86459e+06	9.82601e+06	1.21966e+07	1.50512e+07	1.09744e+07	1.12608e+07	4.70678e+06	5.18691e+06	6.43493e+06	8.97293e+06	6.60009e+06	2.10703e+07	7.2248e+06	8.14612e+06	2.78275e+06	1.02918e+07	5.12268e+06	3.18182e+06	6.57708e+06	9.18163e+06	7.84931e+06	6.06548e+06	3.23566e+06	8.14734e+06	1.02475e+07	2.79108e+06
C648	UNKNOWN	1.6476e+07	2.98693e+07	3.03898e+07	1.13767e+07	968864	1.32628e+06	770039	1.21478e+06	4.77575e+06	1.67485e+06	1.78411e+06	6.20373e+06	872053	818586	784170	841949	2.01718e+06	3.20484e+06	4.63286e+06	1.28765e+06	980351	768197	735228	1.33593e+06	2.70874e+06	5.50505e+06	1.97627e+06	6.99509e+06	773962	751492	790649	977873	4.53051e+06	1.87575e+06	3.38865e+06	3.75555e+06	741962	708299	748244	797508	3.30472e+06	3.28631e+06	897910	2.77671e+06	822125	705495	742161	890918
C649	4-Nitroacetophenone	3.55676e+09	4.67867e+09	3.84168e+09	3.19678e+09	2.65684e+07	2.01194e+08	9.15117e+07	2.57811e+06	1.46642e+08	8.34757e+07	2.13731e+08	9.41325e+07	1.40426e+07	2.48371e+06	2.27904e+08	2.05813e+08	3.55992e+08	4.55259e+08	7.82563e+08	2.25979e+08	9.633e+07	1.33842e+08	1.14935e+08	1.10464e+08	3.76936e+08	1.16044e+09	5.65513e+08	2.85365e+08	6.92974e+07	9.25372e+06	1.63037e+08	1.04384e+08	2.38603e+08	4.10596e+08	3.71995e+08	2.40726e+08	6.49092e+07	1.70457e+06	8.13297e+07	6.79682e+07	3.69224e+08	4.43712e+08	1.41512e+08	2.91405e+08	2.0157e+06	7.34282e+07	1.36598e+06	8.24709e+07
C650	(S)-4-Hydroxymandelonitrile	4.60671e+08	7.49525e+08	5.62628e+08	4.36407e+08	1.73673e+06	4.45669e+07	7.85162e+06	2.39097e+06	1.75072e+08	6.43912e+07	1.1019e+08	1.85903e+08	6.78626e+06	7.02336e+06	8.33532e+06	7.46497e+06	1.43154e+08	1.73781e+08	1.86406e+08	1.36868e+08	1.80371e+06	6.36053e+06	6.7518e+06	7.6883e+06	1.02451e+08	3.88806e+08	1.25832e+08	9.89251e+07	1.48951e+07	9.82726e+06	1.83492e+07	1.77263e+07	1.62674e+08	9.56405e+07	1.26497e+08	2.41067e+08	6.04302e+06	1.23448e+06	7.67304e+06	7.83849e+06	1.25453e+08	1.81065e+08	6.33936e+07	1.24003e+08	7.3798e+06	7.15662e+06	7.22239e+06	7.77334e+06
C651	UNKNOWN	2.69409e+06	5.74415e+06	2.12755e+06	2.13135e+06	1.0279e+07	1.67867e+07	1.0734e+07	1.63847e+07	1.41053e+06	1.79729e+06	1.95082e+06	1.90119e+06	6.31996e+06	1.48075e+07	1.34711e+07	6.31447e+06	1.51365e+06	1.27574e+06	3.38364e+06	1.84684e+06	1.29933e+07	2.23803e+07	1.78098e+07	2.30509e+07	1.87671e+06	3.69143e+06	4.82033e+06	2.05751e+06	7.8259e+06	1.14356e+07	1.1439e+07	1.32023e+07	1.26801e+06	1.18712e+07	4.29323e+06	1.81272e+06	1.30406e+07	1.32555e+07	1.72507e+07	9.59071e+06	1.29037e+06	3.67295e+06	6.02414e+06	1.36982e+06	1.3754e+07	1.84577e+07	1.91869e+07	1.35977e+07
C652	14-O-α-D-mannopyranosyl-(2E,4E,7R,8E,10E,12E,14S)-7,9,13,17-tetramethyl-7,14-dihydroxy-2,4,8,10,12,16-octadecahexaenoic acid	4.37129e+07	5.55666e+07	3.44528e+07	4.29553e+07	9.01202e+06	1.03497e+07	3.21278e+06	1.58232e+07	2.31689e+07	2.17577e+06	1.97993e+07	2.14707e+07	8.21028e+06	5.37076e+06	3.19339e+06	7.49638e+06	4.56063e+07	2.19418e+07	3.61865e+07	5.96678e+07	5.15429e+06	5.24115e+06	3.08773e+06	1.28628e+07	4.99583e+06	3.95901e+06	5.3391e+06	4.44113e+06	7.30733e+06	2.25288e+06	3.48887e+06	6.52894e+06	2.7186e+07	1.41611e+07	1.75361e+07	1.5752e+07	2.53674e+06	5.93141e+06	6.11993e+06	2.79511e+06	3.65979e+07	4.34074e+07	1.08782e+07	3.82852e+07	6.53927e+06	4.22468e+06	7.81278e+06	5.90575e+06
C653	5-Hydroxyconiferylalcohol	1.11608e+07	1.12044e+07	9.81082e+06	7.94262e+06	2.46917e+07	2.84059e+07	1.90917e+07	2.81218e+07	1.09306e+07	1.44403e+07	1.26927e+07	1.17422e+07	1.69921e+07	2.16916e+07	2.34642e+07	2.22261e+07	8.46872e+06	1.3873e+07	1.2677e+07	1.06219e+07	2.13704e+07	1.44499e+07	2.47038e+07	3.13352e+07	1.22735e+07	7.00874e+06	2.05716e+07	1.02803e+07	2.14299e+07	2.35119e+07	2.5681e+07	2.68397e+07	1.19052e+07	1.04658e+07	1.25363e+07	2.10391e+07	1.3061e+07	1.346e+07	2.12894e+07	1.78921e+07	7.75621e+06	1.86738e+07	1.2372e+07	8.21531e+06	1.5386e+07	1.83371e+07	1.14372e+07	2.08322e+07
C654	UNKNOWN	1.0642e+07	2.27521e+07	1.05603e+07	9.91444e+06	3.59136e+06	3.03259e+06	2.80131e+06	5.31811e+06	2.60437e+07	1.19114e+07	1.08694e+07	2.5144e+07	3.22982e+06	2.66197e+06	3.01646e+06	3.13235e+06	2.90573e+07	5.01569e+07	6.50617e+07	2.31848e+07	3.77965e+06	2.87249e+06	2.85226e+06	5.14639e+06	2.36181e+06	6.41045e+06	2.789e+06	1.96454e+06	2.42226e+06	2.76548e+06	2.65488e+06	2.74983e+06	3.73601e+07	3.55665e+07	4.20199e+07	4.20331e+07	2.84156e+06	2.41864e+06	2.90364e+06	2.96667e+06	5.29971e+06	2.4914e+07	1.21089e+07	6.19565e+06	2.95044e+06	2.43765e+06	2.52193e+06	3.15885e+06
C655	UNKNOWN	3.11934e+06	3.77765e+06	3.09211e+06	2.22684e+06	2.75573e+07	1.11981e+07	7.52352e+06	5.01558e+07	6.46988e+06	1.4906e+06	2.08136e+06	5.68225e+06	1.17695e+07	6.03768e+06	7.6214e+06	1.30738e+07	2.30764e+06	2.74994e+06	3.46377e+06	3.89008e+06	1.97702e+07	1.20652e+07	1.14631e+07	3.69852e+07	724184	1.90309e+06	2.56198e+06	1.16332e+06	8.05037e+06	8.50663e+06	6.72561e+06	9.33296e+06	2.80284e+06	5.30122e+06	2.90845e+06	7.08398e+06	1.49828e+07	5.25132e+06	6.57571e+06	1.27551e+07	2.91636e+06	7.55743e+06	8.40387e+06	3.44899e+06	1.1772e+07	7.30662e+06	1.44865e+07	1.20851e+07
C656	Betalamicacid	1.57037e+10	2.00315e+10	1.64991e+10	1.74219e+10	7.90428e+06	1.35343e+09	6.49746e+06	9.09844e+06	7.51401e+08	4.72909e+08	8.7621e+08	3.77317e+08	7.40949e+06	5.06085e+06	6.4934e+06	5.90006e+06	1.33228e+09	2.09575e+09	4.36946e+09	7.55349e+08	7.45145e+06	6.82296e+06	7.15792e+06	1.09463e+07	1.49624e+09	2.49523e+09	9.84208e+08	1.10233e+09	3.70625e+07	3.42495e+07	1.62918e+08	4.25801e+07	1.04656e+09	2.0409e+09	1.91125e+09	8.75448e+08	6.28775e+06	9.65188e+06	5.19349e+06	6.06981e+06	1.94694e+09	2.27515e+09	5.87368e+08	1.4667e+09	9.38819e+06	9.60441e+06	5.94101e+06	6.86827e+06
C657	5_6-Dihydroxyindole-2-carboxylate	2.20124e+10	2.48394e+10	1.06083e+10	1.55529e+10	5.58401e+06	1.17036e+09	4.4824e+06	5.66022e+06	6.50346e+08	3.99696e+08	7.54575e+08	2.99105e+08	5.4084e+06	3.11199e+06	3.8596e+06	3.68809e+06	1.1551e+09	1.79147e+09	3.75735e+09	6.48045e+08	4.79154e+06	4.76303e+06	5.29157e+06	7.64678e+06	1.29761e+09	5.05759e+09	8.3367e+08	9.44247e+08	3.24749e+07	2.90644e+07	1.36974e+08	3.7724e+07	9.10837e+08	1.76679e+09	1.64243e+09	7.32759e+08	4.23609e+06	7.70069e+06	3.25928e+06	4.03077e+06	1.66197e+09	1.93604e+09	5.04081e+08	1.26678e+09	8.24008e+06	7.89326e+06	3.94004e+06	4.61561e+06
C658	4-Pteridinol	2.31488e+09	2.99196e+09	2.0283e+09	1.9187e+09	4.0341e+06	1.83644e+08	3.45582e+06	5.86826e+06	1.0246e+08	7.43145e+07	1.22946e+08	8.06597e+07	3.53277e+06	3.32975e+06	3.56793e+06	3.90134e+06	1.78569e+08	3.08061e+08	6.28546e+08	1.09197e+08	4.35835e+06	3.38064e+06	3.26841e+06	5.79931e+06	2.03592e+08	8.63381e+08	1.53518e+08	1.60698e+08	5.88947e+06	6.74933e+06	2.68592e+07	5.93679e+06	1.3956e+08	2.80021e+08	2.73678e+08	1.44618e+08	3.49562e+06	3.11424e+06	3.47769e+06	3.62909e+06	2.90161e+08	3.47831e+08	8.46573e+07	2.01328e+08	3.67483e+06	2.98253e+06	3.35424e+06	3.85501e+06
C659	UNKNOWN	7.92443e+07	1.27893e+08	8.03048e+07	1.49301e+08	1.48799e+06	1.54365e+06	1.35256e+06	2.29676e+06	1.70632e+06	1.29544e+06	1.4772e+06	1.7392e+06	1.38268e+06	1.30322e+06	1.39644e+06	1.52048e+06	2.65168e+06	4.95917e+06	7.79426e+06	1.8814e+06	1.7058e+06	1.32313e+06	1.27921e+06	2.26977e+06	8.9657e+06	5.51578e+07	2.50089e+06	7.0194e+06	1.13954e+06	1.2859e+06	1.11063e+06	1.36851e+06	2.60663e+06	4.20096e+06	3.33777e+06	2.14036e+06	1.33495e+06	1.13605e+06	1.36112e+06	1.38837e+06	4.43093e+06	3.2041e+06	1.7678e+06	1.77756e+06	1.43086e+06	1.14612e+06	1.31174e+06	1.5088e+06
C660	Cytoblastin	1.91939e+07	9.57294e+06	1.10366e+07	1.95949e+07	4.8381e+07	1.85929e+07	3.73828e+07	5.45907e+07	4.07937e+07	1.98899e+07	3.46229e+07	3.53872e+07	2.97081e+07	3.63876e+07	2.81675e+07	4.74112e+07	3.51097e+07	3.34221e+07	3.50864e+07	3.23718e+07	4.69893e+07	2.65992e+07	2.45598e+07	4.09151e+07	8.0204e+06	7.72859e+06	1.39982e+07	6.07361e+06	2.54782e+07	3.33901e+07	2.76882e+07	3.01003e+07	3.2334e+07	3.00414e+07	3.4092e+07	4.13096e+07	2.74837e+07	2.8565e+07	3.99144e+07	3.29957e+07	3.36191e+07	2.89619e+07	3.36289e+07	3.44046e+07	3.09266e+07	2.80333e+07	2.29867e+07	3.13692e+07
C661	[6-(oxomethyl)-2-pyridyl]methanone	7.29258e+09	1.13994e+10	7.10462e+09	6.97306e+09	2.61952e+07	4.94711e+08	3.25554e+06	5.88806e+07	2.22381e+08	1.45846e+08	2.11862e+08	8.9067e+07	1.63167e+08	2.69051e+08	3.37432e+06	3.68514e+06	4.12151e+08	6.87933e+08	1.50077e+09	2.1093e+08	9.41014e+07	1.25282e+08	1.15798e+08	9.88325e+07	8.19389e+08	2.1667e+09	3.73038e+08	4.65515e+08	1.10704e+07	1.16389e+08	4.49043e+07	9.41687e+06	3.46994e+08	6.99835e+08	6.53436e+08	2.10364e+08	5.92091e+07	2.85207e+06	8.2064e+07	6.478e+07	6.37616e+08	7.63432e+08	1.69834e+08	4.95671e+08	5.93208e+07	2.83795e+06	6.48421e+07	7.6378e+07
C662	4-Nitroacetophenone	7.45567e+09	1.15675e+10	7.19366e+09	7.08528e+09	2.29129e+07	5.00223e+08	4.39815e+06	4.61087e+07	2.04545e+08	1.34853e+08	2.27394e+08	6.53782e+07	1.33491e+08	2.25979e+08	1.80227e+08	8.69091e+06	3.91493e+08	6.55906e+08	1.53246e+09	1.97441e+08	7.83982e+07	1.05202e+08	9.68723e+07	8.2534e+07	8.28071e+08	2.19845e+09	2.99806e+08	3.12603e+08	1.17068e+07	9.56279e+07	4.31456e+07	1.02517e+07	2.55274e+08	7.13345e+08	6.60733e+08	2.24473e+08	4.95652e+07	1.18067e+08	6.7964e+07	5.51867e+07	6.47533e+08	7.76806e+08	1.57934e+08	4.73354e+08	4.96312e+07	3.70452e+06	5.39431e+07	6.35564e+07
C663	UNKNOWN	5.60304e+07	6.20898e+07	8.74796e+06	4.14322e+07	1.74995e+06	4.5441e+06	1.59067e+06	2.7011e+06	2.00672e+06	1.78016e+06	1.73725e+06	2.04539e+06	1.6261e+06	1.53265e+06	1.64228e+06	1.79575e+06	2.11722e+06	6.57656e+06	1.11199e+07	3.40581e+06	2.0061e+06	1.55607e+06	1.50441e+06	2.66936e+06	1.15849e+07	4.1834e+07	2.50125e+06	8.90585e+06	1.38356e+06	1.55064e+06	1.80349e+06	1.60944e+06	1.93575e+06	6.04226e+06	3.47166e+06	2.51717e+06	1.64338e+06	1.40927e+06	1.60074e+06	1.70358e+06	2.68382e+06	2.42952e+06	2.07902e+06	2.09049e+06	1.69149e+06	1.39479e+06	1.54392e+06	1.77442e+06
[truncated: 2,536 more rows]
[truncated: 8 more columns]
