# Supplementary material for: Multi-Omics Analyses Reveal Systemic Insights into Maize Vivipary
Source: Plants (Basel). 2021 Nov 12;10(11):2437. doi: 10.3390/plants10112437 (PMC8618366; doi:10.3390/plants10112437)
Supplement: Supplementary file 1 [file plants-10-02437-s001.zip › Supplementary Table S8. The relative level of metabolite abscisic acid in vivipary mutants.xlsx]

## Sheet: Sheet1
Table S8. The relative level of metabolite abscisic acid in vivipary mutants
Metabolite	vp1	vp2	vp5	vp8	vp9	vp-wl2	vp15
Abscisic acid	-2.11	-2.65	-3.71	-0.19	-4.63	-3.24	-4.22
*The data was indicated by log2 (fold change) of mutants versus wild-types
