# Supplementary material for: Multi-Omics Analyses Reveal Systemic Insights into Maize Vivipary
Source: Plants (Basel). 2021 Nov 12;10(11):2437. doi: 10.3390/plants10112437 (PMC8618366; doi:10.3390/plants10112437)
Supplement: Supplementary file 1 [file plants-10-02437-s001.zip › Supplementary Table S9. The correlation of gene modules with metabolites.xlsx]

## Sheet: Sheet1
Table S9 The Correlation of gene modules with metabolites
	metabolite	Module1	Module2	Module3	Module4	Module5	Module6	Module7	Module8	Module9	Module10	Module11	Module12	Module13	Module14	Module15	Module16	Module17	Module18	Module19	Module20	Module21	Module22	Module23	Module24	Module25	Module26	Module27	Module28	Module29	Module30	Module31	Module32	Module33	Module34	Module35	Module36	Module37	Module38	Module39	Module40	Module41	Module42	Module43	Module44	Module45	Module46	Module47	Module48
C1	LPK	-0.191438	0.167587	-0.0536572	0.111758	-0.307049	0.145521	-0.129999	-0.477961	0.134079	0.143171	0.0556573	-0.283646	-0.174653	0.133006	0.260105	-0.482941	0.0751285	-0.206297	-0.125596	0.0845607	0.047188	-0.0815906	-0.00292927	-0.308566	0.0734441	0.198493	0.0165734	-0.0097683	0.12493	0.196861	-0.0860773	-0.35713	0.153399	0.0794456	-0.0347126	-0.319344	0.0453134	0.240912	0.173401	0.340856	0.114036	0.11764	-0.171972	-0.141618	0.131379	-0.238587	-0.0241762	0.0405336
C2	Thiamine	-0.484088	-0.318357	-0.408927	-0.0179398	-0.41517	0.193206	-0.387951	-0.332872	-0.079667	-0.19897	0.246582	-0.244081	-0.382927	-0.305459	-0.11997	-0.510234	0.21513	-0.203478	0.161731	-0.126324	0.06115	-0.228475	-0.0741671	-0.480617	-0.122915	-0.0705585	-0.115693	0.361767	-0.110864	-0.160541	-0.406265	-0.354087	0.0861479	0.0731132	0.102703	-0.204705	-0.0999376	0.106338	-0.061513	-0.0574044	-0.0985335	0.02078	0.0049501	-0.161839	-0.0552688	-0.212913	-0.0777153	-0.165083
C3	Pesticide9_Propamocarb_C9H20N2O2_Propyl [3-(dimethylamino)propyl]carbamate	-0.0797519	0.229152	0.0108273	-0.0228534	-0.277283	-0.0365364	-0.0353838	-0.27277	0.0926936	0.0433222	-0.0133613	-0.22973	0.0646698	0.183775	0.216465	-0.343042	-0.120958	-0.217434	-0.256229	0.141651	-0.0316255	-0.0316853	0.0692814	-0.103078	0.0900459	0.20986	0.140693	-0.0799621	-0.243546	-0.229146	0.0525377	-0.244218	0.073797	0.0546636	0.199253	0.0169436	-0.127155	0.116814	0.231072	0.0504772	0.129929	0.0926149	-0.162115	-0.0847263	0.38422	0.189161	0.194447	-0.0502178
C4	Pyridoxamine	-0.419978	-0.374376	-0.517782	-0.348901	-0.499193	-0.0835622	-0.173324	-0.242264	0.253098	-0.482359	0.462566	-0.295373	-0.214754	-0.0299873	0.215585	-0.338136	0.0670049	-0.529619	-0.253006	-0.146071	-0.289837	0.185885	0.0529793	-0.372542	0.221888	0.383773	-0.0776556	0.0793989	0.46363	0.441149	-0.0718987	-0.234252	-0.0285074	0.0150705	-0.116502	0.106082	-0.226692	0.0174192	-0.158489	-0.133471	0.063237	-0.166874	0.111415	-0.116939	0.182554	0.0127394	0.052692	-0.493257
C5	Histidine	0.48609	0.176044	0.47114	0.194839	0.65799	-0.108175	0.312667	0.348642	-0.428297	0.308343	-0.37209	0.680221	0.075514	-0.026352	-0.323964	0.611806	0.0675098	0.540575	0.463963	0.0874345	0.0199323	0.251555	-0.0040457	0.432632	-0.186615	-0.189474	-0.128152	-0.115494	-0.352462	-0.402425	0.333677	0.360029	0.100927	-0.25354	-0.140545	-0.019763	0.0142968	-0.155863	-0.24778	-0.0971162	-0.17902	0.2084	-0.0443135	-0.00639514	0.0460029	-0.0191868	0.0450231	0.226693
C6	Threonine	0.759751	0.426606	0.657381	0.0426811	0.777657	-0.375366	0.610576	0.69846	-0.37076	0.342192	-0.278765	0.72016	0.324792	0.261266	-0.141945	0.827233	-0.275653	0.474678	0.141049	0.157693	-0.0906031	0.253359	-0.0997977	0.754042	0.0868569	-0.118219	-0.0241412	-0.450452	-0.23642	-0.19547	0.553335	0.516338	0.0507047	-0.251473	0.0548984	-0.00814381	0.106023	-0.153028	0.0032158	-0.0414628	-0.0328247	0.00777126	-0.127676	0.147143	0.20597	0.0517406	-0.102438	0.222546
C7	Serine	0.746002	0.484371	0.67443	0.0709337	0.746781	-0.369786	0.62114	0.644462	-0.329411	0.390553	-0.305733	0.758839	0.241623	0.314853	-0.0622659	0.741819	-0.206474	0.44723	0.166907	0.148939	-0.140181	0.313333	-0.0843127	0.703935	0.113164	-0.0176079	-0.0397777	-0.480592	-0.318468	-0.287442	0.602976	0.530185	0.0928358	-0.153329	0.0238259	-0.0832985	0.0773296	-0.0571839	-0.0142322	-0.0486257	0.0300425	0.106637	-0.111188	0.106893	0.351598	0.00848269	-0.0349511	0.198795
C8	1-Aminocyclopropane-1-carboxylic acid	0.723283	0.411169	0.62666	0.0275003	0.730719	-0.371718	0.578392	0.684233	-0.363796	0.313056	-0.283272	0.681952	0.343669	0.24423	-0.140749	0.784231	-0.273229	0.442677	0.116173	0.158665	-0.0970961	0.261104	-0.0888676	0.73685	0.0760186	-0.103908	-0.0352819	-0.435893	-0.270815	-0.235223	0.539119	0.489728	0.0503309	-0.244714	0.0425716	0.0387105	0.104101	-0.140042	-0.00284126	-0.0451686	-0.0421454	-0.0209064	-0.118603	0.181616	0.23942	0.0738842	-0.097846	0.196338
C9	L-ARGININE	0.461732	0.234219	0.467185	0.149485	0.571527	-0.201244	0.294733	0.456318	-0.425727	0.306837	-0.373401	0.556708	0.295437	0.00407444	-0.301192	0.515948	-0.0620242	0.439113	0.245841	0.214469	-0.0140012	0.31061	0.00390274	0.546533	-0.148746	-0.0847621	-0.154558	-0.236195	-0.343739	-0.37293	0.383371	0.22072	0.071251	-0.327418	-0.0922978	0.188292	0.133624	-0.202655	-0.233134	-0.173042	-0.0786014	0.0916479	-0.0987535	0.315466	0.20523	0.0845775	0.0988885	0.151648
C10	Crotonic acid	0.0851635	0.315614	0.181093	0.079686	-0.0998178	-0.0227123	0.00350844	-0.120389	0.0216959	0.135238	-0.323543	-0.100888	0.328266	0.137148	0.0550358	-0.188233	-0.00181843	-0.0254738	-0.190662	-0.00254952	-0.061552	0.0981139	0.116275	0.0113265	-0.0683037	0.103131	0.371882	-0.129619	-0.282182	-0.278294	0.134367	-0.186613	0.0342351	-0.0634741	-0.0785056	0.148234	0.0104526	-0.0616046	0.288404	0.25178	0.0121095	0.0545319	-0.00403569	0.0536497	0.0982511	0.00163514	0.271602	0.0533859
C11	Serine	0.597693	0.306803	0.482181	0.00708033	0.630093	-0.292404	0.519022	0.770231	-0.240426	0.229207	-0.216865	0.668255	0.125344	0.222254	-0.0311133	0.653406	-0.118242	0.348859	0.168252	0.0544926	-0.173713	0.294452	-0.133058	0.59752	0.112748	-0.0115872	-0.0324988	-0.387885	-0.213749	-0.198987	0.462345	0.198268	0.123797	-0.0970236	-0.094067	-0.0507149	-0.0414474	-0.0508696	-0.0607654	-0.00593005	-0.0848182	-0.00753598	-0.0010179	0.12392	0.281534	-0.0150613	0.136434	0.118453
C12	2-Amino-4-methylpyrimidine	0.441173	0.0966186	0.39083	0.136184	0.626928	-0.110612	0.296632	0.448025	-0.391636	0.216889	-0.273976	0.659333	0.00521391	-0.0567987	-0.321593	0.622947	0.0344283	0.505645	0.459923	-0.0523387	0.0258526	0.183069	-0.0354086	0.372817	-0.160095	-0.235477	-0.143171	-0.0552395	-0.294668	-0.331183	0.25697	0.248229	0.141064	-0.224425	-0.0908661	-0.04654	-0.0771316	-0.0703861	-0.228361	-0.112204	-0.171043	0.160831	-0.0657297	-0.0377152	0.0594717	0.0498308	0.0131199	0.201081
C13	Glutamine	0.773934	0.386463	0.620844	0.0051768	0.81281	-0.380343	0.673008	0.80108	-0.308889	0.312602	-0.179365	0.812252	0.216152	0.306674	-0.0409687	0.86931	-0.231257	0.459521	0.212937	0.110053	-0.158076	0.243458	-0.169983	0.747057	0.177729	-0.0847178	0.00949763	-0.451994	-0.214629	-0.173892	0.54742	0.571884	0.0777096	-0.0827797	-0.00525839	-0.199328	0.0458921	-0.0170726	0.00363732	-0.0353396	-0.084467	0.0772351	-0.113892	-0.0610088	0.221426	-0.0480739	-0.0300784	0.190084
C14	L-Proline	0.57294	0.360149	0.490045	0.0105602	0.558172	-0.261201	0.506946	0.3061	-0.323201	0.247742	-0.216956	0.554081	0.00668592	0.313822	-0.0132201	0.585841	-0.257169	0.336157	0.202052	0.306077	-0.0233797	0.0986236	-0.206479	0.539395	0.125782	0.0160343	0.00354196	-0.255825	-0.253687	-0.23055	0.447743	0.322056	-0.128582	-0.134098	0.00224754	-0.34641	-0.0691264	-0.0194197	-0.00720794	-0.052157	0.14531	0.0440711	-0.198602	0.0300618	0.00969414	-0.178051	0.033306	0.200248
C15	Pyroglutamic acid	0.721266	0.297529	0.552023	-0.0222252	0.785466	-0.366196	0.622323	0.83821	-0.292471	0.236557	-0.163998	0.772836	0.179618	0.242847	-0.107557	0.879074	-0.228254	0.455296	0.219104	0.113117	-0.120433	0.221837	-0.120441	0.754313	0.141032	-0.115541	-0.0405123	-0.378648	-0.174332	-0.131247	0.496556	0.629042	0.0449328	-0.102911	-0.0371985	-0.121795	-0.0109916	-0.0522282	-0.0454748	-0.0475279	-0.0108699	0.0449234	-0.110928	0.0436367	0.0736071	0.010158	-0.063557	0.171094
C16	Serine	0.693431	0.356255	0.554308	-0.00352847	0.722036	-0.353687	0.60552	0.774629	-0.262595	0.265481	-0.193133	0.736859	0.229296	0.280152	-0.0284869	0.780155	-0.178072	0.40363	0.167885	0.135912	-0.16443	0.25091	-0.180023	0.723645	0.162492	-0.0615852	-0.0512793	-0.421697	-0.231816	-0.201415	0.506504	0.546048	0.103176	-0.063169	0.0297808	-0.110397	0.00242372	0.0109708	-0.0164382	-0.066409	0.0279289	0.0857717	-0.10203	0.0808955	0.176996	0.00167916	-0.0370989	0.150191
C17	Aspartic acid	0.743954	0.320686	0.561237	-0.0101576	0.791559	-0.33604	0.662588	0.587403	-0.218229	0.262852	-0.0934713	0.776736	0.0714073	0.296176	-0.0303183	0.904618	-0.234297	0.462027	0.255327	0.127526	-0.103016	0.0999438	-0.0479653	0.644257	0.201045	-0.205105	0.0128268	-0.371204	-0.218195	-0.160779	0.43384	0.589113	0.0772245	0.0273069	0.0703663	-0.311449	-0.00155618	0.0149859	0.0841611	0.0627787	-0.0411095	0.057779	-0.117741	-0.0793201	-0.0276739	-0.125605	-0.0745337	0.242986
C18	Adenosine	0.598444	0.570504	0.672088	0.292507	0.596927	-0.0725029	0.421735	0.315683	-0.297522	0.548697	-0.463268	0.562346	-0.0572165	0.272357	-0.0186937	0.418435	-0.0360146	0.485143	0.312131	0.109269	0.057604	0.0906285	-0.142965	0.390771	-0.0427837	-0.114105	0.0323254	-0.270786	-0.345804	-0.337303	0.384947	0.221771	0.199483	-0.179719	0.295295	-0.356266	0.142647	-0.10013	0.160891	0.12081	-0.0605669	0.172252	-0.0601085	-0.127188	0.38021	-0.123382	0.199842	0.416427
C19	4-AMINOBUTANOATE	0.0670406	0.263236	0.18799	0.14636	0.0145209	-0.000292227	-0.00899898	-0.0494495	-0.0826968	0.24193	-0.228993	0.010872	0.119901	0.0426787	-0.0206691	-0.157542	-0.028713	0.0803551	-0.0386102	-0.0149717	0.0425383	0.00143926	-0.0239154	-0.00855779	-0.0894087	-0.00881907	0.0676433	-0.0888132	-0.429846	-0.433864	0.0533975	-0.183193	0.0490526	-0.00334549	0.0832576	0.065275	0.0878139	0.03402	0.163979	0.137918	0.0746537	0.283661	0.0187483	0.0055553	0.0770168	0.121739	0.0859095	0.099028
C20	1-Aminocyclopropane-1-carboxylic acid	0.71743	0.410941	0.643151	0.0735098	0.734803	-0.329116	0.552664	0.514066	-0.373352	0.336878	-0.32141	0.654632	0.411534	0.2324	-0.158737	0.791864	-0.270022	0.477868	0.138917	0.17396	-0.0403057	0.228442	-0.0880107	0.697693	0.03337	-0.135874	-0.00537652	-0.406425	-0.326321	-0.302363	0.524938	0.527058	0.00950085	-0.239509	-0.00560245	0.0480412	0.137812	-0.119668	-0.0171294	-0.0595407	-0.0696393	-0.00608002	-0.0940307	0.210824	0.171123	0.0465843	-0.0899669	0.242994
C21	L-Asparagine	0.560468	0.563127	0.683988	0.330649	0.552	-0.0942124	0.37129	0.158047	-0.360181	0.556712	-0.544981	0.513192	0.159042	0.268089	-0.067864	0.386983	0.0350087	0.452007	0.22083	0.299222	0.0419625	0.316604	-0.0982488	0.480344	-0.101997	0.0727477	-0.0343228	-0.303315	-0.218615	-0.236517	0.538785	0.370398	0.297874	-0.2836	-0.00349776	-0.0838959	0.0635371	-0.20026	-0.0886448	-0.0347416	0.129821	0.260343	-0.123409	0.115285	0.479727	-0.000247764	0.103127	0.329966
C22	L-ALANINE	-0.368484	-0.255185	-0.237614	0.083934	-0.261927	0.23031	-0.428945	-0.0761016	-0.125441	-0.109794	-0.118529	-0.242925	0.0360339	-0.399519	-0.310125	-0.377119	0.122306	-0.00844153	0.143606	-0.0232836	0.22373	-0.142817	0.174569	-0.212695	-0.350151	-0.128555	-0.139424	0.356849	-0.325579	-0.406396	-0.323099	-0.308328	-0.0802178	-0.0815967	-0.103678	0.237783	-0.0194384	0.0114027	-0.19906	-0.133985	-0.158718	-0.0364383	0.0337828	0.0555329	0.105783	0.0357323	0.166825	-0.0202175
C23	Cytosine	0.603854	0.422744	0.573273	0.163418	0.646688	-0.180473	0.491635	0.479982	-0.238244	0.41169	-0.298069	0.667732	-0.0744297	0.259594	-0.0176324	0.550763	-0.0772286	0.454426	0.313412	0.0403583	-0.0313743	0.117919	-0.157603	0.429188	0.0540141	-0.120982	0.0582047	-0.294425	-0.336356	-0.331949	0.373759	0.131469	0.154273	-0.0740101	0.175014	-0.347116	-0.0133081	0.0151279	0.0914343	0.0083731	0.045981	0.194247	-0.0984855	-0.0850629	0.21522	-0.138652	0.199369	0.306815
C24	L-(+)-Ergothioneine	-0.513956	-0.39818	-0.471739	-0.135983	-0.48253	0.205005	-0.433031	-0.334291	0.0501226	-0.349305	0.19864	-0.402272	-0.291274	-0.313222	-0.088772	-0.481559	0.0236667	-0.253359	0.0860459	-0.151776	0.11971	-0.262972	0.0686579	-0.484176	-0.149211	-0.0721605	-0.013103	0.465079	-0.15084	-0.212018	-0.44818	-0.351316	-0.150832	0.0701966	-0.0415682	-0.101479	-0.00799236	0.125536	-0.0569429	-0.0942368	-0.128267	-0.239587	0.0101305	-0.174252	0.0996074	-0.164795	0.108019	-0.154154
C25	NIACINAMIDE	0.630639	0.407566	0.521997	-0.0173221	0.559457	-0.412809	0.542764	0.371384	-0.151053	0.268524	-0.22661	0.578484	0.487444	0.29577	0.0399667	0.630974	-0.148315	0.264578	-0.10605	0.0812021	-0.301234	0.381638	-0.116487	0.552134	0.178359	0.0102233	0.0469716	-0.585145	-0.237563	-0.19938	0.533787	0.420317	0.130211	-0.124498	0.0370688	0.235006	-0.0495136	-0.0345543	0.126012	0.103481	-0.0965476	0.103597	0.0286249	0.438353	0.10343	0.0993597	-0.0986048	0.0416561
C26	Phenylacetaldehyde	0.635744	0.328066	0.536149	0.0753018	0.704558	-0.214814	0.490887	0.841631	-0.303389	0.306444	-0.197332	0.598678	0.136548	0.180909	-0.167563	0.698945	-0.264309	0.481573	0.226015	0.080347	0.0673474	0.0042692	-0.10842	0.676437	0.0369321	-0.217194	0.112146	-0.248927	-0.157272	-0.10747	0.325953	0.379052	-0.0758882	-0.152147	-0.0363225	-0.186703	0.145791	-0.107067	0.0506481	0.00993894	-0.114525	0.0464059	-0.126495	-0.0272307	-0.0669712	-0.0297704	-0.136653	0.303815
C27	Guanine	0.427696	0.48753	0.603362	0.445398	0.507071	0.101962	0.196164	0.109733	-0.305911	0.635353	-0.494728	0.391319	-0.0804292	0.0946603	-0.162815	0.212325	0.0153572	0.55269	0.383408	0.0395797	0.261687	-0.103845	-0.10943	0.199432	-0.22638	-0.279443	0.0642139	-0.0880767	-0.415797	-0.415927	0.146498	0.0921619	0.101646	-0.0750885	0.180548	-0.386664	0.196178	-0.0271236	0.140474	0.131074	-0.0167447	0.287715	-0.144198	-0.154596	0.200912	-0.146578	0.0965455	0.525794
C28	Adenine	0.599241	0.543433	0.733906	0.452591	0.703671	0.0120863	0.327418	0.279021	-0.365339	0.701035	-0.546261	0.55118	0.0595506	0.120646	-0.234525	0.44168	-0.0339262	0.668353	0.400824	0.109871	0.224717	0.000645654	-0.0624337	0.411554	-0.2166	-0.309907	0.0177363	-0.201973	-0.403305	-0.381607	0.271728	0.235483	0.118983	-0.167266	0.0895308	-0.302942	0.356545	-0.0957151	0.0945048	0.168165	0.00218773	0.250264	-0.102165	-0.0854279	0.0812593	-0.119953	0.0545833	0.557306
C29	2'-Deoxyadenosine	0.627949	0.584425	0.761721	0.45847	0.719485	-0.0542757	0.383021	0.284797	-0.368319	0.73729	-0.503728	0.602156	0.0591673	0.190613	-0.17707	0.450259	0.0183854	0.638835	0.331402	0.0231107	0.135763	0.108456	-0.156675	0.393237	-0.154171	-0.214212	0.0813831	-0.320382	-0.188292	-0.171866	0.370409	0.263033	0.158208	-0.202842	0.174059	-0.270195	0.145155	-0.149229	0.0800202	0.0161206	-0.036172	0.395132	-0.145686	-0.00314958	0.103394	-0.0439085	-0.140442	0.496846
C30	gamma-Glutamylleucine	0.694489	0.256795	0.531691	-0.00803385	0.769622	-0.359198	0.594674	0.652667	-0.316407	0.217966	-0.173427	0.775599	0.241671	0.210085	-0.126123	0.887241	-0.166923	0.449106	0.232277	0.0592152	-0.160717	0.306359	-0.0982797	0.657949	0.107985	-0.109568	-0.0582435	-0.375759	-0.111602	-0.0843032	0.511053	0.52295	0.0309721	-0.165609	-0.0664515	-0.0369211	-0.0535768	-0.07852	-0.10851	-0.0708332	-0.0916012	0.0135305	-0.119915	0.0567718	0.167532	0.0525271	-0.0909101	0.141582
C31	Adenylosuccinic acid	-0.645356	-0.652032	-0.72881	-0.316448	-0.601745	0.134527	-0.460323	-0.28091	0.344583	-0.614681	0.389638	-0.462232	-0.145367	-0.353464	0.0539599	-0.430147	0.140443	-0.463571	-0.120303	-0.237238	-0.107335	-0.0605843	0.23618	-0.520569	-0.0148902	0.0766131	-0.140826	0.372426	0.0133981	-0.0680062	-0.448992	-0.307282	-0.120398	0.351647	-0.171251	0.256659	-0.219906	0.149509	-0.18722	-0.140337	-0.147938	-0.246056	0.179442	-0.0954164	-0.131969	0.0108337	0.289454	-0.431455
C32	Gly-Ile	0.607814	0.308874	0.407483	-0.187068	0.538771	-0.427886	0.63684	0.471175	-0.156055	0.0829153	-0.0253344	0.676729	-0.0272543	0.385826	0.166946	0.703926	-0.240548	0.187889	0.108161	-0.0178333	-0.301021	0.246987	-0.173286	0.451551	0.321733	0.075819	-0.0299602	-0.411464	-0.202072	-0.175997	0.52511	0.4711	0.0521421	-0.0408847	0.353324	-0.269112	-0.199104	0.0896189	0.129089	-0.0572576	-0.0965805	-0.0635757	-0.0537983	-0.0758992	0.312018	-0.0819188	-0.0611159	0.00114718
C33	NCGC00381349-01_C11H13NO5_1H-Pyrrole-3-propanoic acid, 5-acetyl-4-(carboxymethyl)-	0.482603	0.0754131	0.310933	-0.0911281	0.555283	-0.316349	0.408618	0.631275	-0.185644	0.0507764	-0.0717637	0.533707	0.141263	0.0675899	-0.184831	0.713402	-0.179445	0.317658	0.0959135	0.00339407	-0.12604	0.162596	-0.0445326	0.540393	0.0691903	-0.176708	-0.030011	-0.260546	-0.0864045	-0.0516475	0.301813	0.518411	-0.0420567	-0.126045	-0.0511266	0.117767	-0.0355589	-0.0693505	-0.0397069	-0.0331565	-0.0839488	-0.0269954	-0.0749862	0.616688	-0.0805136	-0.0317684	-0.0919529	0.0435722
C34	gamma-Glutamylmethionine	-0.569342	-0.54827	-0.459091	0.0319868	-0.382525	0.257222	-0.625834	-0.273671	-0.0834439	-0.291826	-0.0236347	-0.400724	0.13388	-0.625085	-0.493971	-0.407607	0.153338	-0.0657696	0.119754	-0.23644	0.228112	-0.0820711	0.330018	-0.423165	-0.466291	-0.182465	-0.182913	0.501254	-0.134883	-0.214479	-0.457433	-0.258056	-0.229525	-0.183084	-0.214947	0.51497	0.00955143	-0.133983	-0.33247	-0.195269	-0.157864	-0.105541	0.16353	0.0654641	-0.171155	0.202321	0.0112159	-0.153557
C35	Oxitriptan 1	0.603008	0.253144	0.490167	0.0297458	0.632852	-0.300103	0.442994	0.531494	-0.290266	0.199486	-0.257809	0.52701	0.573515	0.136409	-0.197328	0.771702	-0.173589	0.404717	0.0501271	0.177263	-0.0839726	0.24956	-0.078317	0.71058	0.00608625	-0.1446	-0.0193813	-0.327117	-0.128327	-0.0947609	0.434912	0.752666	0.0352942	-0.207864	-0.0482595	0.238088	0.0884486	-0.113511	-0.043469	-0.0590553	-0.0542879	0.0115891	-0.0741401	0.220412	-0.0506024	0.223284	-0.133092	0.139088
C36	(2E)-N-(4-acetamidobutyl)-3-(4-hydroxy-3-methoxyphenyl)prop-2-enamide	0.659729	0.429202	0.534474	0.0260865	0.610344	-0.246065	0.61054	0.307318	-0.253512	0.283032	-0.136604	0.579886	0.0725897	0.431672	0.123528	0.695952	-0.20018	0.325988	0.167203	0.641935	-0.0365477	0.125539	-0.131317	0.745648	0.232979	0.0579038	-0.0482181	-0.322634	-0.0486389	-0.00100834	0.508104	0.570123	0.09803	-0.1041	0.0368081	-0.3383	-0.0268985	-0.0949871	0.0182591	0.0871772	-0.0458665	0.0272308	-0.119925	-0.109983	-0.0697473	-0.120864	-0.125548	0.246537
C37	Salicylic acid	0.707058	0.27127	0.525612	-0.0277161	0.754756	-0.345368	0.607089	0.651147	-0.229449	0.207015	-0.153581	0.727776	0.109853	0.243129	-0.0950751	0.899824	-0.205532	0.448039	0.2139	0.0605477	-0.121334	0.162858	-0.0882941	0.657373	0.138803	-0.176666	0.0373935	-0.348284	-0.132563	-0.0940195	0.454724	0.780314	0.0354724	-0.130208	0.148911	-0.143721	-0.0427502	-0.0813378	0.065	-0.0274647	-0.0970462	0.0141968	-0.0865746	0.179986	-0.0579686	-0.0719289	-0.101674	0.184363
C38	TRIGONELLINE	0.724169	0.2496	0.527038	-0.0364936	0.797216	-0.352324	0.632754	0.647197	-0.263904	0.205772	-0.120788	0.77428	0.0719044	0.239111	-0.101731	0.946094	-0.233282	0.470898	0.265277	0.0554057	-0.108425	0.15028	-0.103008	0.651586	0.151211	-0.192127	-0.00911106	-0.336166	-0.158731	-0.116848	0.453186	0.7421	0.00286469	-0.097267	0.111807	-0.198506	-0.0329478	-0.0773254	0.025554	-0.0215228	-0.0986225	-0.00574563	-0.0975689	0.0669225	-0.0636331	-0.0652143	-0.115198	0.194295
C39	Adenine	0.0420937	0.269574	0.246487	0.255128	0.0163417	0.0762637	-0.0859562	-0.228478	-0.198716	0.31402	-0.364585	-0.0108496	0.0880473	-0.0258043	-0.132498	-0.197101	0.0294947	0.143383	0.0712624	-0.0622613	0.111161	0.088601	0.0446119	-0.0981277	-0.238559	0.0375746	0.0489657	-0.0306424	-0.339406	-0.375885	0.112425	-0.10073	0.0793488	-0.222181	0.0305515	0.0585132	0.282	-0.129769	0.0290244	0.0521796	-0.0322712	0.0630699	-0.0172279	0.0196613	0.311308	0.0238396	0.394434	0.150092
C40	5'-METHYLTHIOADENOSINE	-0.0200452	0.229256	0.176175	0.220466	-0.0486582	0.0777803	-0.125197	-0.213796	-0.195912	0.259225	-0.295814	-0.0328411	0.113754	-0.0647025	-0.121152	-0.261842	0.0919008	0.0847626	0.0181869	-0.0871346	0.0814128	0.0885967	-0.00895156	-0.130194	-0.221641	0.00970529	-0.0290455	-0.0297224	-0.328761	-0.370928	0.0522693	-0.175677	0.135861	-0.130021	0.0496859	0.166681	0.176941	-0.128503	0.0120554	0.0436779	-0.0795761	0.114096	0.0349249	0.0080116	0.327506	0.124518	0.0392665	0.0935957
C41	Ala-Leu	0.74622	0.332955	0.60745	0.038434	0.816071	-0.377523	0.634104	0.61055	-0.354435	0.30245	-0.217104	0.855666	0.149035	0.245377	-0.139679	0.891865	-0.125581	0.503713	0.285283	0.0815668	-0.167073	0.295422	-0.103414	0.666191	0.102561	-0.125268	0.00563054	-0.399413	-0.212591	-0.191512	0.551697	0.659925	0.128878	-0.187558	0.00492573	-0.129807	-0.0995432	-0.0906121	-0.044352	-0.0668059	-0.059648	0.216565	-0.141758	0.104525	0.0859879	-0.0305719	-0.131861	0.170599
C42	4-Amino-3-hydroxybenzoic acid	0.623207	0.375498	0.671428	0.385352	0.836446	-0.0922085	0.406657	0.543658	-0.405396	0.618673	-0.363837	0.747681	0.0964116	0.0820955	-0.262972	0.632058	0.0635974	0.68959	0.444279	0.0491453	0.0907734	0.160539	-0.155126	0.522607	-0.136666	-0.262485	-0.0444316	-0.278617	-0.105605	-0.0988512	0.347445	0.435494	0.0498723	-0.177868	-0.0163986	-0.238844	0.111112	-0.132275	-0.110038	-0.0498035	-0.141232	0.627488	-0.150399	0.0597803	0.0139203	-0.13713	-0.136401	0.403825
C43	NP-016455	0.658607	0.208373	0.448414	-0.129879	0.702429	-0.427436	0.64487	0.561847	-0.264975	0.1134	-0.0311481	0.802685	0.0561252	0.274916	-0.026411	0.877811	-0.20025	0.332917	0.228516	0.0304272	-0.245127	0.323728	-0.117156	0.593032	0.23054	0.0239421	-0.0919413	-0.383782	-0.101554	-0.0716403	0.565282	0.736928	0.0798519	-0.114191	-0.081634	-0.183335	-0.138754	0.0158249	-0.122759	-0.085355	-0.0907397	-0.0440494	-0.120048	0.00668735	0.0942191	-0.0686519	-0.0909249	0.0207183
C44	Indole-3-carboxylic acid	-0.382276	-0.278204	-0.352569	-0.0839149	-0.368083	0.107241	-0.316293	-0.270187	0.111923	-0.224839	0.185643	-0.282072	-0.131676	-0.225689	-0.0589358	-0.398904	0.0774574	-0.202327	-0.0426791	-0.215452	0.0317748	-0.202767	0.116499	-0.411822	-0.0805743	-0.0775333	0.0862472	0.249521	-0.166209	-0.188403	-0.347349	-0.276875	-0.165841	0.227115	-0.127836	0.0402551	-0.190218	0.225525	0.049877	0.0428639	-0.0736515	0.18311	-0.0308749	-0.132101	-0.107645	0.025285	-0.060511	-0.157966
C45	gamma-Glutamylleucine	-0.450043	-0.440864	-0.393515	-0.0660728	-0.312259	0.1442	-0.428139	-0.234548	-0.230379	-0.276458	0.148743	-0.246621	-0.219591	-0.447732	-0.378803	-0.326572	0.00241065	-0.0930041	0.186942	-0.275706	0.175703	-0.222308	0.00924588	-0.424608	-0.280831	-0.118269	-0.134309	0.461984	-0.20995	-0.265573	-0.350285	-0.192235	-0.239006	-0.169746	-0.186836	0.0987795	-0.128231	-0.0793936	-0.235006	-0.0783942	-0.0671546	-0.0069251	0.0142261	-0.145859	-0.127504	0.0861076	0.0098912	-0.178575
C46	4-Hydroxymandelonitrile	0.803309	0.446979	0.679296	0.0814893	0.804554	-0.319666	0.64481	0.575094	-0.230834	0.365339	-0.281643	0.69973	0.19039	0.329994	-0.0704666	0.88648	-0.231945	0.518802	0.151333	0.106789	-0.0603067	0.135157	-0.125802	0.691071	0.114523	-0.214824	0.226831	-0.424514	-0.158132	-0.105614	0.498377	0.720563	0.0368399	-0.167651	0.149227	-0.119372	0.0127201	-0.111579	0.186385	0.00693206	-0.0989441	0.103046	-0.0917858	0.24262	-0.0453979	0.0148094	-0.151181	0.317438
C47	gamma-Glutamylleucine	-0.523277	-0.511458	-0.446399	-0.0342167	-0.34151	0.163702	-0.497623	-0.268484	-0.233946	-0.272074	0.174289	-0.244777	-0.167203	-0.527634	-0.423654	-0.386571	0.0909754	-0.0981066	0.217027	-0.27075	0.158986	-0.169332	0.0596404	-0.459987	-0.32343	-0.114177	-0.175464	0.476554	-0.195416	-0.282628	-0.393049	-0.23524	-0.183867	-0.163939	-0.189857	0.134042	-0.0948177	-0.0491334	-0.31838	-0.196909	-0.0915515	0.0625195	0.00756335	-0.0846767	-0.105128	-0.00620921	0.0420726	-0.222559
C48	N-Acetylmethionine	-0.644235	-0.67716	-0.722865	-0.321172	-0.574126	0.127697	-0.451841	-0.311142	0.168453	-0.619575	0.484028	-0.412851	-0.34514	-0.376421	-0.0717757	-0.41635	0.0782655	-0.412411	0.0122996	-0.265934	-0.00640313	-0.232246	0.0782293	-0.568905	-0.0229417	-0.00826495	-0.127626	0.47523	0.14992	0.115025	-0.493259	-0.239025	-0.190013	0.13954	-0.11998	-0.0061928	-0.305007	0.164685	-0.179192	-0.157017	-0.0713291	-0.196788	0.0913525	-0.147364	-0.109103	-0.125677	-0.0104821	-0.382664
C49	Ala-Phe	0.574487	0.117627	0.365906	-0.0975539	0.657976	-0.358097	0.511704	0.825454	-0.236805	0.0787292	-0.0388751	0.651217	0.208301	0.134781	-0.139297	0.812182	-0.183854	0.351153	0.135324	0.0415825	-0.171095	0.218346	-0.112623	0.657384	0.131624	-0.141463	-0.0384209	-0.31677	-0.0116135	0.0329889	0.371054	0.419041	-0.0225349	-0.140524	-0.0681688	0.0445211	-0.0822796	-0.0721588	-0.0760046	-0.0612864	-0.09758	0.00920981	-0.11088	0.263568	-0.0133749	0.0507837	-0.139136	0.0521666
C50	N-methylnicotinate	-0.00573593	0.274663	0.00268992	-0.0656957	-0.256812	-0.0568428	0.067286	-0.196221	0.310514	0.0355519	-0.00284963	-0.181942	-0.0850937	0.282022	0.385122	-0.293007	-0.0236142	-0.264454	-0.310574	-0.0648949	-0.182149	-0.0171436	-0.0123917	-0.186144	0.221602	0.168583	0.3363	-0.206281	-0.22941	-0.189809	0.0281225	-0.214882	0.24293	0.0893093	0.30564	-0.0164428	-0.0717444	0.138323	0.518951	0.371843	0.0736865	-0.0380861	0.218034	-0.12011	0.0152047	0.117866	0.0110072	-0.0509971
C51	Aspartame	-0.218734	-0.192445	-0.274006	-0.194916	-0.235473	-0.100863	-0.0979079	-0.202623	0.0907399	-0.198465	0.297578	-0.0576473	-0.104595	-0.0997885	0.039487	-0.223182	-0.00287272	-0.220602	-0.0658269	-0.237745	-0.181148	-0.0629374	-0.0157326	-0.323771	0.105235	-0.0116208	0.0102065	0.0205699	-0.203141	-0.199587	-0.181744	-0.195604	-0.135256	0.0422877	0.000728194	-0.0156691	-0.222482	0.161411	0.128595	0.203385	-0.00591143	0.26725	-0.0217111	-0.13541	-0.1282	-0.0752578	0.0195847	-0.259012
C52	LEVODOPA	0.478486	0.613781	0.56644	0.214122	0.324059	-0.1464	0.317599	0.128167	-0.116363	0.45203	-0.457067	0.233531	0.273338	0.325215	0.0592116	0.206612	-0.0428586	0.241547	-0.182711	0.246485	-0.0458622	0.210001	-0.0645789	0.421372	0.00496644	0.0380254	0.175016	-0.40886	-0.120703	-0.0769457	0.410114	0.144077	0.19955	-0.196498	0.195846	0.230528	0.0635224	-0.134368	0.254721	0.111789	-0.00476365	0.256996	-0.0502219	0.421753	0.0534977	0.387036	-0.167593	0.248699
C53	Syringic acid	-0.181612	0.0822227	-0.0685791	0.00816417	-0.263415	0.0668389	-0.0918813	-0.2651	-0.073193	-0.0210926	-0.130271	-0.0464185	-0.128347	0.103513	0.192411	-0.35609	0.213739	-0.234691	0.0128567	0.0278071	-0.119374	0.327145	0.0932467	-0.183628	0.00144171	0.565615	-0.177208	0.0156388	0.0531687	-0.0334565	0.25771	-0.275806	0.288109	-0.0326003	-0.207252	-0.0024297	-0.154441	-0.0984931	-0.343213	-0.214571	0.13879	0.0216056	-0.0695263	-0.141496	0.496698	-0.0482822	0.204811	-0.203255
C54	Riboflavin	0.679995	0.767452	0.789245	0.405164	0.596985	-0.0533656	0.480061	0.190428	-0.13946	0.733158	-0.455986	0.447861	0.0561199	0.433568	0.112196	0.379278	-0.0378315	0.476388	0.12108	0.129123	0.0651014	0.0430144	-0.122239	0.402463	0.0383599	-0.110079	0.257038	-0.437589	-0.0851441	-0.0142541	0.413419	0.277343	0.302665	-0.158247	0.357684	-0.385862	0.211541	-0.0803043	0.389765	0.282068	0.0395539	0.251878	-0.096038	-0.109275	0.124785	-0.0822655	-0.134213	0.524998
C55	NCGC00380373-01!2-[(2-amino-3-methylbutanoyl)amino]-3-phenylpropanoic acid	0.688116	0.187569	0.487917	-0.0614629	0.780378	-0.349417	0.620648	0.559914	-0.297447	0.155244	-0.0842875	0.788803	0.0507782	0.222183	-0.106835	0.94962	-0.217855	0.445294	0.302569	0.0232169	-0.121204	0.204846	-0.107716	0.592752	0.1513	-0.129374	-0.0613967	-0.305081	-0.094637	-0.0615492	0.484384	0.715942	-0.0268192	-0.131352	-0.0693216	-0.198135	-0.0628344	-0.0817517	-0.105649	-0.0474515	-0.0980792	-0.0178366	-0.105116	0.00595848	0.0439575	-0.0760208	-0.0912066	0.147144
C56	Serotonin	0.828755	0.536625	0.766665	0.209539	0.861279	-0.232452	0.643854	0.498261	-0.283272	0.529236	-0.325671	0.721077	0.065549	0.350386	-0.0652353	0.839249	-0.221241	0.60689	0.272604	0.144508	0.0521591	0.0431954	-0.14887	0.647037	0.078902	-0.254546	0.177745	-0.398342	-0.16687	-0.11325	0.467516	0.63787	0.0699279	-0.159211	0.244596	-0.354993	0.125564	-0.122815	0.198958	0.0398854	-0.0588164	0.0949632	-0.135651	0.0207156	-0.0127861	-0.118359	-0.156941	0.460356
C57	Isatin	0.827261	0.519816	0.737204	0.15456	0.8379	-0.286579	0.654761	0.550613	-0.234335	0.471656	-0.311203	0.740896	0.135396	0.347689	-0.0437487	0.847895	-0.175309	0.560407	0.201285	0.0157063	-0.0619042	0.122027	-0.148992	0.621221	0.109804	-0.235757	0.176558	-0.450698	-0.12458	-0.0666394	0.491104	0.710304	0.0475654	-0.154547	0.267799	-0.236968	0.04375	-0.117659	0.248036	0.118953	-0.0831254	0.21366	-0.119739	0.120313	0.0431143	-0.0498927	-0.163427	0.371586
C58	Ferulic acid	0.0593498	0.287302	0.0954836	0.00980196	-0.115413	-0.0420871	0.0988694	-0.180777	0.0800772	0.118019	-0.045618	-0.0099869	-0.250223	0.250621	0.228909	-0.230454	-0.00753135	-0.0806681	-0.0397329	0.0872046	-0.0787068	-0.123376	-0.0366503	-0.117318	0.133048	0.0488144	0.347479	-0.0754362	-0.270033	-0.250573	0.009573	-0.219389	0.0771062	0.0913962	0.376226	-0.364959	-0.140257	0.0503402	0.466704	0.228023	0.0485496	0.217715	-0.0418537	-0.244964	0.036815	-0.149604	0.0147908	0.064718
C59	Methoxsalen	-0.599001	-0.35694	-0.492292	0.00674569	-0.547034	0.29324	-0.475227	-0.466787	0.13169	-0.225288	0.191122	-0.366874	-0.448339	-0.278067	0.0129188	-0.674968	0.355142	-0.307362	0.107704	-0.217607	0.0332779	-0.0928216	0.0704398	-0.652525	-0.128024	0.103937	-0.132334	0.37986	0.077836	0.0157643	-0.397422	-0.472186	0.0404681	0.124755	-0.131056	-0.14362	-0.190002	0.155965	-0.145824	0.0656119	0.061265	0.0336533	0.0127669	-0.300334	0.0872157	-0.232992	-0.0163354	-0.2015
C60	NCGC00180701-02!4-oxo-5-phenylpentanoic acid	-0.383776	-0.341366	-0.518952	-0.358828	-0.530147	-0.06267	-0.196966	-0.220391	0.404375	-0.497548	0.455289	-0.409579	-0.17752	-0.0484468	0.166764	-0.345487	-0.0210583	-0.466902	-0.313357	-0.0971688	-0.206205	-0.179888	0.141508	-0.353613	0.195277	0.000264091	0.325774	0.162206	0.131634	0.157029	-0.344094	-0.237068	-0.157826	0.257901	0.0529911	0.00805787	-0.289093	0.337042	0.334233	0.158445	-0.0292652	-0.135677	0.0543023	-0.124276	-0.202062	-0.0443962	-0.0807362	-0.335111
C61	NCGC00381106-01!3-(6,8-dimethoxy-1-oxoisochromen-3-yl)-2-hydroxypropanoic acid	-0.130651	0.127268	-0.0349568	-0.0491389	-0.227413	-0.0377977	-0.00676873	-0.25285	-0.161619	-0.00397598	-0.0117133	0.0070595	-0.270024	0.162594	0.187311	-0.330334	0.0521753	-0.234071	0.0212048	0.0247557	-0.121458	0.252259	-0.0658672	-0.178821	0.0804511	0.540678	-0.167902	-0.0181296	-0.0421843	-0.11109	0.277215	-0.24831	0.134043	-0.0599935	-0.155413	-0.237096	-0.146653	-0.0423849	-0.255112	-0.168671	0.202026	0.0782856	-0.0948015	-0.221637	0.467903	-0.21411	0.113871	-0.213285
C62	NCGC00381160-01_C14H12O6_Spiro[cyclopent-4-ene-1,1'(3'H)-isobenzofuran]-3,3'-dione, 2,4'-dihydroxy-6'-methoxy-5-methyl-	-0.217765	-0.00702694	-0.188237	-0.159509	-0.323403	-0.0574364	-0.0272772	-0.247938	-0.0140206	-0.152548	0.163216	-0.108528	-0.276067	0.171437	0.26982	-0.336339	0.0421055	-0.37151	-0.102845	-0.00974709	-0.183582	0.26464	-0.0922999	-0.224609	0.187358	0.595514	-0.187956	-0.0222842	0.289588	0.249184	0.226803	-0.241477	0.07542	-0.000549715	-0.160025	-0.201935	-0.153637	-0.0392355	-0.273854	-0.198954	0.321684	-0.0423436	-0.0515415	-0.195722	0.359174	-0.212063	0.0324039	-0.314915
C63	NP-016455	0.4799	0.115903	0.311208	-0.0690292	0.543024	-0.291917	0.478003	0.476522	-0.175735	0.0921677	0.0316815	0.570619	0.083717	0.208371	0.00390248	0.681765	-0.0853069	0.237798	0.137143	0.026076	-0.206483	0.307025	-0.141131	0.463328	0.195423	0.0530793	-0.0942832	-0.313022	0.251265	0.277927	0.428433	0.482508	0.0643548	-0.11787	-0.105886	-0.119563	-0.0589953	-0.080452	-0.165775	-0.0928854	-0.0219028	-0.00506261	-0.107097	-0.0222906	0.0253245	-0.0252897	-0.106618	0.00341256
C64	4-Quinolinecarboxylic acid	-0.283245	-0.151164	-0.283597	-0.0283163	-0.328025	0.175313	-0.238681	-0.248459	0.31147	-0.145524	0.117719	-0.291818	-0.129063	-0.127994	0.0966326	-0.337605	0.148945	-0.192306	-0.0625923	-0.216502	-0.0146241	-0.206328	0.335979	-0.391184	-0.0082274	-0.112981	0.0365048	0.158087	-0.0650728	-0.00252654	-0.359163	-0.144587	-0.0246113	0.38016	0.0908957	-0.0461557	-0.0575371	0.0661247	0.303187	0.54351	-0.0686922	-0.0606176	0.0473458	-0.21887	-0.166624	-0.081011	0.206398	-0.0408501
C65	NCGC00169472-02_C11H10N2O2_Pyrrolo[2,1-b]quinazolin-9(1H)-one, 2,3-dihydro-3-hydroxy-	0.620732	0.156425	0.424568	-0.0699114	0.699368	-0.336214	0.527309	0.789229	-0.255958	0.11209	-0.098954	0.653919	0.259616	0.147925	-0.164452	0.866697	-0.22066	0.400856	0.167149	0.103623	-0.104058	0.185101	-0.0730126	0.720516	0.106858	-0.156479	-0.0464375	-0.297659	-0.0792632	-0.0347316	0.40291	0.69893	-0.0081318	-0.146995	-0.069548	0.016309	-0.0317086	-0.0872469	-0.0696026	-0.0388311	-0.0632587	-0.0384077	-0.0895963	0.174816	-0.079356	0.0362901	-0.111874	0.112339
C66	TRIGONELLINE	0.667512	0.160611	0.458166	-0.0743085	0.759747	-0.338601	0.59435	0.61027	-0.259894	0.131116	-0.0688268	0.744014	0.05473	0.196885	-0.126782	0.940063	-0.239048	0.440708	0.285227	0.0313099	-0.0955002	0.145976	-0.0780718	0.61214	0.142921	-0.170629	-0.0333705	-0.276442	-0.109974	-0.0666536	0.431717	0.809665	-0.0491754	-0.110779	-0.0383152	-0.191213	-0.0375599	-0.0669702	-0.0547414	-0.0191324	-0.0996174	-0.0391498	-0.0942546	0.0226021	-0.0714827	-0.0803854	-0.0827347	0.152752
C67	(2-oxo-2,3-dihydro-1H-indol-3-yl)acetic acid	-0.248418	-0.117469	-0.238675	-0.0579308	-0.323494	0.151299	-0.248815	-0.229145	0.297603	-0.161407	0.0553013	-0.357153	0.0557424	-0.13033	0.0402703	-0.303546	-0.0139678	-0.159213	-0.129311	-0.117955	0.0689507	-0.322657	0.32568	-0.287237	-0.0572212	-0.181397	0.102847	0.208834	-0.218164	-0.178501	-0.371714	-0.187263	-0.110381	0.283623	0.0899777	0.0606756	0.0516237	0.20409	0.326199	0.400646	-0.125971	-0.121009	0.148174	-0.202226	-0.114691	0.00228558	0.150461	0.00976005
C68	6-Quinolinol	-0.256236	-0.140899	-0.23537	-0.0264351	-0.309775	0.185318	-0.26956	-0.237985	0.282748	-0.155994	0.0232086	-0.339417	-0.011834	-0.157686	-0.00470078	-0.304465	0.02848	-0.12039	-0.0619303	-0.146104	0.102982	-0.331865	0.318431	-0.316502	-0.10233	-0.209374	0.156367	0.255245	-0.218526	-0.19113	-0.389476	-0.164558	-0.114775	0.241128	0.0309162	0.032495	0.00282657	0.159342	0.300286	0.380755	-0.117423	-0.111236	0.192603	-0.229717	-0.11236	-0.0335347	0.140387	0.0387866
C69	N-Acetyl Mesalazine	0.789788	0.429343	0.679162	0.0938738	0.815303	-0.318421	0.629231	0.551688	-0.291195	0.374	-0.292899	0.731997	0.189995	0.29378	-0.110715	0.889179	-0.206199	0.53129	0.193052	0.113023	-0.0601212	0.179462	-0.116147	0.693649	0.0855392	-0.184377	0.1002	-0.413298	-0.170151	-0.121891	0.525792	0.789944	0.0763831	-0.18337	0.0893303	-0.109868	0.029995	-0.123496	0.0925602	0.0150181	-0.0824604	0.091846	-0.114068	0.259764	-0.0125241	-0.00576722	-0.146927	0.294367
C70	(2R)-2-[(2R,5S)-5-[(2S)-2-hydroxybutyl]oxolan-2-yl]propanoic acid	0.77334	0.487732	0.715159	0.17396	0.81405	-0.255062	0.594435	0.630265	-0.346491	0.469548	-0.309668	0.670196	0.287179	0.301908	-0.10307	0.808023	-0.213294	0.540043	0.171933	0.207025	0.0150906	0.173462	-0.160634	0.757961	0.0639428	-0.126031	0.023202	-0.415562	-0.0233611	0.0300405	0.529233	0.631994	0.0629317	-0.2314	0.0511495	-0.132281	0.191968	-0.164027	0.00278598	-0.0446594	-0.0224076	0.0923994	-0.183131	0.121199	0.085218	0.0136012	-0.183141	0.346342
C71	Lidocaine	-0.196006	-0.122497	-0.148062	-0.0287836	-0.189135	0.0128093	-0.209594	-0.144807	-0.0861716	-0.0965276	-0.042536	-0.137464	0.0232626	-0.198808	-0.150041	-0.219482	-0.0212978	-0.0641781	0.00518885	-0.0410188	0.0270839	-0.0344959	0.132491	-0.165301	-0.158769	-0.0406887	-0.0635333	0.153005	-0.390597	-0.417588	-0.1474	-0.19052	-0.0723498	-0.0323652	-0.0375607	0.144235	-0.0283403	0.0132383	0.0117685	0.0988658	-0.163556	-0.04005	0.0044501	0.0393431	0.0232416	0.0489665	0.234073	-0.0996816
C72	Mesalazine	0.670407	0.222686	0.496097	-0.0330684	0.740326	-0.33813	0.572494	0.664125	-0.268232	0.187072	-0.13256	0.715132	0.103762	0.199171	-0.140684	0.877727	-0.211963	0.443959	0.239709	0.067188	-0.103243	0.173605	-0.0938666	0.655783	0.113315	-0.160245	0.00465231	-0.313009	-0.121844	-0.0774533	0.445983	0.84257	-0.0129885	-0.136936	-0.00820512	-0.138614	-0.0294219	-0.084533	-0.0137023	-0.0140484	-0.0886461	-0.00154817	-0.0955109	0.123722	-0.0247066	-0.0591017	-0.100482	0.160134
C73	Indole-3-acetyl-L-aspartic acid	-0.514261	-0.534202	-0.494641	-0.0941653	-0.377329	0.161937	-0.460444	-0.218714	-0.118687	-0.355749	0.250881	-0.301206	-0.199552	-0.469554	-0.327732	-0.348874	0.10314	-0.159319	0.139557	-0.169424	0.128271	-0.214861	0.16298	-0.409052	-0.239906	-0.148752	-0.126206	0.462632	-0.0629132	-0.127255	-0.441328	-0.22735	-0.168966	0.0272137	-0.161022	0.0667241	-0.119362	-0.0504346	-0.220475	-0.121869	-0.16136	-0.123952	-0.0189639	-0.132978	-0.144158	-0.0869737	-0.0455215	-0.216355
C74	Nabumetone metabolite	-0.474564	-0.449756	-0.578245	-0.311004	-0.510292	0.0208961	-0.253257	-0.220665	0.257255	-0.492388	0.517204	-0.385104	-0.298403	-0.115903	0.153946	-0.361457	0.0545951	-0.471092	-0.198104	-0.192893	-0.156627	-0.0969136	-0.00936941	-0.434258	0.169392	0.156163	0.0143466	0.219867	0.402896	0.411586	-0.294758	-0.252333	-0.138505	0.204281	-0.107034	-0.032994	-0.229852	0.116384	-0.0296822	-0.0101384	0.0226647	-0.121747	0.0190296	-0.177217	-0.0986603	-0.000558493	-0.0278691	-0.389111
C75	Tolycaine	0.686336	0.183033	0.48469	-0.0610706	0.782291	-0.348348	0.619291	0.569928	-0.289309	0.156194	-0.0779415	0.786518	0.0456528	0.219332	-0.109921	0.950639	-0.220978	0.44679	0.302156	0.0223004	-0.117816	0.201127	-0.0950176	0.594068	0.151325	-0.131526	-0.0650845	-0.30338	-0.084434	-0.0496666	0.479528	0.710794	-0.0336425	-0.133705	-0.0674232	-0.198322	-0.0542628	-0.0879891	-0.10731	-0.0458826	-0.0913931	-0.0193878	-0.0963326	-0.000722748	0.0259158	-0.0839094	-0.0951664	0.148375
C76	(2R)-2-[(2R,5S)-5-[(2S)-2-hydroxybutyl]oxolan-2-yl]propanoic acid	0.722266	0.572277	0.731462	0.262964	0.713405	-0.16186	0.492652	0.531074	-0.262311	0.54833	-0.386765	0.486574	0.330466	0.289477	-0.112757	0.638444	-0.22536	0.53948	0.0692672	0.132534	0.114879	0.0182853	-0.142398	0.651427	-0.00574168	-0.236522	0.258697	-0.385528	-0.0849178	-0.0211325	0.397908	0.478566	0.0414062	-0.225965	0.147615	-0.085412	0.247271	-0.157849	0.22456	0.0507641	-0.0115139	0.148823	-0.168265	0.237162	-0.04454	0.054834	-0.206987	0.451633
C77	[4-acetyloxy-2,5-dihydroxy-6-(hydroxymethyl)oxan-3-yl] (E)-3-(4-hydroxyphenyl)prop-2-enoate	-0.296103	-0.199995	-0.358228	-0.210743	-0.407548	0.00902706	-0.176664	-0.248357	0.338591	-0.296845	0.289521	-0.305905	-0.142268	-0.0545101	0.157867	-0.334447	0.0122752	-0.319417	-0.205624	-0.137942	-0.117634	-0.233564	0.168228	-0.352664	0.120329	-0.0910899	0.236272	0.111485	-0.177979	-0.15768	-0.339606	-0.220045	-0.104164	0.381036	0.0513191	-0.0275501	-0.23743	0.316895	0.336907	0.240641	-0.0766523	-0.0190297	0.0467222	-0.167255	-0.116299	-0.0327212	-0.0509652	-0.183275
C78	Dihydro-8-deoxy-lactucin	-0.68993	-0.772028	-0.814521	-0.41456	-0.620682	-0.0066037	-0.467445	-0.25711	0.183168	-0.707762	0.609858	-0.447942	-0.231614	-0.439416	-0.120477	-0.40733	0.0196099	-0.494196	-0.135172	-0.300805	-0.134949	-0.125625	0.141874	-0.554223	0.0110671	-3.53235e-06	-0.1744	0.408838	0.150051	0.141261	-0.499266	-0.237062	-0.264671	0.250298	-0.174472	0.187801	-0.292312	0.186852	-0.169038	-0.107311	-0.159444	-0.24942	0.0652787	-0.0419374	-0.201821	0.0355664	-0.00463393	-0.543706
C79	NCGC00385492-01_C14H16O3_(3R,3aR)-3-(3-Furyl)-3a,7-dimethyl-3a,4,5,6-tetrahydro-2-benzofuran-1(3H)-one	-0.610184	-0.649891	-0.732431	-0.376544	-0.583384	0.00987628	-0.371887	-0.251739	0.2504	-0.629333	0.583151	-0.432504	-0.257687	-0.281429	0.0378876	-0.379737	0.0697971	-0.516799	-0.188033	-0.25981	-0.173588	-0.0345441	0.100722	-0.507206	0.102231	0.143438	-0.143191	0.302067	0.400667	0.414455	-0.367918	-0.227354	-0.187257	0.197626	-0.154792	0.131275	-0.278804	0.112635	-0.169633	-0.0902209	-0.0579894	-0.204928	0.0249712	-0.0944591	-0.165408	0.0320761	-0.0225384	-0.509585
C80	NCGC00169879-02!2-hydroxy-6-[2-hydroxy-6-(hydroxymethyl)-4-methoxyphenoxy]-4-methylbenzoic acid	-0.398284	-0.206956	-0.384601	-0.113038	-0.465051	0.169089	-0.297014	-0.335776	0.11106	-0.258064	0.218449	-0.360759	-0.359148	-0.120701	0.0694932	-0.496303	0.0925004	-0.275346	-0.019353	-0.0639893	0.0724883	-0.348901	-0.0767394	-0.436365	-0.000943709	-0.0826576	0.104448	0.332803	0.00579158	0.00422213	-0.428055	-0.379567	-0.0770862	0.157943	0.140579	-0.262125	-0.183254	0.0740736	0.221315	0.1854	0.00799594	-0.10133	-0.036601	-0.226596	-0.0754022	-0.199087	-0.12335	-0.0798901
C81	Mesalazine	0.84504	0.543981	0.808312	0.260951	0.905816	-0.221703	0.61791	0.501784	-0.354601	0.573874	-0.389207	0.740727	0.221789	0.293269	-0.146405	0.861636	-0.200017	0.668226	0.277287	0.11351	0.0726641	0.0785445	-0.157729	0.675081	0.00648796	-0.291782	0.152575	-0.406867	-0.196994	-0.138172	0.478187	0.638189	0.053566	-0.194241	0.0887721	-0.245278	0.182853	-0.137279	0.147961	0.102476	-0.122543	0.19101	-0.155847	0.144362	-0.0127333	-0.0980029	-0.17017	0.477395
C82	Phthalic acid	-0.492454	-0.355855	-0.545583	-0.277628	-0.582099	0.0857237	-0.300096	-0.323679	0.296606	-0.434017	0.413713	-0.453517	-0.372605	-0.0994734	0.146384	-0.522254	-0.0244598	-0.447113	-0.144902	-0.142815	-0.019285	-0.288633	0.00294709	-0.498597	0.126181	0.0511875	0.266394	0.298602	0.0234345	0.0269799	-0.418436	-0.371884	-0.0669946	0.266722	-0.111112	-0.20085	-0.288874	0.209635	0.175237	0.08267	0.240093	-0.197909	0.00281964	-0.227734	-0.198684	-0.193458	-0.025451	-0.250561
C83	NCGC00169879-02!2-hydroxy-6-[2-hydroxy-6-(hydroxymethyl)-4-methoxyphenoxy]-4-methylbenzoic acid	-0.463794	-0.318061	-0.490524	-0.205719	-0.525522	0.144601	-0.334411	-0.328426	0.184179	-0.371758	0.35309	-0.427265	-0.345717	-0.182128	0.0493653	-0.49681	-0.00888494	-0.333196	-0.0693959	-0.164494	0.0646591	-0.418991	-0.0307591	-0.499296	0.0235885	-0.143297	0.15055	0.378813	-0.103104	-0.0905116	-0.517008	-0.361074	-0.13124	0.306889	0.065373	-0.191524	-0.220234	0.131213	0.257242	0.235921	-0.0138752	-0.143568	0.0161991	-0.220305	-0.136156	-0.150081	-0.0949942	-0.146376
C84	(1R,3R,4S,5R)-1,3,4-trihydroxy-5-[(E)-3-(4-hydroxyphenyl)prop-2-enoyl]oxycyclohexane-1-carboxylic acid	-0.370962	-0.299774	-0.427713	-0.234651	-0.433958	0.0597003	-0.267052	-0.268707	0.0938461	-0.37741	0.333164	-0.34047	-0.143104	-0.184051	-0.0197827	-0.356189	-0.0725999	-0.281373	-0.0777118	-0.182805	0.0284169	-0.364379	-0.0574269	-0.398106	0.0182875	-0.170184	0.151622	0.322781	-0.150777	-0.138358	-0.439765	-0.254625	-0.150829	0.198569	0.0625805	-0.114417	-0.233078	0.100026	0.249671	0.221945	-0.0340532	-0.167321	0.00521427	-0.225808	-0.143226	-0.128066	-0.107073	-0.1636
C85	Sinapic acid	-0.513701	-0.511692	-0.622905	-0.352201	-0.525507	0.00230284	-0.321372	-0.24948	0.17828	-0.540071	0.506182	-0.352445	-0.290911	-0.264944	5.50934e-05	-0.393076	-0.0414606	-0.407594	-0.102904	-0.23349	-0.0759069	-0.283474	0.0223055	-0.488467	0.0750884	-0.082837	0.0147613	0.333089	-0.134804	-0.137156	-0.478473	-0.288573	-0.186402	0.326765	-0.0375702	-0.00370532	-0.272787	0.192447	0.0892126	0.0781086	-0.0860163	-0.207115	0.0533017	-0.124393	-0.169806	-0.023092	-0.0525506	-0.357006
C86	Phthalic acid	-0.518883	-0.402582	-0.611056	-0.354759	-0.626579	0.0526241	-0.294581	-0.304968	0.358892	-0.51784	0.494804	-0.482586	-0.38245	-0.0895302	0.191437	-0.515152	-0.0540233	-0.511213	-0.199277	-0.212285	-0.0748184	-0.297003	0.032482	-0.535698	0.176276	0.0644004	0.285646	0.300195	0.0883989	0.0978275	-0.43477	-0.380977	-0.148478	0.286133	-0.0508462	-0.171209	-0.294047	0.212668	0.218282	0.0889872	0.132769	-0.201638	0.0394682	-0.208702	-0.181368	-0.191686	-0.0966837	-0.315221
C87	3-[4-methyl-1-(2-methylpropanoyl)-3-oxocyclohexyl]butanoic acid	0.512155	0.529727	0.511806	0.154642	0.38725	-0.216511	0.423297	0.183703	-0.0432118	0.397511	-0.272363	0.339436	0.480481	0.408127	0.17626	0.338607	0.0316931	0.194407	-0.158983	0.305778	-0.20115	0.33815	-0.113531	0.499936	0.162989	0.151216	0.148917	-0.486782	0.170033	0.238427	0.48302	0.215278	0.165572	-0.159541	0.172493	0.0599846	0.0217659	-0.133793	0.16755	0.0498411	0.237449	0.418483	-0.0232895	-0.0039891	0.063705	0.0962003	-0.150727	0.144536
C88	fraxinellone	-0.616425	-0.636315	-0.746721	-0.383402	-0.595524	0.0348779	-0.353337	-0.26014	0.314992	-0.620143	0.627409	-0.425503	-0.304078	-0.250035	0.114407	-0.412077	0.0661139	-0.537519	-0.173523	-0.214765	-0.165808	-0.096785	0.17566	-0.514885	0.155709	0.151618	-0.154562	0.301098	0.326484	0.330368	-0.403255	-0.277875	-0.174221	0.52854	-0.151978	0.0101474	-0.246041	0.0605341	-0.147473	-0.0602154	0.0120065	-0.218545	0.0517501	-0.151485	-0.160587	-0.129938	0.148517	-0.489048
C89	NCGC00385309-01_C15H16O3_(1R)-3,8-Dimethyl-5,14-dioxatricyclo[10.2.1.0~2,6~]pentadeca-2(6),3,8,12(15)-tetraen-13-one	-0.630857	-0.6444	-0.758918	-0.393162	-0.612581	0.0200396	-0.366782	-0.2709	0.241105	-0.632695	0.638434	-0.438905	-0.315343	-0.264839	0.0771798	-0.427778	0.048555	-0.547091	-0.162662	-0.206897	-0.16867	-0.0899138	0.0992583	-0.520644	0.141716	0.160341	-0.16498	0.322296	0.354009	0.356625	-0.39843	-0.290728	-0.186388	0.334523	-0.156779	-0.000548235	-0.236171	0.00875274	-0.143719	0.00173835	-0.00104606	-0.225962	0.0225676	-0.153213	-0.16867	-0.133156	0.0839458	-0.512741
C90	Epoxy (4,5Alpha)-4,5-Dihydrosantonin	-0.668322	-0.691374	-0.785971	-0.390991	-0.628947	0.033812	-0.430202	-0.295429	0.201843	-0.653964	0.602553	-0.432917	-0.343728	-0.366952	-0.0250732	-0.459692	0.039337	-0.503287	-0.0908929	-0.222846	-0.124861	-0.17218	0.16211	-0.563722	0.0565167	0.0254158	-0.164037	0.404402	0.0677919	0.0567828	-0.504337	-0.311919	-0.21921	0.397988	-0.156517	0.0223459	-0.262484	0.0670241	-0.0996676	0.0547206	-0.0805169	-0.262789	0.0466092	-0.146618	-0.175514	-0.127491	0.0883023	-0.491348
C91	Sedanolide	-0.694449	-0.647346	-0.676713	-0.186739	-0.573224	0.178923	-0.552434	-0.341517	0.035499	-0.491728	0.341576	-0.419618	-0.358945	-0.477953	-0.205231	-0.52968	0.130285	-0.343194	0.0901136	-0.257031	0.0526916	-0.148598	0.14326	-0.601142	-0.179704	0.01315	-0.197757	0.510313	-0.0951647	-0.181361	-0.477071	-0.358227	-0.162084	0.0879541	-0.19322	0.100939	-0.187011	0.0560394	-0.291482	-0.186601	-0.0392354	-0.140033	0.163274	-0.171567	-0.0851691	-0.0441495	0.0579167	-0.366789
C92	2-{2-[(2Z)-pent-2-en-1-yl]-3-{[3,4,5-trihydroxy-6-(hydroxymethyl)oxan-2-yl]oxy}cyclopentyl}acetic acid	-0.703592	-0.741607	-0.778292	-0.297547	-0.596253	0.144216	-0.479476	-0.262476	0.228106	-0.628213	0.513176	-0.433888	-0.38644	-0.385366	-0.0454659	-0.433541	0.177741	-0.467249	-0.010961	-0.285809	-0.0685037	-0.0550489	0.188508	-0.577644	-0.0151618	0.157741	-0.222339	0.451189	0.362896	0.308733	-0.415135	-0.269508	-0.092801	0.0803749	-0.226404	0.0895555	-0.269054	0.0998745	-0.353096	-0.225442	-0.00209878	-0.19985	0.138315	-0.185059	-0.189952	-0.0781042	0.0415984	-0.474619
C93	N-Acetyl Mesalazine	0.478983	0.589187	0.542687	0.149217	0.327468	-0.0985075	0.368104	0.100594	-0.0878686	0.408697	-0.315464	0.247427	0.0418561	0.390627	0.141184	0.211709	-0.19317	0.223623	-0.0525072	0.0182463	0.0507657	0.00336958	-0.116338	0.259543	0.0931298	0.0485365	0.267984	-0.3112	-0.0146109	0.0458402	0.365316	0.168507	-0.0093841	-0.119159	0.178151	-0.243506	0.0647023	-0.0375928	0.284808	0.0966459	-0.0288333	0.0729732	-0.0856288	0.0152024	0.211423	-0.0584217	-0.156337	0.317943
C94	9-(2,3-dihydroxypropoxy)-9-oxononanoic acid	0.53365	0.41808	0.629996	0.354245	0.629543	-0.0914513	0.271036	0.39042	-0.400436	0.54862	-0.462667	0.437652	0.458739	0.0473023	-0.307658	0.480278	-0.0526947	0.559546	0.134118	0.206603	0.142244	0.143887	-0.136479	0.587111	-0.208647	-0.234144	-0.00779113	-0.286258	-0.158215	-0.142052	0.321394	0.355841	0.0766843	-0.246855	-0.0738626	0.161338	0.244925	-0.168153	-0.0638103	-0.0552705	-0.0585636	0.29591	-0.160869	0.536419	0.0330665	0.0840944	-0.156343	0.365993
C95	AZELAIC ACID	0.551381	0.372539	0.640536	0.343174	0.679228	-0.0959389	0.270477	0.414664	-0.452301	0.522605	-0.485544	0.469124	0.434509	0.00489792	-0.387465	0.558878	-0.106804	0.614457	0.211279	0.167979	0.196098	0.125763	-0.10778	0.598112	-0.258191	-0.272512	-0.0458846	-0.219882	-0.17852	-0.163639	0.328162	0.458596	0.0222974	-0.282372	-0.120318	0.14496	0.270681	-0.18957	-0.12586	-0.0894713	-0.0705579	0.187443	-0.150959	0.429538	0.0535254	0.111697	-0.111128	0.392423
C96	Indolelactic acid	-0.300557	-0.175071	-0.299234	-0.0317695	-0.356863	0.196142	-0.291904	-0.19969	0.156287	-0.211058	0.0781991	-0.377887	-0.0944677	-0.155636	-0.00515933	-0.338097	0.0963513	-0.155737	-0.0643447	-0.179672	0.092255	-0.354359	0.000580708	-0.348847	-0.0959534	-0.197999	0.158032	0.32116	0.0233755	0.0561363	-0.424776	-0.230162	-0.141093	0.125538	0.211818	-0.0634083	-0.150234	-0.00160933	0.352531	0.412882	-0.147847	-0.049151	0.130833	-0.168494	-0.168571	-0.0581677	0.0303256	0.00235522
C97	N-(9-oxodecyl)acetamide	0.643296	0.508217	0.553236	0.0405394	0.496374	-0.265011	0.546065	0.360147	-0.0356396	0.315894	-0.18942	0.360345	0.229981	0.461091	0.141756	0.545843	-0.233447	0.261523	-0.114703	0.329266	-0.091041	0.0891305	-0.113043	0.615804	0.224574	-0.0262187	0.460886	-0.430224	0.123349	0.214518	0.434568	0.505327	-0.0255853	-0.149285	0.0904507	-0.145063	0.089314	-0.105064	0.347946	0.0967603	-0.0210261	0.0992967	-0.105531	0.066287	-0.11538	0.0482166	-0.188003	0.257632
C98	NP-002854	0.644834	0.475874	0.565765	0.0683202	0.577279	-0.278843	0.501565	0.693583	-0.155406	0.331929	-0.270133	0.462462	0.365112	0.309952	-0.0216324	0.584218	-0.220103	0.351323	-0.0647749	0.114168	-0.0834283	0.13491	-0.116482	0.66442	0.107171	-0.105594	0.246695	-0.421752	-0.015882	0.0506726	0.405796	0.224922	0.00332453	-0.195267	0.131033	0.0385678	0.0907498	-0.113651	0.234996	0.0568957	0.00436035	0.106474	-0.124497	0.302071	-0.00415905	0.0912571	-0.158396	0.240494
C99	[5-(2-thienyl)-3-isoxazolyl]methanol	0.41531	0.629361	0.594718	0.352882	0.318194	-0.0342247	0.215825	-0.00621996	-0.186522	0.609033	-0.451015	0.18058	0.138242	0.235918	-0.0280577	0.0517006	-0.0458467	0.322407	-0.0644229	0.123953	0.0984579	0.0323179	-0.141362	0.229736	-0.0832505	-0.0987096	0.207207	-0.337555	-0.157334	-0.0815912	0.258838	0.0519931	0.139894	-0.175149	0.159168	-0.0203652	0.149633	-0.136857	0.318756	0.267476	0.0204944	0.323884	-0.0975454	0.238971	0.102212	0.174884	-0.160814	0.378087
C100	(2E)-3-(4-Hydroxyphenyl)-N-[2-(4-hydroxyphenyl)ethyl]acrylamide	0.48033	0.135131	0.325147	-0.0578724	0.537278	-0.232341	0.460626	0.230612	-0.181297	0.0948383	-0.0231227	0.547982	0.0019699	0.202092	-0.00431188	0.670366	-0.175381	0.286512	0.205675	-0.00512604	-0.082727	0.121603	-0.0727669	0.322324	0.149974	-0.0719468	-0.0420925	-0.211079	-0.0493111	-0.0287961	0.333153	0.184072	-0.0278706	-0.0689597	-0.0483911	-0.180886	-0.0442251	-0.0492716	-0.0771967	-0.0300266	-0.0664301	-0.0251686	-0.0694209	-0.0584621	-0.0413021	-0.0668695	-0.0619406	0.118486
C101	NCGC00169582-02_C11H12O4_1H-2-Benzopyran-1-one, 3,4-dihydro-6-hydroxy-8-methoxy-3-methyl-	0.582751	0.199517	0.374434	-0.132331	0.553058	-0.395626	0.518924	0.631334	-0.156938	0.0421663	-0.0961726	0.503729	0.44242	0.243427	-0.0427753	0.773685	-0.211939	0.245659	-0.0732988	0.268478	-0.219849	0.312743	-0.0535292	0.738857	0.174999	-0.0219729	0.0592267	-0.381204	0.013314	0.0884626	0.463121	0.538901	-0.0119433	-0.187504	-0.082717	0.279136	-0.0795449	-0.098035	-0.0061728	-0.0468129	-0.0836139	-0.0402316	-0.0360119	0.136423	-0.129958	0.382914	-0.19371	0.0103354
C102	NCGC00385243-01_C12H18O4_{(1R,2R)-2-[(2Z)-5-Hydroxy-2-penten-1-yl]-3-oxocyclopentyl}acetic acid	0.691599	0.563063	0.768229	0.380147	0.750136	-0.140854	0.430509	0.450811	-0.404844	0.640893	-0.514606	0.577989	0.449905	0.212884	-0.206977	0.588686	-0.0308043	0.610182	0.176943	0.302085	0.0820968	0.23476	-0.15985	0.69882	-0.128625	-0.157312	0.0952871	-0.385629	-0.0791618	-0.0540942	0.472362	0.354455	0.134402	-0.312882	-0.00856337	0.0197652	0.219755	-0.208715	-0.018337	-0.082949	-0.0337305	0.350439	-0.126127	0.172622	0.0657798	0.0836309	-0.225925	0.423739
C103	1,5,9-trihydroxy-5,7,7-trimethyl-4,5a,6,8,8a,9-hexahydro-1H-azuleno[5,6-c]furan-3-one	0.679206	0.331594	0.533767	0.0204063	0.705485	-0.30285	0.571084	0.739747	-0.224433	0.263121	-0.153154	0.612013	0.24958	0.276423	-0.0550153	0.794352	-0.219813	0.407621	0.104279	0.158107	-0.0824319	0.169951	-0.126564	0.727653	0.145635	-0.101495	0.0616555	-0.380033	0.0625945	0.129867	0.45325	0.585139	-0.00954587	-0.166212	0.0374038	-0.0964842	0.0393505	-0.117677	0.0390541	-0.0132594	-0.0555495	0.0301806	-0.141743	0.140376	-0.0343492	-0.00847688	-0.165038	0.206806
C104	feruloyltyramine	0.595554	0.128973	0.378103	-0.0926636	0.693261	-0.305935	0.562202	0.673131	-0.217999	0.093736	-0.00385676	0.6982	0.0187951	0.198471	-0.0617566	0.841017	-0.215007	0.370613	0.254243	0.00666574	-0.110967	0.142037	-0.0853258	0.546303	0.178474	-0.127407	-0.0497651	-0.260648	-0.0278603	0.0101367	0.368927	0.30253	-0.0436783	-0.0923159	-0.0607495	-0.190166	-0.0596949	-0.0650647	-0.0843475	-0.0293535	-0.0814738	-0.0129729	-0.0885048	-0.071058	-0.0686349	-0.0529391	-0.0853496	0.125576
C105	(8aR,12S,12aR)-12-hydroxy-4-methyl-4,5,6,7,8,8a,12,12a-octahydro-1H-3-benzoxecine-2,9-dione	0.689376	0.239965	0.490679	-0.0455229	0.749572	-0.354194	0.609772	0.741696	-0.230483	0.187012	-0.0887	0.708294	0.182219	0.25084	-0.0752257	0.892271	-0.215825	0.414468	0.178309	0.0978933	-0.14118	0.202399	-0.107835	0.70043	0.172751	-0.118207	0.0222597	-0.365282	0.0255909	0.0939263	0.460752	0.623739	-0.0184699	-0.147091	0.0177329	-0.133905	-0.0183808	-0.0995605	-0.00991851	-0.0416177	-0.0717901	0.0132388	-0.121642	0.0697858	-0.0662552	-0.0475631	-0.131186	0.150259
C106	NCGC00169080-02_C15H18O3_Azuleno[6,5-b]furan-2,6(3H,4H)-dione, 3a,7,7a,8,9,9a-hexahydro-5,8-dimethyl-3-methylene-, (3aR,7aS,8S,9aR)-	-0.482661	-0.655221	-0.708486	-0.568352	-0.465932	-0.275307	-0.167718	-0.0856732	0.224528	-0.683118	0.825083	-0.22197	-0.180845	-0.227355	0.0491719	-0.18876	-0.198222	-0.551866	-0.254941	-0.247539	-0.336869	-0.0113429	0.0714326	-0.358631	0.295636	0.130971	-0.16267	0.0875183	0.00934225	0.00185506	-0.268412	-0.151284	-0.194051	0.277706	-0.153197	0.147687	-0.263289	0.310334	-0.143022	-0.180872	-0.0508833	-0.264167	0.0311932	0.0533707	-0.16879	-0.0153717	0.048061	-0.663401
C107	(8aR,12S,12aR)-12-hydroxy-4-methyl-4,5,6,7,8,8a,12,12a-octahydro-1H-3-benzoxecine-2,9-dione	0.671898	0.280454	0.503291	-0.00334086	0.717041	-0.323166	0.561705	0.807462	-0.207788	0.225874	-0.140518	0.640151	0.25788	0.228332	-0.0986621	0.816613	-0.207935	0.420977	0.115583	0.0954518	-0.108504	0.161245	-0.108245	0.717638	0.130781	-0.167708	0.102781	-0.372109	0.013404	0.0605602	0.405487	0.49201	-0.0174654	-0.155753	0.0401114	-0.0559499	0.0110647	-0.102794	0.0641767	-0.0177515	-0.0722081	0.0577676	-0.1205	0.233514	-0.0906045	-0.0357902	-0.150682	0.187163
C108	NCGC00095563-03!(E)-3-(3,4,5-trimethoxyphenyl)prop-2-enoic acid	-0.511017	-0.471857	-0.541146	-0.174858	-0.471494	0.0698023	-0.349378	-0.233035	0.15723	-0.397692	0.351035	-0.329621	-0.298093	-0.227492	-0.0089879	-0.402522	0.227876	-0.362107	-0.0862199	-0.0241403	-0.111015	0.058945	-0.0579023	-0.362857	-0.00239857	0.158963	-0.0280196	0.284922	0.361375	0.340197	-0.269435	-0.235693	0.0678753	-0.00321642	-0.17063	0.15217	-0.278224	0.143232	-0.210746	-0.247483	-0.00800628	0.0411679	0.156777	-0.153308	-0.176885	0.230707	-0.111957	-0.367616
C109	NCGC00386020-01_C18H28O3_8-{(1S,5R)-4-Oxo-5-[(2Z)-2-penten-1-yl]-2-cyclopenten-1-yl}octanoic acid	-0.492353	-0.400777	-0.424746	-0.0300547	-0.445358	0.220108	-0.491978	-0.277095	0.20681	-0.319352	-0.0586091	-0.396037	0.0443867	-0.390253	-0.177383	-0.419212	0.255354	-0.208407	-0.0296325	-0.17642	0.0125558	0.0704532	0.403563	-0.401542	-0.281437	0.00777799	-0.128418	0.345912	-0.0413781	-0.0972656	-0.318191	-0.274482	-0.112764	-0.0243915	-0.130191	0.480959	-0.13871	0.0020619	-0.165076	0.00511123	-0.126436	-0.0638335	0.349678	-0.0381247	0.0401793	0.238473	0.312255	-0.203581
C110	NCGC00385243-01_C12H18O4_{(1R,2R)-2-[(2Z)-5-Hydroxy-2-penten-1-yl]-3-oxocyclopentyl}acetic acid	0.78768	0.46288	0.688563	0.124696	0.812539	-0.310722	0.612844	0.66342	-0.313085	0.415623	-0.301182	0.691409	0.353432	0.294282	-0.114613	0.843396	-0.214722	0.530184	0.131715	0.218941	-0.0481024	0.184448	-0.154816	0.789656	0.0795746	-0.172485	0.106841	-0.442927	-0.0885503	-0.0321787	0.506492	0.54377	0.0430018	-0.209256	0.0320627	-0.061099	0.0926763	-0.13595	0.078589	0.0138416	-0.0517609	0.128318	-0.161879	0.286565	-0.0377759	-0.000785959	-0.176005	0.309783
C111	3,4,5-trimethoxycinnamic acid	-0.614441	-0.649429	-0.640703	-0.189773	-0.477634	0.144733	-0.496059	-0.259623	-0.05945	-0.480939	0.437555	-0.356732	-0.307736	-0.493195	-0.294748	-0.41731	0.109758	-0.259313	0.0965885	-0.243208	0.0898102	-0.278236	-0.0390462	-0.519636	-0.169332	-0.15744	-0.135983	0.529614	0.13259	0.0991085	-0.545332	-0.283243	-0.181466	0.00728359	-0.146524	0.0542725	-0.228249	-0.023707	-0.201641	-0.0871354	-0.116379	-0.103365	0.0259931	-0.1421	-0.208503	-0.0201797	-0.0794566	-0.301305
C112	Scoparone	-0.576914	-0.617545	-0.577518	-0.13555	-0.418744	0.163361	-0.505377	-0.245541	-0.133866	-0.423643	0.342944	-0.306678	-0.286241	-0.537928	-0.380116	-0.391982	0.110646	-0.168878	0.17172	-0.243366	0.141619	-0.306237	-0.0350746	-0.495422	-0.248916	-0.242852	-0.13009	0.556882	-0.0388481	-0.0868697	-0.558694	-0.260285	-0.18415	-0.0146335	-0.136764	0.0720114	-0.215463	-0.0289814	-0.189262	-0.0694346	-0.153188	-0.0827015	0.0319861	-0.137058	-0.195186	0.0103775	-0.0595378	-0.236387
C113	NCGC00385536-01!(2E,4E)-N-(1,3-dihydroxy-3-methylpentan-2-yl)-2-methylhexa-2,4-dienamide	0.741632	0.741711	0.808406	0.331551	0.673831	-0.193702	0.551369	0.250352	-0.30564	0.680852	-0.466774	0.590988	0.287445	0.439791	0.0461068	0.499113	-0.0385868	0.496181	0.12525	0.494371	-0.0153169	0.202173	-0.187084	0.684142	0.0597879	-0.0281333	0.14042	-0.479511	-0.169039	-0.134959	0.547417	0.450469	0.219524	-0.191293	0.293586	-0.251668	0.107722	-0.150925	0.219712	0.0608913	0.0714423	0.508009	-0.147624	-0.0249573	0.0665029	-0.0360117	-0.163621	0.414309
C114	(4E,6E)-2-(hydroxymethyl)-3-(3-methoxy-3-oxopropyl)deca-4,6-dienoic acid	0.701142	0.449545	0.742379	0.364505	0.85581	-0.116952	0.487702	0.391298	-0.421	0.631978	-0.373697	0.713055	0.0978219	0.192908	-0.205763	0.71093	-0.0490658	0.667966	0.394944	0.16857	0.134927	0.155278	-0.181135	0.577849	-0.0740492	-0.194371	-0.0452815	-0.323368	-0.0381063	-0.0151668	0.450187	0.607439	0.176775	-0.216049	-0.065924	-0.3103	0.193267	-0.160968	-0.13081	-0.0753857	0.0414625	0.260374	-0.19124	-0.0535546	0.00764834	-0.105039	-0.174626	0.454373
C115	(5R)-5-hydroxy-1-(4-hydroxy-3-methoxyphenyl)tetradecan-3-one	0.773568	0.509992	0.699656	0.162821	0.760613	-0.241505	0.605181	0.481203	-0.113088	0.459376	-0.328691	0.649445	0.0994863	0.347637	-0.00138513	0.769148	-0.149697	0.510821	0.168852	0.0608042	-0.063249	0.119967	-0.0329504	0.580851	0.109834	-0.218025	0.231277	-0.44365	-0.20714	-0.141659	0.45707	0.774318	0.0807927	-0.0462988	0.245185	-0.229642	0.131814	-0.0551941	0.295208	0.143316	-0.0538167	0.158513	-0.0277731	0.00293456	-0.0186778	-0.0145951	-0.0187878	0.368139
C116	NCGC00180792-02!5,7-dihydroxy-2-(4-hydroxy-3-methoxyphenyl)-2,3-dihydrochromen-4-one	0.389827	0.0454093	0.230209	-0.122747	0.401822	-0.298522	0.319309	0.400767	-0.118852	-0.0478165	-0.098822	0.339554	0.495349	0.0680256	-0.124559	0.637249	-0.157361	0.185062	-0.115843	0.00798624	-0.166991	0.270464	-0.0548514	0.481983	0.0612359	-0.0598359	-0.0808033	-0.276076	0.0449606	0.0890027	0.330991	0.448616	-0.0390524	-0.171531	-0.098114	0.448549	-0.0658577	-0.0942648	-0.100612	-0.0773729	-0.0592661	-0.0937444	0.0351193	0.584596	-0.0549429	0.254903	-0.0953991	-0.0476932
C117	NCGC00385953-01_C15H20O3_(9E)-3,6,10-Trimethyl-7,8,11,11a-tetrahydrocyclodeca[b]furan-2,5(4H,6H)-dione	0.620814	0.314212	0.559445	0.166493	0.71879	-0.197001	0.437514	0.582568	-0.32562	0.371499	-0.260779	0.540895	0.401917	0.137816	-0.200598	0.714843	-0.178469	0.509376	0.150943	0.118291	0.049177	0.142223	-0.121856	0.62994	-0.0287201	-0.22972	0.00805941	-0.303522	-0.0304087	0.0200818	0.347572	0.267979	-0.0230338	-0.211068	-0.0983051	0.0416171	0.277213	-0.134801	-0.0432103	-0.0035498	-0.0615411	0.0912358	-0.161706	0.0046936	-0.106402	0.187053	-0.188452	0.306606
C118	3-Indolepropionic acid	-0.476517	-0.380057	-0.393667	0.0585886	-0.382571	0.40488	-0.523464	-0.252637	0.231415	-0.221604	-0.00369157	-0.490075	-0.168045	-0.410891	-0.197958	-0.402045	0.130248	-0.0777072	0.101494	-0.237274	0.300833	-0.354692	0.400252	-0.456373	-0.326077	-0.244684	-0.0817845	0.544887	0.0168829	0.00920133	-0.553164	-0.276657	-0.0863778	-0.031135	-0.0888422	0.136504	0.134236	0.0200808	-0.0133764	0.247869	-0.120785	-0.208433	0.209772	-0.162994	-0.200602	-0.00868096	0.117577	0.0661097
C119	NCGC00385910-01_C15H20O4_1H-3a,6-Epoxyazulene-7-acetic acid, octahydro-4,8a-dimethyl-alpha-methylene-1-oxo-, (3aR,4S,6S,7R,8aS)-	0.508623	0.252694	0.428615	0.0903151	0.567055	-0.199273	0.393345	0.514649	-0.229104	0.265919	-0.168801	0.450984	0.299439	0.164819	-0.0936301	0.577987	-0.108913	0.356387	0.0708148	0.194507	-0.037415	0.195121	-0.120213	0.563255	0.0445758	-0.103841	0.0014817	-0.29367	0.127387	0.177758	0.325548	0.156993	0.009003	-0.174388	-0.111875	0.0507375	0.169234	-0.127232	-0.0509562	-0.00433778	-0.09303	0.111697	-0.145582	-0.0183047	-0.124315	0.215189	-0.174224	0.193136
C120	NP-001445	0.597112	0.196026	0.472411	0.0565215	0.69602	-0.247525	0.461699	0.648642	-0.247246	0.217495	-0.205932	0.641267	0.311907	0.121332	-0.180662	0.790192	-0.0664502	0.453125	0.212544	0.061911	-0.0893699	0.240339	-0.00279494	0.644996	0.0210093	-0.159142	-0.0158632	-0.287832	0.0182332	0.0429057	0.40054	0.747787	0.0118366	-0.154487	-0.0687329	0.00598541	-0.00191926	-0.119675	-0.0944754	-0.0699334	-0.112782	0.136818	-0.146485	0.193455	-0.008039	-0.0527373	-0.165775	0.164164
C121	Trinexapac-ethyl	-0.628818	-0.681011	-0.734005	-0.385681	-0.570398	0.0385922	-0.403622	-0.233866	0.0929682	-0.640546	0.608794	-0.432907	-0.305222	-0.345401	-0.080801	-0.379673	-0.0493634	-0.475911	-0.089553	-0.251739	-0.0440889	-0.176115	0.0205814	-0.501388	0.0430268	0.117212	-0.157489	0.418857	0.32395	0.321357	-0.395583	-0.25915	-0.188228	-0.0128013	-0.164269	0.108197	-0.255391	-0.0615301	-0.258867	-0.167585	-0.0294342	-0.258769	0.0689991	-0.130782	-0.15673	0.00880876	0.0881997	-0.475204
C122	Scoparone	-0.667494	-0.744893	-0.770286	-0.398342	-0.581748	0.0396588	-0.452401	-0.24134	0.0709781	-0.675416	0.601853	-0.423401	-0.319484	-0.429913	-0.172244	-0.394245	-0.0633533	-0.453895	-0.0331845	-0.261231	-0.0220327	-0.199151	0.11496	-0.528213	-0.0173798	0.060514	-0.159319	0.475085	0.17343	0.149051	-0.447566	-0.271284	-0.235634	-0.0320577	-0.190627	0.162103	-0.27838	-0.0720791	-0.280404	-0.176495	-0.0836312	-0.267008	0.108032	-0.11569	-0.183258	0.00605875	0.142518	-0.489235
C123	NP-012972	-0.137738	0.0183399	0.0624447	0.305104	-0.0618239	0.229089	-0.309613	-0.162747	-0.113966	0.203644	-0.272153	-0.315178	0.488545	-0.227262	-0.243359	-0.190129	0.108553	0.119731	-0.123993	0.00261163	0.250305	0.0332407	-0.0338918	-0.0177038	-0.342397	-0.0903306	-0.111547	0.0819469	0.267478	0.228069	-0.0987915	-0.0876597	0.00418561	-0.212262	-0.144682	0.448722	0.369807	-0.144543	-0.181647	-0.0997312	-0.0192513	0.0313348	-0.0629037	0.362569	0.020448	0.283436	-0.0483021	0.149002
C124	L-(+)-Ergothioneine	0.0521648	0.3408	0.20364	0.185383	-0.100818	0.126346	-0.0838491	-0.181447	0.0119911	0.254001	-0.281771	-0.266814	0.0737345	0.0921197	0.0103144	-0.256294	-0.102448	0.0641335	-0.131867	0.0698182	0.16586	-0.239759	-0.0269153	-0.035434	-0.13952	-0.151584	0.424705	0.0365483	-0.172885	-0.155515	-0.0989078	-0.214122	-0.0822182	-0.0619582	0.251254	-0.0945566	0.416583	-0.0431808	0.444012	0.175296	-0.0769149	-0.0354901	-0.0308013	0.110858	0.0909289	-0.0520824	0.0379192	0.269581
C125	NP-012972	-0.38047	-0.136208	-0.045306	0.465718	-0.171812	0.498626	-0.617703	-0.321178	-0.247844	0.241482	-0.366333	-0.446027	0.101184	-0.510458	-0.51703	-0.464178	0.148119	0.253266	0.222975	-0.0866641	0.597844	-0.264271	0.0126943	-0.304026	-0.659328	-0.296971	-0.118056	0.508794	0.0030757	-0.0668482	-0.413963	-0.291686	-0.113653	-0.270098	-0.149235	0.222342	0.382724	-0.170854	-0.258106	-0.142926	-0.129132	0.0502668	0.0127976	0.0593798	-0.0135255	0.14526	0.132172	0.325209
C126	NCGC00386020-01_C18H28O3_8-{(1S,5R)-4-Oxo-5-[(2Z)-2-penten-1-yl]-2-cyclopenten-1-yl}octanoic acid	0.097085	0.233762	0.11305	-0.127764	-0.080975	-0.215974	0.159561	-0.0922169	-0.108773	-0.00396069	-0.0649387	0.152378	-0.135354	0.214231	0.122079	-0.122735	-0.0255592	-0.143047	-0.0629973	0.0202869	-0.261092	0.275411	-0.070878	-0.0279998	0.131818	0.288493	0.122165	-0.171045	-0.145327	-0.139184	0.294737	-0.0952159	0.0078083	-0.138958	0.0274516	-0.0515162	-0.229455	-0.1459	0.0823009	0.0335131	0.174384	0.133625	-0.0571254	-0.150666	0.637504	0.0859806	0.255816	-0.162012
C127	NP-001445	0.618226	0.513331	0.726221	0.402281	0.694368	-0.113603	0.336375	0.377878	-0.38609	0.634222	-0.5423	0.513261	0.542891	0.11107	-0.258936	0.535417	-0.000467629	0.593504	0.156464	0.177361	0.0677336	0.257847	-0.0857415	0.610178	-0.197502	-0.186111	-0.00637841	-0.374228	-0.200145	-0.190681	0.429002	0.486615	0.171438	-0.250261	0.0252098	0.137124	0.326377	-0.171597	-0.0249376	-0.0334797	-0.0623875	0.303762	-0.101639	0.21675	0.107715	0.137059	-0.0609472	0.378979
C128	NP-012972	-0.318045	-0.100865	0.00401645	0.489845	-0.117202	0.511503	-0.572036	-0.27035	-0.210486	0.273036	-0.376421	-0.460188	0.179572	-0.460092	-0.480495	-0.388031	0.149255	0.277925	0.173991	-0.0831882	0.598397	-0.273961	0.0158613	-0.241268	-0.631009	-0.326642	-0.0181303	0.455281	0.102599	0.0437469	-0.391311	-0.232639	-0.114515	-0.269236	-0.187564	0.259633	0.531421	-0.198575	-0.23036	-0.16315	-0.109076	0.0272642	-0.0414285	0.0811079	-0.081913	0.220437	0.00887139	0.368025
C129	Jasmonic Acid	0.746706	0.322598	0.614883	0.0810844	0.838328	-0.314996	0.579376	0.762113	-0.336228	0.331209	-0.244064	0.742829	0.292019	0.184866	-0.206628	0.903478	-0.212646	0.556816	0.229911	0.104421	-0.0456833	0.167495	-0.115174	0.75575	0.0414162	-0.242175	0.0426003	-0.366259	-0.163409	-0.118613	0.446986	0.64281	-0.000730918	-0.18224	-0.0215304	-0.058449	0.0764277	-0.116289	0.00276199	-0.0135447	-0.0998325	0.089311	-0.129417	0.223247	-0.0391663	-0.0199374	-0.133414	0.265024
C130	NP-008952	0.753167	0.331427	0.62203	0.0859291	0.842555	-0.314973	0.58346	0.757516	-0.335414	0.339561	-0.248258	0.74702	0.291978	0.188102	-0.204693	0.904821	-0.209193	0.561127	0.230803	0.102708	-0.0477687	0.166357	-0.114023	0.754715	0.0419332	-0.247239	0.0408046	-0.371341	-0.165692	-0.116134	0.447278	0.648804	0.00259968	-0.180297	-0.0223499	-0.0634366	0.0751299	-0.116565	0.0154168	0.0185175	-0.102256	0.0936808	-0.130384	0.221801	-0.0390944	-0.0234997	-0.13412	0.270826
C131	NCGC00386020-01_C18H28O3_8-{(1S,5R)-4-Oxo-5-[(2Z)-2-penten-1-yl]-2-cyclopenten-1-yl}octanoic acid	0.660909	0.34907	0.556681	0.0131217	0.672247	-0.360153	0.533143	0.69405	-0.352716	0.250496	-0.295498	0.7168	0.232355	0.20299	-0.155448	0.710517	-0.132338	0.414492	0.186367	0.0569028	-0.194716	0.335296	-0.138717	0.642931	0.0497621	-0.079999	0.0358709	-0.378402	-0.24634	-0.216562	0.512863	0.49294	-0.0138752	-0.223556	-0.00797973	-0.00269025	-0.0890072	-0.1301	0.009145	0.0156009	-0.0639778	0.116147	-0.0642318	0.200759	0.344537	0.0090721	-0.0571331	0.120125
C132	(4E,6E)-2-(hydroxymethyl)-3-(3-methoxy-3-oxopropyl)deca-4,6-dienoic acid	0.69505	0.311831	0.541009	0.0313917	0.747468	-0.282649	0.567457	0.85385	-0.21105	0.271926	-0.154946	0.639479	0.198416	0.235918	-0.101248	0.820077	-0.233668	0.464203	0.169552	0.0991174	-0.0432862	0.0785787	-0.103139	0.72951	0.120043	-0.21829	0.132691	-0.342439	-0.046631	0.00633517	0.377085	0.607761	-0.0291495	-0.135129	0.0941145	-0.163033	0.0932771	-0.0960886	0.116593	0.0128394	-0.0769508	0.0496524	-0.10999	0.079773	-0.0793675	-0.0706588	-0.134348	0.258125
C133	(E)-4-[(1R,2S,3S,4R,8aS)-2,3,4-trihydroxy-2,5,5,8a-tetramethyl-3,4,4a,6,7,8-hexahydro-1H-naphthalen-1-yl]but-3-en-2-one	0.732526	0.34914	0.607264	0.041884	0.780222	-0.349336	0.576794	0.780746	-0.336928	0.295486	-0.273045	0.736733	0.306995	0.205294	-0.183747	0.841465	-0.204042	0.499957	0.191921	0.0858865	-0.108743	0.234013	-0.116685	0.742806	0.0532196	-0.177728	0.0508346	-0.385687	-0.205662	-0.164174	0.486303	0.591466	-0.0155875	-0.20408	-0.0249155	-0.0151497	0.0172923	-0.120665	0.0130276	-0.00433827	-0.0412468	0.0871169	-0.105334	0.245539	0.186016	-0.00768608	-0.103022	0.209327
C134	(E)-4-[(1R,2S,3S,4R,8aS)-2,3,4-trihydroxy-2,5,5,8a-tetramethyl-3,4,4a,6,7,8-hexahydro-1H-naphthalen-1-yl]but-3-en-2-one	0.742085	0.355868	0.617606	0.04912	0.79221	-0.344159	0.582982	0.780313	-0.344376	0.303743	-0.281483	0.745917	0.305301	0.20951	-0.183736	0.851452	-0.202574	0.510966	0.203665	0.087299	-0.101363	0.231174	-0.118213	0.746616	0.0505947	-0.180313	0.0509395	-0.383419	-0.204995	-0.164133	0.490738	0.593262	-0.0141032	-0.205368	-0.0245819	-0.0249544	0.0186088	-0.13568	0.010001	-0.00322175	-0.042936	0.0886759	-0.105597	0.227158	0.186614	-0.00856743	-0.102356	0.221016
C135	NCGC00381718-02_C15H20O2_Cyclodeca[b]furan-2(3H)-one, 3a,4,5,8,9,11a-hexahydro-6,10-dimethyl-3-methylene-, (3aS,6E,10E,11aR)-	0.420124	0.160329	0.295656	-0.0236858	0.444725	-0.17788	0.400557	0.0963824	-0.112006	0.116727	-0.0206746	0.422513	0.0449661	0.212904	0.0484409	0.553601	-0.145735	0.231072	0.126666	-0.0102946	-0.0702915	0.0866824	-0.0651656	0.23494	0.151715	-0.065862	-0.0278271	-0.209008	0.0147091	0.0571668	0.276143	0.0822133	-0.0120085	-0.0516484	-0.0461759	-0.160295	0.0287458	-0.0449905	-0.00541369	0.104467	0.0144746	-0.0161998	-0.0684537	-0.0618591	-0.0483604	-0.0554076	-0.0720682	0.133502
C136	(E)-4-[(1R,2S,3S,4R,8aS)-2,3,4-trihydroxy-2,5,5,8a-tetramethyl-3,4,4a,6,7,8-hexahydro-1H-naphthalen-1-yl]but-3-en-2-one	0.749681	0.43149	0.676729	0.13909	0.774114	-0.295939	0.571394	0.44328	-0.310865	0.398628	-0.345723	0.694943	0.343329	0.258236	-0.122856	0.83004	-0.130908	0.519944	0.172619	0.169107	-0.0898036	0.25614	-0.0901271	0.685441	0.0343349	-0.154269	0.0459187	-0.423896	-0.181808	-0.150219	0.535551	0.760014	0.111449	-0.18403	0.0352272	-0.0241964	0.104247	-0.114648	0.0388557	0.0124941	-0.118721	0.127166	-0.11142	0.337461	0.116478	-0.0436611	-0.105541	0.268075
C137	NCGC00386020-01_C18H28O3_8-{(1S,5R)-4-Oxo-5-[(2Z)-2-penten-1-yl]-2-cyclopenten-1-yl}octanoic acid	0.706202	0.403509	0.647034	0.161134	0.75293	-0.281223	0.52212	0.472091	-0.323155	0.411093	-0.339987	0.663986	0.319004	0.206929	-0.166927	0.776792	-0.122017	0.524208	0.168267	0.139248	-0.0719831	0.236066	-0.110689	0.650995	-0.00222917	-0.186401	0.0485394	-0.406473	-0.164319	-0.135039	0.478667	0.587314	0.0997127	-0.195341	0.0352824	0.00568574	0.0951411	-0.128952	0.0311596	-0.00205291	-0.113446	0.114581	-0.123778	0.430974	0.0710092	-0.0346355	-0.12453	0.268496
C138	(E)-4-[(1R,2S,3S,4R,8aS)-2,3,4-trihydroxy-2,5,5,8a-tetramethyl-3,4,4a,6,7,8-hexahydro-1H-naphthalen-1-yl]but-3-en-2-one	0.746345	0.380019	0.636789	0.0883689	0.786293	-0.323954	0.586323	0.549722	-0.301801	0.342135	-0.294762	0.720288	0.312717	0.239961	-0.133478	0.866626	-0.15806	0.508817	0.173188	0.141403	-0.10813	0.248012	-0.0861746	0.70278	0.0579993	-0.17181	0.0293952	-0.418206	-0.175817	-0.141095	0.513181	0.654959	0.0839506	-0.175954	0.0186506	-0.00830731	0.0757076	-0.108776	0.0234613	0.00506602	-0.118014	0.0996307	-0.109353	0.388604	0.0802712	-0.0447332	-0.106706	0.238439
C139	Nobiletin	-0.291152	-0.337761	-0.373969	-0.23997	-0.273484	-0.0722257	-0.133711	-0.0961376	-0.00751632	-0.317951	0.50635	-0.18323	-0.132875	-0.143006	-0.0253772	-0.161385	-0.0734697	-0.288658	-0.110899	-0.0989525	-0.110611	-0.0797021	-0.0459395	-0.215212	0.126206	0.0570863	-0.0793379	0.0987221	0.275663	0.269236	-0.178333	-0.123828	-0.0907328	0.0430401	-0.0873143	-0.0264037	-0.102212	-0.0495077	-0.125178	-0.0985667	0.00981062	-0.113448	-0.0553448	-0.0668912	-0.0801802	-0.0702104	-0.0555475	-0.313514
C140	NP-001445	0.647102	0.235598	0.475834	-0.0532588	0.677797	-0.378177	0.540375	0.605231	-0.252776	0.156206	-0.156014	0.620605	0.375359	0.198281	-0.131232	0.846057	-0.219985	0.376648	0.0560114	0.0788768	-0.164196	0.273966	-0.088157	0.674324	0.109198	-0.105078	-0.0187874	-0.382574	0.00609718	0.0600363	0.478104	0.606628	-0.0448672	-0.202696	-0.0342119	0.130606	-0.00383386	-0.141558	-0.0334039	-0.0333527	-0.101261	0.00797101	-0.110355	0.330598	-0.0155962	0.114765	-0.12213	0.0946887
C141	2-[(1S,2S,4aR,8aS)-1-hydroxy-4a-methyl-8-methylidene-1,2,3,4,5,6,7,8a-octahydronaphthalen-2-yl]prop-2-enoic acid	0.451823	0.195491	0.337713	0.00617482	0.476638	-0.168873	0.412713	0.0977826	-0.126302	0.158576	-0.0545054	0.43956	0.0350263	0.216644	0.0395611	0.57065	-0.148912	0.268619	0.143493	-0.0108878	-0.050097	0.0650273	-0.0698968	0.243737	0.135446	-0.106541	-0.0119419	-0.217434	-0.0315183	0.0122159	0.27375	0.102048	0.00490076	-0.0472161	-0.0229599	-0.170537	0.0454431	-0.0446707	0.0317418	0.144913	-0.0273266	-0.0151436	-0.0737282	-0.0555934	-0.030703	-0.0340479	-0.0700516	0.176482
C142	PC 18:1; PC 5:0-13:1; [M+H]+	-0.41502	-0.321259	-0.431203	-0.173617	-0.426746	0.0406989	-0.254114	-0.2676	0.302684	-0.299948	0.269677	-0.278935	-0.28201	-0.139081	0.137184	-0.378226	0.117007	-0.368546	-0.112349	-0.179387	-0.170159	0.0612957	0.224925	-0.427766	0.0764045	0.179991	-0.0914704	0.107135	-0.0664436	-0.105694	-0.195253	-0.219955	0.0276597	0.428573	0.00814568	-0.000608615	-0.0395017	0.15379	-0.0416321	-0.0700565	-0.0013717	-0.139289	0.251462	-0.187616	-0.0251911	-0.117485	0.378835	-0.325912
C143	Jasmonic Acid	0.711488	0.298374	0.569838	0.0554618	0.792376	-0.306124	0.55839	0.81639	-0.286306	0.292421	-0.212434	0.700014	0.258089	0.18264	-0.183367	0.862814	-0.210926	0.51737	0.203892	0.0814562	-0.0525343	0.141268	-0.10596	0.739469	0.0577791	-0.238814	0.0834955	-0.349415	-0.131294	-0.0856397	0.408904	0.62508	-0.0120802	-0.163287	0.0129816	-0.0645579	0.0564011	-0.104273	0.0394064	-0.0187189	-0.1055	0.0731425	-0.119606	0.215316	-0.0523608	-0.0216065	-0.129573	0.246288
C144	NCGC00180743-02!9-methoxycarbonyldec-9-enoic acid	0.649866	0.219976	0.473684	-0.0194871	0.72562	-0.317503	0.540057	0.859648	-0.23648	0.190046	-0.12608	0.660791	0.228059	0.174573	-0.150698	0.834036	-0.213007	0.435728	0.170741	0.0847789	-0.0888363	0.149596	-0.0877969	0.725423	0.103731	-0.187668	0.0601396	-0.325643	-0.0483552	-0.00628269	0.383721	0.568298	-0.032559	-0.145026	-0.0257049	-0.056714	0.0109213	-0.0923583	0.00464113	-0.0356292	-0.0852498	0.0238457	-0.104401	0.203942	-0.0758087	-0.0485235	-0.119726	0.1716
C145	LPE 18:3; [M+H]+	-0.152761	0.127239	-0.0920975	0.0234798	-0.294058	0.0715335	-0.0617662	-0.281267	0.288899	0.0381466	0.0120343	-0.186002	-0.255275	0.150991	0.344222	-0.373554	0.196155	-0.264623	-0.15085	-0.0517226	-0.179804	0.0837	0.0762702	-0.295338	0.138999	0.2265	0.05198	-0.104154	-0.105983	-0.120913	-0.0126029	-0.23996	0.355581	0.285283	0.263697	-0.190819	0.0686676	0.117855	0.252834	0.20667	0.124749	-0.0219666	0.181296	-0.244502	0.10126	-0.161435	0.301814	-0.0972127
C146	2-(1-Adamantyl)-6-{[(5-hydroxy-4-pentyl-4H-1,2,4-triazol-3-yl)thio]methyl}pyrimidin-4-ol	-0.450679	-0.276371	-0.289018	0.151804	-0.366594	0.387681	-0.550077	-0.309011	0.00146167	-0.101581	-0.0813818	-0.553594	0.0114702	-0.40086	-0.308851	-0.449543	0.0918166	-0.0422829	-0.00845767	-0.18219	0.367089	-0.328992	0.180515	-0.384665	-0.397577	-0.173207	-0.029286	0.497628	0.229561	0.225794	-0.441687	-0.291798	-0.219138	-0.197391	-0.160119	0.297281	0.231413	-0.174348	-0.108366	0.075335	-0.045594	-0.00494808	0.0208844	0.041157	-0.164041	0.260803	0.0485779	0.0769426
C147	LPC 18:3; [M+H]+	-0.166149	0.199984	-0.0509133	0.0971607	-0.32317	0.124528	-0.0943312	-0.332186	0.298416	0.112388	-0.0640561	-0.244237	-0.275377	0.181693	0.347199	-0.458869	0.232168	-0.2599	-0.163367	-0.0219115	-0.137148	0.111525	0.0882985	-0.316688	0.0997966	0.294243	0.0632524	-0.0960693	0.0476095	0.022192	0.0209986	-0.309798	0.326325	0.137654	0.367348	-0.20006	0.136154	0.0729266	0.252255	0.161943	0.184055	0.0198484	0.220842	-0.279543	0.116444	-0.181391	0.349471	-0.0498056
C148	Jasmonic Acid	0.686914	0.196698	0.496333	-0.0282322	0.784984	-0.34263	0.57938	0.74309	-0.28025	0.18666	-0.122787	0.741279	0.173776	0.172155	-0.173266	0.925918	-0.220985	0.477617	0.249145	0.0577744	-0.0963127	0.168355	-0.0932577	0.692533	0.102378	-0.20468	0.00869891	-0.316664	-0.110003	-0.0672946	0.423708	0.724679	-0.0403458	-0.141336	-0.0437821	-0.106343	-0.0199441	-0.0865677	-0.0359635	-0.0299372	-0.103661	0.00688045	-0.103161	0.144545	-0.0739525	-0.0617568	-0.109291	0.172278
C149	13(S)-HOTrE	-0.188864	-0.138916	-0.234964	-0.21453	-0.272177	-0.165314	-0.125546	-0.0520651	0.0252195	-0.239641	0.14496	-0.192122	0.153371	-0.102641	-0.039304	-0.197028	-0.121558	-0.24302	-0.279036	-0.035478	-0.15095	0.0355011	0.00867682	-0.0953668	0.0317571	0.0397402	0.00935748	-0.00194792	-0.280725	-0.27509	-0.0952344	-0.184291	-0.148097	0.242168	0.0160886	0.368717	-0.141161	-0.0266964	0.0849187	-0.0146105	0.064544	-0.0686439	0.0687391	-0.0308738	-0.0601768	0.457236	0.172491	-0.279576
C150	1,2-dihydroxyheptadec-16-yn-4-yl acetate	-0.475051	-0.549698	-0.313258	0.242344	-0.109348	0.389485	-0.602261	-0.153366	-0.327265	-0.0547313	-0.00775661	-0.161885	-0.258606	-0.741019	-0.696144	-0.283027	0.235165	0.249395	0.534413	-0.303543	0.43104	-0.299909	0.130413	-0.430745	-0.603642	-0.479397	-0.238657	0.667879	-0.151586	-0.246021	-0.582215	-0.118173	-0.212283	-0.165361	-0.230122	0.0332399	0.173031	-0.158928	-0.403369	-0.166349	-0.235234	0.0622953	0.00565865	-0.19819	-0.153913	-0.10223	-0.0524182	0.0915515
C151	PC 18:0; PC 9:0-9:0; [M+H]+	-0.371974	-0.115585	-0.292539	-0.0179149	-0.42795	0.173962	-0.258093	-0.360937	0.397598	-0.100075	0.163744	-0.421261	-0.281988	-0.0110642	0.222323	-0.492572	0.0727461	-0.321052	-0.164079	-0.186714	-0.00569217	-0.0392623	0.119732	-0.466191	0.0565094	0.204546	-0.0120256	0.103638	0.182496	0.129653	-0.192301	-0.305023	-0.0240645	0.145047	0.107631	-0.067378	0.317064	0.100106	0.0390936	-0.0230717	0.261408	-0.209061	0.380223	-0.282701	0.0512333	-0.139679	0.252142	-0.117639
C152	NCGC00095850-04!5,6,7,8-tetramethoxy-2-(4-methoxyphenyl)chromen-4-one	-0.255408	-0.315295	-0.356624	-0.257434	-0.248492	-0.0966655	-0.0860642	-0.0605205	0.0461415	-0.312736	0.514212	-0.164083	-0.122574	-0.0874724	0.0372442	-0.121639	-0.08519	-0.300256	-0.145042	-0.0957316	-0.138031	-0.0437886	-0.0434592	-0.184071	0.176964	0.101632	-0.0804078	0.0520117	0.363182	0.346936	-0.13329	-0.0981053	-0.0813964	0.061562	-0.0798658	-0.0307883	-0.0988752	-0.0343517	-0.119006	-0.105137	0.0328717	-0.10593	-0.0524332	-0.0750772	-0.0707341	-0.0643255	-0.0759319	-0.316794
C153	Decanamide	-0.175428	-0.0536987	-0.212775	-0.167172	-0.28966	-0.00990984	-0.0454094	-0.173829	0.361455	-0.171239	0.25454	-0.243814	-0.202212	0.0927409	0.275477	-0.231168	-0.0890878	-0.294566	-0.228666	-0.0668504	-0.0972783	-0.178383	0.0260255	-0.225713	0.205594	0.0543433	-0.0188492	-0.0161664	-0.137312	-0.0920885	-0.147773	-0.130262	-0.110877	0.165989	0.0461708	-0.0694411	0.0332423	0.745735	0.214332	0.214097	0.0256508	-0.137094	0.035344	-0.0652683	0.0837191	0.0661688	-0.09435	-0.130057
C154	Nandrolone	0.695976	0.487529	0.713467	0.318652	0.749047	-0.148447	0.43255	0.473772	-0.311882	0.546573	-0.491078	0.604769	0.328079	0.149883	-0.225988	0.669173	-0.0190752	0.605979	0.199012	0.115162	0.025672	0.210607	-0.0167723	0.614229	-0.135331	-0.26844	0.113651	-0.353148	-0.22772	-0.187586	0.402181	0.518042	0.199219	-0.209731	0.0265038	0.110649	0.186988	-0.201058	0.104782	0.151503	-0.200058	0.194372	-0.012425	0.232149	0.0542407	0.223191	-0.074079	0.397367
C155	NCGC00386020-01_C18H28O3_8-{(1S,5R)-4-Oxo-5-[(2Z)-2-penten-1-yl]-2-cyclopenten-1-yl}octanoic acid	0.654393	0.370002	0.643563	0.258758	0.773688	-0.196258	0.432592	0.572333	-0.326058	0.484446	-0.411815	0.689162	0.174284	0.0889863	-0.271427	0.701841	-0.0187128	0.60309	0.286945	0.0540655	-0.0184317	0.238414	-0.0154988	0.589197	-0.119671	-0.252867	-0.0408909	-0.335581	-0.215214	-0.189896	0.395979	0.527835	0.126652	-0.192001	0.0200905	0.0217791	0.136994	-0.14537	-0.0246018	0.0411258	-0.1227	0.1663	-0.0559399	0.329867	0.0740359	0.047289	-0.0540467	0.316876
C156	3-[4-methyl-1-(2-methylpropanoyl)-3-oxocyclohexyl]butanoic acid	0.788362	0.43199	0.666921	0.0754324	0.802566	-0.337369	0.651555	0.511693	-0.268069	0.377631	-0.23996	0.745298	0.114243	0.32764	-0.0710017	0.868347	-0.212854	0.508968	0.227438	0.133354	-0.0943431	0.162043	-0.120672	0.662226	0.13249	-0.16904	0.136274	-0.413537	-0.176224	-0.120302	0.521297	0.869506	0.0322837	-0.140626	0.160393	-0.263938	0.0353692	-0.1075	0.15697	0.0545691	-0.0462969	0.123764	-0.105882	0.0103145	-0.010994	-0.0875769	-0.093197	0.280196
C157	(E)-4-[(1R,2S,3S,4R,8aS)-2,3,4-trihydroxy-2,5,5,8a-tetramethyl-3,4,4a,6,7,8-hexahydro-1H-naphthalen-1-yl]but-3-en-2-one	0.712861	0.388798	0.656687	0.190276	0.802773	-0.257998	0.507532	0.665811	-0.339512	0.43948	-0.36303	0.714227	0.240106	0.149857	-0.236098	0.780206	-0.10218	0.587285	0.246105	0.123701	-0.0394296	0.206615	-0.0611784	0.69312	-0.0495743	-0.253413	0.0145934	-0.366131	-0.218462	-0.187585	0.427222	0.532146	0.0979458	-0.194122	0.0455745	-0.015056	0.129256	-0.132959	0.02192	0.017628	-0.113429	0.146874	-0.111418	0.347598	0.0539276	-0.000809564	-0.080785	0.305493
C158	NCGC00384653-01_C15H22O3_2-[(1S,2S,4aR,8aS)-1-Hydroxy-4a-methyl-8-methylenedecahydro-2-naphthalenyl]acrylic acid	0.635929	0.310348	0.496677	0.0266535	0.659338	-0.258262	0.575327	0.293279	-0.188696	0.253459	-0.111106	0.629803	0.0535983	0.315807	0.0480693	0.754353	-0.150887	0.367005	0.182547	0.0587631	-0.114012	0.173869	-0.129747	0.441871	0.185204	-0.0794501	0.019092	-0.344197	0.0162524	0.06243	0.439806	0.324466	0.0574517	-0.089526	0.0295485	-0.235027	0.0157111	-0.0770099	0.0384749	0.0914985	-0.0370944	0.0735021	-0.0988409	-0.0575521	0.010907	-0.0532585	-0.082794	0.20906
C159	NP-001445	0.700766	0.227446	0.535165	0.0171929	0.800363	-0.330613	0.5774	0.615883	-0.300583	0.238975	-0.162192	0.742853	0.176462	0.179348	-0.180991	0.925092	-0.200697	0.504117	0.251215	0.0766001	-0.0865304	0.189918	-0.0968933	0.663481	0.0773468	-0.206204	0.0181887	-0.331525	-0.0965301	-0.0581293	0.44612	0.680084	-0.0246067	-0.159661	-0.0764109	-0.0883236	0.0198224	-0.11011	-0.051595	-0.0307751	-0.119838	0.0425867	-0.109773	0.246192	-0.0582557	-0.0662864	-0.116982	0.199685
C160	9-Nitrooleate	0.693123	0.454185	0.705534	0.296603	0.774512	-0.168459	0.450511	0.495941	-0.353787	0.545036	-0.393144	0.560127	0.474819	0.174875	-0.207525	0.714729	-0.117587	0.584945	0.144994	0.186905	0.0570646	0.192843	-0.124918	0.693117	-0.0794024	-0.202913	0.0334075	-0.38499	-0.0407623	0.00703017	0.44603	0.593431	0.0730671	-0.227456	-0.111625	0.0592546	0.343047	-0.171012	-0.0350291	0.0143914	-0.0825067	0.189964	-0.128855	0.186392	0.0226355	0.14006	-0.147426	0.371249
C161	(5R)-5-hydroxy-1-(4-hydroxy-3-methoxyphenyl)tetradecan-3-one	0.80562	0.559989	0.743342	0.196906	0.783021	-0.242127	0.600531	0.497861	-0.186625	0.500749	-0.381482	0.65235	0.206668	0.341545	-0.0582944	0.767721	-0.17204	0.568213	0.186349	0.111721	-0.0228082	0.0626295	-0.0706768	0.635213	0.056794	-0.283592	0.30888	-0.40648	-0.225991	-0.163464	0.427774	0.679877	0.0256359	-0.147366	0.316703	-0.245676	0.120364	-0.0907676	0.366992	0.170612	-0.104159	0.192838	-0.0702829	0.0567497	-0.050187	-0.0922486	-0.103799	0.426132
C162	NCGC00169469-03_C20H34O3_1-Naphthalenecarboxylic acid, decahydro-5-(5-hydroxy-3-methylpentyl)-1,4a-dimethyl-6-methylene-, (1R,4aS,5R,8aS)-	-0.182026	-0.0206601	-0.0728798	-0.0232223	-0.233176	-0.00900524	-0.18967	-0.207368	-0.198761	-0.0592009	-0.0410756	-0.216582	0.0609756	-0.109043	-0.14267	-0.242376	-0.0931198	-0.13913	-0.100645	-0.0794269	0.0363115	0.100825	-0.0112322	-0.147071	-0.142876	0.19146	-0.108379	0.106424	-0.0100823	-0.0352945	0.0745511	-0.0893103	0.068015	-0.287795	-0.0592183	0.248568	0.0713506	-0.222605	-0.173801	-0.128537	0.0620722	-0.186829	-0.0130573	-0.0416042	0.362302	0.251229	0.2205	-0.144802
C163	Benzophenone	-0.583355	-0.534336	-0.526515	-0.0862446	-0.414598	0.108706	-0.465408	-0.365673	-0.153965	-0.262993	0.428487	-0.329011	-0.298472	-0.442551	-0.248676	-0.476935	0.0477124	-0.238112	0.0706207	-0.15574	0.0865037	-0.18625	-0.16072	-0.516739	-0.135935	-0.0498197	-0.1887	0.341759	0.0517778	0.0237703	-0.431347	-0.34084	-0.146316	0.000537878	-0.135722	0.0126032	-0.00809335	0.0959288	-0.296392	-0.323683	-0.123737	0.0239313	-0.0520645	-0.121872	-0.181806	0.0895012	-0.0885697	-0.293698
C164	albocycline	0.71941	0.321967	0.594377	0.0770708	0.799159	-0.314645	0.553494	0.735015	-0.342823	0.315296	-0.261079	0.70454	0.325044	0.17784	-0.206039	0.864715	-0.205881	0.530529	0.19245	0.161925	-0.0514895	0.189847	-0.112984	0.762492	0.0279607	-0.219847	0.0100811	-0.360482	-0.15636	-0.115899	0.442356	0.499288	0.000389111	-0.198586	-0.0214166	0.0115639	0.0744964	-0.143771	-0.0141523	-0.0143153	-0.0957453	0.0773207	-0.124353	0.32616	-0.0239666	0.00976486	-0.124585	0.248091
C165	NCGC00381398-01_C17H26O4_6-[(2E,4E)-4,6-Dimethyl-2,4-octadienoyl]-2,3-dihydroxy-2-methylcyclohexanone	0.682348	0.201804	0.519295	0.0220104	0.796009	-0.32139	0.55932	0.622625	-0.298145	0.232079	-0.153922	0.740049	0.184039	0.155973	-0.193446	0.918284	-0.182799	0.505017	0.261719	0.0512565	-0.0863739	0.194587	-0.0938504	0.646453	0.0660753	-0.216142	0.0139483	-0.322297	-0.0904998	-0.0595834	0.429759	0.675484	-0.0125118	-0.164031	-0.0825205	-0.079879	0.0250833	-0.0965575	-0.0697817	-0.0552036	-0.121949	0.0494243	-0.116334	0.247631	-0.0481819	-0.0754925	-0.115466	0.191795
C166	PC 18:0; PC 9:0-9:0; [M+H]+	-0.390042	-0.201356	-0.312713	-0.00615232	-0.389492	0.182901	-0.299883	-0.310366	0.228853	-0.130741	0.15644	-0.298093	-0.298087	-0.15869	0.103053	-0.446531	0.17618	-0.260012	-0.0280207	-0.212354	-0.0229772	-0.0509243	0.20052	-0.467243	-0.0305069	0.0751872	-0.104051	0.157295	-0.108971	-0.153521	-0.253806	-0.296893	0.182221	0.340897	-0.0181035	-0.0541196	0.117584	0.109035	-0.0335371	0.0268514	-0.0210537	-0.149172	0.234236	-0.232734	0.232295	-0.120252	0.265568	-0.147928
C167	LPC 18:3; [M+H]+	-0.455901	-0.44828	-0.482855	-0.147841	-0.398883	0.149393	-0.336335	-0.249723	0.300304	-0.376414	0.211076	-0.264879	-0.300512	-0.267443	0.00459966	-0.322328	0.184576	-0.269594	0.048887	-0.225115	-0.0558847	-0.040516	0.416027	-0.45143	-0.0559539	0.0285623	-0.106046	0.295949	-0.106052	-0.164267	-0.324149	-0.146379	-0.0751739	0.345441	-0.054739	0.0487037	-0.154894	0.153327	-0.116504	-0.06781	-0.0862326	-0.161439	0.210765	-0.159113	-0.0832693	-0.119327	0.192836	-0.251225
C168	Nandrolone	0.583998	0.333189	0.474174	0.0339395	0.562162	-0.241467	0.499154	0.199436	-0.153376	0.235321	-0.181969	0.496171	0.252788	0.295815	0.0384318	0.663499	-0.168765	0.321745	0.0548556	0.103781	-0.093567	0.165637	-0.074609	0.438052	0.136346	-0.0831284	0.0690077	-0.341473	-0.0634606	-0.0252519	0.405099	0.187492	0.0313964	-0.0939679	0.0279858	-0.0264678	0.0393332	-0.0845539	0.0744811	0.068285	-0.00577471	0.0333144	-0.0789074	0.117355	-0.0237647	0.0636932	-0.105903	0.202713
C169	Hydroxy octadecatrienoic acid	0.713494	0.497397	0.668745	0.171339	0.691204	-0.247265	0.516788	0.448543	-0.212068	0.443108	-0.358776	0.56806	0.217133	0.27679	-0.106796	0.675371	-0.179337	0.514232	0.1107	0.185586	-0.0123367	0.0526045	-0.0570543	0.616065	0.016336	-0.2859	0.321999	-0.369381	-0.268153	-0.235676	0.37389	0.422229	0.0115747	-0.14571	0.26309	-0.0701184	0.12117	-0.121984	0.294874	0.00590548	-0.127436	0.241224	-0.0956574	0.389705	0.0101482	-0.00330121	-0.118719	0.366286
C170	(5R)-5-hydroxy-1-(4-hydroxy-3-methoxyphenyl)tetradecan-3-one	0.81976	0.427478	0.69322	0.105319	0.858258	-0.320513	0.639045	0.620041	-0.298404	0.394082	-0.280287	0.731824	0.286852	0.281472	-0.13791	0.925454	-0.250829	0.574844	0.203524	0.156381	-0.0392804	0.121745	-0.116326	0.74808	0.0761957	-0.270002	0.174994	-0.40408	-0.195498	-0.139381	0.47112	0.669363	-0.0168993	-0.166012	0.0855287	-0.136617	0.130876	-0.119116	0.146554	0.0389709	-0.113479	0.083589	-0.127501	0.142533	-0.0595904	-0.0165561	-0.13853	0.33978
C171	Ritalinic acid	0.462467	0.264368	0.462161	0.19396	0.527754	-0.136824	0.242676	0.473092	-0.288165	0.324225	-0.318709	0.334542	0.727265	0.00849346	-0.268279	0.519365	-0.124752	0.43367	0.0194595	0.103849	0.0666738	0.0963305	-0.0975764	0.577443	-0.137605	-0.261172	0.0632402	-0.262714	-0.125573	-0.10509	0.227723	0.360994	-0.0106076	-0.176769	-0.0287073	0.239544	0.143286	-0.102939	0.0141349	-0.0463392	-0.118688	0.0718687	-0.116883	0.398239	-0.0577949	0.017547	-0.137705	0.24822
C172	Nandrolone	0.455432	0.179221	0.360645	0.0267126	0.500787	-0.263551	0.322221	0.62649	-0.167029	0.172132	-0.182696	0.413185	0.383311	0.0489539	-0.210153	0.568092	-0.134374	0.334164	-0.0113363	0.0483048	-0.0841401	0.150995	-0.042846	0.559597	-0.00955779	-0.211216	0.0440157	-0.298697	-0.0703513	-0.0314075	0.250354	0.341968	-0.0317597	-0.176277	0.060579	0.242803	0.00996541	-0.0932484	0.0674807	-0.000564202	-0.0575621	0.108078	-0.0498877	0.66794	-0.10591	0.0192527	-0.116164	0.107645
C173	LPC 18:2; [M+H]+	-0.341826	-0.243264	-0.314223	-0.0567243	-0.323995	0.149111	-0.249193	-0.282547	0.227143	-0.192765	0.114934	-0.191221	-0.344098	-0.15083	0.0757239	-0.34075	0.16602	-0.203211	0.0792519	-0.184641	-0.0335632	-0.0564209	0.244325	-0.419963	-0.0348542	0.0430618	-0.0436019	0.211895	-0.226265	-0.280491	-0.242136	-0.184836	0.0665712	0.358272	-0.0226003	-0.11999	-0.0552224	0.18798	-0.0314313	-0.0202606	-0.0135766	-0.129098	0.149712	-0.228864	0.0725178	-0.163534	0.251418	-0.141033
C174	NCGC00169469-03_C20H34O3_1-Naphthalenecarboxylic acid, decahydro-5-(5-hydroxy-3-methylpentyl)-1,4a-dimethyl-6-methylene-, (1R,4aS,5R,8aS)-	-0.257764	-0.146958	-0.218066	-0.0973576	-0.32444	-0.00313099	-0.263939	-0.175681	0.0263334	-0.193122	0.0814233	-0.417302	0.370998	-0.167994	-0.114757	-0.245131	-0.114448	-0.229542	-0.354273	-0.171757	0.00541071	0.00910105	0.0445151	-0.173497	-0.0965367	0.0544548	-0.030218	0.0786862	0.186698	0.232345	-0.108385	-0.149648	-0.112836	-0.203287	-0.0597404	0.568871	0.106858	-0.134008	-0.0336045	-0.00565751	0.0524299	-0.181109	-0.00635528	0.0651445	0.0626387	0.562986	0.0386882	-0.191114
C175	Hydroxy octadecatrienoic acid	0.738703	0.356066	0.610587	0.0649715	0.781845	-0.327275	0.565766	0.664176	-0.301248	0.313906	-0.265605	0.671049	0.37348	0.206097	-0.18177	0.862816	-0.237866	0.517854	0.130047	0.126915	-0.0565899	0.14317	-0.114293	0.73258	0.0480297	-0.263299	0.108031	-0.386873	-0.202176	-0.151368	0.426184	0.508669	-0.016616	-0.185292	0.0243833	0.0419623	0.0720241	-0.114873	0.0906288	0.0243374	-0.0913038	0.0950064	-0.126513	0.386689	-0.0426563	0.0404664	-0.141959	0.264696
C176	1,2-dihydroxyheptadec-16-yn-4-yl acetate	0.598621	0.395558	0.557594	0.126405	0.577921	-0.264775	0.402275	0.432004	-0.236985	0.347284	-0.320754	0.452915	0.432566	0.159833	-0.185773	0.588412	-0.161286	0.43077	-0.0175184	0.111628	-0.0489506	0.100629	-0.109931	0.578651	-0.0266589	-0.279493	0.246994	-0.366843	-0.221143	-0.170706	0.319389	0.436579	-0.00490333	-0.182392	0.113559	0.178923	0.0840644	-0.128511	0.24367	0.081405	-0.116504	0.237816	-0.121086	0.637143	-0.0415874	0.0937053	-0.154576	0.246846
C177	1_18_1_lysophosphatidylcholine	-0.357504	-0.307318	-0.400561	-0.208715	-0.378121	0.0191554	-0.204821	-0.231324	0.269886	-0.320986	0.29149	-0.205322	-0.277428	-0.136214	0.12884	-0.308933	0.0768371	-0.326196	-0.0710708	-0.217055	-0.151379	-0.0358283	0.279034	-0.407001	0.0877992	0.0594256	-0.0634222	0.125549	-0.209781	-0.236223	-0.24087	-0.180061	0.0277414	0.438598	-0.0276072	0.00173645	-0.0709811	0.179454	0.00824555	0.00180499	-0.0790496	-0.153155	0.105897	-0.126911	0.144664	-0.0619396	0.15169	-0.283222
C178	LPE 18:1; [M+H]+	-0.142895	-0.0124526	-0.142087	-0.115146	-0.242899	0.0323661	-0.0622765	-0.189302	0.185207	-0.122686	0.152081	-0.158403	-0.190014	0.0327414	0.169616	-0.229421	-0.0844791	-0.195973	-0.0741147	-0.154692	-0.00643778	-0.231725	0.122832	-0.27134	0.101427	-0.013947	0.0540678	0.0685447	-0.320365	-0.313909	-0.163253	-0.209302	0.103919	0.263551	0.0536081	-0.13977	0.0215686	0.217299	0.200915	0.189208	0.0142467	-0.167498	0.10914	-0.201894	0.25713	-0.0753234	0.138764	-0.0448494
C179	?-linolenic acid	0.515378	0.416641	0.548028	0.223052	0.500739	-0.18029	0.297264	0.321024	-0.211068	0.418933	-0.400366	0.337868	0.531463	0.126971	-0.176539	0.446753	-0.0825673	0.407898	-0.0592591	0.171935	-0.0154798	0.157421	-0.0723342	0.53653	-0.096889	-0.213745	0.180757	-0.361257	-0.178135	-0.144355	0.305136	0.292372	0.0355206	-0.193257	0.0627914	0.265921	0.206678	-0.118153	0.170388	0.0583162	-0.0626492	0.25547	-0.102226	0.673218	0.0124011	0.105892	-0.0827253	0.259596
C180	1_18_1_lysophosphatidylcholine	-0.338551	-0.263771	-0.378106	-0.221166	-0.388417	0.0193541	-0.188849	-0.255527	0.225312	-0.315025	0.310226	-0.236463	-0.306428	-0.10048	0.121542	-0.320956	-0.0254636	-0.318354	-0.0658087	-0.203833	-0.0826866	-0.176641	0.112204	-0.410521	0.0990743	0.021381	0.0188158	0.168575	-0.264223	-0.288592	-0.266735	-0.206374	0.0122958	0.354639	0.0262464	-0.118996	-0.103899	0.247132	0.0936013	0.0197203	-0.00214994	-0.196992	0.162286	-0.206354	0.116172	-0.129052	0.140519	-0.23094
C181	Linoleoyl Ethanolamide	-0.239665	-0.223214	-0.224902	-0.0894773	-0.18035	-0.0201905	-0.196994	-0.141129	-0.0150264	-0.10135	0.26863	-0.0966883	-0.24601	-0.255208	-0.206575	-0.233492	-0.114808	-0.0682973	0.071771	-0.240384	0.0581603	-0.292359	0.0476243	-0.315754	-0.0604849	-0.242999	0.00238226	0.180768	-0.283114	-0.282079	-0.33987	-0.192887	0.00950026	0.0273604	0.0426573	-0.135595	0.0192938	0.222992	0.0713654	-0.0177442	0.102316	-0.119144	-0.114111	-0.0750989	-0.0990553	-0.0923877	-0.0184802	-0.0852449
C182	monolinolein	0.469746	0.160978	0.420711	0.173113	0.590701	-0.136068	0.309808	0.250283	-0.268098	0.280464	-0.276652	0.535245	0.0375751	0.0295669	-0.255266	0.593277	0.0218235	0.496245	0.328149	0.116454	0.00575847	0.11769	-0.0436192	0.386833	-0.121053	-0.32513	0.106142	-0.121025	-0.232222	-0.238537	0.202359	0.376538	-0.0112057	-0.0615947	0.0197834	-0.12421	0.14065	-0.0310839	0.00934026	-0.0814694	-0.123066	0.075251	-0.161942	0.162229	-0.0735373	-0.0516661	-0.0796182	0.259735
C183	Hydroxy octadecatrienoic acid	0.623014	0.394327	0.624011	0.254167	0.718091	-0.161617	0.408013	0.609105	-0.356583	0.486545	-0.326742	0.559067	0.189404	0.12289	-0.250801	0.622147	-0.158048	0.579342	0.223252	0.148664	0.120954	0.0289267	-0.167474	0.627345	-0.0936843	-0.306869	0.154902	-0.280274	-0.196988	-0.165533	0.297732	0.363138	0.0365101	-0.166641	-0.00787022	-0.102934	0.175981	-0.136759	0.0716916	-0.0103725	-0.147404	0.194169	-0.154083	0.415677	-0.0361593	-0.0802373	-0.175085	0.38961
C184	monolinolein	0.762959	0.484035	0.648626	0.0780876	0.716598	-0.319064	0.62962	0.389827	-0.171827	0.367916	-0.28732	0.667828	0.159471	0.3776	0.00793571	0.765285	-0.172507	0.455499	0.124983	0.160114	-0.127802	0.152586	-0.0757553	0.5949	0.143159	-0.176183	0.327222	-0.431882	-0.205161	-0.159629	0.473746	0.438336	0.00704885	-0.13055	0.184067	-0.169916	0.00671725	-0.100729	0.28347	0.0778684	-0.0869446	0.240082	-0.104337	0.251485	-0.0473761	-0.0830633	-0.121611	0.292642
C185	Hydroxy octadecatrienoic acid	0.705058	0.42707	0.617795	0.0790784	0.689142	-0.296307	0.570829	0.333417	-0.257921	0.345305	-0.259791	0.642649	0.152452	0.309336	-0.0585983	0.759531	-0.179572	0.450383	0.17691	0.136221	-0.0715494	0.145257	-0.127304	0.581743	0.0980054	-0.134054	0.105797	-0.360049	-0.161937	-0.122592	0.49228	0.898335	0.0502043	-0.133389	0.228251	-0.195308	-0.01224	-0.124249	0.15266	0.00859999	-0.0573957	0.131427	-0.0977199	0.092869	0.0110906	-0.0495744	-0.111516	0.257091
C186	UNKNOWN	0.52537	0.102507	0.348928	-0.0341918	0.637207	-0.240446	0.494179	0.55676	-0.190859	0.124056	0.0208371	0.609983	0.0135095	0.182646	-0.0552122	0.767714	-0.13902	0.344045	0.241271	0.00962252	-0.0785146	0.154642	-0.113147	0.491897	0.15903	-0.0733422	-0.0753288	-0.237183	0.198635	0.229594	0.361839	0.512054	0.000200471	-0.125068	-0.0773358	-0.225421	-0.0136392	-0.0987626	-0.141468	-0.0636262	-0.00450642	0.0227973	-0.113455	-0.0645915	-0.0884488	-0.133445	-0.0932628	0.12121
C187	UNKNOWN	-0.0256572	-0.131783	-0.130781	-0.138595	-0.0189207	-0.0551678	0.0765479	0.134557	0.127857	-0.161219	0.232692	0.00039238	-0.0735709	0.0793288	0.137798	0.0966115	0.0137549	-0.134266	-0.0748744	-0.0285064	-0.116801	0.093256	-0.0305686	0.0310185	0.179465	0.161286	-0.0586727	-0.0409321	0.503953	0.526324	0.0588442	0.0574466	-0.0183208	-0.0161942	-0.071081	-0.0613191	-0.0806585	-0.0163968	-0.113687	-0.0648201	0.0840766	-0.0505624	-0.0405454	-0.0492708	-0.0813234	-0.0678418	-0.0723628	-0.137157
C188	UNKNOWN	0.510803	0.081538	0.318999	-0.0746376	0.613635	-0.254828	0.500655	0.514468	-0.186752	0.0821826	0.0689791	0.601262	-0.00986683	0.189435	-0.0380264	0.762701	-0.181316	0.313318	0.232473	-0.00414514	-0.0815754	0.122827	-0.0964638	0.453037	0.186185	-0.0735213	-0.0735509	-0.223832	0.164484	0.20082	0.344409	0.397931	-0.0244206	-0.111312	-0.0854344	-0.244343	-0.0246519	-0.0790544	-0.139158	-0.0685173	-0.0145371	-0.0186752	-0.116827	-0.0934713	-0.0675444	-0.143049	-0.0974521	0.104223
C189	UNKNOWN	0.674604	0.186953	0.497982	0.0157186	0.81269	-0.278306	0.587189	0.635643	-0.304403	0.226446	-0.0792413	0.773349	0.0387607	0.186802	-0.141837	0.922235	-0.192895	0.5007	0.349237	0.0318921	-0.03736	0.130904	-0.11101	0.601037	0.114182	-0.188448	-0.0608015	-0.270216	-0.0322715	0.000678062	0.412015	0.577059	0.0120845	-0.137899	-0.067458	-0.261438	0.014511	-0.11031	-0.117319	-0.0443044	-0.0524897	0.0271491	-0.127664	-0.0767937	-0.0836115	-0.131095	-0.0944469	0.224261
C190	UNKNOWN	0.668353	0.178645	0.486688	0.000223646	0.801464	-0.284418	0.586088	0.648665	-0.304653	0.205605	-0.0733932	0.768235	0.0503902	0.189257	-0.138702	0.92192	-0.193782	0.486652	0.341813	0.0358577	-0.043799	0.141287	-0.118536	0.612035	0.119895	-0.168635	-0.0705563	-0.265318	-0.00679352	0.0241784	0.421304	0.621439	-0.00193711	-0.155218	-0.0709959	-0.255422	-0.00304256	-0.114479	-0.12722	-0.0508258	-0.0473807	0.0292113	-0.122836	-0.0799109	-0.0728028	-0.133696	-0.0963532	0.20781
C191	UNKNOWN	0.713877	0.226102	0.549909	0.0413043	0.859012	-0.290509	0.60028	0.687425	-0.356761	0.275674	-0.120929	0.810736	0.0671981	0.173617	-0.185703	0.942911	-0.223047	0.552508	0.374228	0.0421501	-0.0169106	0.111693	-0.124482	0.644585	0.0844728	-0.235109	-0.0525368	-0.282481	-0.160513	-0.129315	0.415702	0.586944	0.00954069	-0.142928	-0.054448	-0.259117	0.0701164	-0.105116	-0.093563	-0.0350124	-0.0727279	0.0437328	-0.126469	-0.0628381	-0.0643102	-0.119988	-0.0762117	0.256919
C192	UNKNOWN	0.615464	0.131803	0.401534	-0.0753185	0.726827	-0.304001	0.570057	0.682181	-0.240755	0.115514	-0.0143539	0.721737	0.0233037	0.188425	-0.0881862	0.870576	-0.221801	0.405398	0.284676	0.0143866	-0.0900458	0.126265	-0.0885613	0.565146	0.164095	-0.157933	-0.0524865	-0.257927	-0.0564027	-0.0175587	0.368473	0.359925	-0.0402654	-0.0974964	-0.0620965	-0.212209	-0.0484657	-0.0695274	-0.0890888	-0.0310372	-0.0715139	-0.0142878	-0.093216	-0.0669833	-0.0668714	-0.0861931	-0.0852636	0.149762
C193	UNKNOWN	0.219107	-0.0270752	0.081133	-0.0913407	0.274525	-0.141122	0.266115	0.368973	-0.00268083	-0.0284612	0.149113	0.267909	-0.0486492	0.131629	0.057803	0.389327	-0.054094	0.071847	0.0555453	-0.00964636	-0.106119	0.136469	-0.0742772	0.249634	0.180331	0.0748097	-0.061049	-0.14026	0.42098	0.445061	0.200659	0.244479	-0.00522725	-0.0680717	-0.0949666	-0.143576	-0.037352	-0.0636698	-0.132397	-0.0615067	0.0732465	-0.0215259	-0.0717681	-0.0666174	-0.0852248	-0.105193	-0.0690274	-0.0276332
C194	UNKNOWN	0.347048	-0.00562797	0.163332	-0.113619	0.433849	-0.220277	0.368814	0.616301	-0.0815015	-0.0050057	0.129678	0.429596	-0.02314	0.128014	-0.011216	0.564773	-0.12133	0.175987	0.123977	-0.01346	-0.124085	0.140089	-0.0825387	0.403882	0.184517	-0.00212116	-0.0802195	-0.184868	0.293411	0.343839	0.247445	0.330222	-0.0380922	-0.0921604	-0.0785958	-0.152957	-0.0232725	-0.0627622	-0.123491	-0.0488784	0.00815698	-0.0315354	-0.0899374	-0.0556695	-0.103769	-0.0887836	-0.0578327	-0.00216112
C195	2-[(4-Chlorobenzyl)sulfanyl]acetohydrazide	0.376325	0.0484105	0.210967	-0.0878962	0.439843	-0.217693	0.396995	0.438702	-0.0967304	0.0360444	0.106843	0.427975	0.00221926	0.184132	0.0289516	0.576161	-0.115039	0.176245	0.108367	0.0100519	-0.121636	0.163299	-0.111714	0.3749	0.200461	0.0340551	-0.0580406	-0.218385	0.320705	0.36861	0.306243	0.385225	-0.00115021	-0.105729	-0.101604	-0.172451	-0.00338973	-0.093104	-0.133282	-0.0634093	0.0556597	-0.0276129	-0.112259	-0.0352846	-0.0832898	-0.119423	-0.117719	0.0186708
C196	UNKNOWN	0.69842	0.208746	0.528175	0.027153	0.839651	-0.28837	0.594555	0.659953	-0.342381	0.249356	-0.10851	0.798673	0.0645048	0.176118	-0.172971	0.935972	-0.21788	0.533679	0.366904	0.0381459	-0.0207793	0.113297	-0.118703	0.623773	0.092681	-0.222672	-0.0542048	-0.272478	-0.130841	-0.0989353	0.410409	0.551004	0.00413604	-0.146259	-0.0665119	-0.253843	0.0154877	-0.103936	-0.101009	-0.0307808	-0.0725112	0.0403563	-0.123061	-0.068697	-0.0660538	-0.119425	-0.0794431	0.246187
C197	UNKNOWN	0.687418	0.193279	0.501771	-0.00725548	0.81854	-0.305815	0.602959	0.665814	-0.319097	0.213244	-0.0818967	0.792125	0.0517337	0.191476	-0.14408	0.933312	-0.222546	0.49757	0.342547	0.0347071	-0.0507574	0.135367	-0.118675	0.618234	0.122582	-0.188598	-0.0622402	-0.281872	-0.101784	-0.0686273	0.422163	0.531268	-0.00948718	-0.138553	-0.0690272	-0.241883	-0.000353816	-0.0994112	-0.109555	-0.0432846	-0.0529279	0.0288444	-0.119338	-0.0581114	-0.0557219	-0.108508	-0.0831643	0.211495
C198	UNKNOWN	0.7162	0.231802	0.554928	0.040948	0.857017	-0.290467	0.599215	0.675434	-0.360236	0.273282	-0.13709	0.813392	0.0690486	0.17398	-0.190268	0.940076	-0.225126	0.556884	0.378007	0.0465672	-0.00852331	0.104744	-0.118602	0.642396	0.0774862	-0.241758	-0.0462459	-0.276613	-0.188847	-0.158961	0.414457	0.577998	0.00435798	-0.145957	-0.0516355	-0.252206	0.0312467	-0.108036	-0.0873887	-0.0329183	-0.0709314	0.0515397	-0.122166	-0.0574643	-0.055483	-0.115195	-0.0776545	0.264837
C199	UNKNOWN	0.639413	0.152263	0.443408	-0.0364168	0.763282	-0.295872	0.582834	0.617007	-0.275552	0.165272	-0.0228752	0.741451	0.0275431	0.198357	-0.103388	0.899667	-0.211281	0.438711	0.308859	0.024586	-0.0675142	0.138872	-0.116429	0.572381	0.154068	-0.146103	-0.0673697	-0.268886	0.00431183	0.0400561	0.408046	0.517884	-0.0166455	-0.12828	-0.079291	-0.247615	-0.0169844	-0.0979856	-0.126808	-0.0573622	-0.04724	0.0103909	-0.122721	-0.0734349	-0.0735168	-0.118925	-0.099258	0.172466
C200	UNKNOWN	0.702265	0.202343	0.522614	0.0117937	0.84227	-0.300791	0.600698	0.70846	-0.338128	0.235634	-0.100792	0.804277	0.0703225	0.175168	-0.174714	0.945797	-0.222535	0.528723	0.359033	0.040039	-0.0329122	0.119139	-0.120624	0.647519	0.100554	-0.221747	-0.0553304	-0.277603	-0.127348	-0.0939927	0.413043	0.584691	-0.00694248	-0.142575	-0.0584269	-0.24437	0.017569	-0.102786	-0.0970887	-0.0364238	-0.0720365	0.040311	-0.120667	-0.0602835	-0.0671153	-0.115156	-0.0848465	0.233035
C201	(Nitroimino)dimethanol	0.7134	0.230813	0.557772	0.053052	0.860331	-0.281618	0.59165	0.675311	-0.362091	0.283133	-0.144084	0.811008	0.0672554	0.165616	-0.198439	0.9367	-0.219148	0.56551	0.385263	0.0384969	6.05159e-05	0.102617	-0.119213	0.637047	0.0667873	-0.249518	-0.0480946	-0.272712	-0.19011	-0.160883	0.408403	0.578971	0.00883279	-0.145144	-0.05496	-0.252569	0.0449703	-0.106633	-0.090732	-0.0320282	-0.0692165	0.0495238	-0.121748	-0.0566283	-0.059374	-0.11519	-0.0722319	0.272935
C202	UNKNOWN	0.706725	0.21546	0.53895	0.0344857	0.853464	-0.289363	0.595443	0.708435	-0.352167	0.26183	-0.120329	0.811377	0.0600578	0.167795	-0.189131	0.937299	-0.217703	0.549609	0.377397	0.0379541	-0.0155319	0.107911	-0.122157	0.643226	0.082816	-0.238509	-0.0494509	-0.272808	-0.155483	-0.123594	0.405333	0.55718	0.00243442	-0.147542	-0.063306	-0.253224	0.0312811	-0.106496	-0.094587	-0.0291314	-0.0704677	0.0513449	-0.123787	-0.062621	-0.0660593	-0.116301	-0.0815301	0.254754
C203	UNKNOWN	0.709769	0.216606	0.536508	0.0226906	0.847823	-0.296221	0.604354	0.691384	-0.3418	0.250555	-0.114128	0.80796	0.061271	0.181869	-0.173034	0.944694	-0.223136	0.536941	0.365938	0.0461015	-0.0254237	0.11778	-0.118463	0.644756	0.0962303	-0.222234	-0.0471863	-0.279583	-0.145223	-0.112861	0.419109	0.578627	0.00257535	-0.146197	-0.0614859	-0.250635	0.0270493	-0.102558	-0.0941179	-0.0337073	-0.0713504	0.038419	-0.120131	-0.0628974	-0.0578506	-0.11278	-0.0769255	0.245845
C204	UNKNOWN	0.700661	0.209699	0.523116	0.00843908	0.836119	-0.304221	0.601967	0.69548	-0.339767	0.235582	-0.106739	0.805444	0.0583924	0.180482	-0.168683	0.934277	-0.22977	0.524216	0.357571	0.0414509	-0.0335438	0.118336	-0.118986	0.636117	0.102506	-0.218281	-0.053101	-0.279457	-0.158628	-0.126064	0.413181	0.523374	-0.0146638	-0.139828	-0.0596661	-0.240523	0.00307264	-0.0997677	-0.0939983	-0.035089	-0.0630707	0.0444077	-0.119193	-0.0491164	-0.0532774	-0.105305	-0.08347	0.233428
C205	N,N-dimethylsulfamide	0.705575	0.214065	0.537548	0.0345162	0.85347	-0.289332	0.59576	0.714539	-0.35063	0.262019	-0.117034	0.812341	0.0560486	0.168307	-0.187764	0.936007	-0.214609	0.548191	0.377257	0.0360455	-0.017434	0.110594	-0.12325	0.643539	0.0847593	-0.235204	-0.0493069	-0.274009	-0.14612	-0.114769	0.40613	0.556329	0.00515587	-0.147726	-0.0655147	-0.254837	0.0335166	-0.108835	-0.0982045	-0.0336335	-0.0655324	0.054635	-0.125729	-0.0617048	-0.0652088	-0.1187	-0.0827319	0.252571
C206	UNKNOWN	0.675021	0.181215	0.484373	-0.0176488	0.804296	-0.305635	0.598339	0.671484	-0.303357	0.19827	-0.0617781	0.778018	0.053668	0.193249	-0.133296	0.923795	-0.219938	0.480576	0.327553	0.0309915	-0.0580685	0.136241	-0.117275	0.612409	0.133887	-0.178915	-0.0589298	-0.281022	-0.0589526	-0.023227	0.415385	0.515578	-0.0202441	-0.135432	-0.074672	-0.239864	-0.00854635	-0.10006	-0.110772	-0.0442924	-0.0509226	0.0384168	-0.119495	-0.0576904	-0.0616705	-0.113474	-0.0964437	0.199413
C207	UNKNOWN	0.696988	0.205261	0.518609	0.00639014	0.831728	-0.302366	0.601232	0.676426	-0.335307	0.231052	-0.101644	0.801209	0.0558813	0.183003	-0.162783	0.934779	-0.228312	0.518928	0.356289	0.0401887	-0.0349249	0.120235	-0.116514	0.627559	0.105784	-0.211863	-0.0542516	-0.277768	-0.148392	-0.116751	0.415377	0.529213	-0.0131569	-0.139342	-0.0613902	-0.242595	0.00131851	-0.0997305	-0.0990008	-0.0399694	-0.0645456	0.0396494	-0.117776	-0.0560378	-0.053216	-0.107165	-0.0832253	0.23007
C208	UNKNOWN	0.716574	0.229863	0.554706	0.042869	0.859761	-0.291244	0.601249	0.665784	-0.358903	0.277301	-0.130606	0.814001	0.068091	0.175569	-0.186141	0.944779	-0.221808	0.555412	0.377522	0.0422696	-0.0159094	0.114312	-0.122749	0.639203	0.0812759	-0.234848	-0.0524429	-0.281973	-0.174051	-0.143791	0.420679	0.600687	0.0073942	-0.143867	-0.0531592	-0.256769	0.0585065	-0.105287	-0.0930942	-0.0349736	-0.0709003	0.04714	-0.125674	-0.0613589	-0.0600418	-0.116443	-0.0727617	0.259353
C209	L-β-(3-hydroxyureido)-alanine	0.682692	0.210606	0.542065	0.0753928	0.845695	-0.243356	0.558238	0.66542	-0.360977	0.285927	-0.137328	0.775383	0.0438098	0.145443	-0.211227	0.909614	-0.215761	0.571257	0.400592	0.0275471	0.053795	0.0658094	-0.12507	0.61138	0.0448829	-0.262602	-0.0571358	-0.23442	-0.140749	-0.112245	0.373729	0.554366	0.00632191	-0.151758	-0.0681476	-0.274647	0.0459193	-0.108705	-0.110575	-0.0418551	-0.0603182	0.0521913	-0.135549	-0.0637959	-0.0735623	-0.131055	-0.0822615	0.300122
C210	Picolinic acid	0.711527	0.218931	0.540155	0.0267445	0.850069	-0.294881	0.605831	0.679594	-0.342417	0.255642	-0.114096	0.809029	0.0599418	0.184316	-0.171685	0.946315	-0.220444	0.538692	0.367391	0.0461362	-0.0247742	0.120098	-0.119217	0.642163	0.0967128	-0.220006	-0.0466964	-0.281948	-0.138352	-0.106232	0.423134	0.592746	0.00684719	-0.146509	-0.0643921	-0.254538	0.0308123	-0.106215	-0.0971296	-0.0354993	-0.0680958	0.0402218	-0.122541	-0.0640269	-0.0582073	-0.115957	-0.0781827	0.247681
C211	UNKNOWN	0.668819	0.174834	0.48295	-0.00177162	0.806666	-0.287502	0.58558	0.678882	-0.305438	0.207328	-0.0632179	0.768182	0.0487786	0.179952	-0.145419	0.921453	-0.210679	0.491632	0.340545	0.0312617	-0.0401655	0.120208	-0.120823	0.612909	0.120196	-0.193674	-0.0631265	-0.266509	-0.0382111	-0.00237954	0.399418	0.546196	-0.00853319	-0.143024	-0.0715909	-0.254643	0.00430457	-0.0997847	-0.109272	-0.0298784	-0.0642763	0.0227785	-0.121951	-0.0791848	-0.0869861	-0.12243	-0.0917892	0.213792
C212	3-Ethyl-1-nitro-3-azetidinyl nitrate	0.635434	0.151352	0.447883	-0.0158988	0.773397	-0.284146	0.572394	0.652159	-0.282727	0.18606	-0.0259877	0.746489	0.0254326	0.182442	-0.1198	0.889541	-0.198104	0.45493	0.32368	0.0109514	-0.0557275	0.131791	-0.124625	0.574252	0.140195	-0.160163	-0.0683613	-0.265949	0.0104522	0.0438992	0.393424	0.500681	-0.00377463	-0.132676	-0.0881491	-0.25884	0.00226065	-0.10178	-0.131194	-0.0532894	-0.0359779	0.0410953	-0.126025	-0.0727999	-0.0854245	-0.136901	-0.086902	0.183836
C213	UNKNOWN	0.715035	0.231095	0.556893	0.0489698	0.859948	-0.285832	0.595039	0.675915	-0.359943	0.280465	-0.141849	0.813269	0.0688396	0.168518	-0.19487	0.938909	-0.218761	0.562122	0.381906	0.0391793	-0.00732451	0.107728	-0.118643	0.638644	0.0711832	-0.245551	-0.0477054	-0.276928	-0.188996	-0.159578	0.412213	0.58118	0.00902888	-0.14428	-0.0541883	-0.250389	0.0439749	-0.106478	-0.0897456	-0.0316565	-0.0692376	0.0484591	-0.120404	-0.0564201	-0.0585892	-0.114048	-0.0717558	0.267772
C214	UNKNOWN	0.700758	0.209642	0.522732	0.00769553	0.835704	-0.304427	0.602339	0.695792	-0.338825	0.234748	-0.106524	0.805234	0.0581676	0.181079	-0.167808	0.934544	-0.229852	0.523548	0.357191	0.0416163	-0.0341722	0.118501	-0.118405	0.636337	0.103131	-0.21785	-0.0526122	-0.279454	-0.158641	-0.126054	0.413347	0.524087	-0.0142415	-0.139076	-0.0592939	-0.24063	0.00277085	-0.0995562	-0.0934212	-0.0348591	-0.0631231	0.0424761	-0.11871	-0.0506933	-0.0532548	-0.104853	-0.083639	0.233059
C215	Tetracyanoethylene	0.668969	0.174889	0.474484	-0.0224627	0.797802	-0.304078	0.597503	0.68304	-0.296994	0.190401	-0.0535692	0.775604	0.0433719	0.194871	-0.124831	0.919876	-0.212415	0.47166	0.326528	0.0383917	-0.0641903	0.140419	-0.117118	0.615224	0.139983	-0.170422	-0.0627273	-0.27961	-0.0492196	-0.0140736	0.413658	0.511762	-0.0114072	-0.133527	-0.0730669	-0.241046	-0.0131985	-0.101997	-0.115055	-0.0467866	-0.0507485	0.0304034	-0.117188	-0.064723	-0.0624138	-0.112679	-0.0996182	0.191773
C216	UNKNOWN	0.172304	-0.0582946	0.0379198	-0.109581	0.223289	-0.134492	0.234631	0.284394	0.000589338	-0.0620382	0.171307	0.228204	-0.0531478	0.119816	0.061268	0.34864	-0.0511355	0.0327768	0.043546	-0.00732469	-0.106722	0.135063	-0.0814307	0.205283	0.18209	0.10397	-0.08969	-0.11622	0.42669	0.453074	0.188165	0.245499	-0.00562765	-0.0733799	-0.108962	-0.132235	-0.0399511	-0.0676168	-0.166122	-0.0904055	0.148185	-0.0481532	-0.0664844	-0.0492671	-0.10042	-0.112836	-0.074973	-0.0590286
C217	UNKNOWN	-0.311285	-0.295131	-0.385624	-0.200134	-0.328367	0.0341253	-0.139903	-0.134796	0.228909	-0.319555	0.369029	-0.246958	-0.190559	-0.0249437	0.180348	-0.223891	0.0812698	-0.340398	-0.138149	-0.124349	-0.122261	0.0170336	0.0233424	-0.276248	0.16391	0.208188	-0.0600645	0.108736	0.517176	0.544901	-0.137339	-0.15633	-0.0600006	0.073904	-0.101372	-0.0484679	-0.147674	0.0406336	-0.104535	-0.0204962	0.0827574	-0.0902995	-0.0400097	-0.109794	-0.0117198	-0.0860867	-0.0239285	-0.263621
C218	UNKNOWN	0.377078	0.10648	0.230483	-0.0772556	0.380867	-0.22359	0.329631	0.566816	-0.0201985	0.0358047	0.00188178	0.267685	0.28989	0.146177	-0.0218982	0.53212	-0.184174	0.164948	-0.0929408	-0.0161936	-0.0992511	0.12024	-0.0375045	0.454136	0.135262	-0.0642029	0.0515845	-0.25406	0.282488	0.329967	0.243902	0.367452	-0.0468107	-0.136871	0.0502322	0.123205	0.0529023	-0.0709186	0.0513183	-0.0120844	-0.0136494	-0.0923499	-0.100822	0.148426	-0.135763	0.168183	-0.108151	0.0473582
C219	UNKNOWN	-0.110571	-0.155339	-0.189358	-0.133227	-0.119839	-0.01821	0.00157632	0.00484595	0.165191	-0.181712	0.242667	-0.0985721	-0.0789733	0.0559318	0.156329	-0.0166017	0.0453096	-0.19627	-0.121351	-0.0451694	-0.118041	0.0914011	-0.0155446	-0.0672545	0.162359	0.189209	-0.0532096	-0.0123307	0.527494	0.550315	0.0153002	-0.0110911	-0.0152929	-0.000974594	-0.0700738	-0.0207046	-0.0649454	-0.0150509	-0.108856	-0.0640166	0.0830585	-0.0560669	-0.0195391	-0.037504	-0.0671893	-0.0451527	-0.0624894	-0.167202
C220	UNKNOWN	-0.156111	-0.167809	-0.224868	-0.134903	-0.175693	0.00430361	-0.0357567	-0.0400503	0.191031	-0.199379	0.250593	-0.151807	-0.086036	0.0484693	0.174109	-0.0774853	0.0593225	-0.232154	-0.143077	-0.0469001	-0.11319	0.078053	-0.00777936	-0.109574	0.159481	0.204374	-0.048393	0.00814382	0.535776	0.557106	-0.0136526	-0.0503117	-0.0114495	0.0127572	-0.0599407	-0.0148486	-0.0754448	-0.00445626	-0.0978161	-0.058196	0.0854745	-0.063124	-0.0134846	-0.0423897	-0.0688005	-0.0442445	-0.0556917	-0.179355
C221	UNKNOWN	0.717656	0.235643	0.56144	0.0513462	0.8617	-0.286811	0.595767	0.675085	-0.36332	0.284284	-0.147467	0.814964	0.0736666	0.169242	-0.196721	0.93874	-0.218975	0.564453	0.381526	0.0423965	-0.00704802	0.110912	-0.118403	0.641672	0.0688002	-0.244659	-0.0471065	-0.279315	-0.193542	-0.164702	0.415777	0.579943	0.00985935	-0.148281	-0.0538627	-0.246204	0.0445333	-0.109493	-0.0901987	-0.0333549	-0.0701498	0.0504555	-0.120122	-0.0524013	-0.0540795	-0.11185	-0.0702487	0.269277
C222	UNKNOWN	0.376631	0.00358775	0.186436	-0.110655	0.46338	-0.220855	0.394218	0.588899	-0.083221	-0.000981918	0.117661	0.455283	-0.0199807	0.144071	-0.00467121	0.610276	-0.123555	0.195481	0.140284	-0.0112479	-0.122606	0.145738	-0.0754011	0.411879	0.188464	-0.0111315	-0.0702703	-0.191099	0.297354	0.329587	0.268426	0.366317	-0.0376094	-0.0820563	-0.0805334	-0.164659	-0.03328	-0.0607224	-0.129191	-0.0659194	-0.0158455	-0.0568134	-0.0839946	-0.0718602	-0.0959043	-0.0918631	-0.07778	0.0152103
C223	UNKNOWN	-0.492107	-0.402816	-0.560084	-0.226637	-0.541569	0.159692	-0.313152	-0.259148	0.5254	-0.451631	0.316199	-0.484394	-0.179588	-0.0930034	0.262978	-0.401104	0.1667	-0.46612	-0.237072	-0.211439	-0.123356	-0.0118169	0.292062	-0.455988	0.116758	0.207287	-0.017857	0.217882	0.475259	0.456024	-0.29896	-0.277946	-0.0448693	0.215469	0.00844187	0.117289	-0.107806	0.143057	-0.00424852	0.0183939	0.0168887	-0.211227	0.147399	-0.109638	-0.156065	-0.0172917	0.0854919	-0.297903
C224	2-Hydroxy-2-(hydroxycarbamoyl)pentanedioic acid	0.0933305	-0.103483	-0.0208775	-0.0860095	0.154969	-0.0697173	0.153345	0.257624	0.0542192	-0.077847	0.178129	0.146119	-0.0767366	0.0688508	0.0590527	0.263055	0.00166896	0.00767139	0.037944	-0.0241795	-0.082039	0.105955	-0.0402078	0.140442	0.144297	0.0805738	-0.0865994	-0.0618492	0.465524	0.485492	0.107994	0.188804	0.00753214	-0.0548175	-0.0961573	-0.11012	-0.013166	-0.0400908	-0.157702	-0.0804319	0.0795635	-0.0487046	-0.0441269	-0.0786588	-0.112542	-0.102559	-0.0610053	-0.0568178
C225	Gly-Arg	-0.532808	-0.270272	-0.492036	-0.177167	-0.626013	0.0827813	-0.334763	-0.521874	0.415998	-0.345623	0.21359	-0.440183	-0.191735	-0.0476156	0.264446	-0.58912	0.203206	-0.519778	-0.260518	-0.254412	-0.202274	0.175017	0.111271	-0.588073	0.0888684	0.401074	-0.124881	0.133714	0.191997	0.138181	-0.135655	-0.455945	0.0708906	0.0259324	-0.0368648	0.228407	-0.216318	0.211391	-0.121884	-0.0994954	0.397455	0.0612237	0.295274	-0.0590633	0.202267	0.120115	0.106203	-0.397002
C226	UNKNOWN	0.591475	0.14272	0.405174	-0.0219292	0.720656	-0.268324	0.535754	0.790383	-0.233588	0.169596	-0.0176859	0.694528	0.0100602	0.171573	-0.102045	0.813669	-0.16924	0.413976	0.284486	0.0194316	-0.0731659	0.132207	-0.118294	0.595354	0.144085	-0.140636	-0.0573942	-0.262419	0.0750445	0.115134	0.353094	0.422966	-0.00294073	-0.125287	-0.0527974	-0.239978	3.26986e-05	-0.0914767	-0.10289	-0.0432857	-0.0236099	0.0290259	-0.122605	-0.0583686	-0.0809635	-0.119219	-0.0903926	0.161842
C227	2ER636Q88S	-0.641892	-0.648193	-0.740272	-0.34653	-0.600993	0.0763054	-0.389953	-0.242524	0.31437	-0.626339	0.511106	-0.388378	-0.326756	-0.266794	0.0932342	-0.439907	0.176375	-0.519642	-0.0893959	-0.248407	-0.171406	0.0280765	0.147437	-0.535993	0.0902657	0.224866	-0.180895	0.339907	0.39023	0.359477	-0.349917	-0.311875	-0.125386	0.213889	-0.184112	0.0548713	-0.297167	0.199222	-0.264944	-0.200539	0.00551865	-0.1994	0.111371	-0.184406	-0.0147644	-0.0904327	0.0733748	-0.49273
C228	Trifluoromethyltrimethylsilane	0.687263	0.216639	0.517029	0.032896	0.824683	-0.284856	0.587458	0.740736	-0.304276	0.259643	-0.105494	0.769128	0.0603499	0.188047	-0.146526	0.904585	-0.203449	0.514144	0.332482	0.0487806	-0.0390989	0.132377	-0.129295	0.644333	0.107176	-0.203165	-0.0361172	-0.294868	-0.0485804	-0.0127597	0.401797	0.496097	-0.0162011	-0.139822	-0.0270978	-0.249684	0.0615872	-0.108677	-0.0790648	-0.0435294	-0.0537282	0.0367186	-0.124138	-0.0515229	-0.0823706	-0.105853	-0.0904586	0.239963
C229	1_3-alpha-D-Mannosyl-1_2-alpha-D-mannosyl-1_2-alpha-D-mannosyl-D-mannose	-0.574135	-0.472667	-0.640037	-0.244218	-0.612698	0.194502	-0.385681	-0.305342	0.578722	-0.506038	0.33072	-0.53906	-0.22272	-0.154029	0.254005	-0.472043	0.185767	-0.498935	-0.220681	-0.274112	-0.117418	-0.0522289	0.327648	-0.552985	0.0887098	0.174736	-0.0361232	0.281305	0.383957	0.357195	-0.385896	-0.330545	-0.0789683	0.246743	0.0506592	0.122943	-0.116592	0.220085	0.0191345	0.0379445	-0.00470422	-0.227521	0.192448	-0.148584	-0.176794	-0.0276106	0.167433	-0.321943
C230	UNKNOWN	0.624468	0.166325	0.431097	-0.0325567	0.739769	-0.291359	0.572	0.728018	-0.238933	0.173596	-0.0233329	0.714925	0.0101812	0.207421	-0.0823036	0.852852	-0.192629	0.416092	0.276576	0.0444738	-0.0824902	0.149737	-0.117395	0.604656	0.164872	-0.122133	-0.0619159	-0.282915	0.0650557	0.106498	0.395698	0.461089	-0.00333302	-0.123363	-0.0544189	-0.243935	-0.0068282	-0.0968173	-0.104489	-0.0452254	-0.00913917	0.0131617	-0.11822	-0.0557084	-0.07272	-0.10947	-0.104488	0.164696
C231	Bensulfuron-methyl	0.723282	0.282002	0.602984	0.101267	0.863547	-0.258943	0.585678	0.642614	-0.389656	0.342969	-0.182906	0.79583	0.0899427	0.184864	-0.201784	0.913035	-0.204029	0.580746	0.385395	0.0651839	0.0341561	0.109797	-0.159568	0.658349	0.0503121	-0.21397	-0.0617704	-0.282097	-0.141178	-0.118765	0.446656	0.737575	0.0574886	-0.18779	-0.0369156	-0.278281	0.0847784	-0.142483	-0.10886	-0.057237	0.0223562	0.0722186	-0.145994	-0.0521601	-0.0318276	-0.145138	-0.0641544	0.300403
C232	UNKNOWN	0.718367	0.251894	0.571929	0.0816555	0.870247	-0.272195	0.590939	0.772393	-0.362337	0.321411	-0.138301	0.812347	0.0596203	0.169721	-0.200736	0.913074	-0.18571	0.573961	0.378088	0.0519285	-0.00216185	0.111009	-0.149676	0.675964	0.0692	-0.244153	-0.0277542	-0.290928	-0.0871334	-0.0512692	0.40428	0.59446	0.040436	-0.166941	-0.0534907	-0.272778	0.0599032	-0.14794	-0.0830893	-0.0277774	-0.052862	0.0954032	-0.125968	-0.0581814	-0.0613665	-0.129722	-0.121516	0.283114
C233	UNKNOWN	0.639227	0.148673	0.424113	-0.0693751	0.749984	-0.32315	0.589006	0.756896	-0.248235	0.135814	-0.0143951	0.737451	0.0426614	0.200929	-0.09634	0.89145	-0.217033	0.414143	0.275131	0.0307426	-0.104257	0.15372	-0.112373	0.623983	0.173023	-0.13764	-0.0522091	-0.286763	0.0159776	0.0600675	0.402138	0.49667	-0.0268304	-0.121756	-0.0564464	-0.222686	-0.0331869	-0.0863316	-0.0911105	-0.0374532	-0.0359774	-0.00544593	-0.115069	-0.0577151	-0.0743857	-0.0988928	-0.0896947	0.143119
C234	Molsidomine	-0.285784	-0.241295	-0.356523	-0.222901	-0.350417	-0.0194793	-0.135286	-0.136713	0.206322	-0.327286	0.318579	-0.309875	0.0155202	0.000920122	0.166474	-0.209448	-0.00122593	-0.368093	-0.265346	-0.0816542	-0.13643	0.0514396	0.0280348	-0.197384	0.156586	0.26117	-0.0716626	0.0672061	0.520652	0.542528	-0.0695911	-0.150359	-0.0571879	-0.0331011	-0.0546389	0.103856	-0.131248	0.00505843	-0.0765319	-0.0219802	0.0953205	-0.119722	-0.0344244	-0.0357869	-0.0670368	0.032206	-0.0240224	-0.294922
C235	UNKNOWN	0.639912	0.171099	0.45529	-0.00824646	0.769806	-0.285245	0.568491	0.726405	-0.25587	0.200814	-0.0493227	0.730573	0.0340676	0.18735	-0.113558	0.871502	-0.194465	0.453956	0.299299	0.0144236	-0.0689674	0.144641	-0.113199	0.599848	0.136356	-0.159538	-0.049627	-0.283511	0.0362646	0.0741061	0.389753	0.479751	-0.0286164	-0.123848	-0.05344	-0.242907	0.0222006	-0.095917	-0.0983625	-0.0454914	-0.0528525	0.0164235	-0.12293	-0.0710133	-0.0806504	-0.108408	-0.0908707	0.188583
C236	UNKNOWN	0.655476	0.27383	0.6038	0.217606	0.851283	-0.143767	0.479517	0.625629	-0.432946	0.433052	-0.237886	0.767789	-0.0254186	0.0880693	-0.287806	0.796036	-0.117913	0.654534	0.498155	0.0576019	0.146498	0.0182895	-0.17559	0.585097	-0.0656429	-0.310582	-0.0857512	-0.174247	-0.200276	-0.19211	0.326441	0.630223	0.131383	-0.207303	-0.0284281	-0.348509	0.145248	-0.164148	-0.120604	-0.0296304	0.0160951	0.169033	-0.126493	-0.122438	-0.0661412	-0.192426	-0.0358021	0.390958
C237	l-arg-l-ala	0.327474	0.0847644	0.235977	-0.0191393	0.362828	-0.221157	0.274292	0.335853	-0.0820269	0.0454453	-0.186132	0.372843	0.261758	0.0904229	-0.0352596	0.488332	0.0314722	0.17052	-0.024432	0.0125214	-0.210604	0.434839	-0.0248731	0.363112	0.0284802	0.0780144	-0.122424	-0.267822	0.0625823	0.0554654	0.375273	0.200604	0.154843	-0.168952	-0.0819682	0.405275	-0.109122	0.0397379	-0.195242	-0.192664	-0.113594	0.0594417	-0.03975	0.316541	0.104742	0.517448	0.0987434	-0.0519152
C238	8-Quinolinethiolate	0.385653	0.0276772	0.221642	-0.0553488	0.491697	-0.184728	0.377205	0.608338	-0.124287	0.0544016	0.0788992	0.457332	-0.0179525	0.123115	-0.0449419	0.603001	-0.112039	0.246153	0.173887	-0.0178687	-0.0651227	0.103473	-0.115498	0.419417	0.145886	-0.056717	-0.0736322	-0.171487	0.280528	0.312671	0.245572	0.343926	-0.00967734	-0.099982	-0.0629751	-0.186277	0.000877909	-0.0957039	-0.131068	-0.0692393	0.0271574	-0.0264344	-0.0814905	-0.0504926	-0.114035	-0.121881	-0.0982857	0.0715506
C239	2-Hydroxy-3-nitropropanoic acid	0.359553	0.00479206	0.174276	-0.115481	0.430974	-0.21117	0.38598	0.509418	-0.0638152	-0.0142456	0.124596	0.423426	-0.0193116	0.161975	0.0224113	0.587291	-0.115614	0.168698	0.119052	0.00465681	-0.118375	0.145629	-0.0732183	0.386092	0.200429	0.0119011	-0.0622552	-0.185676	0.321032	0.362174	0.272291	0.396882	-0.0281453	-0.0792248	-0.0905552	-0.161718	-0.0430395	-0.0542297	-0.128658	-0.0671187	0.00240335	-0.0550979	-0.0899168	-0.0754079	-0.0975484	-0.0853	-0.111326	0.0104607
C240	UNKNOWN	0.563622	0.115125	0.364478	-0.0576839	0.671975	-0.274589	0.528966	0.673135	-0.194469	0.118031	0.0165678	0.642971	0.0229796	0.192596	-0.0628839	0.809011	-0.184597	0.361072	0.239474	0.0242505	-0.0876198	0.143301	-0.104349	0.55266	0.172981	-0.101569	-0.0513051	-0.255849	0.131313	0.173852	0.361004	0.454112	-0.026852	-0.117518	-0.0543755	-0.221265	-0.0187746	-0.0869573	-0.106824	-0.0595969	-0.00197986	-0.0211983	-0.115128	-0.0555771	-0.105767	-0.107828	-0.106576	0.129436
C241	UNKNOWN	0.668542	0.202486	0.521526	0.0626863	0.827759	-0.262704	0.555292	0.733256	-0.349092	0.281444	-0.103572	0.762322	0.0574599	0.15089	-0.204566	0.887924	-0.190063	0.539373	0.358989	0.0573167	0.00745764	0.109749	-0.161371	0.651515	0.0688791	-0.213741	-0.0580943	-0.258734	-0.0209341	0.0188204	0.391494	0.617789	0.0191401	-0.177887	-0.0880576	-0.255017	0.057349	-0.13607	-0.129522	-0.0640345	-0.00883699	0.0970149	-0.118645	-0.0601741	-0.109497	-0.120123	-0.115398	0.250867
C242	L-Cystine	-0.572938	-0.49778	-0.621945	-0.281928	-0.586823	0.081615	-0.371447	-0.293613	0.225514	-0.51384	0.386846	-0.485454	-0.189135	-0.193561	0.101187	-0.440591	0.0862736	-0.512867	-0.204138	-0.168395	-0.134222	0.0666042	0.100094	-0.457057	0.0667576	0.312231	-0.142025	0.254947	0.470558	0.445161	-0.224632	-0.295787	-0.150907	-0.00730774	-0.151003	0.183876	-0.131017	-0.0418068	-0.229083	-0.121126	0.0278843	-0.239104	0.110759	-0.0631267	-0.040985	0.049123	0.064615	-0.446438
C243	UNKNOWN	0.51092	0.0831532	0.328229	-0.0392191	0.637521	-0.231008	0.474288	0.719864	-0.19727	0.111986	0.0246954	0.60612	0.00191504	0.146626	-0.0854026	0.748755	-0.143816	0.351017	0.250546	-0.00754879	-0.0673456	0.122884	-0.120105	0.525924	0.142711	-0.1095	-0.0750288	-0.215895	0.166864	0.200368	0.313079	0.409333	-0.0099164	-0.116149	-0.0746602	-0.218558	0.00753961	-0.093	-0.133863	-0.0614687	0.00177021	0.000922421	-0.105815	-0.0721451	-0.0962559	-0.1206	-0.0990143	0.123649
C244	Zinophos	0.646156	0.156279	0.441673	-0.0418397	0.77357	-0.304867	0.576856	0.802221	-0.267282	0.162939	-0.0479277	0.753593	0.0392638	0.172979	-0.128401	0.889104	-0.215807	0.45354	0.306204	0.0282732	-0.075158	0.128549	-0.0958354	0.632895	0.137457	-0.186217	-0.05113	-0.271838	-0.0659895	-0.0262914	0.372159	0.419356	-0.0278748	-0.112565	-0.053027	-0.213189	-0.023717	-0.0791458	-0.0847736	-0.0321058	-0.0793321	0.00135798	-0.102016	-0.045874	-0.0700579	-0.0884455	-0.0944072	0.177721
C245	SB-203208	-0.370934	-0.141893	-0.30752	-0.146247	-0.47215	-0.0403891	-0.272631	-0.332531	0.0712	-0.243193	0.0470512	-0.359215	0.235632	-0.0775475	0.0699969	-0.447236	0.0730328	-0.397385	-0.333258	0.0447798	-0.170504	0.316462	0.0726969	-0.221733	-0.0121772	0.409504	-0.161069	-0.000128076	0.194216	0.158927	0.0433236	-0.323919	-0.00853788	-0.234591	0.00410348	0.532767	-0.0868578	-0.127456	-0.212122	-0.264671	0.0789149	-0.0753892	0.0163331	0.254891	0.236245	0.334832	0.142627	-0.374065
C246	UNKNOWN	0.260913	-0.0124552	0.118174	-0.0789028	0.330719	-0.147615	0.291783	0.435002	-0.0447501	-0.00405301	0.133934	0.309855	-0.0328972	0.128645	0.0278367	0.444086	-0.0710048	0.118031	0.0859067	-0.00643992	-0.0888837	0.113751	-0.0900318	0.300744	0.17065	0.0360416	-0.0616313	-0.142648	0.387023	0.410469	0.207507	0.280922	0.000428854	-0.0892812	-0.0847433	-0.162774	0.0125409	-0.0733545	-0.134983	-0.0808066	0.0838551	-0.0129988	-0.0941308	-0.0557064	-0.100102	-0.112595	-0.107258	-0.00010783
C247	Ki8751	0.371341	0.0022097	0.169018	-0.145152	0.439882	-0.239904	0.404139	0.595274	-0.0630233	-0.0352666	0.136122	0.446244	-0.00803775	0.163832	0.01572	0.603884	-0.138546	0.163132	0.110671	-0.0031718	-0.137785	0.148275	-0.0641351	0.420328	0.217118	0.0130426	-0.0728292	-0.196627	0.298398	0.336726	0.277169	0.368689	-0.0437199	-0.0783544	-0.0847299	-0.148184	-0.0664686	-0.0656329	-0.125402	-0.0644531	0.0621193	-0.052592	-0.0818082	-0.0474568	-0.0947033	-0.0914581	-0.11531	-0.00894879
C248	UNKNOWN	0.672409	0.181744	0.462628	-0.055921	0.769742	-0.341078	0.612245	0.651085	-0.275018	0.158245	-0.0471126	0.758799	0.118399	0.223358	-0.0901697	0.924413	-0.208076	0.427486	0.262895	0.0771134	-0.121891	0.196234	-0.121683	0.639298	0.171525	-0.126298	-0.0580403	-0.319871	-0.00904731	0.0335349	0.449316	0.543081	0.00253206	-0.130948	-0.0691237	-0.189752	-0.0530201	-0.0920743	-0.0969754	-0.0328464	-0.0631504	0.00771051	-0.119874	-0.0220455	-0.0659015	-0.0881577	-0.106162	0.146702
C249	N-[5,10-Dioxo-1-(2-thienylacetyl)dodecahydrodipyrrolo[1,2-a:3',2'-E][1,4]diazepin-7-yl]cyclopropanecarboxamide	-0.572348	-0.573425	-0.639086	-0.247146	-0.481218	0.0845114	-0.36005	-0.247763	0.230144	-0.457467	0.516076	-0.332119	-0.324915	-0.285355	0.0583575	-0.403315	0.0965754	-0.380444	-0.0358193	-0.245652	-0.0737566	-0.152883	-0.00780571	-0.510538	0.0564768	0.0392964	-0.167678	0.315407	0.12144	0.0791124	-0.430985	-0.289616	-0.179376	0.488878	-0.147734	-0.0695705	-0.20757	0.264535	-0.185775	-0.169075	-0.0971251	-0.190808	-0.0595825	-0.144886	-0.161752	-0.124076	0.0917508	-0.365566
C250	UNKNOWN	-0.367913	-0.137609	-0.286765	-0.0356538	-0.420743	0.113751	-0.310167	-0.352986	0.0595664	-0.157863	0.0619875	-0.322078	0.0254884	-0.156846	0.0215386	-0.466954	0.143396	-0.256979	-0.131674	0.196184	-0.00675349	-0.0623422	0.0172032	-0.21526	-0.0715408	0.0613895	-0.118117	0.150755	-0.275586	-0.336924	-0.229361	-0.295909	0.0846396	0.189633	0.00416495	0.207861	-0.071156	0.083957	-0.0435505	-0.0808874	-0.0528	-0.0048261	0.216902	0.0184977	0.0250395	0.0905112	-0.00957115	-0.17181
C251	L-ARGININE	0.461232	0.233257	0.466201	0.148687	0.570989	-0.20135	0.294621	0.45648	-0.424632	0.305618	-0.37289	0.556699	0.294571	0.00388284	-0.300668	0.516006	-0.0613787	0.438401	0.245738	0.213722	-0.0149276	0.311157	0.00443308	0.545891	-0.14837	-0.084581	-0.154646	-0.235971	-0.343499	-0.372727	0.3831	0.220876	0.0716349	-0.326614	-0.0920235	0.188724	0.133188	-0.202078	-0.233018	-0.172954	-0.0796266	0.0911051	-0.0981904	0.315388	0.205349	0.0849896	0.100055	0.150796
C252	Ethionine	0.757776	0.420316	0.650517	0.0352667	0.765492	-0.378326	0.59969	0.692225	-0.359298	0.326569	-0.282887	0.68469	0.420104	0.25617	-0.145583	0.833535	-0.293922	0.466309	0.0991817	0.157399	-0.0909826	0.248873	-0.114703	0.768499	0.0819057	-0.129269	0.0146654	-0.45475	-0.223648	-0.177872	0.544714	0.525931	0.0228771	-0.252495	0.0220367	0.0446921	0.124718	-0.140982	0.0207322	-0.0348849	-0.0574947	-0.017826	-0.104643	0.177719	0.192712	0.0717962	-0.121589	0.218746
C253	UNKNOWN	0.366002	0.384764	0.335632	0.0844563	0.250033	-0.103949	0.360303	0.0567242	0.111076	0.266851	-0.0674312	0.275411	0.00896281	0.36326	0.329928	0.230044	0.085874	0.0829438	-0.0712615	0.0873409	-0.187702	0.13467	-0.0833476	0.201842	0.24224	0.0506835	0.0504822	-0.353204	0.142548	0.195796	0.258414	0.22847	0.262351	0.419322	0.123149	-0.308196	-0.0034717	0.140516	0.241833	0.240738	0.00651409	0.0986385	-0.130967	-0.0299116	0.387708	-0.139719	-0.0333127	0.145091
C254	Curtisian N	0.689607	0.381814	0.654716	0.207748	0.815932	-0.212345	0.542032	0.527937	-0.382064	0.470206	-0.27996	0.750202	0.0306668	0.228964	-0.165958	0.760851	-0.122549	0.574985	0.367007	0.135768	0.0562231	0.189106	-0.173674	0.616903	0.016341	-0.101199	-0.0998125	-0.308969	-0.0575213	-0.0364198	0.498243	0.64952	0.0947918	-0.19395	-0.08073	-0.295421	0.049659	-0.153741	-0.164069	-0.0791637	0.222805	0.201024	-0.180623	-0.0193418	0.0579878	-0.115454	-0.0844426	0.332589
C255	[(2R,3S,4S,5R,6R)-3,4,5-trihydroxy-6-{[(2S,3S,4R,5R)-4-hydroxy-2,5-bis(hydroxymethyl)-3-{[(2E)-3-(3,4,5-trimethoxyphenyl)prop-2-enoyl]oxy}oxolan-2-yl]oxy}oxan-2-yl]methyl 4-hydroxybenzoate	-0.334833	-0.109015	-0.302181	-0.0402531	-0.453419	0.212971	-0.303812	-0.316112	0.462752	-0.192397	-0.0131161	-0.486837	0.0292242	-0.0747382	0.205742	-0.431386	0.121311	-0.288389	-0.240128	-0.233002	-0.0327946	-0.142088	0.250445	-0.422089	-0.0272864	-0.00953391	0.13367	0.13978	-0.0743962	-0.0712759	-0.325549	-0.302023	-0.0280332	0.209451	0.249438	0.157146	0.0940715	0.127505	0.341195	0.315365	-0.0945201	-0.19607	0.315544	-0.0765359	-0.0978565	0.0156365	0.339625	-0.0639848
C256	UNKNOWN	-0.4456	-0.308886	-0.333949	0.0370992	-0.391442	0.252547	-0.470006	-0.279698	-0.0348913	-0.231755	-0.0742977	-0.359009	0.232617	-0.375677	-0.217264	-0.400808	0.221565	-0.143335	0.0144756	-0.0879728	0.123637	-0.0192806	0.218138	-0.300493	-0.31383	-0.00351631	-0.138286	0.351067	-0.157548	-0.254807	-0.277359	-0.282154	0.139995	-0.077262	-0.216042	0.400911	-0.0869077	-0.0440246	-0.252451	-0.111166	-0.158537	-0.130941	0.171305	-0.0544325	-0.0114063	0.100564	0.0878621	-0.136371
C257	UNKNOWN	-0.402797	-0.213514	-0.456544	-0.304168	-0.597616	-0.085611	-0.232403	-0.333964	0.300811	-0.415877	0.268494	-0.489904	0.238593	-0.0146391	0.260393	-0.429638	0.0451027	-0.577955	-0.514561	0.128151	-0.350528	0.233164	0.0364053	-0.217211	0.17558	0.336227	-0.00523937	-0.0683352	0.114678	0.1095	-0.0709655	-0.322218	0.0598954	0.172245	-0.00685392	0.399248	-0.166952	0.186843	0.0931179	0.0722299	-0.136064	-0.224639	0.169256	0.119851	-0.0373485	0.158289	0.089641	-0.483678
C258	UNKNOWN	-0.587469	-0.40553	-0.544749	-0.0623193	-0.550898	0.299903	-0.473586	-0.371643	0.366133	-0.310244	0.219641	-0.520336	-0.260492	-0.26966	0.107293	-0.558099	0.194342	-0.343988	-0.0554285	-0.322386	0.0409591	-0.168178	0.122906	-0.624461	-0.0732624	0.0317984	-0.101694	0.344216	0.0582891	0.0179216	-0.473149	-0.387728	0.00610966	0.228686	0.141617	-0.00434485	0.0895253	0.137302	0.027993	0.0633473	0.00236092	-0.136855	0.192593	-0.170739	-0.185293	-0.110212	0.42012	-0.185536
C259	NP-011150	-0.547637	-0.513742	-0.587037	-0.256981	-0.493029	0.0580438	-0.353659	-0.280442	0.192239	-0.450145	0.415243	-0.281167	-0.331283	-0.279525	0.0217177	-0.443371	0.0791399	-0.376266	0.00925083	-0.25286	-0.0890923	-0.14168	0.0471066	-0.534542	0.034006	0.0450622	-0.119285	0.303087	-0.146256	-0.187746	-0.389793	-0.310836	-0.174721	0.264111	-0.107694	-0.0761197	-0.251712	0.4715	-0.11177	-0.124379	-0.0581737	-0.0208775	0.0142319	-0.162837	0.0405309	-0.129423	0.130039	-0.36645
C260	(1S,4aS,7aS)-7-({[(2E)-3-phenylprop-2-enoyl]oxy}methyl)-1-{[(2S,3R,4S,5S,6R)-3,4,5-trihydroxy-6-(hydroxymethyl)oxan-2-yl]oxy}-1H,4aH,5H,7aH-cyclopenta[c]pyran-4-carboxylic acid	-0.466548	-0.418221	-0.423277	-0.0536998	-0.364675	0.255073	-0.440101	-0.267625	-0.0774511	-0.302276	0.079708	-0.299144	-0.197924	-0.388401	-0.210782	-0.379635	0.107841	-0.120194	0.20705	-0.164	0.213316	-0.328741	-0.0159656	-0.42148	-0.231877	-0.172962	-0.034184	0.494238	-0.183164	-0.236486	-0.466448	-0.247539	-0.149704	0.067769	-0.0332369	-0.0484073	-0.0948523	0.0214545	-0.0983826	-0.101916	-0.114886	-0.127264	-0.0193196	-0.102477	-0.127877	-0.0634562	0.182442	-0.0684324
C261	UNKNOWN	-0.789434	-0.701077	-0.757892	-0.164784	-0.677194	0.325232	-0.66	-0.413095	0.208754	-0.545878	0.30424	-0.613477	-0.261692	-0.497248	-0.123138	-0.614879	0.155855	-0.396537	0.0311813	-0.266769	0.138972	-0.242947	0.208337	-0.671246	-0.206816	0.0180751	-0.164499	0.593912	0.0916753	0.0212745	-0.587779	-0.418331	-0.222381	0.0738105	-0.147532	0.160032	-0.0148591	0.127505	-0.268201	-0.206363	-0.178713	-0.300436	0.183816	-0.147601	-0.0845369	-0.0147777	0.280095	-0.306297
C262	UNKNOWN	-0.442059	-0.162019	-0.345793	0.0390807	-0.492997	0.28123	-0.39102	-0.389819	0.494485	-0.134596	0.0249313	-0.496578	-0.149712	-0.125512	0.169362	-0.567738	0.2107	-0.27641	-0.140964	-0.17675	0.062157	-0.137052	0.473114	-0.506928	-0.0747842	0.0169554	0.0786887	0.226998	0.0375347	-0.00134774	-0.387034	-0.373291	-0.000607965	0.223635	0.304299	0.111156	0.107002	0.157928	0.199829	0.063533	0.0197992	-0.0296804	0.165619	-0.215605	-0.0844835	0.0890494	0.2084	-0.0336056
C263	UNKNOWN	-0.393987	-0.168664	-0.321506	-0.00619026	-0.439884	0.261243	-0.357901	-0.34236	0.331842	-0.167975	0.00798414	-0.449844	-0.131591	-0.149633	0.126413	-0.475942	0.114316	-0.240971	-0.0938962	-0.234831	0.0671541	-0.207896	0.199414	-0.47721	-0.0894496	-0.0140402	0.0402563	0.248438	-0.149405	-0.173793	-0.36062	-0.330262	-0.0134653	0.226071	0.158021	0.0294764	0.117819	0.104802	0.182668	0.177787	-0.0483129	-0.13719	0.168471	-0.13667	-0.0331418	-0.0332338	0.472153	-0.0452351
C264	UNKNOWN	-0.345728	-0.109573	-0.34307	-0.171289	-0.480054	0.0139051	-0.223311	-0.390489	0.213786	-0.202704	0.326684	-0.432832	-0.0368657	-0.0390762	0.165284	-0.478361	-0.101104	-0.370337	-0.337287	-0.117248	-0.0296735	-0.322054	-0.0351287	-0.386745	0.135697	-0.0242443	0.154725	0.0663314	-0.12398	-0.0891689	-0.343636	-0.346226	-0.0421105	0.357563	0.150228	-0.0188763	-0.114952	0.100009	0.347223	0.246007	0.114686	0.0341539	-0.103289	0.265775	-0.241722	-0.143495	-0.0518278	-0.178699
C265	UNKNOWN	0.657194	0.590745	0.749073	0.336755	0.694586	-0.146798	0.471847	0.250233	-0.450893	0.625752	-0.485706	0.642165	0.126288	0.297242	-0.0933218	0.522592	-0.0555029	0.534247	0.290989	0.234851	0.0685056	0.260652	-0.221206	0.540819	-0.0546075	0.0352746	-0.0715516	-0.356832	-0.210031	-0.201506	0.573573	0.409055	0.254807	-0.256531	-0.0284563	-0.254296	0.0581039	-0.117796	-0.107052	-0.0384435	0.181097	0.249927	-0.24508	0.0930225	0.246473	-0.0717444	-0.0624333	0.37295
C266	UNKNOWN	-0.564989	-0.3671	-0.522847	-0.0907993	-0.552167	0.197001	-0.38913	-0.401808	0.37464	-0.283481	0.323541	-0.447132	-0.252491	-0.178915	0.174554	-0.566002	0.210064	-0.427666	-0.121706	-0.16185	-0.0864678	-0.00204217	0.149529	-0.539839	0.0424657	0.201055	-0.126739	0.183991	0.138498	0.0804659	-0.322828	-0.446451	0.0787408	0.141108	-0.134692	0.0160121	0.144487	0.438422	-0.143066	-0.110507	0.0153907	-0.206668	0.261319	-0.200687	-0.0820307	-0.0902876	0.0250436	-0.294155
C267	UNKNOWN	-0.364217	-0.309824	-0.384669	-0.235296	-0.414931	-0.0911142	-0.281045	-0.236373	-0.0581137	-0.358925	0.196468	-0.313749	0.301983	-0.235014	-0.0707862	-0.308396	-0.0269795	-0.340125	-0.249102	-0.019472	-0.174989	0.126299	-0.050004	-0.202781	-0.0275134	0.110816	-0.0526405	0.0769217	-0.0985932	-0.117965	-0.141852	-0.190463	-0.0968735	0.142705	-0.106279	0.340214	-0.161803	-0.13676	-0.0512574	-0.0129829	-0.180321	-0.144304	-0.0389271	0.324962	0.147759	-0.0379639	0.248282	-0.392065
C268	UNKNOWN	0.754865	0.365307	0.600751	0.0164552	0.808511	-0.376733	0.647112	0.794769	-0.30405	0.303584	-0.187009	0.779574	0.260983	0.281005	-0.0834555	0.880147	-0.22259	0.46587	0.172552	0.0976549	-0.134428	0.252198	-0.164991	0.758199	0.152619	-0.0917525	-0.057564	-0.439054	-0.118204	-0.0743357	0.535322	0.526684	0.076105	-0.115902	-0.00154609	-0.103278	0.0339951	-0.0621548	-0.0346097	-0.0412997	0.0492997	0.0841665	-0.146023	0.0985394	0.0330085	0.0196559	-0.10341	0.18752
C269	UNKNOWN	0.745496	0.554747	0.656758	0.104395	0.655487	-0.309469	0.612005	0.290893	-0.165844	0.40389	-0.295833	0.565802	0.316241	0.415521	0.0841164	0.721693	-0.174609	0.386607	-0.0160171	0.14442	-0.130232	0.186949	-0.0915033	0.583539	0.173524	-0.0951531	0.0972217	-0.491575	-0.16456	-0.0731718	0.514241	0.606235	0.17345	-0.10235	0.235552	-0.0202765	-0.00480726	-0.116125	0.278728	0.253018	0.122581	0.147783	-0.207695	0.130603	-0.04379	0.272729	-0.177561	0.270419
C270	4-[(3aS,6S,6aS,9aR,10aS,10bR)-6a,9a-Dichloro-6-[2-(4-hydroxy-3-methoxyphenyl)vinyl]-8-methyl-1,3,7,9-tetraoxo-3,3a,4,6,6a,7,8,9,9a,10,10a,10b-dodecahydroisoindolo[5,6-e]isoindol-2(1H)-yl]-2-hydroxyben zoic acid	-0.350929	-0.291327	-0.36096	-0.209255	-0.396514	-0.0776871	-0.28247	-0.227091	-0.076188	-0.332004	0.162116	-0.306751	0.317519	-0.237692	-0.0844082	-0.30135	-0.0159814	-0.314692	-0.233799	-0.00382046	-0.158433	0.123594	-0.0518694	-0.184389	-0.0478839	0.0988336	-0.0489218	0.0786924	-0.113071	-0.136924	-0.137607	-0.195385	-0.07056	0.117249	-0.0905171	0.335178	-0.145726	-0.13355	-0.0495179	-0.0206141	-0.179012	-0.133562	-0.0676671	0.323608	0.120238	-0.0354475	0.27276	-0.367633
C271	2-(carboxymethoxy)-4-methoxybenzoic acid	-0.317195	-0.042009	-0.194899	0.0623295	-0.330039	0.141422	-0.260901	-0.345776	0.0870684	0.00706556	0.0485203	-0.237282	-0.239892	-0.092162	0.0394505	-0.5054	0.106884	-0.160912	-0.0128442	-0.161052	0.0621874	-0.105189	0.0379677	-0.415285	-0.0721787	0.077508	0.0105216	0.158434	-0.178171	-0.201231	-0.212568	-0.374277	-0.0366527	0.134099	0.0581547	-0.0623537	-0.0947413	0.0736074	0.0585474	0.0718475	0.118473	0.212176	-0.0377954	-0.0827843	-0.0608264	-0.0134532	0.051501	-0.0632205
C272	Bis(2,2-dihydroxyethyl) hydrogen phosphate	0.721318	0.472108	0.677805	0.212888	0.777393	-0.221431	0.519411	0.644938	-0.277131	0.513067	-0.314319	0.605848	0.219348	0.223864	-0.147796	0.712965	-0.231827	0.564849	0.176948	0.112091	0.0368007	0.0474396	-0.10951	0.655712	0.00789642	-0.28643	0.174297	-0.386719	-0.267423	-0.219088	0.361517	0.380363	0.0186088	-0.146851	0.157469	-0.132805	0.367282	-0.0879695	0.178788	0.0198868	-0.0812731	0.0743714	-0.138471	0.168819	-0.0991403	0.0319101	-0.0934338	0.38795
C273	UNKNOWN	-0.332932	-0.1737	-0.262237	-0.0284363	-0.334098	0.09271	-0.288305	-0.329052	0.0585571	-0.117988	0.0887341	-0.308846	-0.0587084	-0.157835	-0.0512457	-0.39094	-0.00803261	-0.176935	-0.0591818	-0.113922	0.0783383	-0.177046	0.0607286	-0.338178	-0.0815394	0.00442543	-0.0248214	0.205409	-0.205218	-0.213693	-0.255084	-0.226118	-0.13397	0.116097	-0.117695	-0.00842352	0.00341688	0.223201	-0.00254185	0.0145958	0.341667	0.0504277	-0.0635577	-0.0897468	-0.10949	0.0162246	-0.116026	-0.110451
C274	Anastatin A	-0.170582	0.111773	-0.00410752	0.138738	-0.251506	0.163111	-0.252659	-0.399387	0.0388903	0.100503	-0.194702	-0.30682	0.0706295	-0.0928772	-0.06199	-0.379977	0.0142102	-0.0292189	-0.0869235	0.0174406	0.176102	-0.208063	0.172487	-0.225572	-0.195864	-0.122865	0.106424	0.13324	-0.370995	-0.386474	-0.197856	-0.100617	-0.0227788	0.0737725	0.149893	0.105642	0.127115	0.0439261	0.223266	0.128335	-0.0621449	0.0479939	0.0730186	0.0371841	0.0446812	0.0633936	-0.035613	0.118452
C275	UNKNOWN	-0.367913	-0.137609	-0.286765	-0.0356538	-0.420743	0.113751	-0.310167	-0.352986	0.0595664	-0.157863	0.0619875	-0.322078	0.0254884	-0.156846	0.0215386	-0.466954	0.143396	-0.256979	-0.131674	0.196184	-0.00675349	-0.0623422	0.0172032	-0.21526	-0.0715408	0.0613895	-0.118117	0.150755	-0.275586	-0.336924	-0.229361	-0.295909	0.0846396	0.189633	0.00416495	0.207861	-0.071156	0.083957	-0.0435505	-0.0808874	-0.0528	-0.0048261	0.216902	0.0184977	0.0250395	0.0905112	-0.00957115	-0.17181
C276	UNKNOWN	-0.450115	-0.130341	-0.284322	0.128631	-0.433832	0.380893	-0.433458	-0.414607	-0.0406106	-0.0356724	-0.00490058	-0.473715	-0.362614	-0.188106	-0.014496	-0.592354	0.134606	-0.170848	0.0869097	0.108913	0.265099	-0.293586	-0.0432551	-0.39082	-0.19842	0.0595137	-0.128255	0.41021	0.0774684	0.0216446	-0.341585	-0.424664	-0.0578167	-0.0487154	0.118166	-0.186457	0.0840881	-0.0460861	-0.0665736	0.0344839	-0.0220065	-0.122969	-0.0312903	-0.19363	-0.0840123	-0.0883101	0.00999145	0.0386486
C277	UNKNOWN	0.539764	0.201261	0.4188	-0.00618319	0.605107	-0.258537	0.509969	0.368718	-0.192341	0.188523	-0.0646354	0.5942	-0.0551025	0.257592	0.00507683	0.706309	-0.151006	0.312503	0.203584	0.00728488	-0.10112	0.257056	-0.0822333	0.414079	0.162615	0.0403114	-0.0858633	-0.302856	0.15465	0.174789	0.478701	0.450594	0.0205672	-0.182238	-0.0619247	-0.203322	0.0246359	-0.102573	-0.164751	-0.115721	0.0404968	0.0115953	-0.093458	0.00489932	0.177697	-0.0984989	-0.0937141	0.119451
C278	Maleamate	0.43757	0.481837	0.611708	0.411914	0.477202	0.0324208	0.235739	0.0549422	-0.332679	0.561612	-0.566746	0.438266	0.10322	0.161674	-0.0872812	0.26854	0.181308	0.453216	0.275936	0.134749	0.0940868	0.273433	-0.131075	0.303332	-0.191897	0.0194812	-0.0272371	-0.223989	-0.211148	-0.254588	0.419058	0.387665	0.406207	-0.208057	-0.0247142	-0.0801317	0.0474123	-0.130891	-0.117512	-0.0740126	-0.000627208	0.300335	-0.114858	0.150713	0.467705	0.00956065	0.129827	0.346692
C279	UNKNOWN	0.742503	0.506722	0.63923	0.0573424	0.673131	-0.362738	0.630693	0.30322	-0.218279	0.361189	-0.24781	0.610457	0.313857	0.398895	0.048115	0.768883	-0.197903	0.368766	-0.0194035	0.179072	-0.166508	0.27519	-0.135285	0.622662	0.189859	-0.0259615	0.0151466	-0.515177	-0.112472	-0.0246311	0.58985	0.678727	0.147037	-0.11349	0.151595	0.0369985	-0.0183758	-0.104118	0.148743	0.135393	0.0894538	0.145482	-0.154401	0.183214	-0.0329419	0.286043	-0.165033	0.194803
C280	Ethyl 4-{N-[(4-oxo-5,6,7,8-tetrahydro[1]benzothieno[2,3-d]pyrimidin-3(4H)-yl)acetyl]glycyl}-1-piperazinecarboxylate	-0.596566	-0.426747	-0.455474	0.0860629	-0.450015	0.396693	-0.570212	-0.342	-0.0357147	-0.22202	0.0810404	-0.353516	-0.175303	-0.465292	-0.205454	-0.56361	0.358524	-0.149384	0.221087	-0.11322	0.197263	-0.202968	0.0888578	-0.484292	-0.312914	-0.0863781	-0.281513	0.511154	-0.0609854	-0.178763	-0.485029	-0.354635	0.047339	-0.0168681	-0.0594286	0.0664634	-0.0636834	0.0708698	-0.307749	-0.16833	-0.172437	0.0828029	0.133277	-0.137278	0.0961524	-0.143347	0.0220303	-0.105795
C281	UNKNOWN	-0.166905	0.0760674	-0.0514327	0.0623617	-0.244266	0.0945627	-0.190901	-0.320882	-0.0330258	0.0440528	-0.0932437	-0.2528	0.0660532	-0.0445209	-0.0226199	-0.348984	-0.0323793	-0.0806136	-0.0725876	0.168587	0.126672	-0.176766	0.0207561	-0.125461	-0.105663	-0.0240926	0.0712321	0.116144	-0.383778	-0.411803	-0.151531	-0.231557	-0.00505142	0.0738398	0.00548533	-0.00234775	0.0717231	0.03571	0.129698	0.0870287	0.140179	0.0298325	0.0476362	-0.0262062	-0.0598366	-0.0648878	-0.0441799	0.0396038
C282	UNKNOWN	-0.360659	-0.173176	-0.292739	-0.00899695	-0.367044	0.22273	-0.298107	-0.312813	0.090541	-0.171042	0.0840652	-0.24293	-0.167656	-0.171683	0.0336202	-0.415456	0.207613	-0.198451	0.0708286	-0.104	0.0433231	-0.179781	0.0770783	-0.382319	-0.0777154	0.00264282	-0.154981	0.257707	-0.138312	-0.204026	-0.287198	-0.215329	0.0298598	0.0183936	0.292094	-0.052875	-0.127987	0.0804151	0.0224533	0.039883	-0.0646209	0.0805684	0.144715	-0.162139	0.148657	-0.171277	0.184325	-0.0930699
C283	NP-000863	0.719291	0.652541	0.615921	-0.011064	0.44352	-0.340989	0.596003	0.286741	0.0561663	0.295377	-0.300118	0.311093	0.5014	0.542223	0.214922	0.545345	-0.31958	0.214312	-0.302794	0.293126	-0.160253	0.0689956	-0.0132224	0.629492	0.256721	-0.0872256	0.578389	-0.53521	-0.221613	-0.111903	0.449282	0.307949	0.00545129	-0.0892057	0.187346	0.0775422	0.0723211	-0.0215037	0.610594	0.346162	0.0809672	0.0692006	-0.0843524	0.359675	0.0181654	0.141077	-0.108936	0.268334
C284	UNKNOWN	0.710124	0.640739	0.608765	-0.00717681	0.441781	-0.335172	0.589771	0.292101	0.0652836	0.295054	-0.295092	0.308642	0.460656	0.537797	0.212669	0.539169	-0.314326	0.216123	-0.293372	0.298587	-0.153785	0.0636336	-0.00752348	0.621581	0.254047	-0.0943084	0.599205	-0.527007	-0.225924	-0.124199	0.438473	0.281852	0.00752765	-0.0870989	0.198553	0.073153	0.0769989	-0.0182934	0.602771	0.296761	0.0931346	0.0752268	-0.08263	0.377262	0.0186454	0.14818	-0.106955	0.271047
C285	1,5-Anhydro-2-O-(6-O-benzoyl-α-L-galactopyranosyl)-D-glucitol	0.121051	0.335247	0.108052	-0.121186	-0.177632	-0.150313	0.176267	-0.165221	0.25712	0.0290851	0.0429286	-0.164461	0.0583795	0.377774	0.325217	-0.162861	-0.243095	-0.213138	-0.353979	0.313886	-0.102056	-0.12912	0.135521	0.0922999	0.267681	0.122003	0.57145	-0.212911	-0.24395	-0.186879	0.0939264	-0.158994	-0.0186052	0.078418	0.0586634	-0.113209	-0.0295043	0.310051	0.512015	0.202758	0.152752	0.0553506	-0.0469408	5.60928e-05	0.132325	-0.019037	0.0315087	0.0216412
C286	UNKNOWN	-0.46591	-0.375433	-0.451041	-0.0744335	-0.439354	0.260068	-0.416618	-0.283454	0.397082	-0.302059	0.153503	-0.408616	-0.136898	-0.307399	-0.0177847	-0.400029	0.155683	-0.226595	-0.0289259	-0.212426	0.0824877	-0.25198	0.405379	-0.456275	-0.123054	-0.147479	-0.061873	0.34637	-0.106752	-0.128531	-0.489321	-0.231072	0.094112	0.277042	-0.0381602	0.143386	-0.0695761	0.198845	0.0552923	0.173899	-0.0764421	-0.188614	0.324524	-0.163305	-0.182209	-0.0481919	0.175888	-0.0949146
C287	(E)-di-tert-butyl diazene-1,2-dicarboxylate	0.528319	0.105831	0.354368	-0.0437358	0.624305	-0.261972	0.481313	0.604467	-0.213896	0.124286	0.0411976	0.571995	0.0161232	0.159549	-0.105824	0.757809	-0.193041	0.347764	0.216035	0.112017	-0.0560301	0.106586	-0.0882979	0.563022	0.14415	-0.141839	-0.0124114	-0.23001	0.127653	0.174253	0.322499	0.598919	-0.00801	-0.0989213	-0.0484252	-0.232142	0.0968329	-0.0879901	-0.0802804	-0.0875153	-0.0944266	-0.0907331	-0.0932744	0.000853182	-0.0591758	-0.177528	-0.207351	0.133982
C288	Tetradecamethylcycloheptasiloxane	0.661466	0.533497	0.571507	0.0611657	0.547984	-0.235822	0.577268	0.431914	-0.0159942	0.346302	-0.205012	0.481523	0.0328231	0.451287	0.19056	0.573646	-0.17508	0.301172	-0.00371388	0.0389813	-0.101749	0.0389494	-0.112691	0.461579	0.236801	-0.0946194	0.287602	-0.433357	0.00256648	0.0524349	0.397864	0.349557	0.139882	-0.093756	0.607481	-0.282864	-0.039291	-0.081257	0.418516	0.0129404	-0.028427	0.0770399	-0.0836152	0.0693218	0.0265739	-0.0821762	-0.138225	0.296271
C289	UNKNOWN	0.740262	0.356652	0.512325	-0.185977	0.662218	-0.542018	0.702691	0.591946	-0.254386	0.122907	-0.0841443	0.705139	0.381431	0.377341	0.040127	0.862025	-0.323541	0.270515	-0.0399558	0.236602	-0.316569	0.329635	-0.148294	0.756031	0.296449	-0.00415663	0.0466573	-0.534882	-0.195399	-0.129825	0.594429	0.467341	-0.0181685	-0.0787337	0.0374131	0.036792	-0.141734	-0.0777901	0.102504	0.0289455	-0.0221774	0.0285962	-0.195965	0.256365	0.102607	0.0882204	-0.143851	0.013846
C290	2-{Bis[methyl(phenyl)phosphoryl]methyl}pyridine	-0.37954	-0.241886	-0.359302	-0.101093	-0.395067	0.0998301	-0.281056	-0.301091	0.185103	-0.220989	0.199977	-0.292996	-0.141037	-0.154552	0.0666121	-0.417798	0.0782034	-0.260807	-0.0860863	-0.186736	-0.0171063	-0.183721	0.111475	-0.417905	-0.00318021	-0.00647141	0.039869	0.190834	-0.215238	-0.234084	-0.31948	-0.301942	-0.121606	0.37268	-0.082474	-0.0164133	-0.1603	0.333691	0.0731249	0.0614698	0.0144124	0.105715	-0.0690237	-0.104186	-0.0508553	-0.015524	0.0539078	-0.177614
C291	Choline	0.399192	0.322901	0.441472	0.154326	0.427262	-0.0975705	0.237357	0.254391	-0.326763	0.320899	-0.330904	0.376806	0.170097	0.0646492	-0.191361	0.333355	-0.171365	0.388251	0.208609	0.0587836	0.128648	-0.0736894	-0.111615	0.331047	-0.116515	-0.221033	0.0131419	-0.113502	-0.536278	-0.538528	0.185866	0.208358	0.00591235	-0.138469	0.121527	-0.0889509	0.109568	0.02955	0.0825497	-0.00532721	-0.0242181	0.0817458	-0.118919	0.0501371	0.137394	0.0299605	0.00147962	0.279992
C292	UNKNOWN	0.854631	0.596755	0.758282	0.132803	0.816766	-0.324504	0.705747	0.474543	-0.270467	0.478677	-0.328747	0.753681	0.233279	0.427056	0.0362379	0.842585	-0.200711	0.508843	0.152079	0.186024	-0.0963078	0.178964	-0.178696	0.7022	0.168797	-0.128226	0.066429	-0.504757	-0.265486	-0.198122	0.571964	0.61668	0.184099	-0.0976007	0.232187	-0.227485	0.0443541	-0.0583176	0.218843	0.168047	0.0850729	0.139566	-0.181917	0.0944889	0.0168567	-0.00264293	-0.0948562	0.342725
C293	12a-Hydroxypachyrrhizone	-0.18496	0.0334174	-0.0613348	0.0937953	-0.231595	0.151123	-0.245496	-0.275204	0.0344871	0.0439162	-0.122699	-0.264378	-0.0162671	-0.130948	-0.0715407	-0.344485	0.00824101	-0.03007	-0.0474849	-0.0167208	0.165649	-0.242713	0.152728	-0.221995	-0.175107	-0.165677	0.0742453	0.163323	-0.390952	-0.408293	-0.256148	-0.183073	-0.050579	0.187822	0.136583	0.0738015	0.0807403	0.0514383	0.202437	0.118278	-0.0884106	0.0290113	0.0737082	0.0344447	0.0511954	0.0633092	-0.0383507	0.0940067
C294	4-(trifluoromethyl)benzaldehyde 1-[4-(trifluoromethyl)pyrimidin-2-yl]hydrazone	-0.251348	-0.0511785	-0.240555	-0.168049	-0.376176	-0.0521251	-0.104792	-0.271865	0.201229	-0.172094	0.221712	-0.226246	-0.260974	0.0637607	0.217687	-0.381315	-0.0707966	-0.331334	-0.162146	-0.123792	-0.143407	-0.0616774	0.0438074	-0.350162	0.148908	0.195997	0.0748604	0.0418438	-0.214899	-0.214999	-0.0901398	-0.293778	0.0131993	0.17428	0.150531	-0.161819	-0.166365	0.275156	0.194732	0.0953032	0.0910558	0.0453032	-0.00810064	-0.151823	0.217347	-0.0844234	0.289169	-0.227486
C295	(±)-variecolortin B	-0.537212	-0.450772	-0.524127	-0.196861	-0.502493	0.0658577	-0.40493	-0.343086	0.0882987	-0.377785	0.340862	-0.399609	-0.184554	-0.302882	-0.101977	-0.467981	0.0298245	-0.343547	-0.0770977	-0.0639374	-0.000215437	-0.135259	0.0586511	-0.425501	-0.043892	0.014818	-0.120775	0.321685	0.024148	-0.0195786	-0.370857	-0.234404	-0.145966	0.238345	0.0457821	0.0438626	0.0318982	0.110324	-0.124295	-0.294821	0.113518	-0.139238	0.0882985	-0.210026	-0.0703616	-0.0121655	-0.0200569	-0.309217
C296	Diethoxyethylamine	0.499081	0.45766	0.625016	0.45064	0.605425	0.0577429	0.236513	0.37612	-0.317131	0.63271	-0.467532	0.374009	0.33782	0.0715975	-0.226582	0.39134	-0.0142055	0.572876	0.248012	0.226171	0.212552	0.0206896	0.0487326	0.510914	-0.21918	-0.256019	0.063933	-0.21408	-0.291008	-0.296274	0.228177	0.156442	0.106382	-0.17201	0.0421918	-0.0949735	0.573206	-0.0689675	0.0315759	0.0308168	-0.0960073	0.186591	-0.159566	0.0848256	-0.0488127	-0.112327	-0.0271165	0.469953
C297	Triadimefon	0.707181	0.396422	0.653444	0.165614	0.788642	-0.207806	0.527518	0.600201	-0.374998	0.404386	-0.312183	0.637206	0.255142	0.217696	-0.161638	0.792698	-0.244413	0.554196	0.244737	0.158089	0.106123	0.104111	-0.132172	0.679013	0.000229077	-0.20023	-0.0290321	-0.310165	-0.168087	-0.134128	0.436675	0.39582	0.0787003	-0.210931	-0.012398	-0.126876	0.208695	-0.133806	-0.0501289	-0.0526613	-0.031263	-0.00178188	-0.151764	0.0644915	0.0811684	0.0154574	-0.107181	0.37708
C298	2-{[2-(4-Morpholinyl)-5-(trifluoromethyl)phenyl]amino}-2-oxoethyl 2-(methylsulfanyl)nicotinate	-0.620151	-0.58472	-0.662759	-0.265823	-0.552627	0.107798	-0.424759	-0.316613	0.0815231	-0.516559	0.425097	-0.348791	-0.359189	-0.344908	-0.0272033	-0.480709	0.0939226	-0.400575	0.0409418	-0.277897	-0.0500996	-0.154367	0.0325523	-0.586322	-0.0229014	0.0647818	-0.136993	0.404149	-0.106642	-0.169326	-0.430925	-0.345095	-0.166985	0.263342	-0.122778	-0.0398991	-0.258163	0.0418772	-0.167826	-0.0890085	-0.0953387	-0.121636	0.0259926	-0.15565	-0.0310605	-0.129476	0.213644	-0.398458
C299	Hybocarpone	-0.470872	-0.405893	-0.44864	-0.0945819	-0.386405	0.15518	-0.369919	-0.290239	0.0768305	-0.274574	0.245666	-0.313581	-0.107956	-0.300649	-0.0298221	-0.371348	0.108651	-0.26004	0.0104422	-0.252264	-0.00527839	-0.130058	-0.064277	-0.448439	-0.0636154	0.0297645	-0.16363	0.261909	-0.055579	-0.104627	-0.326836	-0.189245	-0.0361105	0.272055	0.0496468	-0.0195601	0.135049	0.169899	-0.142925	-0.201709	-0.0597659	-0.135649	-0.00327545	-0.111885	-0.0994604	-0.091426	0.545711	-0.248775
C300	NP-011150	-0.504319	-0.476424	-0.587069	-0.30847	-0.488731	0.0464214	-0.281439	-0.254565	0.233337	-0.477971	0.467749	-0.299441	-0.302924	-0.189895	0.147017	-0.392504	0.0136089	-0.426095	-0.067329	-0.241386	-0.0989821	-0.201535	0.0109735	-0.494984	0.134602	0.0944577	-0.119205	0.25029	-0.121968	-0.144745	-0.359701	-0.294416	-0.174573	0.381368	-0.0997895	-0.0763958	-0.252123	0.286828	-0.0640669	-0.0104477	-0.0668624	-0.0915002	-0.0146774	-0.110628	-0.0102876	-0.124055	0.221883	-0.369177
C301	UNKNOWN	0.775335	0.436399	0.670436	0.0465327	0.780442	-0.35891	0.623692	0.59453	-0.364934	0.335791	-0.2847	0.690993	0.391745	0.296804	-0.109345	0.865267	-0.293495	0.472743	0.122466	0.16622	-0.0654887	0.240281	-0.123384	0.74846	0.098293	-0.101156	-0.00398076	-0.443078	-0.168472	-0.127144	0.578133	0.581965	0.042662	-0.244233	0.0411253	-0.0248404	0.123	-0.156007	-0.00443144	-0.0650097	-0.0353593	-0.0339145	-0.137661	0.123903	0.18428	0.0313459	-0.135252	0.24571
C302	P-Hydroxybenzaldehyde	0.71236	0.375581	0.558366	-0.00779289	0.712694	-0.380031	0.647992	0.637722	-0.199748	0.263685	-0.17905	0.728479	0.273835	0.359027	0.0221434	0.790106	-0.164764	0.37312	0.135975	0.226374	-0.185303	0.315564	-0.017025	0.717668	0.21597	0.0198284	0.0765881	-0.470729	-0.0653268	-0.0329417	0.561855	0.447886	0.14176	-0.213083	0.0437793	-0.136444	-0.0315533	-0.148974	0.0256436	-0.038094	0.108787	0.155198	-0.162023	0.107669	-0.0417873	-0.15328	0.0472365	0.151512
C303	Metsulfuron-methyl	-0.0687349	0.0932749	-0.0344466	-0.0480532	-0.188516	-0.0376178	-0.0598451	-0.211855	0.0622023	-0.0208503	-0.0603472	-0.0980263	0.0515472	0.0293722	0.0630922	-0.22346	0.00962695	-0.120026	-0.103485	0.031744	-0.110449	-0.00999138	0.183749	-0.119093	0.000731396	0.0324031	0.101378	-0.010041	-0.363349	-0.37841	-0.0344309	-0.103261	-0.00778619	0.097914	0.151865	0.0550533	0.000341069	0.0492034	0.224264	0.140435	-0.0388471	0.101067	0.0785097	-0.173897	0.0658498	0.0519958	-0.010031	-0.0814689
C304	UNKNOWN	-0.59543	-0.409173	-0.50827	-0.0981166	-0.530011	0.179176	-0.443302	-0.430278	0.0334353	-0.298724	0.217226	-0.356439	-0.280317	-0.272507	0.011567	-0.594427	0.154033	-0.361564	0.0389839	-0.213828	0.00344193	-0.00957848	-0.00514498	-0.583838	-0.0871421	0.277204	-0.24452	0.319595	-0.0587168	-0.140262	-0.248723	-0.404832	-0.122542	0.0673209	-0.238283	0.0169651	-0.112054	0.133604	-0.338455	-0.185973	0.075634	0.0420848	0.0368799	-0.208015	0.251069	-0.0538319	0.33485	-0.335955
C305	N-[(2R,4aR,12aS)-2-[2-(2,3-dihydro-1H-inden-2-ylamino)-2-oxoethyl]-5-methyl-6-oxo-2,3,4,4a,12,12a-hexahydropyrano[2,3-c][1,5]benzoxazocin-8-yl]-4-(trifluoromethyl)benzamide	-0.555459	-0.436462	-0.565952	-0.195614	-0.526818	0.136541	-0.374013	-0.297152	0.248703	-0.397439	0.298093	-0.375583	-0.262142	-0.222693	0.109327	-0.482043	0.122478	-0.419719	-0.0525102	-0.210775	-0.0892535	-0.00295202	0.196463	-0.512311	0.019603	0.246601	-0.24946	0.279141	-0.00585716	-0.0608596	-0.27649	-0.350638	-0.0761688	0.226175	-0.0583605	0.056263	0.00718119	0.165989	-0.163182	0.00881007	0.0179823	-0.086178	0.208625	-0.217648	-0.0437465	-0.0650688	0.333627	-0.367822
C306	UNKNOWN	0.610626	0.495077	0.554388	0.125306	0.542778	-0.204293	0.534223	0.285378	-0.0480931	0.384539	-0.243127	0.591556	0.0436732	0.377161	0.200403	0.516226	0.0453884	0.311878	0.105465	0.189043	-0.192123	0.214289	-0.0522318	0.449295	0.194028	-0.0645263	0.007829	-0.441742	-0.208764	-0.157874	0.402551	0.340335	0.325167	0.27099	0.165445	-0.267472	-0.0406118	0.0837243	0.217657	0.218513	-0.0451733	0.16825	-0.0496485	-0.0204496	0.342634	-0.0709196	-0.0442821	0.24421
C307	Bis-D-fructose2'_1:2_1'-dianhydride	-0.541897	-0.341494	-0.514676	-0.175039	-0.600782	0.16628	-0.423974	-0.399342	0.248726	-0.387947	0.177019	-0.496141	-0.156077	-0.214687	0.0939997	-0.553538	0.0881303	-0.406028	-0.138902	-0.193051	-0.0246513	-0.131203	0.173659	-0.535549	-0.0589512	0.129822	-0.062442	0.332009	-0.0449236	-0.0999196	-0.354103	-0.398263	-0.0161685	0.0689185	0.145184	0.117436	-0.104439	0.0581978	0.0601175	0.070711	-0.162716	-0.136473	0.202231	-0.0976972	0.0936863	-0.0580905	0.457912	-0.270323
C308	UNKNOWN	-0.39703	-0.182961	-0.269989	0.0428716	-0.386296	0.188843	-0.404185	-0.363985	0.0423276	-0.117538	-0.0705316	-0.336448	-0.0743428	-0.268703	-0.133052	-0.488058	0.150584	-0.145333	-0.0209453	-0.076427	0.0981812	-0.0619671	0.0814751	-0.377744	-0.238867	-0.0124616	-0.05843	0.275298	-0.268232	-0.331795	-0.280887	-0.331181	-0.0308501	0.00990715	-0.066314	0.269116	-0.0171064	-0.0131053	-0.0555831	-0.0132473	-0.030991	0.0719572	0.329206	-0.0792644	-0.0201269	0.199513	0.0602674	-0.0955058
C309	UNKNOWN	-0.640391	-0.531896	-0.595325	-0.111584	-0.561959	0.233687	-0.538292	-0.355719	0.186159	-0.415103	0.161923	-0.463242	-0.239624	-0.397233	-0.107745	-0.534099	0.185472	-0.326145	0.0270184	-0.178054	0.0530746	-0.0531434	0.320199	-0.551356	-0.201309	0.10867	-0.167415	0.445841	-0.00764478	-0.0927939	-0.39595	-0.371899	-0.126339	-0.0297035	0.0278282	0.222838	-0.0938986	-0.007725	-0.210874	-0.163068	-0.148893	-0.159826	0.190203	-0.173809	-0.103388	0.045772	0.561568	-0.29223
C310	UNKNOWN	-0.515303	-0.448201	-0.458004	-0.0770606	-0.439689	0.247731	-0.486945	-0.269319	0.11064	-0.34543	0.101268	-0.403986	-0.146079	-0.405733	-0.23304	-0.422461	0.0758836	-0.181847	0.0702311	-0.0820775	0.201335	-0.277441	0.373731	-0.395027	-0.253829	-0.102725	-0.0644169	0.469706	-0.169402	-0.243814	-0.438937	-0.303692	-0.12517	-0.0337767	-0.157049	0.244635	-0.0919845	0.0170786	-0.178721	-0.129952	-0.167315	-0.156579	0.28048	-0.0810349	-0.0958408	0.0188616	0.0655162	-0.126693
C311	2_2'-Iminodipropanoate	-0.260539	-0.149434	-0.220198	-0.0152913	-0.255088	0.105263	-0.22916	-0.161394	0.108849	-0.10752	0.0138345	-0.149045	-0.257271	-0.164851	-0.0248392	-0.328832	0.124	-0.112457	0.073397	-0.12842	-0.00139406	-0.102481	0.147617	-0.329491	-0.0947384	-0.06326	0.0547543	0.188207	-0.294798	-0.335797	-0.254035	-0.256547	-0.0453129	0.128614	0.234038	-0.00660782	-0.074391	-0.00754584	0.127852	0.0459635	-0.0851894	0.0202826	0.148134	-0.169195	0.0671807	-0.0014774	0.333439	-0.0719831
C312	L-citrulline	-0.294386	-0.183154	-0.208956	0.00613896	-0.269187	0.119752	-0.292111	-0.199028	0.0660702	-0.12582	-0.0379449	-0.201789	-0.0185817	-0.231708	-0.106937	-0.320876	0.0960772	-0.111196	0.0224938	-0.146747	0.0505144	0.00197821	0.226786	-0.299745	-0.174493	-0.0299627	-0.0715098	0.18663	-0.285236	-0.327503	-0.206849	-0.307219	-0.0400726	-0.0537174	-0.129774	0.233027	0.0229674	0.130537	-0.0975443	-0.0236008	-0.0310716	-0.0641721	0.150004	0.00199526	0.355778	0.0877062	0.106089	-0.0872388
C313	UNKNOWN	-0.26021	-0.214741	-0.136438	0.11643	-0.150014	0.1657	-0.36928	-0.191582	-0.1992	-0.0583531	-0.186779	-0.154932	0.128868	-0.397777	-0.400585	-0.226483	0.144087	0.0901757	0.136273	0.015832	0.183342	-0.0702451	0.102067	-0.139536	-0.391077	-0.207565	-0.0696922	0.301093	-0.343523	-0.4241	-0.241853	-0.0687247	-0.0878766	-0.167428	-0.139931	0.385123	-0.0499391	-0.0878125	-0.182676	-0.142312	-0.263994	0.12819	0.18956	0.191584	-0.079494	0.186583	-0.0485333	-0.00594849
C314	Microcystbiopterin B	-0.397898	-0.184628	-0.270931	0.0436758	-0.38662	0.191988	-0.40587	-0.363202	0.0441504	-0.118848	-0.0720012	-0.338462	-0.0762056	-0.270108	-0.134208	-0.487418	0.151861	-0.144496	-0.0200281	-0.0764083	0.100903	-0.0628594	0.0864405	-0.377927	-0.240845	-0.013981	-0.0569608	0.27789	-0.265433	-0.329901	-0.2827	-0.330586	-0.030623	0.0109031	-0.0646604	0.271866	-0.0179333	-0.0234852	-0.0566239	-0.0157288	-0.0315756	0.0688891	0.334695	-0.0782868	-0.0220439	0.19947	0.0575551	-0.0936152
C315	Siastatin B	-0.621249	-0.56103	-0.554397	-0.0683384	-0.47262	0.283346	-0.569476	-0.318848	-0.0877821	-0.371481	0.184558	-0.419497	-0.225636	-0.506815	-0.291728	-0.483155	0.085481	-0.193104	0.171537	-0.219001	0.239739	-0.316171	0.0913856	-0.529352	-0.292068	-0.106512	-0.171232	0.564376	-0.159263	-0.243042	-0.512208	-0.342713	-0.219536	-0.0460451	-0.132846	0.10411	-0.133564	-0.00244218	-0.264342	-0.15631	-0.147802	-0.121318	0.0660309	-0.123809	-0.114158	-0.0123186	0.0859869	-0.180378
C316	UNKNOWN	-0.754618	-0.685541	-0.723184	-0.138616	-0.626539	0.264804	-0.622022	-0.412333	0.232144	-0.502906	0.251228	-0.518817	-0.256302	-0.480945	-0.12747	-0.573628	0.277376	-0.38479	0.0280964	-0.327123	0.00428737	-0.00096343	0.281206	-0.677355	-0.205567	0.105467	-0.1619	0.488833	0.21486	0.115927	-0.462213	-0.376094	-0.183559	-0.0294219	-0.0816083	0.259843	-0.0947591	0.0538418	-0.30522	-0.251047	-0.163988	-0.150129	0.211712	-0.0921713	-0.20315	-0.00425898	0.212598	-0.379786
C317	4420	-0.613143	-0.657762	-0.686931	-0.314483	-0.518981	0.0569648	-0.417798	-0.253091	0.0763343	-0.578186	0.445087	-0.288963	-0.333796	-0.407804	-0.151451	-0.40684	0.0816829	-0.381809	0.0841431	-0.23565	-0.078935	-0.0706727	0.158055	-0.518208	-0.0474667	0.0557512	-0.190606	0.408531	-0.0543615	-0.106378	-0.401916	-0.286131	-0.198147	0.0835591	-0.170069	0.0426122	-0.257267	0.0766291	-0.247357	-0.106434	-0.00684281	-0.232446	-0.0357604	-0.144931	-0.149127	-0.142993	0.29965	-0.443726
C318	UNKNOWN	-0.259124	-0.212913	-0.135457	0.115983	-0.149962	0.165201	-0.367739	-0.191725	-0.198074	-0.0575876	-0.185885	-0.154766	0.128068	-0.395659	-0.398553	-0.226645	0.14231	0.0895374	0.135725	0.017742	0.183158	-0.0712447	0.10191	-0.138676	-0.3893	-0.206634	-0.068662	0.30001	-0.344937	-0.42518	-0.241067	-0.0694455	-0.087815	-0.167693	-0.140532	0.382533	-0.0477875	-0.0837324	-0.181186	-0.140717	-0.263702	0.127296	0.189978	0.189989	-0.0769259	0.184623	-0.0466219	-0.00538317
C319	UNKNOWN	-0.57458	-0.458775	-0.597431	-0.267721	-0.577621	0.0608737	-0.372754	-0.347474	0.166187	-0.464864	0.370371	-0.375811	-0.2434	-0.239142	0.0313489	-0.516582	0.0725156	-0.455797	-0.0832614	-0.266416	-0.100624	-0.0589646	0.0586747	-0.546095	0.0384305	0.18236	-0.165277	0.291451	-0.0401631	-0.0675413	-0.31222	-0.362107	-0.111398	0.216685	-0.144888	0.0310435	-0.151097	0.169851	-0.148517	-0.0262182	0.358907	-0.192671	-0.0926372	-0.204136	-0.0354763	-0.0386428	0.316138	-0.408523
C320	MFCD01820677	-0.583067	-0.503469	-0.492796	0.0109895	-0.407474	0.315695	-0.532236	-0.295873	-0.265454	-0.275	0.276079	-0.371122	-0.33029	-0.480294	-0.32082	-0.471974	0.0941329	-0.124832	0.251682	-0.295884	0.323629	-0.402327	-0.107578	-0.545721	-0.285065	-0.155364	-0.143033	0.60615	0.0571552	-0.00102773	-0.526386	-0.313898	-0.168659	0.135833	-0.0893799	-0.188043	-0.209193	-0.219387	-0.254862	-0.137076	-0.0591095	-0.0444752	-0.201796	-0.210885	-0.0870463	-0.182158	0.00243252	-0.095906
C321	UNKNOWN	0.526957	0.228192	0.525563	0.196073	0.68187	-0.176523	0.305196	0.520125	-0.461488	0.349784	-0.374673	0.595173	0.336386	-0.0496939	-0.413218	0.633955	-0.117485	0.574947	0.305682	0.0904603	0.0964998	0.140257	-0.0562227	0.567408	-0.206546	-0.297578	-0.0601718	-0.184841	-0.394481	-0.40137	0.298686	0.43739	-0.0439121	-0.258494	-0.0955255	0.126173	0.0821345	-0.110681	-0.140931	-0.122465	-0.176439	0.178263	-0.0930338	0.296511	-0.00656732	0.0752958	-0.110491	0.267126
C322	Valine	0.486054	0.247552	0.527078	0.263784	0.637444	-0.111943	0.233227	0.439438	-0.465571	0.396005	-0.428711	0.52795	0.37931	-0.0911382	-0.43989	0.542057	-0.0518019	0.588197	0.298244	0.124944	0.135949	0.105142	-0.0582998	0.529446	-0.270199	-0.361039	-0.0350619	-0.154624	-0.418293	-0.428748	0.222744	0.348486	0.00551947	-0.290157	-0.0845642	0.169707	0.129805	-0.104001	-0.103466	-0.0814081	-0.195237	0.182562	-0.109314	0.311405	-0.00514273	0.116806	-0.179105	0.314886
C323	1-Amino-1-deoxy-scyllo-inositol	-0.268226	-0.152955	-0.212289	0.0346244	-0.24802	0.175285	-0.266119	-0.206395	0.156397	-0.0802189	-0.0121549	-0.185915	-0.250829	-0.197514	-0.0393302	-0.332809	0.149399	-0.069533	0.0938225	-0.217041	0.0537968	-0.172068	0.156613	-0.393397	-0.137247	-0.161799	0.10012	0.230146	-0.289623	-0.32561	-0.332978	-0.265218	-0.00756054	0.157445	0.223457	-0.0243037	-0.0411971	0.027527	0.182051	0.113579	-0.110946	0.0165291	0.176045	-0.197703	0.00709818	-0.00269531	0.306151	0.00199143
C324	2-(Ethylsulfanyl)ethyl 2-methyl-4-(4-nitrophenyl)-5-oxo-7-phenyl-1,4,5,6,7,8-hexahydro-3-quinolinecarboxylate	-0.673815	-0.589937	-0.586415	-0.0424672	-0.557264	0.302617	-0.679298	-0.37022	0.199667	-0.41316	0.0397327	-0.57998	0.133891	-0.575551	-0.312708	-0.517861	0.209887	-0.234333	-0.0665496	-0.209874	0.165585	-0.0827174	0.376953	-0.496092	-0.378083	-0.120969	-0.170993	0.487355	-0.00277114	-0.0830523	-0.526081	-0.329492	-0.145816	-0.0662824	-0.170414	0.655616	-0.0152252	-0.0400707	-0.273305	-0.204759	-0.162969	-0.193557	0.416519	0.169693	-0.202673	0.256882	-0.0188622	-0.214595
C325	Grisemycin	-0.539476	-0.479258	-0.483778	-0.0587874	-0.404679	0.243067	-0.472787	-0.274697	-0.172956	-0.301273	0.323589	-0.377831	-0.289445	-0.421447	-0.268746	-0.432143	-0.00937411	-0.154727	0.170072	-0.128626	0.293147	-0.462996	-0.114589	-0.439643	-0.205887	-0.185583	-0.140298	0.547723	-0.0402314	-0.075908	-0.529732	-0.2904	-0.260296	0.170378	-0.103187	-0.205561	-0.210699	0.142608	-0.178688	-0.120992	-0.0635261	-0.0894799	-0.159245	-0.184636	-0.109875	-0.179645	-0.0574152	-0.0984754
C326	UNKNOWN	-0.622158	-0.616557	-0.651431	-0.187546	-0.514519	0.210952	-0.46761	-0.260693	-0.0367316	-0.495769	0.478048	-0.423906	-0.331547	-0.395841	-0.119401	-0.423392	0.134379	-0.332496	0.0584944	-0.205566	0.0793008	-0.281084	-0.181241	-0.499733	-0.0856138	-0.0601505	-0.156995	0.509099	0.234207	0.218721	-0.512009	-0.289175	-0.103277	0.13395	-0.15889	-0.0934631	-0.178315	0.0343676	-0.242682	-0.155773	-0.136632	-0.221999	-0.0911241	-0.131062	-0.107584	-0.113232	-0.0516821	-0.29755
C327	Soboliferamide	0.612736	0.18192	0.438479	-0.0311382	0.700445	-0.318824	0.57047	0.520105	-0.23511	0.17625	-0.031384	0.683919	0.0767532	0.242285	-0.0567949	0.828882	-0.207821	0.384907	0.236845	0.160544	-0.102754	0.217711	-0.116561	0.598221	0.168398	-0.0498759	-0.00768648	-0.314963	0.0103652	0.0489059	0.458977	0.539026	-0.00862403	-0.171676	-0.130429	-0.195898	-0.0217639	0.0375606	-0.128628	-0.108762	-0.132734	-0.0191218	-0.148359	0.0297868	-0.0680544	-0.09936	-0.103033	0.133714
C328	Gly-Ile	0.65761	0.454587	0.58224	0.0695274	0.625886	-0.253631	0.568843	0.362089	-0.204498	0.349308	-0.234314	0.66291	-0.0674022	0.345662	0.0789822	0.615837	-0.131652	0.393605	0.22611	0.0422546	-0.11593	0.124266	-0.156819	0.428097	0.143886	-0.129728	0.140142	-0.360197	-0.334283	-0.314857	0.422324	0.398978	0.0282399	0.104875	0.182667	-0.355156	-0.0103346	0.0271292	0.200676	0.068398	-0.170265	0.100523	-0.0968938	-0.051862	0.373693	-0.152537	-0.129164	0.26492
C329	UNKNOWN	-0.433298	-0.281892	-0.206875	0.346272	-0.212591	0.539074	-0.592416	-0.279563	-0.124037	0.0999655	-0.0630543	-0.500299	-0.0441586	-0.517805	-0.399209	-0.406023	0.0861717	0.166721	0.233287	-0.0598862	0.592327	-0.582475	0.0513427	-0.334958	-0.493118	-0.489521	-0.074997	0.565725	-0.145918	-0.199767	-0.646024	-0.241683	-0.157569	0.11354	-0.0522752	-0.0307122	0.601887	0.0552795	-0.122934	-0.122956	-0.189343	-0.128156	-0.0131097	-0.107511	-0.224331	-0.0114671	-0.0717803	0.308235
C330	2,5-Furandicarboxylic acid	0.403829	0.0625865	0.223461	-0.105862	0.451997	-0.237245	0.416884	0.361122	-0.115181	0.015505	0.0697537	0.443183	0.0334955	0.191311	0.0238087	0.61432	-0.153883	0.191557	0.0980402	0.138938	-0.115146	0.146793	-0.070395	0.412815	0.192214	-0.0121593	-0.0618337	-0.2138	0.179234	0.211899	0.296349	0.146865	-0.0298455	-0.0885052	-0.0833703	-0.100367	-0.0430761	-0.0623535	-0.115201	-0.0669367	-0.0351161	-0.0567863	-0.0906151	0.125502	-0.0937418	-0.0728057	-0.116276	0.0424645
C331	Thiomorpholine3-carboxylate	-0.543734	-0.581871	-0.561658	-0.199145	-0.423561	0.201865	-0.452848	-0.210193	-0.0951585	-0.476888	0.287756	-0.36376	-0.249802	-0.424856	-0.234065	-0.324895	-0.0395092	-0.227508	0.146799	-0.225597	0.205155	-0.352835	0.0378282	-0.438173	-0.184605	-0.0531592	-0.150577	0.563123	-0.0506726	-0.13175	-0.435729	-0.228929	-0.204858	-0.0781324	-0.155795	0.0612139	-0.199363	-0.104063	-0.275313	-0.159911	-0.139248	-0.206476	0.101668	-0.0956265	-0.110847	-0.0723152	0.0626273	-0.224708
C332	3-Hydroxy-4-methyl-2(5H)-thiophenone	-0.539738	-0.577682	-0.556735	-0.196251	-0.419541	0.203025	-0.450635	-0.208563	-0.0971073	-0.472583	0.284401	-0.361592	-0.248352	-0.422993	-0.23431	-0.322124	-0.0404547	-0.223561	0.148707	-0.223963	0.208169	-0.355922	0.0373088	-0.43482	-0.185404	-0.0553182	-0.149359	0.562577	-0.0520589	-0.133166	-0.434493	-0.226784	-0.203729	-0.0785928	-0.154781	0.0575299	-0.19748	-0.104188	-0.273925	-0.159166	-0.139322	-0.205047	0.100238	-0.0950454	-0.110033	-0.0762739	0.059911	-0.219918
C333	UNKNOWN	-0.377064	-0.220097	-0.145	0.375942	-0.16149	0.538063	-0.547898	-0.25546	-0.167664	0.159575	-0.0670729	-0.47362	-0.0456852	-0.476897	-0.384396	-0.370041	0.064443	0.203514	0.239012	-0.0347879	0.613544	-0.621697	-0.0283388	-0.289444	-0.476916	-0.511764	-0.0601775	0.540681	-0.133471	-0.179235	-0.625291	-0.217729	-0.139857	0.123842	-0.0321245	-0.109121	0.637665	0.054001	-0.0916394	-0.0988089	-0.179182	-0.106836	-0.0749535	-0.110027	-0.216164	-0.0453658	-0.102547	0.356558
C334	Benarthin	-0.449406	-0.397922	-0.600363	-0.466849	-0.581948	-0.119538	-0.134904	-0.248089	0.419402	-0.576439	0.58093	-0.305221	-0.257361	0.027008	0.342973	-0.385303	0.00246286	-0.643847	-0.277932	-0.052113	-0.35582	0.135029	0.249334	-0.377943	0.351582	0.428345	0.0129138	0.0405494	0.304091	0.306675	-0.111163	-0.292809	0.050108	0.113348	-0.186159	0.0218396	-0.32501	0.188705	-0.0533934	0.00806647	0.0392941	-0.235568	0.0767448	-0.18434	0.114829	-0.114048	0.232448	-0.547005
C335	N-[2-(3,4-Dimethoxyphenyl)ethyl]-4-[2-({2-[(5-methyl-1,2-oxazol-3-yl)amino]-2-oxoethyl}sulfanyl)-4-oxo-3(4H)-quinazolinyl]butanamide	-0.667289	-0.670584	-0.664963	-0.145331	-0.51319	0.266146	-0.551679	-0.276813	-0.098378	-0.485342	0.454452	-0.46849	-0.268258	-0.502985	-0.247352	-0.443221	0.0996865	-0.274822	0.101687	-0.24205	0.193442	-0.39182	-0.172195	-0.525972	-0.183324	-0.159007	-0.154685	0.590957	0.160008	0.119358	-0.595521	-0.296508	-0.168829	0.0868979	-0.192615	-0.0352035	-0.167774	-3.82588e-05	-0.286941	-0.206389	-0.121431	-0.207975	-0.0859904	-0.0740085	-0.165632	-0.115492	-0.0368343	-0.251179
C336	3-Methylsulfolene	-0.253186	-0.260956	-0.160691	0.0643741	-0.146084	0.0947952	-0.37267	-0.0894617	-0.069925	-0.116405	-0.194599	-0.221562	0.427498	-0.423294	-0.405817	-0.14891	0.0629916	0.0490909	-0.0386935	-0.116425	0.131086	0.0850114	0.256579	-0.101526	-0.379398	-0.182213	-0.133152	0.19338	-0.22617	-0.275244	-0.203458	-0.10976	-0.12256	-0.170595	-0.162468	0.694257	0.0948912	-0.0750196	-0.218427	-0.178223	-0.150999	-0.10526	0.162281	0.385237	-0.0521703	0.369676	-0.0168631	-0.0630144
C337	Staphyloamide B	0.791325	0.375362	0.644996	0.0338577	0.84079	-0.352795	0.659806	0.57621	-0.354973	0.319379	-0.213483	0.778557	0.162848	0.288945	-0.130089	0.938952	-0.286997	0.530293	0.262276	0.200811	-0.038349	0.135173	-0.144086	0.736812	0.119652	-0.190745	-0.000344345	-0.36417	-0.230465	-0.1817	0.511609	0.724236	-0.0412396	-0.172183	0.0627897	-0.21827	0.0464956	-0.0808727	0.0175813	-0.0353179	0.00353197	0.0297723	-0.122416	0.0115599	-0.00852636	-0.0349805	-0.172257	0.280625
C338	3-[(3aS,6R,6aS,9aR,10aS,10bR)-6-(4-Hydroxy-3-methylphenyl)-8-[(4-methylphenyl)amino]-1,3,7,9-tetraoxo-6a-phenyl-3,3a,4,6,6a,7,8,9,9a,10,10a,10b-dodecahydroisoindolo[5,6-e]isoindol-2(1H)-yl]benzoic aci d	-0.3833	-0.239559	-0.159414	0.358646	-0.169858	0.518026	-0.548472	-0.263965	-0.172884	0.13871	-0.0537547	-0.471168	-0.0311963	-0.484244	-0.391473	-0.364839	0.0665906	0.190116	0.230418	-0.0664622	0.588473	-0.60841	-0.020768	-0.30455	-0.473415	-0.506122	-0.0424207	0.535586	-0.142007	-0.192748	-0.619272	-0.192817	-0.141219	0.108753	-0.0416536	-0.0931074	0.611016	0.0461545	-0.0904765	-0.0980621	-0.176867	-0.109879	-0.0860374	-0.107362	-0.224926	-0.0528276	-0.112582	0.326757
C339	UNKNOWN	0.748182	0.594023	0.571728	-0.115191	0.470525	-0.420198	0.666889	0.348052	0.0801995	0.19678	-0.208036	0.3861	0.513423	0.561967	0.249316	0.650078	-0.3384	0.171715	-0.320034	0.234478	-0.256957	0.131864	-0.000449469	0.649003	0.339919	-0.0512673	0.503577	-0.574502	-0.154906	-0.0257537	0.493619	0.368083	0.00305745	-0.0401275	0.148083	0.0908117	-0.0147819	-0.0259854	0.582713	0.401225	0.0754815	0.0164916	-0.0760728	0.300896	-0.0176065	0.146474	-0.126684	0.182328
C340	gamma-Glutamyl-gamma-aminobutyraye	0.755564	0.489275	0.71661	0.204219	0.819778	-0.253768	0.589417	0.464982	-0.386942	0.520678	-0.302188	0.774283	0.0729648	0.272744	-0.12102	0.747086	-0.159876	0.586663	0.331709	0.101652	0.00840143	0.0850502	-0.143115	0.5755	0.0496075	-0.229446	0.0939453	-0.382147	-0.334708	-0.305974	0.452191	0.584671	0.108538	-0.105269	0.211277	-0.368547	0.0385888	-0.112301	0.132348	0.0171839	-0.0471779	0.27325	-0.210158	0.0141752	0.0483858	-0.202514	-0.184218	0.371051
C341	Arthrichitin	0.225321	0.188146	0.288411	0.223834	0.323428	-0.00594095	0.174719	0.0509679	-0.175856	0.336719	-0.095896	0.305546	-0.0807628	0.108868	-0.0237151	0.186113	0.13878	0.244746	0.196611	0.066934	0.015258	0.179601	-0.132994	0.152875	-0.00736636	0.0706622	-0.0788874	-0.153268	0.319773	0.336355	0.241638	0.289645	0.118315	-0.0749681	-0.119457	-0.259294	0.036585	-0.109504	-0.166577	-0.0539358	-0.0176023	0.416987	-0.137123	-0.123319	-0.0523884	-0.138323	-0.152177	0.143992
C342	leu-ala-asp	0.474558	0.0224687	0.291629	-0.113856	0.581312	-0.330178	0.458825	0.330553	-0.269888	0.0220082	0.0114905	0.640166	0.157174	0.114989	-0.114085	0.774049	-0.160341	0.293073	0.215313	-0.0843225	-0.161459	0.262663	-0.118619	0.388359	0.130423	-0.0311852	-0.167847	-0.2368	-0.0298771	-0.012524	0.41357	0.532183	-0.028642	-0.0434799	-0.175247	-0.0430774	-0.209525	-0.00228851	-0.245506	-0.144768	0.0219874	0.0253067	-0.150812	0.0360377	0.0641527	0.0208472	-0.0362433	-0.0150638
C343	pentahomomethionine	0.173703	0.0735288	0.0176283	-0.18373	0.0441629	-0.145146	0.281291	0.154118	0.289849	-0.110351	0.197375	0.0753611	-0.0879012	0.316082	0.340905	0.191384	-0.0387101	-0.148084	-0.177033	-0.00585469	-0.242306	0.108978	0.0772986	0.100887	0.340242	0.143076	0.314162	-0.223247	0.389888	0.474446	0.157134	0.0828385	0.011829	0.156183	-0.0824355	-0.145575	-0.0784889	0.0491866	0.180868	0.0896891	0.0757791	-0.0938625	-0.104548	-0.114249	0.0785381	-0.0119407	-0.144279	-0.0685822
C344	UNKNOWN	-0.361812	-0.31788	-0.339261	-0.127169	-0.343842	0.0414233	-0.321939	-0.278352	0.0306469	-0.297532	0.0429472	-0.196414	-0.059403	-0.296264	-0.175456	-0.304193	0.118141	-0.184501	-0.00340066	-0.134723	-0.04713	0.027888	0.151025	-0.319813	-0.165929	-0.00179205	-0.0809974	0.247262	-0.287542	-0.349983	-0.211707	-0.101241	-0.0167488	0.0183074	-0.149231	0.322932	-0.225483	0.032621	-0.126466	-0.0820443	-0.107039	-0.0200819	0.301775	-0.00298432	-0.0174389	0.173507	0.0505009	-0.250179
C345	UNKNOWN	0.700425	0.606018	0.551259	-0.105949	0.402392	-0.405112	0.613713	0.300925	0.063567	0.196565	-0.227387	0.307219	0.578314	0.544971	0.245571	0.568241	-0.349476	0.135851	-0.367995	0.339969	-0.236047	0.119742	0.00589231	0.668513	0.313664	-0.0287322	0.463215	-0.560793	-0.21151	-0.0891106	0.474286	0.327328	0.000247431	-0.052	0.171626	0.15265	0.032644	-0.00948908	0.582447	0.398399	0.0383329	-0.0116367	-0.075259	0.370693	0.0218744	0.171555	-0.109329	0.169993
C346	4,5-Dicyanoimidazole	0.599156	0.54466	0.734192	0.452962	0.702779	0.0123448	0.327319	0.278025	-0.365285	0.701552	-0.546679	0.550863	0.0591652	0.121344	-0.233688	0.440195	-0.0330165	0.667902	0.400411	0.109529	0.224172	0.000613716	-0.063261	0.410679	-0.216543	-0.309506	0.0193918	-0.201963	-0.403341	-0.381677	0.271712	0.234141	0.120663	-0.16698	0.090258	-0.303641	0.355886	-0.0964126	0.0962091	0.169517	0.000916276	0.251654	-0.101482	-0.085809	0.0825579	-0.120574	0.0542311	0.557363
C347	UNKNOWN	0.609651	0.182144	0.451176	-0.0459647	0.679808	-0.371063	0.53105	0.505943	-0.319321	0.140364	-0.155622	0.727915	0.26048	0.162741	-0.13957	0.827988	-0.130007	0.383589	0.213058	0.0524499	-0.205228	0.368937	-0.121854	0.581678	0.0895802	-0.0603953	-0.11621	-0.340229	-0.148366	-0.132047	0.505915	0.5912	0.05028	-0.107623	-0.118503	0.0145327	-0.134392	-0.0584575	-0.165443	-0.103693	-0.0723722	-0.00788743	-0.0889743	0.0393518	0.172144	0.0846078	0.0209977	0.0520226
C348	UNKNOWN	-0.663386	-0.614672	-0.714958	-0.334192	-0.639033	0.0175105	-0.438516	-0.401583	0.281118	-0.580816	0.39938	-0.382175	-0.268566	-0.330174	0.0194711	-0.518203	0.151943	-0.521574	-0.114165	-0.30225	-0.227075	0.120067	0.255746	-0.623625	0.0163596	0.237594	-0.142743	0.26944	-0.0211795	-0.094171	-0.309494	-0.283155	-0.0542215	0.172447	-0.120502	0.259106	-0.255583	0.141709	-0.210982	-0.212313	-0.0867066	-0.160386	0.23795	-0.115119	-0.0919162	0.0745885	0.279049	-0.558542
C349	Guanine	0.422397	0.48197	0.597513	0.442602	0.501833	0.102101	0.191786	0.107739	-0.30295	0.629749	-0.493284	0.387938	-0.0809485	0.0904512	-0.16484	0.208594	0.0168786	0.54922	0.382448	0.0374957	0.260141	-0.102604	-0.103036	0.195378	-0.228007	-0.279342	0.0631729	-0.0849984	-0.417195	-0.41778	0.143074	0.0907504	0.0988589	-0.0739318	0.179411	-0.381529	0.19265	-0.0268996	0.139268	0.130923	-0.0179265	0.283613	-0.140389	-0.154807	0.199999	-0.145357	0.100129	0.521787
C350	Antiprotealide	-0.462384	-0.380791	-0.380739	-0.0231441	-0.335693	0.224786	-0.402919	-0.310583	0.0578379	-0.187902	0.238792	-0.371041	-0.137247	-0.319978	-0.139935	-0.37132	-0.0530059	-0.176994	0.0407399	-0.302862	0.221311	-0.219108	0.167175	-0.476277	-0.157801	0.0659445	-0.211221	0.338771	0.163657	0.104625	-0.29877	-0.299834	-0.276436	-0.135057	-0.235857	0.105133	0.139395	-0.0217919	-0.299157	-0.0760287	-0.114988	-0.000323683	0.285843	-0.226124	-0.0312077	-0.0708704	0.173189	-0.125007
C351	UNKNOWN	0.654788	0.532636	0.616811	0.143053	0.551656	-0.179722	0.468124	0.329944	-0.171465	0.392081	-0.290866	0.301147	0.509718	0.339916	-0.00403104	0.58376	-0.336129	0.390829	-0.0886921	0.448428	0.116004	-0.0891487	-0.0830179	0.710026	0.0761198	-0.240302	0.313947	-0.352018	-0.217229	-0.141395	0.314022	0.324388	-0.0422864	-0.105865	0.091995	-0.00556505	0.277163	-0.0637168	0.323675	0.151207	-0.0387531	0.00198329	-0.137823	0.302032	-0.0693871	0.0495371	-0.18531	0.411633
C352	anthracene-9,10-dialdehyde	-0.510595	-0.418448	-0.338697	0.134186	-0.29161	0.363323	-0.556855	-0.322458	-0.115981	-0.0972417	0.0878542	-0.423114	-0.110441	-0.505845	-0.391404	-0.409042	-0.0454559	0.002035	0.210681	-0.321261	0.455236	-0.345244	0.210236	-0.497322	-0.402274	-0.152409	-0.242123	0.534764	0.00340779	-0.0568502	-0.448582	-0.301324	-0.315134	-0.212797	-0.249825	0.0960695	0.301115	-0.112165	-0.363535	-0.139443	-0.0654689	-0.055037	0.100976	-0.22577	-0.0323355	-0.0313795	0.119016	0.0399239
C353	DL-TMAP	-0.384891	-0.328342	-0.422822	-0.209485	-0.406585	-0.00769096	-0.257664	-0.274395	0.197714	-0.330751	0.293381	-0.253303	-0.169863	-0.198639	0.0149241	-0.344407	0.0328979	-0.303051	-0.101544	-0.138677	-0.112515	-0.106984	0.243621	-0.379666	0.0291897	-0.0375045	0.0101797	0.168281	-0.285198	-0.30446	-0.316383	-0.194608	-0.0865943	0.378998	-0.0076993	0.0734987	-0.189251	0.219023	0.077359	0.0176039	-0.0851583	-0.0739665	0.041477	-0.072732	-0.0748286	0.0122245	-0.000413169	-0.280685
C354	Tetraacetylethylenediamine	0.690018	0.231897	0.503548	-0.0605812	0.758316	-0.401085	0.611328	0.681637	-0.321074	0.173384	-0.126717	0.787845	0.200682	0.212283	-0.12471	0.898942	-0.210288	0.424051	0.232146	0.0665227	-0.186138	0.293717	-0.115496	0.667052	0.138502	-0.108014	-0.0571013	-0.371573	-0.191651	-0.163627	0.508239	0.560008	0.0271052	-0.114517	-0.0532294	-0.080481	-0.069134	-0.0579901	-0.0896954	-0.0800281	-0.0632289	-0.0205068	-0.101309	0.0219188	0.128689	0.0225387	-0.0580257	0.102146
C355	5-[(Propylsulfinyl)methyl]-2,4-imidazolidinedione	-0.51955	-0.408775	-0.494518	-0.18104	-0.513062	0.124557	-0.438781	-0.321796	0.0348047	-0.399407	0.182892	-0.442432	-0.025764	-0.329025	-0.147989	-0.459631	-0.0342059	-0.317597	-0.0832206	-0.193413	0.0892068	-0.172273	0.162882	-0.43905	-0.14671	0.052159	-0.089335	0.375045	-0.160413	-0.207734	-0.341679	-0.325857	-0.219792	-0.0948919	-0.103778	0.327331	-0.130692	-0.085482	-0.132527	-0.0369611	0.0358346	-0.172768	0.149973	-0.148661	-0.0638303	0.229083	0.165663	-0.267949
C356	2-(Cyclohexylmethylidene)-1,2,3,4-tetrahydronaphthalen-1-one	-0.352547	-0.305275	-0.344622	-0.130533	-0.322954	0.0253317	-0.272112	-0.272011	0.048774	-0.238888	0.209047	-0.213944	-0.199746	-0.240392	-0.0861064	-0.31265	-0.00344226	-0.196915	-0.00336375	-0.159194	-0.00703034	-0.135694	0.114506	-0.367015	-0.059813	-0.066549	-0.0255483	0.214124	-0.33423	-0.361663	-0.289043	-0.129327	-0.104974	0.300256	-0.0680546	0.0137489	-0.117899	0.219594	-0.0037163	-0.0408338	-0.0707461	-0.0651118	-0.0207992	-0.0836671	-0.0458469	0.0200071	0.0309621	-0.205326
C357	UNKNOWN	-0.473213	-0.366406	-0.364587	0.0598942	-0.326164	0.307751	-0.437689	-0.359733	-0.17372	-0.132208	0.272517	-0.337093	-0.365758	-0.375734	-0.229472	-0.42432	0.0238483	-0.0701679	0.241956	-0.0996954	0.351066	-0.531931	-0.0902395	-0.445516	-0.212209	-0.243299	-0.140031	0.512542	-0.123165	-0.158961	-0.527881	-0.213895	-0.0616215	0.167277	-0.0861349	-0.371285	0.0209665	0.231221	-0.145549	-0.0970184	-0.052503	-0.0953359	-0.249314	-0.239875	-0.102374	-0.270551	-0.124148	0.0254947
C358	Bis[6-(3,4,7-trihydroxy-3, 7-dimethyloctenyl) ether	0.770387	0.673367	0.769246	0.278909	0.720416	-0.0897195	0.589719	0.367155	-0.225789	0.603543	-0.315643	0.530908	0.007396	0.448541	0.0712136	0.617039	-0.245476	0.542213	0.221089	0.302411	0.204288	-0.201282	-0.182575	0.600889	0.115748	-0.250585	0.271201	-0.317016	-0.184129	-0.0919082	0.350938	0.506702	0.121243	-0.0534709	0.294098	-0.574384	0.150273	-0.0904417	0.392137	0.285384	0.0634254	0.186386	-0.200842	-0.18256	-0.0284179	-0.211604	-0.152377	0.59509
C359	UNKNOWN	-0.597219	-0.509385	-0.496737	0.0323139	-0.403753	0.352251	-0.546662	-0.335867	-0.176873	-0.227752	0.346531	-0.444583	-0.351506	-0.479326	-0.276091	-0.482236	0.0261137	-0.116386	0.220414	-0.170469	0.384879	-0.563658	-0.144395	-0.515327	-0.252507	-0.26283	-0.186377	0.601974	-0.0196055	-0.0690149	-0.63225	-0.319406	-0.226188	0.209957	-0.108983	-0.281456	0.0540022	0.106866	-0.230003	-0.188458	-0.0738449	-0.0906796	-0.19764	-0.190762	-0.14623	-0.218057	-0.108761	-0.0314253
C360	UNKNOWN	0.483867	0.316149	0.507942	0.255679	0.559827	-0.0115316	0.269623	0.400406	-0.294376	0.396218	-0.275557	0.251169	0.42496	0.0985476	-0.204848	0.528442	-0.234784	0.473659	0.0930406	0.352935	0.294253	-0.106693	-0.137024	0.630167	-0.109504	-0.276536	0.070732	-0.15393	-0.0257889	0.0118789	0.192009	0.309163	-0.059239	-0.168566	-0.103853	0.018022	0.410193	-0.124161	-0.0274734	-0.0615323	-0.0550963	-0.0173713	-0.122546	0.269726	-0.126133	0.0351603	-0.208276	0.431174
C361	UNKNOWN	0.731727	0.545868	0.589583	-0.0848067	0.510888	-0.432916	0.6345	0.292588	-0.0382788	0.213201	-0.255126	0.459443	0.502291	0.483394	0.137097	0.676711	-0.314146	0.226364	-0.229111	0.278421	-0.236976	0.21856	0.0203353	0.662955	0.254997	-0.0276642	0.380544	-0.545111	-0.246324	-0.162576	0.548977	0.436328	0.0188282	-0.132801	0.0859933	0.168702	-0.0241294	-0.0152421	0.385664	0.18869	0.0393029	0.0417314	-0.0736852	0.397502	0.123574	0.181724	-0.0989643	0.152685
C362	Carboquone	0.484925	0.17034	0.335886	-0.0664834	0.504197	-0.297293	0.41631	0.596224	-0.110502	0.100221	-0.0788138	0.451992	0.159502	0.153099	-0.0834368	0.62347	-0.192391	0.27085	-0.00888941	-0.011879	-0.123713	0.133022	-0.0668632	0.49315	0.115914	-0.147079	0.0818476	-0.313215	0.0377934	0.0834956	0.292716	0.254049	-0.054438	-0.138176	0.0976252	0.0965605	-0.0404002	-0.08405	0.0776851	-0.0511664	-0.0753322	0.0216518	-0.0909849	0.590277	-0.0620244	-0.00419103	-0.133551	0.0858224
C363	UNKNOWN	-0.606187	-0.540313	-0.658711	-0.353316	-0.60022	-0.0788613	-0.36009	-0.366012	0.0301164	-0.52026	0.536819	-0.339546	-0.363537	-0.265353	-0.017778	-0.50274	0.0284765	-0.510507	-0.0990602	-0.24324	-0.206493	-0.00978552	-0.0371272	-0.559098	0.0864648	0.204682	-0.113004	0.261055	0.106191	0.0801233	-0.289885	-0.267441	-0.1021	0.135016	-0.0411073	-0.092115	-0.293334	0.126156	-0.143546	-0.222108	0.0497332	-0.107186	-0.0861995	-0.0913739	-0.0652771	-0.165625	-0.0442024	-0.549037
C364	8,8,10,10-Tetramethyl-2-[(2-methylphenoxy)methyl]-8,9,10,11-tetrahydropyrido[4',3':4,5]thieno[3,2-e][1,2,4]triazolo[1,5-c]pyrimidine	0.692537	0.783074	0.668699	0.0484763	0.35552	-0.283957	0.611802	0.245451	-0.0217874	0.369815	-0.354834	0.301839	0.337064	0.689476	0.370477	0.37737	-0.195128	0.119461	-0.255934	0.507989	-0.195444	0.237282	-0.121457	0.663943	0.30098	0.231457	0.556246	-0.550028	-0.0481871	0.0180125	0.638089	0.323196	0.269572	-0.171812	0.087975	-0.12487	0.0438765	-0.095369	0.436393	0.167352	0.148781	0.0196518	-0.0546974	0.0176176	0.463918	0.0570507	-0.0856278	0.237105
C365	UNKNOWN	0.727736	0.547861	0.58695	-0.0834758	0.503489	-0.429742	0.62982	0.289183	-0.0297853	0.21331	-0.256663	0.447775	0.511946	0.484592	0.140659	0.668888	-0.312366	0.221437	-0.23996	0.283029	-0.237025	0.216992	0.022783	0.663213	0.255175	-0.0264007	0.387179	-0.546737	-0.239324	-0.155058	0.545447	0.430647	0.0183658	-0.13409	0.089375	0.178404	-0.02133	-0.0172617	0.392076	0.191215	0.0444366	0.0453915	-0.0708262	0.406741	0.110676	0.185729	-0.101222	0.152528
C366	Bufexamac	-0.345862	-0.299943	-0.338987	-0.12977	-0.318054	0.02395	-0.2671	-0.264979	0.0527648	-0.236015	0.205717	-0.211172	-0.195818	-0.236396	-0.0839548	-0.306876	-0.00531703	-0.193898	-0.00557325	-0.158366	-0.00758323	-0.136652	0.116061	-0.360669	-0.0580574	-0.070144	-0.0186168	0.20934	-0.338136	-0.365278	-0.286973	-0.12565	-0.10463	0.299828	-0.0629796	0.0157757	-0.115854	0.223819	0.00281199	-0.040772	-0.0726652	-0.0669976	-0.0195754	-0.0795293	-0.04571	0.0217403	0.031134	-0.201254
C367	L-Tyrosinemethylester	0.749949	0.352774	0.640708	0.099776	0.831172	-0.290066	0.586661	0.519863	-0.394474	0.352558	-0.258556	0.740416	0.171632	0.222238	-0.18989	0.896493	-0.239832	0.576591	0.305007	0.159524	0.0241974	0.0897244	-0.196092	0.680083	0.0357315	-0.264028	0.00547869	-0.2988	-0.244421	-0.204862	0.442985	0.718089	-0.0182123	-0.166074	0.088385	-0.217531	0.0513998	-0.0610897	0.0112531	-0.0757081	-0.0513486	0.0391103	-0.168699	-0.00638821	-0.0351613	0.00853336	-0.198646	0.326715
C368	Cyclo-(Ile-Ser)	0.68716	0.326274	0.505962	-0.0859312	0.664778	-0.427992	0.624925	0.713371	-0.204484	0.165154	-0.157882	0.704102	0.287742	0.318745	-0.0142299	0.806453	-0.187675	0.325474	0.0729885	0.0905263	-0.256293	0.353846	-0.0972742	0.702089	0.201127	0.0165367	0.0534456	-0.447035	-0.030081	0.0143733	0.567601	0.524361	0.0793768	-0.186568	-0.00295563	-0.01438	-0.168157	-0.0242795	0.0125455	-0.0545866	0.0152089	0.0343557	-0.136353	0.0905446	0.0908278	0.0701129	-0.11949	0.0635891
C369	Cyclo-(L-Ala-L-Tyr)	0.610631	0.453908	0.66349	0.361274	0.702427	-0.0184697	0.353768	0.477013	-0.229328	0.565815	-0.456955	0.518476	0.0531031	0.132907	-0.203619	0.546425	-0.0266382	0.635585	0.306336	0.0224881	0.176028	-0.011437	-0.103743	0.457352	-0.161962	-0.380388	0.215312	-0.203938	-0.17073	-0.159153	0.230355	0.409538	0.0518812	-0.214142	0.326267	-0.152163	0.119588	-0.189896	0.213424	0.0351921	-0.128411	0.346388	-0.0963735	0.0361109	-0.00104097	0.064221	-0.0590019	0.514816
C370	N-acetyl-3-amino-3,6-dideoxy-d-galactose	-0.199495	-0.12213	-0.147955	0.00452281	-0.147327	0.0293815	-0.1704	-0.0608329	-0.0382384	-0.00816113	0.136717	-0.0910105	-0.219395	-0.164802	-0.088465	-0.267093	-0.0295312	-0.0424831	0.0755212	-0.169843	0.0632127	-0.179725	-0.000539474	-0.263547	-0.0619056	-0.146677	0.0920978	0.122345	-0.36472	-0.377205	-0.252181	-0.180502	-0.0845224	0.219124	0.00631834	-0.166268	0.0391344	0.0861197	0.106279	0.0260327	-0.0596084	0.105725	-0.0726363	-0.181879	0.00348173	-0.0911182	-0.0178733	-0.0411632
C371	UNKNOWN	0.798312	0.636985	0.705186	0.00579009	0.603568	-0.395884	0.684581	0.483698	-0.186325	0.325836	-0.357654	0.571619	0.399176	0.537183	0.142093	0.698519	-0.238259	0.29706	-0.0926857	0.39823	-0.211465	0.338056	-0.108101	0.805412	0.224029	0.110932	0.304345	-0.553932	-0.178712	-0.128692	0.70272	0.571658	0.180349	-0.212873	-0.0151549	0.0326827	-0.0159056	-0.119335	0.201561	0.0492702	0.0665198	0.0136686	-0.0459548	0.180437	0.396035	0.143069	-0.08567	0.19438
C372	Elaiomycin H	0.755444	0.498452	0.707214	0.168522	0.771284	-0.304891	0.592867	0.514636	-0.356751	0.451851	-0.379005	0.729048	0.326194	0.309401	-0.0671585	0.762079	-0.0953618	0.496772	0.172056	0.211307	-0.122527	0.373425	-0.183334	0.700156	0.0548054	-0.0398305	-0.0178218	-0.470867	-0.138514	-0.106352	0.603914	0.473558	0.173391	-0.197835	-0.0262172	-0.0236887	0.0342327	-0.119304	-0.0419605	-0.0177844	-0.0188229	0.133131	-0.122399	0.0784693	0.291306	0.148941	-0.0557713	0.258871
C373	DL-TMAP	-0.381276	-0.325154	-0.414661	-0.199467	-0.398409	-0.00218969	-0.260264	-0.272213	0.190066	-0.320639	0.284072	-0.251097	-0.165353	-0.204146	0.00483612	-0.341438	0.0329518	-0.291165	-0.0941065	-0.138475	-0.102027	-0.1119	0.244758	-0.376064	0.0192295	-0.0469887	0.0098474	0.171311	-0.290487	-0.310351	-0.318635	-0.190538	-0.0884004	0.37538	-0.0102797	0.0732061	-0.179142	0.216517	0.0745329	0.0155625	-0.0898887	-0.0721286	0.0389697	-0.0695757	-0.0760655	0.0101171	-0.0028235	-0.270043
C374	alpha-D-Glcp-(1->2)-alpha-D-GlcpO[CH2]5NH2	-0.629054	-0.582378	-0.682563	-0.344339	-0.588279	-0.0137793	-0.374775	-0.341133	0.0432854	-0.55393	0.485414	-0.275268	-0.375375	-0.290798	0.0174758	-0.504732	0.105523	-0.496319	0.000798891	-0.260313	-0.203003	0.0429405	-0.055799	-0.582084	0.0579348	0.258461	-0.199772	0.312485	-0.0345824	-0.104957	-0.280076	-0.336808	-0.0695492	0.181217	-0.177959	-0.0543983	-0.349673	0.208845	-0.265785	-0.215839	-0.0419321	-0.0738004	0.00258332	-0.158626	0.107304	-0.151752	0.171957	-0.556251
C375	UNKNOWN	-0.23029	-0.167052	-0.274606	-0.206028	-0.336671	-0.0359392	-0.140872	-0.209226	0.146729	-0.25874	0.321948	-0.342143	0.091314	-0.0419418	0.0376484	-0.240694	-0.21377	-0.269757	-0.245288	0.22386	0.0252882	-0.294561	0.187027	-0.0804005	0.103729	-0.0646435	0.242444	0.104633	-0.151637	-0.117052	-0.255775	-0.219424	-0.179556	0.163357	-0.201263	0.0237696	-0.049027	0.284627	0.171245	0.0931192	-0.000760932	-0.115096	-0.108296	0.104838	-0.0698741	-0.110299	-0.0981884	-0.133466
C376	Ala-Tyr(Alanyltyrosine)	0.819105	0.552179	0.7333	0.164873	0.820603	-0.27393	0.656623	0.63201	-0.228821	0.493278	-0.298748	0.70844	0.100516	0.378736	-0.00813971	0.803592	-0.185067	0.540634	0.178243	0.100906	-0.0478514	0.106274	-0.15269	0.667594	0.132074	-0.204517	0.166728	-0.458187	-0.0756668	-0.00653428	0.481769	0.578331	0.0418906	-0.168655	0.329876	-0.278849	0.0747686	-0.138751	0.267991	0.117782	-0.0592346	0.220215	-0.157973	0.0902428	-0.0158808	-0.0501368	-0.177846	0.384621
C377	N-Acetyl-L-2-amino-6-oxopimelate	0.495096	0.25758	0.479236	0.181247	0.589974	-0.0760656	0.348398	0.315579	-0.290235	0.315903	-0.250508	0.436312	0.201224	0.129646	-0.112345	0.588378	-0.0942989	0.424306	0.177913	0.0211729	0.100571	0.112979	-0.157926	0.399532	-0.0394185	-0.155481	-0.0610271	-0.218518	0.0595584	0.0917532	0.314961	0.175009	0.062392	-0.158897	-0.144637	-0.00645109	0.189459	-0.137556	-0.143635	-0.0483829	-0.124111	0.00567067	-0.129851	0.101182	0.129522	0.121516	-0.165759	0.30358
C378	2-({[2-(1-Piperazinyl)ethyl]amino}methylene)-5-(2-thienyl)-1,3-cyclohexanedione	0.530081	0.122376	0.375157	-0.049053	0.623064	-0.286882	0.504904	0.433973	-0.279043	0.122286	-0.0107264	0.659792	0.0247315	0.1861	-0.0553419	0.764745	-0.142731	0.322156	0.273481	-0.0558063	-0.140911	0.25336	-0.106029	0.429224	0.147291	0.00306145	-0.127755	-0.26769	0.0825877	0.0980794	0.458507	0.614728	0.0280974	-0.146159	-0.0881786	-0.229084	-0.0842443	-0.0539701	-0.19342	-0.0941861	-0.129976	-0.0506469	-0.168609	-0.129641	0.208585	-0.111948	-0.0670545	0.0600139
C379	Tetradecamethylcycloheptasiloxane	0.870336	0.6492	0.80635	0.165547	0.813642	-0.308441	0.68992	0.549617	-0.255598	0.522398	-0.383365	0.708454	0.18441	0.436705	0.00381515	0.793053	-0.228524	0.53848	0.121361	0.173439	-0.0486618	0.128059	-0.155234	0.708153	0.129838	-0.174326	0.265213	-0.507255	-0.200639	-0.138404	0.5521	0.517401	0.110696	-0.186905	0.279303	-0.218296	0.0462118	-0.137169	0.301852	0.082792	-0.0539289	0.179283	-0.137785	0.198079	0.0338373	-0.0310835	-0.172941	0.405903
C380	Virescenoside Z13	0.557373	0.594838	0.722485	0.531506	0.633631	0.0969778	0.335039	0.0776628	-0.272939	0.773088	-0.442843	0.479652	-0.0509636	0.237139	-0.0341195	0.343313	0.130332	0.582441	0.34194	0.0778033	0.193811	0.0240145	-0.169473	0.275876	-0.111315	-0.188258	0.0509062	-0.273467	0.00402255	0.0568809	0.296601	0.365919	0.331209	-0.136851	0.106528	-0.446196	0.176616	-0.111165	0.125043	0.26893	-0.0610002	0.381785	-0.176663	-0.165115	0.103329	-0.158348	-0.174828	0.564742
C381	5-Hydroxy-DL-tryptophan	0.453821	0.145581	0.305125	-0.0392082	0.531409	-0.222512	0.388548	0.983377	-0.180374	0.120091	-0.0429693	0.496983	0.100072	0.101827	-0.117646	0.555146	-0.188147	0.31224	0.15636	0.0736222	-0.0414793	0.0434797	-0.0626364	0.606599	0.0915674	-0.162607	0.0281452	-0.205019	-0.0702113	-0.0299446	0.198371	0.0965317	-0.045186	-0.0887836	-0.013814	-0.110048	0.0121764	-0.0699423	0.0244427	0.0223111	-0.0480858	0.0298604	-0.0678949	-0.0204314	-0.0479926	-0.0480909	-0.0775195	0.133932
C382	Surugapyrrole A	0.662454	0.171542	0.456861	-0.0576395	0.762294	-0.333071	0.599674	0.697894	-0.24619	0.153812	-0.0553898	0.75485	0.031075	0.211426	-0.09783	0.913398	-0.194667	0.429128	0.275889	0.0161962	-0.124706	0.188084	-0.0971956	0.618601	0.160595	-0.132523	-0.037425	-0.307155	0.00252649	0.044892	0.44248	0.684572	-0.0193058	-0.123119	-0.0334525	-0.206504	-0.0513171	-0.0856815	-0.0768433	-0.0438351	-0.0928982	0.00142282	-0.107866	0.0199902	-0.036781	-0.0992948	-0.111238	0.141712
C383	1-Carbapen-2-em-3-carboxylicacid	0.640911	0.127163	0.449257	-0.0347336	0.782908	-0.312947	0.551143	0.749433	-0.298005	0.154181	-0.0977213	0.77646	0.0289838	0.122554	-0.200132	0.913142	-0.188075	0.484574	0.34547	-0.00379902	-0.0804255	0.166967	-0.0739352	0.621955	0.080001	-0.206055	-0.0775072	-0.248527	-0.129508	-0.100028	0.392634	0.669441	-0.051369	-0.136928	-0.0811688	-0.168357	-0.0384999	-0.0620554	-0.119997	-0.0500421	-0.10553	-0.00370982	-0.0887472	0.0661492	-0.0389516	-0.10114	-0.104208	0.15864
C384	Leu-arg	0.715772	0.41787	0.613652	0.049929	0.713886	-0.361503	0.633129	0.394607	-0.282259	0.332644	-0.236604	0.744552	0.143786	0.357703	0.0140942	0.779436	-0.122156	0.396854	0.183656	0.208148	-0.192991	0.381534	-0.160346	0.626819	0.166614	0.0405579	-0.0636993	-0.457853	-0.0924609	-0.0543472	0.626799	0.639926	0.138736	-0.12312	-0.0202082	-0.150934	-0.0573462	-0.0643431	-0.0623072	-0.0339613	0.0716275	0.0972218	-0.093719	-0.00399311	0.26229	0.0500063	-0.0868075	0.16097
C385	UNKNOWN	-0.53346	-0.36082	-0.40031	0.0778043	-0.423556	0.356142	-0.525451	-0.345559	0.110437	-0.162308	0.0476875	-0.431652	-0.24944	-0.385728	-0.137332	-0.517875	0.169274	-0.136129	0.129925	-0.273879	0.229396	-0.22867	0.169921	-0.541687	-0.290546	-0.0885003	-0.104947	0.477143	-0.134166	-0.212394	-0.462325	-0.357636	0.0861904	0.134714	-0.100539	-0.00096049	0.116659	0.147541	-0.141075	-0.0520366	-0.0317548	-0.1203	0.0133231	-0.186228	-0.0271928	-0.0562143	0.267894	-0.0414381
C386	Carbofuran-3-Keto	0.57195	0.116606	0.379872	-0.0659331	0.678343	-0.308455	0.498461	0.835236	-0.222088	0.10329	-0.0680421	0.6594	0.11539	0.115641	-0.157364	0.813643	-0.178242	0.386011	0.194193	-0.0010811	-0.11124	0.17811	-0.0558105	0.630156	0.104274	-0.161111	-0.0617094	-0.281784	-0.038874	-0.00822609	0.354205	0.456111	0.0147752	-0.132867	-0.0719066	-0.0162347	-0.038109	-0.0932493	-0.0897257	-0.0391352	-0.0779205	-0.00897362	-0.0752256	0.304643	-0.0543478	-0.0636477	-0.0725708	0.100933
C387	UNKNOWN	-0.628557	-0.43719	-0.572902	-0.101538	-0.58499	0.250737	-0.474176	-0.432548	0.275131	-0.33585	0.319468	-0.441238	-0.368883	-0.269967	0.0777084	-0.640195	0.230932	-0.361841	0.00293241	-0.24287	0.0284339	-0.179742	0.103789	-0.644222	-0.0541277	0.0371053	-0.00978805	0.387671	0.0930521	0.0307141	-0.486977	-0.460115	-0.068847	0.229121	-0.0798907	-0.10881	-0.123661	0.1914	-0.0858253	-0.136874	-0.0430149	0.0706668	0.0147926	-0.1317	0.034696	-0.236156	-0.0519878	-0.234446
C388	UNKNOWN	0.473146	0.159704	0.302535	-0.0908231	0.474189	-0.254275	0.47875	0.271739	-0.0684377	0.0715923	0.0312562	0.46493	0.0102917	0.283356	0.0893242	0.634562	-0.169925	0.20092	0.0872623	-0.0128491	-0.144028	0.15061	-0.0810071	0.337847	0.228025	0.0125717	0.0741899	-0.267851	0.218528	0.262445	0.365376	0.327465	-0.0437383	-0.0896523	0.0247848	-0.206682	-0.0636395	-0.0664554	0.00442185	-0.0477967	-0.0230097	-0.0602723	-0.0906501	-0.0552272	-0.0477654	-0.0918887	-0.115209	0.0781944
C389	Gabaculine	0.72883	0.324952	0.629341	0.12256	0.851719	-0.271013	0.578582	0.557021	-0.384262	0.383861	-0.224602	0.777985	0.0936026	0.195428	-0.191102	0.883397	-0.200779	0.577745	0.330236	0.0963253	0.0108205	0.151464	-0.144409	0.650071	0.0374574	-0.192077	-0.0574708	-0.326235	-0.147719	-0.110167	0.474169	0.740255	-0.0102773	-0.157124	-0.0513407	-0.211129	0.0589027	-0.12158	-0.0936045	-0.0470176	-0.128357	0.107149	-0.145995	0.114181	-0.0331868	-0.0832143	-0.116519	0.294006
C390	N,N'-Di(2-naphthyl)-1,4-benzenediamine	0.228973	0.021774	0.0918072	-0.148955	0.211316	-0.186307	0.32142	0.0473886	0.00416288	-0.0710432	0.146059	0.262259	-0.0900908	0.253032	0.199198	0.385815	-0.0814092	-0.0167744	0.0203011	0.0440755	-0.176319	0.213451	-0.0919641	0.168639	0.258018	0.230506	-0.0921183	-0.171086	0.366349	0.381104	0.332493	0.403843	-0.0617427	0.041287	-0.101687	-0.2196	-0.104163	0.0113186	-0.154182	-0.0994786	0.0438704	-0.0760168	-0.108748	-0.104841	0.173163	-0.121956	0.0136866	-0.0885147
C391	Valylproline	0.510609	0.148674	0.372371	-0.0766736	0.548959	-0.323113	0.456168	0.330028	-0.308025	0.0870606	-0.0956991	0.598639	0.0988558	0.159383	-0.133363	0.696436	-0.203464	0.329404	0.240011	0.119764	-0.0931867	0.132226	-0.093889	0.486746	0.0888231	-0.0996427	-0.0267884	-0.199362	-0.289363	-0.279442	0.386003	0.745978	-0.0306246	0.00349283	-0.0302749	-0.248668	-0.173834	0.0498577	-0.0453399	-0.0954978	-0.0254866	-0.0272706	-0.192835	0.0123657	0.043498	-0.213052	0.0264786	0.0778073
C392	Nalidixic Acid	0.751013	0.330595	0.627205	0.11378	0.858369	-0.2703	0.605606	0.620268	-0.294585	0.373556	-0.210071	0.772135	0.0611077	0.233368	-0.141985	0.903988	-0.185677	0.5773	0.326647	0.0567595	-0.0145296	0.111288	-0.126913	0.638353	0.0742991	-0.245264	0.0663354	-0.337938	-0.104917	-0.0641177	0.43657	0.727713	-0.00735868	-0.148599	0.0945112	-0.279255	0.0394442	-0.100639	0.0342907	-0.0339845	-0.114134	0.115273	-0.127588	0.0275331	-0.0730039	-0.117311	-0.135287	0.321376
C393	Boc-Gln-Oh	-0.326105	-0.320133	-0.147332	0.252793	-0.0582539	0.275556	-0.459654	-0.189233	-0.392434	0.0579426	-0.139021	-0.0837338	-0.0865113	-0.551756	-0.5807	-0.259167	0.176222	0.234695	0.407908	-0.187799	0.348489	-0.188555	0.0674054	-0.307095	-0.517493	-0.300278	-0.165533	0.458063	-0.258372	-0.341597	-0.355476	-0.127278	-0.215411	-0.221432	-0.196396	0.0972015	0.0303453	-0.160644	-0.335413	-0.174987	-0.180933	0.232683	-0.0223739	-0.102385	-0.087805	0.0308661	-0.0256267	0.0820694
C394	5-(4-Chlorophenyl)-4-pyrimidinamine	-0.692122	-0.493927	-0.598152	-0.110555	-0.645809	0.275017	-0.586314	-0.463195	0.0447199	-0.4168	0.182096	-0.531975	-0.277238	-0.389449	-0.139293	-0.660794	0.115095	-0.357363	0.0334429	-0.213685	0.171969	-0.209198	0.180904	-0.62665	-0.225779	0.138061	-0.154662	0.553236	0.00207305	-0.0865322	-0.425311	-0.471532	-0.0798828	-0.0655965	-0.132122	0.141623	-0.200943	-0.0473206	-0.267064	-0.167169	0.012561	-0.173699	0.130912	-0.182165	0.0915129	0.0280215	0.246573	-0.2614
C395	2,4,6-TRIS(ALLYLOXY)-S-TRIAZINE	0.749359	0.341489	0.641161	0.14711	0.87008	-0.256	0.595859	0.620767	-0.308246	0.409811	-0.225499	0.779476	0.0609137	0.224759	-0.152165	0.887336	-0.160838	0.596418	0.339614	0.0612899	-0.00748122	0.123327	-0.132916	0.633446	0.0562672	-0.248082	0.0625821	-0.342593	-0.0866194	-0.0486877	0.433412	0.657921	0.00404612	-0.155391	0.0802167	-0.279217	0.0549543	-0.111319	0.0167731	-0.0426579	-0.119578	0.157138	-0.135997	0.0349854	-0.0671677	-0.118221	-0.14193	0.336262
C396	L-Kynurenine	0.759655	0.359332	0.655952	0.156015	0.877024	-0.254055	0.603506	0.618499	-0.310661	0.425795	-0.234003	0.783943	0.0614853	0.236069	-0.145061	0.887138	-0.162138	0.601985	0.341775	0.0661081	-0.00530895	0.123477	-0.137924	0.637455	0.0583294	-0.244318	0.066178	-0.349742	-0.0896204	-0.0505885	0.442158	0.65731	0.0105785	-0.156387	0.0822626	-0.293438	0.0647036	-0.103815	0.0226578	-0.0369382	-0.116456	0.158483	-0.139067	0.00607666	-0.0600003	-0.11548	-0.142276	0.346554
C397	4-Methoxybenzenesulfonamide	-0.717606	-0.453645	-0.60935	-0.121671	-0.702886	0.252497	-0.578056	-0.531198	0.0638761	-0.397826	0.232791	-0.576397	-0.310911	-0.33699	-0.0583186	-0.738282	0.10561	-0.43285	-0.0453386	-0.189818	0.13079	-0.18018	0.134675	-0.664521	-0.160915	0.21139	-0.195346	0.483644	0.0379527	-0.0344614	-0.399526	-0.530411	-0.0981903	-0.0326623	-0.11477	0.131193	-0.178705	-0.0234862	-0.260386	-0.157609	0.0936777	-0.164741	0.0516971	-0.203943	0.144064	0.103277	0.269115	-0.30162
C398	Maniwamycin C	0.6816	0.249262	0.528946	-0.0157327	0.757378	-0.369058	0.585448	0.603949	-0.340815	0.213111	-0.189919	0.784478	0.175706	0.200916	-0.141542	0.873493	-0.178498	0.446411	0.264347	0.0811716	-0.157186	0.315134	-0.111668	0.64357	0.0945953	-0.0882221	-0.0916943	-0.356465	-0.19597	-0.175293	0.52727	0.609515	0.0340196	-0.164404	-0.0653045	-0.0683405	-0.0637665	-0.0635046	-0.133904	-0.102493	-0.0700143	-0.0180706	-0.0862002	0.0523383	0.203422	0.0305336	-0.0343867	0.126923
C399	Vazabitide A	0.526398	0.120026	0.356148	-0.0939978	0.581797	-0.331121	0.493267	0.450258	-0.254055	0.0677676	-0.0365226	0.582243	0.17834	0.19116	-0.0500361	0.770393	-0.183461	0.275098	0.137408	0.0294555	-0.175992	0.312743	-0.143898	0.504059	0.151844	0.0277764	-0.132444	-0.300672	0.110973	0.13618	0.478737	0.597601	0.000651337	-0.135774	-0.123608	-0.0374887	-0.0639286	-0.104652	-0.18306	-0.0961438	-0.116022	-0.10687	-0.0878392	-0.00894218	0.175191	0.0674152	0.0131525	0.0154723
C400	Leptosphaerin	-0.307277	-0.186208	-0.211216	0.0337649	-0.219363	0.126699	-0.231554	-0.232403	-0.166545	-0.0594002	0.0830152	-0.0658278	-0.314696	-0.157466	-0.0539771	-0.333132	0.134444	-0.0991006	0.228422	0.0828697	0.0796781	-0.0191874	-0.0328844	-0.244809	-0.106683	0.167459	-0.219711	0.263422	-0.176934	-0.258299	-0.104192	-0.241354	0.1827	0.0468514	-0.218719	-0.250239	-0.0625464	0.160972	-0.316996	-0.209855	0.0267925	0.0583154	-0.0927611	-0.224704	0.228726	-0.226634	0.0866401	-0.122497
C401	UNKNOWN	-0.135914	-0.132332	-0.228973	-0.255571	-0.235587	-0.140244	-0.0355796	-0.184562	0.209342	-0.266392	0.209205	-0.0739601	-0.0466637	-0.0343043	0.0897492	-0.120145	-0.0334188	-0.237816	-0.171017	-0.165025	-0.221247	-0.0435011	0.117581	-0.218387	0.133835	-0.0395933	0.0253629	-0.0202198	-0.29264	-0.270303	-0.133135	-0.000487665	-0.0209424	0.177998	0.0446122	0.133645	-0.236938	0.130314	0.224514	0.247989	-0.0654992	0.0178999	0.20825	-0.0484923	-0.0946505	0.0782274	-0.00373087	-0.239476
C402	Bripiodionen	0.727191	0.410691	0.643312	0.148462	0.784525	-0.216567	0.582551	0.513655	-0.344745	0.400879	-0.276592	0.68002	0.0702106	0.295776	-0.0794321	0.811162	-0.174127	0.530275	0.298565	0.378016	0.0456496	0.114609	-0.158513	0.735374	0.0673883	-0.138768	-0.0620724	-0.299899	-0.0965733	-0.0523785	0.4721	0.615885	0.109181	-0.154257	0.0446707	-0.278864	0.120928	-0.113642	-0.034539	-0.00139378	-0.0204292	-0.0214552	-0.139577	-0.0656308	-0.00632977	-0.00971294	-0.101768	0.361471
C403	UNKNOWN	-0.180221	-0.155572	-0.282461	-0.284732	-0.301604	-0.130683	-0.0524135	-0.222357	0.30089	-0.308399	0.261516	-0.142321	-0.0771206	-0.00993873	0.153424	-0.170496	-0.0348674	-0.30345	-0.227249	-0.177342	-0.239063	-0.059822	0.136969	-0.268303	0.176592	-0.00872503	0.0732962	-0.0217398	-0.23073	-0.203923	-0.160336	-0.0309742	-0.0529305	0.209889	0.0381019	0.135989	-0.26251	0.137718	0.25488	0.254898	-0.0469653	0.0191349	0.263628	-0.0717612	-0.1116	0.0858176	-0.0116284	-0.266937
C404	gamma-Glutamylmethionine	-0.568397	-0.548042	-0.458353	0.0320586	-0.381358	0.256524	-0.625012	-0.273632	-0.0841084	-0.291419	-0.0239446	-0.399623	0.134156	-0.624873	-0.49427	-0.406222	0.153103	-0.0651439	0.120008	-0.236538	0.227616	-0.080745	0.33025	-0.422675	-0.466256	-0.18235	-0.183125	0.500511	-0.134916	-0.21453	-0.456398	-0.258195	-0.229606	-0.183548	-0.215173	0.515471	0.0100937	-0.135271	-0.332964	-0.195464	-0.15789	-0.105587	0.163529	0.0657818	-0.171295	0.202818	0.0114456	-0.1536
C405	UNKNOWN	-0.67133	-0.647057	-0.566802	0.00467025	-0.475003	0.309904	-0.704718	-0.328948	-0.0469824	-0.384432	0.0258343	-0.491815	0.116546	-0.673207	-0.487411	-0.469239	0.19863	-0.131946	0.103625	-0.275996	0.238006	-0.0941039	0.325841	-0.502813	-0.479954	-0.158481	-0.210988	0.576969	-0.016769	-0.102107	-0.520074	-0.311527	-0.238728	-0.196101	-0.242738	0.55876	-0.0287018	-0.144573	-0.396717	-0.245727	-0.150509	-0.166176	0.16285	0.0830718	-0.183148	0.219257	0.00603149	-0.199508
C406	Lotaustralin	0.499745	0.312608	0.633108	0.456436	0.710824	0.0574699	0.203976	0.216351	-0.499314	0.573066	-0.512324	0.488348	0.218967	-0.0634044	-0.435119	0.545615	0.0140355	0.70547	0.416248	0.112759	0.319914	0.0821054	-0.122848	0.437613	-0.350081	-0.347869	-0.112902	-0.0773072	-0.161834	-0.165998	0.249444	0.414641	0.173603	-0.214522	-0.187429	-0.0164123	0.282508	-0.262947	-0.240632	-0.113566	-0.0288326	0.179041	-0.135327	0.13814	-0.0491704	0.104367	-0.125124	0.501844
C407	UNKNOWN	-0.520839	-0.525666	-0.669857	-0.414626	-0.547968	-0.0714421	-0.247073	-0.233759	0.41839	-0.563377	0.635536	-0.343497	-0.206418	-0.152835	0.209488	-0.368512	0.025414	-0.550048	-0.274372	-0.274146	-0.275431	-0.0710793	0.168797	-0.482845	0.254284	0.150259	-0.128555	0.127879	0.168851	0.199937	-0.336085	-0.258381	-0.161936	0.442232	-0.130227	0.0530908	-0.3222	0.432505	-0.0051237	0.0683563	-0.00612162	0.00216808	0.0190085	-0.12408	-0.194022	-0.0435273	-0.0341993	-0.514223
C408	6-Methylflavone	0.651864	0.570562	0.671346	0.280511	0.614703	-0.0857647	0.456662	0.262515	-0.1001	0.547092	-0.347392	0.406317	0.0883404	0.336324	0.0191204	0.518656	-0.174723	0.491657	0.100821	0.0348762	0.135073	-0.121742	-0.130198	0.396002	0.0352259	-0.301734	0.393599	-0.332348	-0.0959297	-0.0336036	0.265386	0.321326	0.0293087	-0.119327	0.464124	-0.298023	0.125872	-0.0986947	0.435396	0.0855031	-0.0751163	0.17635	-0.108721	0.0887972	-0.10631	-0.0694337	-0.159315	0.516058
C409	UNKNOWN	0.634287	0.383167	0.623102	0.253646	0.746576	-0.172074	0.467811	0.461757	-0.286681	0.501707	-0.285004	0.644997	0.0368874	0.191268	-0.144147	0.653717	-0.0561518	0.553784	0.277545	0.0463047	0.0222879	0.144719	-0.152223	0.496424	-0.0124618	-0.19935	0.0718133	-0.345617	0.0129331	0.0380115	0.383176	0.446501	0.0830718	-0.173262	0.0820688	-0.240307	0.0490484	-0.123197	0.0122395	-0.0607573	-0.117593	0.232843	-0.158328	0.174721	-0.055479	-0.128724	-0.17311	0.348431
C410	2-({[6-Anilino-4,5-dihydroxy-2-(hydroxymethyl)tetrahydro-2H-pyran-3-yl]methoxy}methyl)-6-(hydroxymethyl)tetrahydro-2H-pyran-3,4,5-triol	-0.432363	-0.326971	-0.489873	-0.273733	-0.495033	-0.00303627	-0.249613	-0.305604	0.312038	-0.369498	0.454754	-0.341563	-0.215996	-0.13365	0.136832	-0.416738	-0.0292864	-0.41543	-0.190813	-0.24413	-0.126063	-0.230464	0.245256	-0.475503	0.141135	0.0295392	-0.0209686	0.163723	-0.0522726	-0.0408371	-0.357112	-0.275478	-0.0659735	0.351733	0.0560835	-0.101897	-0.186196	0.355725	0.1542	0.129993	-0.0424192	-0.0786732	-0.0332116	-0.20721	-0.104852	-0.177267	0.0383393	-0.31148
C411	UNKNOWN	-0.369639	-0.216071	-0.423244	-0.29952	-0.506139	-0.0646844	-0.15419	-0.289466	0.35856	-0.391668	0.19855	-0.282793	-0.0223629	0.0610081	0.333863	-0.386827	0.122316	-0.537881	-0.30799	-0.158763	-0.347294	0.332106	0.290253	-0.346202	0.194087	0.566623	-0.0931712	-0.034726	0.19977	0.141083	0.0844009	-0.278865	-0.0252485	0.00658621	-0.106723	0.236068	-0.222055	0.113415	-0.136756	-0.0687769	0.0871091	-0.0642595	0.0716536	-0.0977242	0.0824723	-0.0537495	0.276357	-0.49176
C412	p-aminophenyl alpha-D-mannoside	0.623339	0.1424	0.433017	-0.0597352	0.720773	-0.342029	0.535055	0.645639	-0.254453	0.130572	-0.0991611	0.695094	0.104721	0.137861	-0.177032	0.88226	-0.213638	0.428885	0.215857	0.0163164	-0.108434	0.171679	-0.0730453	0.607578	0.0958021	-0.196388	-0.0333975	-0.295654	-0.118857	-0.0817239	0.395213	0.637601	-0.042393	-0.13422	-0.055626	-0.0347749	-0.0353827	-0.0802151	-0.0608549	-0.0359759	-0.103905	-0.0171194	-0.0924849	0.375099	-0.0784415	-0.0643157	-0.0993926	0.125263
C413	Fradcarbazole B	-0.366583	-0.216957	-0.422192	-0.30092	-0.502104	-0.0669061	-0.151002	-0.286083	0.35807	-0.392397	0.199418	-0.278659	-0.0221477	0.0615732	0.333104	-0.380854	0.121111	-0.535996	-0.306446	-0.159132	-0.348482	0.333278	0.290662	-0.343178	0.195344	0.565869	-0.0936401	-0.0360046	0.199705	0.141151	0.0864133	-0.27427	-0.0257162	0.00612843	-0.10737	0.235509	-0.222865	0.113389	-0.137597	-0.0691185	0.0868403	-0.0647189	0.0713819	-0.0983037	0.0771602	-0.0543124	0.276346	-0.492062
C414	Diethyl [(3-ethoxy-3-oxopropanoyl)amino]malonate	0.621324	0.139348	0.430687	-0.0612401	0.719437	-0.342638	0.533482	0.644805	-0.255296	0.128325	-0.0972636	0.69428	0.104059	0.135663	-0.179154	0.881664	-0.214478	0.427995	0.216508	0.015704	-0.108422	0.171269	-0.0725616	0.606499	0.0952219	-0.196604	-0.0355946	-0.293786	-0.118507	-0.0811299	0.393987	0.641562	-0.0457891	-0.135211	-0.0577093	-0.0345296	-0.0352091	-0.0796433	-0.0627486	-0.0359129	-0.102049	-0.0183584	-0.0933532	0.375072	-0.0768987	-0.0645565	-0.0997055	0.123353
C415	L-Valyl-L-alanyl-L-prolylglycine	0.477887	0.128526	0.336723	-0.0216718	0.542284	-0.22642	0.460476	0.227943	-0.195206	0.110517	-0.037722	0.588883	-0.0103005	0.208487	0.00497539	0.682989	-0.0376356	0.285228	0.241093	-0.0758077	-0.136943	0.241844	-0.108496	0.315189	0.143214	0.00335339	-0.0697025	-0.229182	0.174844	0.171315	0.406329	0.551069	0.112772	-0.090628	-0.0760436	-0.237099	-0.129839	-0.069458	-0.137129	-0.0493993	-0.0492955	-0.0182835	-0.155455	-0.0708657	0.0591968	-0.127288	-0.0887397	0.0815021
C416	1-Hydroxypyrene	-0.361205	-0.0723098	-0.240042	0.0154634	-0.442425	0.15193	-0.347443	-0.370467	0.112392	-0.105842	-0.0440227	-0.499682	0.31201	-0.106104	0.0461273	-0.491015	0.0210403	-0.281738	-0.299248	0.0118814	0.0787496	0.026892	0.0576747	-0.258909	-0.103561	0.202801	-0.0723997	0.115088	-0.00273226	-0.0123033	-0.138059	-0.340052	-0.12808	0.0143498	-0.0908923	0.414899	0.0746175	-0.023169	-0.0706663	-0.0260312	0.214319	-0.0697464	0.159834	-0.185674	0.0651353	0.407095	0.0980135	-0.128611
C417	Cyclocarbamide A	0.77237	0.522341	0.712476	0.194117	0.80242	-0.212983	0.627192	0.362688	-0.344247	0.4951	-0.288246	0.732163	0.104904	0.366505	-0.0223845	0.773607	-0.159746	0.547471	0.298291	0.363799	0.0392056	0.10828	-0.154487	0.68693	0.102609	-0.110159	0.0124395	-0.356647	-0.145459	-0.0936473	0.510106	0.591586	0.0658772	-0.149974	0.0533791	-0.358058	0.00908432	-0.121837	0.0541765	0.121369	-0.0746373	0.273222	-0.143932	-0.0923905	-0.0597132	-0.124637	-0.145532	0.396453
C418	UNKNOWN	-0.506793	-0.565732	-0.668193	-0.414039	-0.505076	-0.0593901	-0.237017	-0.190578	0.306167	-0.591166	0.595377	-0.331074	-0.265018	-0.150108	0.199032	-0.293321	0.0110799	-0.519059	-0.206287	-0.221875	-0.241058	-0.00142485	0.0383823	-0.429757	0.224972	0.195726	-0.125877	0.200487	0.245784	0.228515	-0.287141	-0.206034	-0.167244	0.556139	-0.115573	-0.0293972	-0.252327	0.249096	-0.110874	-0.133817	-0.0209827	-0.197272	0.0422153	-0.10862	-0.129577	-0.114991	0.0128844	-0.50383
C419	UNKNOWN	0.791388	0.383208	0.648476	0.068585	0.852608	-0.32226	0.661535	0.624319	-0.287722	0.353248	-0.210187	0.786442	0.133474	0.300061	-0.0851118	0.922394	-0.208843	0.532028	0.242495	0.0942638	-0.0706918	0.169216	-0.138124	0.687867	0.133503	-0.17583	0.0704785	-0.4085	-0.0690368	-0.0221969	0.508257	0.64214	0.0368622	-0.164623	0.065297	-0.220795	0.00436368	-0.111645	0.0443686	-0.0166605	-0.0975132	0.118642	-0.140842	0.122962	-0.0638884	-0.0955567	-0.155532	0.286663
C420	4,4-Diphenyl-2-cyclohexen-1-one	0.615042	0.13994	0.402312	-0.104813	0.685162	-0.331569	0.592537	0.446316	-0.221545	0.0859416	0.000281907	0.703	0.0173038	0.246762	-0.0261345	0.886362	-0.206038	0.34671	0.246508	0.000147354	-0.148147	0.205881	-0.0953414	0.500562	0.205777	-0.0586252	-0.0639433	-0.287676	0.0365408	0.0722259	0.464229	0.659833	-0.0289481	-0.106514	-0.0800282	-0.22147	-0.0754612	-0.067535	-0.111558	-0.0399173	-0.0746754	-0.0545732	-0.10426	-0.0654576	0.0276043	-0.0942791	-0.0973059	0.0927223
C421	Thiofanox Sulfoxide	-0.182092	-0.0325003	-0.0817336	0.0971616	-0.228389	0.114123	-0.304073	-0.213305	-0.122799	-0.0252404	-0.158418	-0.353231	0.492732	-0.219941	-0.25599	-0.273345	0.0199739	-0.0040449	-0.154195	0.193287	0.17073	-0.166807	0.0467404	-0.00738304	-0.265466	-0.216892	0.128258	0.175486	-0.105384	-0.0856152	-0.259797	-0.157988	-0.160457	-0.10133	0.0576387	0.306198	0.0767628	-0.141751	0.179724	0.144216	-0.132651	0.00359732	-0.024891	0.161086	-0.155539	0.0688498	-0.12954	0.061773
C422	MFCD00337425	-0.398583	-0.294361	-0.426514	-0.143293	-0.43123	0.109392	-0.257451	-0.272956	0.497802	-0.27467	0.343187	-0.359589	-0.160934	-0.0962036	0.204941	-0.392735	0.124963	-0.33348	-0.184845	-0.216463	-0.0796189	-0.222087	0.141379	-0.44268	0.120715	-0.0500361	0.0859901	0.134286	0.0844398	0.114674	-0.399673	-0.255558	0.0207019	0.278545	-0.00651692	-0.0765235	-0.145141	0.593821	0.168358	0.0540822	0.0212684	0.0264014	0.0980803	-0.21321	-0.150412	-0.106946	-0.130623	-0.176478
C423	2-Methyl-3-hydroxy-5-formylpyridine-4-carboxylate	0.632694	0.341861	0.512972	0.0333907	0.622522	-0.286535	0.526368	0.387706	-0.165717	0.253562	-0.200101	0.546829	0.254492	0.270617	-0.00366078	0.736644	-0.15465	0.35354	0.00905299	0.167039	-0.12115	0.214944	-0.0860112	0.583893	0.130669	-0.108344	-0.00544166	-0.412756	-0.0417648	0.00634688	0.441474	0.408835	0.110138	-0.135228	0.0640053	0.115488	-0.000169745	-0.0768796	0.0518856	0.036015	-0.112462	0.0417022	-0.0839414	0.488858	0.0214425	0.148406	-0.160389	0.1839
C424	UNKNOWN	0.704213	0.686634	0.740418	0.199791	0.568674	-0.216021	0.525857	0.383902	-0.267858	0.502342	-0.471138	0.438483	0.341209	0.447586	0.0476966	0.504907	-0.208097	0.380137	-0.0301763	0.546279	0.0218155	0.213364	-0.119421	0.780435	0.0630185	0.0761929	0.227588	-0.444053	-0.178811	-0.151717	0.596693	0.416975	0.132333	-0.270512	0.0242828	0.00424583	0.186482	-0.166009	0.119248	-0.0548376	0.00426791	0.0879191	-0.0290079	0.252285	0.289299	0.107285	-0.118187	0.347208
C425	UNKNOWN	-0.590861	-0.527581	-0.622297	-0.241858	-0.547035	0.0710044	-0.409415	-0.328646	0.201391	-0.450788	0.413635	-0.393772	-0.172188	-0.299255	0.0174153	-0.482023	0.0819541	-0.419215	-0.112421	-0.257481	-0.0881467	-0.0833938	0.129708	-0.53757	0.00598513	0.10482	-0.109118	0.290339	-0.0489015	-0.0868347	-0.381058	-0.334118	-0.167212	0.336627	-0.19402	0.100522	-0.206236	0.313451	-0.132666	-0.0765074	-0.0369065	0.016847	0.0127779	-0.167343	-0.129321	-0.00149204	0.0739924	-0.408063
C426	Cyclocarbamide B	0.721799	0.341133	0.544116	-0.0208439	0.740755	-0.322935	0.653404	0.605134	-0.296701	0.237425	-0.122513	0.717435	0.0935008	0.345153	-0.00429617	0.863124	-0.230891	0.411539	0.227757	0.466723	-0.0743831	0.163406	-0.122464	0.822775	0.204328	-0.0387106	-0.0586183	-0.339764	-0.0825234	-0.0340716	0.516588	0.69239	0.0428285	-0.129808	-0.0152322	-0.265268	-0.0377841	-0.0992426	-0.0319304	0.0310592	-0.082592	0.0206093	-0.122044	0.00723169	-0.0796978	-0.111461	-0.125655	0.211499
C427	O-Sulfo-L-tyrosine	-0.723797	-0.790262	-0.789552	-0.327701	-0.602864	0.169339	-0.554213	-0.272224	0.108239	-0.694222	0.429593	-0.456635	-0.342977	-0.504081	-0.223722	-0.431108	0.076459	-0.395379	0.0726081	-0.31046	0.0499018	-0.168945	0.181255	-0.586538	-0.148572	0.0192555	-0.204933	0.616095	0.200962	0.125728	-0.504057	-0.281373	-0.248664	0.0209761	-0.197125	0.162425	-0.316504	-0.0810524	-0.342558	-0.218402	-0.0278875	-0.284242	0.159829	-0.153853	-0.14545	-0.0552088	0.127385	-0.41897
C428	UNKNOWN	-0.695665	-0.764796	-0.742646	-0.295828	-0.563191	0.174982	-0.557028	-0.26351	0.045243	-0.65505	0.358005	-0.417762	-0.333529	-0.530554	-0.281767	-0.413076	0.0752261	-0.33818	0.122995	-0.304503	0.0823686	-0.18194	0.182755	-0.566687	-0.202116	-0.0246084	-0.203319	0.628282	0.08009	-0.00162828	-0.497022	-0.269568	-0.245135	-0.0432814	-0.194827	0.17881	-0.304153	-0.0756185	-0.342236	-0.211217	-0.0583887	-0.269972	0.132699	-0.147798	-0.124557	-0.0394016	0.158124	-0.38146
C429	UNKNOWN	-0.445947	-0.383272	-0.478019	-0.154308	-0.422349	0.160801	-0.319728	-0.247022	0.177934	-0.340397	0.350278	-0.347666	-0.279264	-0.213088	0.0495405	-0.384246	0.0682604	-0.274329	-0.0279457	-0.211516	0.0585404	-0.355412	0.013421	-0.453104	0.0121114	-0.112056	-0.0182781	0.34118	-0.00745195	0.00368502	-0.469168	-0.270154	-0.168508	0.520112	-0.0654624	-0.200799	-0.167126	0.307836	0.0670078	0.091307	-0.0625009	-0.0739917	-0.108664	-0.169497	-0.113045	-0.171149	-0.04344	-0.156458
C430	Mebutamate	0.717	0.289122	0.572455	-0.00374586	0.780606	-0.390702	0.610101	0.519122	-0.338771	0.259758	-0.192254	0.793085	0.22201	0.224403	-0.136655	0.885328	-0.191542	0.462343	0.239627	0.0947483	-0.169217	0.304806	-0.127461	0.648244	0.111706	-0.103554	-0.0764351	-0.405277	-0.192627	-0.16157	0.546358	0.784616	0.0219143	-0.111275	-0.0559646	-0.111755	-0.0341672	-0.0567604	-0.0941124	-0.086221	-0.0596048	-0.00109215	-0.0967533	0.0315697	0.122738	-0.0280107	-0.11281	0.140291
C431	UNKNOWN	0.428003	0.057281	0.261231	-0.096971	0.483719	-0.259937	0.447559	0.19257	-0.131545	0.029371	0.0504062	0.534271	-0.0215731	0.201707	0.0311377	0.670225	-0.0800538	0.20283	0.175232	-0.0448823	-0.187859	0.270753	-0.0871159	0.298866	0.193894	0.054928	-0.111044	-0.243959	0.223618	0.223745	0.4091	0.597653	0.0450351	-0.0712437	-0.103188	-0.172197	-0.0945402	-0.0477351	-0.176914	-0.0868843	-0.0259882	-0.0766373	-0.0787112	-0.0363404	0.0851612	-0.103799	-0.0674814	-0.00545718
C432	UNKNOWN	-0.506529	-0.353464	-0.457577	-0.0909455	-0.472248	0.194084	-0.387984	-0.355882	-0.00486981	-0.279535	0.301718	-0.324123	-0.437926	-0.266891	-0.0617484	-0.527132	0.109504	-0.259375	0.108094	-0.185897	0.0933194	-0.303111	-0.0471191	-0.537563	-0.0856278	-0.0445129	-0.00561625	0.414257	-0.112471	-0.15178	-0.431683	-0.367504	-0.0368372	0.22287	-0.116971	-0.259516	-0.211775	0.130269	-0.031837	0.0413379	-0.0419734	-0.0283972	-0.0389148	-0.279323	0.034139	-0.225201	-0.0328744	-0.17154
C433	9-Hydroxy-8-methyltetrahydro-4H-[1,3]dioxino[5,4-d][1,3]dioxepine-2,6-dione	0.620031	0.290021	0.448143	-0.0664236	0.610659	-0.379515	0.599869	0.621602	-0.185378	0.17177	-0.0894385	0.674962	0.198865	0.329699	0.0676906	0.738623	-0.0743182	0.255884	0.0705336	0.200055	-0.285412	0.422982	-0.119855	0.673701	0.242359	0.117455	-0.0433777	-0.462595	0.0532264	0.0703648	0.580784	0.543252	0.257466	-0.051763	-0.0737399	-0.0404443	-0.110894	-0.0791091	-0.110915	-0.120873	0.0766873	-0.0252631	-0.107645	-0.0534127	0.0630795	0.0484839	-0.159359	0.0117473
C434	UNKNOWN	0.5936	0.118633	0.397776	-0.0808266	0.685891	-0.334135	0.515027	0.714868	-0.234286	0.0990422	-0.0709743	0.666055	0.0889459	0.12944	-0.173074	0.849393	-0.212247	0.39963	0.214549	0.0199937	-0.108234	0.156395	-0.0661275	0.621086	0.104347	-0.177991	-0.0232807	-0.269693	-0.0936085	-0.052146	0.375726	0.746774	-0.0522011	-0.125732	-0.0568643	-0.0622731	-0.0423268	-0.0720515	-0.0518494	-0.0291222	-0.0891086	-0.0314314	-0.0837996	0.262402	-0.0795526	-0.062187	-0.0901795	0.103027
C435	(E)-2-(Methoxycarbonylmethyl)butenedioate	0.7164	0.243229	0.516103	-0.0586225	0.766852	-0.368742	0.638463	0.532679	-0.251486	0.17478	-0.109121	0.732082	0.14159	0.275154	-0.0743505	0.950186	-0.246298	0.429043	0.204866	0.120149	-0.125313	0.206824	-0.1006	0.658154	0.173952	-0.116073	0.000266302	-0.353865	-0.0533277	0.00315888	0.50802	0.768958	-0.0414919	-0.143001	-0.042659	-0.13144	-0.0515303	-0.087708	-0.0367936	-0.0226682	-0.0528688	-0.0181113	-0.113422	0.0840243	-0.0691963	-0.00602749	-0.127813	0.161844
C436	UNKNOWN	0.359579	0.145938	0.20006	-0.140092	0.30304	-0.291545	0.414937	0.261208	0.00875739	0.0113181	0.0738261	0.341404	0.0971464	0.295492	0.192549	0.474554	-0.0533223	0.0157778	-0.132431	0.0484237	-0.296364	0.318615	-0.167103	0.339312	0.291323	0.181171	-0.0122004	-0.375414	0.324704	0.350322	0.409685	0.308172	0.156423	-0.0430177	-0.0182399	0.0202847	-0.0880549	-0.051258	-0.0372905	-0.0623301	0.0889022	-0.0212766	-0.0865262	0.254277	-0.0206896	-0.00805031	-0.156206	-0.104465
C437	4-Amino-4-deoxychorismate	0.721304	0.288931	0.560123	0.00973876	0.791883	-0.346232	0.594058	0.683107	-0.29741	0.255679	-0.186743	0.718484	0.208105	0.213852	-0.159696	0.905734	-0.248918	0.489783	0.18611	0.122938	-0.0711587	0.17181	-0.115894	0.720084	0.0971489	-0.192929	-0.0155476	-0.364418	-0.116155	-0.0643846	0.458611	0.609558	-0.034022	-0.172707	0.00614222	-0.0455878	0.0043724	-0.111654	-0.0111543	-0.0162872	-0.04899	0.0254625	-0.129885	0.313413	-0.0802133	0.0024327	-0.138155	0.215841
C438	UNKNOWN	0.745891	0.265373	0.554627	-0.0309902	0.813811	-0.371362	0.644511	0.603709	-0.29752	0.213577	-0.152559	0.774777	0.172315	0.252027	-0.118488	0.971412	-0.248361	0.479597	0.235293	0.11087	-0.109613	0.205551	-0.110033	0.693312	0.14053	-0.156105	-0.0156784	-0.361901	-0.123603	-0.0748225	0.507228	0.723494	-0.0349733	-0.154222	-0.0322555	-0.118119	-0.0359461	-0.0996937	-0.0370677	-0.0169071	-0.0731447	0.000229619	-0.114763	0.104638	-0.0652647	-0.0051318	-0.123123	0.190165
C439	Betalamicacid	0.705559	0.222599	0.495625	-0.0739244	0.760605	-0.371195	0.629298	0.590619	-0.227796	0.15602	-0.0944144	0.741189	0.107337	0.249616	-0.083906	0.947544	-0.241264	0.427044	0.216624	0.0532599	-0.137949	0.174725	-0.0861648	0.636987	0.172874	-0.156679	0.0137809	-0.344911	-0.10727	-0.0570575	0.470182	0.780285	-0.0208482	-0.126783	0.0560566	-0.152544	-0.0495304	-0.0586167	0.0141191	-0.0271814	-0.0862155	-0.0205649	-0.0929109	0.138298	-0.0646169	-0.0771327	-0.10162	0.151748
C440	2,5-Furandicarboxylic acid	0.74821	0.269362	0.559558	-0.026927	0.815947	-0.370271	0.643451	0.600674	-0.300772	0.2189	-0.157903	0.774192	0.174327	0.250557	-0.12293	0.971442	-0.251371	0.484489	0.236958	0.108248	-0.105279	0.200897	-0.110985	0.69249	0.135917	-0.161926	-0.0106682	-0.361145	-0.133634	-0.0848765	0.506141	0.730173	-0.0374798	-0.155524	-0.0283171	-0.118537	-0.0332394	-0.101604	-0.0317152	-0.0148978	-0.0749919	0.000788416	-0.11328	0.10521	-0.0638046	-0.0049334	-0.121578	0.195162
C441	cyclopentene-1,2,3-trione	0.736082	0.252764	0.542363	-0.0332575	0.808052	-0.365035	0.639415	0.611677	-0.290813	0.206266	-0.137825	0.76972	0.160827	0.248805	-0.115611	0.967513	-0.242241	0.47361	0.241318	0.107031	-0.108395	0.201586	-0.108818	0.689333	0.144192	-0.150846	-0.0196359	-0.352951	-0.093448	-0.0447309	0.500362	0.739972	-0.0357489	-0.15493	-0.0318928	-0.136089	-0.0382675	-0.0997563	-0.0435045	-0.0188249	-0.0701942	-0.00235533	-0.116608	0.0845426	-0.0698426	-0.0251507	-0.123187	0.185883
C442	Gallicacid	0.72607	0.240074	0.516988	-0.0620277	0.786235	-0.368982	0.64011	0.65734	-0.235913	0.175528	-0.111315	0.760257	0.106603	0.250059	-0.0944531	0.957586	-0.248284	0.451401	0.23064	0.0419074	-0.124635	0.162231	-0.0858221	0.658304	0.165769	-0.180255	0.0328123	-0.349089	-0.122359	-0.0767405	0.46396	0.732694	-0.0216374	-0.129779	0.0633359	-0.16418	-0.038224	-0.0628144	0.0305665	-0.0201957	-0.0854174	-0.0186763	-0.100393	0.123852	-0.0630599	-0.0760565	-0.105927	0.177387
C443	UNKNOWN	0.55739	0.116006	0.345021	-0.108894	0.617667	-0.311698	0.541694	0.51318	-0.138675	0.0659813	0.0273979	0.608724	0.0144945	0.232523	-0.00947729	0.813433	-0.18104	0.297459	0.16772	0.0255756	-0.153519	0.183231	-0.0851504	0.511072	0.213464	-0.0542244	-0.0368188	-0.287965	0.150681	0.195908	0.406958	0.659838	-0.0287986	-0.102387	0.00266322	-0.176813	-0.0649357	-0.0693281	-0.0615808	-0.051952	-0.0453702	-0.0482901	-0.0938224	0.0678278	-0.103972	-0.100479	-0.11767	0.0706701
C444	Meprobamate	0.698542	0.29637	0.558237	0.00580146	0.747164	-0.378324	0.588442	0.515903	-0.317624	0.244844	-0.231354	0.761813	0.264284	0.226991	-0.130242	0.856555	-0.172656	0.451662	0.216809	0.159492	-0.158207	0.312866	-0.0861759	0.666488	0.0928724	-0.107739	-0.00954912	-0.39426	-0.25026	-0.229228	0.528681	0.594652	0.0502734	-0.118291	-0.0499223	-0.0394425	-0.0775088	-0.0513298	-0.0664073	-0.0991049	-0.0562829	0.0344729	-0.095997	0.176271	0.0984345	-0.00819407	-0.07557	0.150509
C445	Peniisocoumarin I	-0.392357	-0.239476	-0.290742	0.0923967	-0.32692	0.204666	-0.345756	-0.291268	0.145122	-0.0759271	0.094774	-0.332371	-0.053541	-0.187573	-0.024929	-0.410186	0.276751	-0.184076	-0.0691242	0.0133377	0.038488	0.112907	0.10558	-0.289328	-0.124265	0.153483	-0.105931	0.164802	0.442262	0.425015	-0.181603	-0.239994	-0.0247334	-0.0784075	-0.148751	0.228443	0.0237164	-0.0825782	-0.274237	-0.208792	0.0340795	0.0298663	0.1164	-0.107439	-0.0515932	0.133569	-0.1125	-0.131086
C446	[7-(beta-D-Glucopyranosyloxy)-2-oxo-2,3-dihydro-1H-indol-3-yl]acetic acid	-0.133701	-0.100288	-0.195912	-0.253838	-0.262306	-0.16523	-0.0263885	-0.113081	0.0571501	-0.231677	0.285119	-0.225081	-0.0641561	0.0551154	0.0761965	-0.161521	-0.272214	-0.272249	-0.237281	-0.0845434	-0.103654	-0.160792	-0.0685479	-0.161396	0.166398	0.0544705	0.456057	-0.00569737	-0.130452	-0.127157	-0.0725187	-0.0953108	-0.142887	0.0737731	-0.00194325	-0.0682065	-0.132537	0.0628928	0.257068	-0.102734	-0.0208886	-0.0188217	0.00859229	-0.080532	-0.0648832	-0.00858088	-0.0208075	-0.213967
C447	UNKNOWN	0.65882	0.239504	0.510276	-0.00648174	0.726819	-0.335539	0.57586	0.463999	-0.313152	0.205217	-0.171789	0.772965	0.146253	0.218851	-0.106054	0.851459	-0.12151	0.432011	0.300164	0.143332	-0.152931	0.296597	-0.11669	0.615999	0.109708	-0.0760958	-0.0721366	-0.328994	-0.194368	-0.177474	0.517281	0.814364	0.0875071	-0.0964841	-0.0885629	-0.180972	-0.104759	0.0109031	-0.117767	-0.0783228	-0.0817904	0.0201743	-0.0836542	-0.0471115	0.0871691	-0.0851131	-0.0781094	0.13093
C448	Cordycedipeptide A	0.547854	0.222741	0.45542	0.0657299	0.636859	-0.299439	0.456707	0.389575	-0.310873	0.247256	-0.244483	0.711921	0.193347	0.140575	-0.136456	0.671385	0.0106967	0.407311	0.271803	0.139773	-0.183849	0.388812	-0.150515	0.516064	0.0325238	-0.0631177	-0.117511	-0.333047	-0.225817	-0.23273	0.450437	0.47493	0.0659565	0.0160117	-0.0300479	-0.0544534	-0.137496	-0.0703556	-0.148788	-0.146802	0.0308619	0.133964	-0.0141662	0.0149227	0.0730335	0.00535423	0.0255774	0.0969676
C449	1728928	0.662081	0.223125	0.508041	-0.0313569	0.753936	-0.386365	0.60258	0.512682	-0.312347	0.214798	-0.128493	0.834597	0.0757033	0.215134	-0.103605	0.853658	-0.15461	0.424716	0.307179	0.0559303	-0.193603	0.345408	-0.099852	0.572066	0.138251	-0.0404247	-0.110397	-0.376876	-0.185673	-0.17412	0.543914	0.627496	0.0674919	-0.114683	-0.125857	-0.185224	-0.0955691	0.00459041	-0.178642	-0.137483	-0.0617773	0.031287	-0.0992525	0.00975448	0.196728	-0.118984	-0.00792608	0.0919522
C450	ICM0201	-0.204881	-0.110369	-0.293462	-0.247677	-0.342778	0.00207587	-0.065702	-0.169591	0.19959	-0.285828	0.328112	-0.275673	-0.201757	0.0702126	0.250612	-0.247603	-0.129939	-0.311981	-0.198504	-0.151318	-0.0423105	-0.385138	-0.0799312	-0.284171	0.211592	-0.0284307	0.178295	0.121877	-0.0743504	-0.0125916	-0.270997	-0.193052	-0.144983	0.461388	0.0476515	-0.261079	-0.200837	0.20815	0.338404	0.290429	-0.0412907	-0.0854712	-0.103532	-0.133396	-0.0602239	-0.132117	-0.0767727	-0.12411
C451	Actinozine A	0.645732	0.214098	0.488424	-0.0323296	0.717173	-0.370366	0.569336	0.466751	-0.282051	0.184854	-0.153702	0.772967	0.149333	0.198655	-0.119962	0.853063	-0.131997	0.415209	0.259463	0.0301934	-0.182668	0.314482	-0.112836	0.565427	0.116728	-0.083122	-0.0798953	-0.354064	-0.192969	-0.171994	0.513232	0.826892	0.0739951	-0.10547	-0.0592818	-0.101579	-0.114367	-0.011106	-0.10511	-0.082741	-0.0182773	0.0456342	-0.0523768	0.0558659	0.0698241	-0.0411449	-0.0808318	0.0914617
C452	Dimethyl 3-(2,4,6-trimethoxyphenyl)-1,2-oxazole-4,5-dicarboxylate	-0.571354	-0.60145	-0.613379	-0.263741	-0.499228	-0.0594605	-0.435509	-0.319674	0.0466372	-0.478875	0.411126	-0.369248	0.0179921	-0.431394	-0.211514	-0.370336	0.0431768	-0.374523	-0.163945	-0.24798	-0.157673	0.0770019	0.152751	-0.451482	-0.0855494	0.0294701	-0.162801	0.254198	-0.0207105	-0.0387775	-0.333236	-0.0921615	-0.135187	0.0947687	-0.224905	0.423984	-0.145237	0.0690153	-0.207304	-0.131728	-0.115633	-0.135017	0.0430027	-0.0779981	-0.194055	0.345739	-0.0207421	-0.505074
C453	Confluenine A	0.682812	0.229731	0.506812	-0.0503354	0.760035	-0.385475	0.596907	0.740499	-0.326352	0.178969	-0.140432	0.770909	0.170462	0.203008	-0.138893	0.893211	-0.208318	0.428992	0.219162	0.0435338	-0.163947	0.286297	-0.11505	0.679903	0.123387	-0.0944625	-0.0605758	-0.365057	-0.128058	-0.096048	0.51696	0.594853	0.00492964	-0.173338	-0.0878256	-0.0413299	-0.065065	-0.0878366	-0.111693	-0.075829	-0.0876458	0.0521613	-0.125721	0.170243	0.140586	0.03229	-0.0914007	0.103207
C454	UNKNOWN	0.0868451	0.307353	0.0174578	-0.180685	-0.261087	-0.151298	0.141888	-0.169459	0.359826	-0.0699414	0.0372844	-0.237511	-0.0234291	0.34137	0.366991	-0.184804	-0.1478	-0.274945	-0.462554	-0.0251055	-0.213165	-0.171118	-0.0017384	-0.101032	0.281129	-0.014464	0.562992	-0.215595	-0.137538	-0.0298518	-0.0351162	-0.183019	0.0329101	0.138664	0.41816	0.00145989	-0.162972	0.0707972	0.813808	0.576163	0.091325	-0.0389094	0.0384472	0.244656	-0.0552219	0.0910919	-0.0253793	-0.0182324
C455	5'-Deoxy-5'-(methylsulfinyl)adenosine	-0.254959	-0.0054895	-0.024389	0.258012	-0.155188	0.206713	-0.304434	-0.245911	-0.137807	0.19759	-0.213672	-0.164697	-0.077543	-0.191321	-0.155082	-0.392247	0.21449	0.00922275	0.0876484	-0.0675261	0.131967	0.207421	-0.0091407	-0.237463	-0.28468	0.199236	-0.247072	0.106161	0.004819	-0.0835649	0.0174405	-0.289991	0.134968	-0.181804	-0.263938	0.20471	0.305049	-0.0919061	-0.394247	-0.216059	0.150799	0.0481433	0.103137	-0.0676661	0.0773565	0.159947	0.081435	-0.0124778
C456	UNKNOWN	-0.698609	-0.644292	-0.726032	-0.221322	-0.630371	0.195841	-0.521359	-0.336154	0.180354	-0.543148	0.442943	-0.486309	-0.376801	-0.385617	-0.0720399	-0.551793	0.183597	-0.413743	0.00447669	-0.228543	0.00939334	-0.197048	0.00355464	-0.608541	-0.0742418	0.00269141	-0.00917226	0.502265	0.216589	0.160693	-0.54041	-0.383384	-0.0164955	0.102677	-0.0920813	-0.00490176	-0.244322	0.155152	-0.14563	-0.2004	-0.0397145	-0.227337	0.101737	-0.170977	-0.161695	-0.0604487	-0.0439627	-0.351694
C457	UNKNOWN	-0.36789	-0.118345	-0.35792	-0.16125	-0.516147	0.089316	-0.22335	-0.376276	0.303527	-0.256594	0.205215	-0.362473	-0.329216	0.0171647	0.242143	-0.5225	0.079815	-0.388122	-0.155104	-0.189111	-0.0942455	-0.18986	0.041478	-0.5022	0.109379	0.110293	0.219028	0.153358	-0.060581	-0.0511832	-0.269191	-0.399911	0.0266155	-0.022225	0.185225	-0.136459	-0.252729	0.287221	0.311489	0.214156	-0.0039723	0.032792	0.0369648	-0.173017	0.0500815	-0.0861343	-0.0244568	-0.185591
C458	UNKNOWN	-0.393511	-0.226245	-0.455335	-0.247445	-0.566401	0.0341079	-0.243363	-0.294984	0.445124	-0.414033	0.238507	-0.51497	-0.0520025	0.0104989	0.269023	-0.413337	0.108557	-0.49799	-0.458731	-0.104985	-0.195662	0.051514	0.13363	-0.356299	0.13861	0.209098	0.135959	0.0875849	0.355546	0.394914	-0.19987	-0.33173	-0.0352039	0.151639	0.0284803	0.421962	-0.233731	0.0511439	0.155257	0.0922779	0.0661754	-0.110448	0.197703	-0.0161521	-0.113187	0.527622	-0.085231	-0.318751
C459	Mebutamate	0.681853	0.222849	0.50507	-0.035245	0.774693	-0.36496	0.599875	0.721819	-0.32328	0.190681	-0.143132	0.812597	0.109124	0.195088	-0.139268	0.88941	-0.178549	0.451771	0.291078	0.0469235	-0.149389	0.269182	-0.110513	0.65294	0.11763	-0.117762	-0.0819519	-0.339999	-0.174462	-0.150403	0.488474	0.539084	0.058948	-0.13891	-0.0619349	-0.122894	-0.102273	-0.0715403	-0.1212	-0.0857144	-0.053697	-0.00384394	-0.0863328	0.0408007	0.132423	-0.0247527	-0.0727207	0.132693
C460	2-Methyl-1,3-thiazolidine-2,4-dicarboxylic acid	-0.380473	-0.122529	-0.351054	-0.165645	-0.515646	0.0258572	-0.256416	-0.367646	0.120693	-0.253321	0.155512	-0.399128	0.101499	-0.0443473	0.182444	-0.499664	0.0778901	-0.431535	-0.327257	0.010948	-0.136658	0.0522211	-0.0785523	-0.299594	0.0764613	0.238899	-0.0912345	0.0455037	-0.0733033	-0.0835309	-0.134967	-0.354469	0.0405202	0.296459	-0.0948662	0.284834	-0.113641	0.0158358	-0.00769592	0.0447387	0.203397	-0.0921802	-0.000144947	-0.188389	0.0637127	0.361297	0.028719	-0.304759
C461	UNKNOWN	-0.649534	-0.591574	-0.73019	-0.392225	-0.658181	-0.0133194	-0.381828	-0.356546	0.167714	-0.617614	0.515323	-0.356897	-0.430568	-0.255831	0.0256978	-0.540087	0.0872766	-0.541675	-0.0546049	-0.22922	-0.18243	-0.0351324	0.0706728	-0.599936	0.0854804	0.225259	-0.0164167	0.351385	0.0673802	0.0150889	-0.339924	-0.386534	-0.0568182	0.0779097	-0.0578187	-0.0208053	-0.405947	0.0379806	-0.140378	-0.209868	0.122124	-0.155478	0.0760996	-0.208474	-0.112429	-0.172393	0.0905851	-0.535974
C462	NP-014796	-0.731426	-0.630227	-0.679533	-0.132255	-0.601216	0.29735	-0.577529	-0.389562	0.0173208	-0.476829	0.327911	-0.435258	-0.379732	-0.446958	-0.126988	-0.596712	0.244414	-0.358498	0.158375	-0.280095	0.0892077	-0.136886	0.0187992	-0.657946	-0.181843	0.108179	-0.265094	0.565854	0.204818	0.0928947	-0.464705	-0.451101	-0.047319	-0.0272118	-0.137018	-0.0297005	-0.167552	0.00497242	-0.398298	-0.278847	-0.066256	-0.187221	-0.00399118	-0.213148	0.127955	-0.179266	0.22552	-0.325157
C463	Methyl 6-deoxy-3-O-(6-deoxy-alpha-L-mannopyranosyl)-alpha-L-mannopyranoside	-0.580682	-0.435331	-0.486559	-0.0840417	-0.486704	0.191756	-0.485184	-0.368433	-0.107823	-0.313406	0.163545	-0.312879	-0.310321	-0.392093	-0.182696	-0.548346	0.13208	-0.255798	0.149737	-0.185189	0.0922075	-0.0904987	0.0420457	-0.532862	-0.217899	0.0996183	-0.246929	0.447512	-0.180217	-0.280691	-0.331064	-0.423019	-0.0454568	-0.0231121	-0.140292	0.0468288	-0.113024	-0.0177137	-0.327459	-0.219609	-0.072989	-0.0968789	0.0726886	-0.149144	0.192617	-0.0601491	0.246486	-0.26765
C464	UNKNOWN	-0.640598	-0.446372	-0.545702	-0.12543	-0.578883	0.179778	-0.509804	-0.416551	-0.0718815	-0.355802	0.21673	-0.392161	-0.32399	-0.364692	-0.121159	-0.630942	0.118592	-0.351724	0.0690155	-0.161171	0.058796	-0.0668141	0.0277818	-0.568029	-0.173582	0.196353	-0.255025	0.435533	-0.0963393	-0.191284	-0.318766	-0.470056	-0.0646044	-0.0177585	-0.154727	0.0678728	-0.121951	-0.0337333	-0.337744	-0.229533	-0.0447532	-0.104456	0.0956106	-0.131663	0.213759	-0.0469661	0.251891	-0.334482
C465	UNKNOWN	-0.349213	-0.0674875	-0.0767272	0.389691	-0.166114	0.423329	-0.410466	-0.390687	-0.172337	0.283275	-0.0551375	-0.234092	-0.469777	-0.267645	-0.184267	-0.497026	0.233241	0.122886	0.354275	-0.18147	0.39154	-0.288461	-0.136889	-0.490482	-0.33023	-0.115097	-0.190275	0.400444	0.113028	0.0606332	-0.339356	-0.298558	0.163765	-0.0975003	0.135588	-0.492774	0.221443	0.0437664	-0.140708	-0.070275	0.0510213	0.261081	-0.140493	-0.398578	0.0313036	-0.306709	-0.0147253	0.225394
C466	Boc-Gln-Oh	0.621391	0.137458	0.414716	-0.101088	0.729391	-0.383234	0.564405	0.867376	-0.322235	0.11066	-0.0492598	0.76538	0.0813256	0.145595	-0.171281	0.856646	-0.233601	0.402072	0.268863	0.0242596	-0.148888	0.220385	-0.111446	0.662181	0.135447	-0.125259	-0.0773354	-0.302734	-0.1392	-0.103632	0.422928	0.476432	-0.0329748	-0.159166	-0.0813473	-0.129685	-0.0802104	-0.0776626	-0.117545	-0.0762732	-0.0505178	-0.0225131	-0.105616	0.0454957	0.0479583	-0.0584365	-0.0803473	0.0745694
C467	UNKNOWN	0.738269	0.377441	0.571009	-0.0189586	0.710045	-0.345774	0.645793	0.40962	-0.187373	0.240908	-0.180016	0.651838	0.206206	0.362239	0.0178709	0.861163	-0.256389	0.395917	0.101245	0.141699	-0.125809	0.169892	-0.0889792	0.613501	0.19267	-0.113904	0.159065	-0.409627	-0.105782	-0.0600322	0.503743	0.470864	0.0302698	-0.141559	0.109713	-0.117922	-3.83388e-05	-0.0951739	0.125668	-0.0132279	-0.0620731	-0.026246	-0.0755748	0.152057	-0.0516773	-0.022673	-0.13174	0.222554
C468	6-Acetamido-3-aminohexanoate	0.68965	0.235956	0.539037	0.0228335	0.78666	-0.349366	0.561118	0.60642	-0.352879	0.241662	-0.17983	0.741978	0.277232	0.160858	-0.200942	0.910135	-0.188605	0.490206	0.224756	0.0526763	-0.112951	0.258789	-0.135408	0.662237	0.0590814	-0.17262	-0.0402606	-0.351898	-0.106281	-0.0749387	0.479762	0.656032	0.0478338	-0.20746	-0.0485039	0.00183855	-0.0102613	-0.124434	-0.0973868	-0.0911627	-0.115471	0.0296834	-0.117997	0.155757	-0.0038833	0.0861174	-0.102281	0.162608
C469	Nikkomycin Lx	-0.344388	-0.28399	-0.42351	-0.271974	-0.407254	-0.0431763	-0.13595	-0.187507	0.184587	-0.366202	0.43538	-0.26533	-0.22513	-0.00156113	0.192826	-0.297648	0.0350434	-0.421665	-0.200199	-0.0912409	-0.184656	0.0137006	-0.0224203	-0.298253	0.209478	0.25938	-0.0624326	0.0950449	0.4287	0.504505	-0.120957	-0.200591	-0.096097	0.103283	-0.0827141	-0.0988172	-0.187309	0.0899764	-0.0700537	-0.0437817	0.0740716	-0.0740807	-0.0329319	-0.14999	-0.00510129	-0.142867	-0.125641	-0.352989
C470	Streptomyceamide B	0.741622	0.507496	0.703365	0.206824	0.769493	-0.241663	0.555771	0.573129	-0.277974	0.499639	-0.336193	0.643575	0.2465	0.28677	-0.0951428	0.71247	-0.136988	0.534899	0.130378	0.149872	-0.0123891	0.152792	-0.15884	0.665328	0.0494848	-0.190406	0.139806	-0.443534	-0.0444827	0.0199113	0.455309	0.448478	0.0865609	-0.202358	0.0920779	-0.103366	0.0615936	-0.14818	0.136676	0.0618832	-0.0686773	0.28755	-0.169245	0.338118	-0.0317352	-0.029016	-0.197404	0.359498
C471	Dimetotiazine	0.561572	0.644536	0.638056	0.284735	0.424704	-0.112376	0.348247	0.184669	-0.0867464	0.535479	-0.428651	0.202848	0.446043	0.33538	0.040536	0.319895	-0.107656	0.344255	-0.189021	0.217646	0.0377036	0.0439886	-0.12314	0.477515	0.00521158	-0.156267	0.330831	-0.414589	-0.0474227	0.0251632	0.32225	0.302507	0.0884954	-0.187375	0.372319	0.145875	0.175861	-0.13701	0.432096	0.173552	0.00712466	0.305366	-0.109479	0.306847	0.00963833	0.339897	-0.194316	0.38427
C472	UNKNOWN	-0.465309	-0.34136	-0.516048	-0.264497	-0.538542	0.0321331	-0.295542	-0.328662	0.286031	-0.409649	0.354902	-0.418174	-0.0803823	-0.131211	0.181627	-0.450055	0.0446829	-0.448272	-0.26549	-0.251026	-0.149611	-0.112702	-0.0507404	-0.475654	0.111787	0.0866921	0.0170104	0.164051	-0.0182982	-0.00838684	-0.326025	-0.282568	-0.182752	0.489288	-0.0783775	0.0713404	-0.22336	0.319504	0.125398	0.148621	-0.00361315	0.0451126	0.0360632	-0.12564	-0.0763613	0.0447183	0.117509	-0.343561
C473	UNKNOWN	-0.401329	-0.431486	-0.486797	-0.314146	-0.423846	-0.162543	-0.247308	-0.220093	0.0396333	-0.458343	0.385275	-0.30062	0.100426	-0.225492	-0.0722648	-0.233359	-0.0476558	-0.404426	-0.282805	-0.174833	-0.235492	0.135713	-0.101999	-0.287669	0.05776	0.149595	-0.0972353	0.0741378	0.0125478	0.020595	-0.134471	-0.0609452	-0.052837	-0.102844	-0.157711	0.415266	-0.212048	0.140092	-0.115681	-0.0991514	-0.0452261	-0.179069	0.14346	-0.0303891	-0.169269	0.389723	-0.00802441	-0.504995
C474	2-[(4,6-Dimethoxy-2-pyrimidinyl)oxy]benzoic acid	0.735226	0.252091	0.554943	-0.00201276	0.833462	-0.321007	0.633175	0.675317	-0.306221	0.233507	-0.138531	0.788905	0.0673451	0.234899	-0.124634	0.959831	-0.242139	0.509919	0.312029	0.0551166	-0.0526281	0.146122	-0.111533	0.661453	0.125049	-0.186941	-0.00194216	-0.315114	-0.118498	-0.0772411	0.465909	0.665539	-0.00801472	-0.141844	-0.0307403	-0.230604	-0.0166747	-0.0948353	-0.0486515	-0.034127	-0.107502	-0.00749317	-0.115849	0.00372222	-0.0217466	-0.0856418	-0.112555	0.238174
C475	4-(2-Aminophenyl)-2_4-dioxobutanoate	-0.485463	-0.352995	-0.465112	-0.11471	-0.472969	0.171046	-0.378539	-0.337608	0.217836	-0.308487	0.211247	-0.364291	-0.235083	-0.238074	0.0359309	-0.482133	0.141931	-0.293761	-0.0512862	-0.251822	0.00805008	-0.205347	0.0916381	-0.519692	-0.0544258	-0.0290344	0.00641593	0.301316	-0.157101	-0.17964	-0.409637	-0.342078	-0.157571	0.354146	-0.106566	0.0455268	-0.195673	0.357431	0.0189219	0.0337817	-0.0572663	0.0539428	0.0389792	-0.14062	-0.0952891	0.100798	0.00564619	-0.201854
C476	[7-(beta-D-Glucopyranosyloxy)-2-oxo-2,3-dihydro-1H-indol-3-yl]acetic acid	-0.336486	-0.212734	-0.398163	-0.265684	-0.455675	-0.0488221	-0.188686	-0.27249	0.302353	-0.328218	0.347289	-0.340853	-0.12794	-0.0616422	0.15352	-0.383848	-0.0649942	-0.388821	-0.284497	-0.22003	-0.152372	-0.200289	0.0707182	-0.400391	0.15355	-0.00462874	0.0987662	0.0839424	-0.123126	-0.0408715	-0.305254	-0.272042	-0.145652	0.282819	-0.0974653	0.0387188	-0.181314	0.456816	0.2881	0.36669	-0.0232128	-0.0208802	-0.0423388	-0.0860493	-0.15125	0.138185	-0.0613	-0.268484
C477	N-(4,6-Dimethyl-2-pyrimidinyl)-4-(2-(10-methyl-9(10H)-acridinylidene)hydrazino)benzenesulfonamide	-0.538453	-0.482559	-0.531954	-0.160356	-0.468325	0.120435	-0.416833	-0.292945	0.0453407	-0.385054	0.296871	-0.346125	-0.265672	-0.331257	-0.117545	-0.43954	0.0833303	-0.283539	0.0280537	-0.221553	0.0495049	-0.194745	0.0551543	-0.489397	-0.106614	-0.0160002	-0.065564	0.392319	-0.0649731	-0.123891	-0.408484	-0.293779	-0.147914	0.0917176	-0.109994	-0.0109544	-0.151963	0.226015	-0.133895	-0.17525	-0.0703747	-0.0785461	-0.0326735	-0.141921	-0.132066	-0.0714321	-0.0768389	-0.271935
C478	UNKNOWN	-0.523312	-0.451887	-0.567297	-0.250719	-0.519426	0.0510975	-0.344028	-0.301904	0.203471	-0.431389	0.419136	-0.359707	-0.232664	-0.228747	0.0388413	-0.460155	0.0557305	-0.396623	-0.105887	-0.25469	-0.0823572	-0.180103	0.126398	-0.513602	0.0492802	0.0500751	-0.00280428	0.278544	0.0155679	0.0141677	-0.391347	-0.317339	-0.206385	0.305227	-0.12833	-0.0474624	-0.230752	0.322349	-0.00636469	-0.0153893	-0.0480041	0.0144241	-0.0662031	-0.168343	-0.140894	-0.0887533	-0.0245084	-0.345768
C479	Vibrioferrin	0.177125	0.455693	0.202297	-0.0411448	-0.147723	-0.117976	0.232332	-0.134809	0.172059	0.121391	-0.0705045	-0.134672	0.019299	0.5121	0.409163	-0.176791	-0.132265	-0.211783	-0.328352	0.495269	-0.121917	0.0698799	0.0770519	0.212525	0.275138	0.367771	0.602485	-0.255926	0.0633585	0.102052	0.294901	-0.147833	0.117181	-0.0576455	0.00474081	-0.194217	-0.00905283	0.0345937	0.367852	0.0386283	0.188047	0.0548374	-0.107	-0.132076	0.200961	-0.0506714	-0.012228	0.0358299
C480	UNKNOWN	-0.639651	-0.417383	-0.624297	-0.210194	-0.681328	0.170761	-0.437883	-0.469149	0.321745	-0.418853	0.408042	-0.564735	-0.243012	-0.175906	0.163869	-0.656969	0.0872111	-0.512006	-0.208143	-0.260794	-0.00944637	-0.223675	0.172438	-0.640478	0.0662656	0.18573	0.000712357	0.311472	0.213241	0.21135	-0.416133	-0.470867	-0.124804	0.292049	-0.109466	-0.0383075	-0.214601	0.229086	-0.0230026	-0.0204939	0.142589	-0.0312423	-0.110348	-0.184454	-0.129539	-0.110857	-0.00499248	-0.325726
C481	UNKNOWN	-0.514978	-0.421498	-0.552909	-0.233195	-0.512689	0.0515357	-0.344129	-0.314528	0.148025	-0.397525	0.416352	-0.367041	-0.177544	-0.232143	0.0382254	-0.463822	0.0651721	-0.400471	-0.141397	-0.273469	-0.0893355	-0.13176	0.0840509	-0.510621	0.0455143	0.0799918	-0.107661	0.251116	0.0903316	0.0951982	-0.365665	-0.334511	-0.154302	0.295607	-0.148428	0.0215811	-0.194955	0.0829606	-0.0282491	0.119987	-0.011409	0.0330446	-0.0156519	-0.173039	-0.155331	-0.0498216	-0.108455	-0.35651
C482	UNKNOWN	-0.630825	-0.496088	-0.634182	-0.183351	-0.609088	0.163801	-0.449658	-0.353301	0.229618	-0.423985	0.461934	-0.491986	-0.221032	-0.273612	0.0370532	-0.577719	0.149254	-0.437131	-0.136163	-0.244421	-0.0102533	-0.214433	0.141667	-0.577586	0.0111748	0.0674242	0.0184498	0.340003	0.242544	0.227627	-0.465866	-0.425661	-0.135333	0.247152	-0.136401	0.0228669	-0.226697	0.0840207	-0.0733211	-0.0579762	0.0130219	0.0659704	0.000785758	-0.158053	-0.175394	-0.10715	-0.0844074	-0.331684
C483	UNKNOWN	-0.412411	-0.373106	-0.463645	-0.187786	-0.399657	0.102268	-0.248251	-0.182111	0.241741	-0.354291	0.379129	-0.346195	-0.210169	-0.113937	0.120618	-0.310338	0.0802125	-0.352773	-0.135217	-0.153146	-0.039853	-0.0859805	0.082019	-0.351079	0.0987757	0.162289	-0.0998457	0.207095	0.493734	0.512882	-0.245085	-0.214999	-0.128326	0.0904379	-0.114172	-0.0211939	-0.122913	0.117834	-0.131893	-0.0507799	0.0532889	-0.0806913	-0.0774272	-0.109596	-0.142251	-0.0628539	-0.0440436	-0.25868
C484	[7-(beta-D-Glucopyranosyloxy)-2-oxo-2,3-dihydro-1H-indol-3-yl]acetic acid	-0.366896	-0.243934	-0.303421	-0.00662694	-0.3286	0.133276	-0.336091	-0.279149	0.0314159	-0.144929	0.111944	-0.235325	-0.169883	-0.271142	-0.13407	-0.413443	0.138261	-0.129444	0.0377674	-0.189375	0.0582533	-0.187757	0.145802	-0.406819	-0.15258	-0.133701	0.0440382	0.268266	-0.237036	-0.261097	-0.362067	-0.285117	-0.110493	0.245135	-0.096706	0.00679177	-0.123324	0.0945329	0.0517553	0.1098	-0.0656579	0.166878	-0.0546703	-0.0988134	-0.0874668	-0.0333886	-0.00856004	-0.107315
C485	UNKNOWN	-0.414561	-0.351285	-0.446772	-0.200071	-0.414302	0.022366	-0.276188	-0.249437	0.126664	-0.334054	0.327054	-0.268282	-0.200427	-0.196618	0.00784826	-0.380394	0.039923	-0.306459	-0.0777599	-0.219428	-0.0732529	-0.152546	0.0800584	-0.423328	0.0244437	0.0117225	0.0176682	0.222654	-0.111369	-0.124621	-0.321617	-0.266752	-0.177287	0.321311	-0.11661	-0.0444183	-0.197111	0.282908	0.0284175	0.0248595	-0.0494629	0.0413482	-0.0627033	-0.143491	-0.116963	-0.0719909	-0.0315626	-0.283535
C486	6-[1,1'-biphenyl]-4-yl-3-(4-pyridinyl)-7H-[1,2,4]triazolo[3,4-b][1,3,4]thiadiazine	-0.474366	-0.356758	-0.451002	-0.143398	-0.462213	0.0895135	-0.374712	-0.324513	0.112487	-0.298118	0.262683	-0.334942	-0.139878	-0.285267	-0.0679934	-0.480434	0.052584	-0.283023	-0.0508496	-0.22164	-0.00551455	-0.222477	0.123586	-0.478627	-0.0679752	-0.0672204	0.068937	0.268127	-0.245288	-0.282995	-0.409053	-0.331905	-0.13409	0.228887	-0.0610607	0.015415	-0.149337	0.249224	0.0402985	-0.0462802	-0.127799	-0.0180308	-0.0264666	-0.114944	-0.134112	-0.0789624	0.0660118	-0.238555
C487	indole	-0.453826	-0.358143	-0.496878	-0.193673	-0.486037	0.105652	-0.274179	-0.260637	0.303854	-0.373735	0.370638	-0.384841	-0.169014	-0.093027	0.187454	-0.400924	0.169464	-0.42773	-0.191836	-0.203835	-0.129504	-0.00369581	0.108499	-0.427162	0.118091	0.224399	-0.00267736	0.174556	0.485956	0.508564	-0.236404	-0.268422	-0.00179499	0.160689	-0.15066	0.017698	-0.166857	0.0901527	-0.0765588	-0.000717339	0.0377901	-0.0384987	0.00523824	-0.139904	-0.0819428	-0.0759435	-0.0449189	-0.318538
C488	UNKNOWN	-0.569367	-0.497786	-0.610106	-0.252337	-0.548573	0.0778066	-0.372371	-0.311344	0.165788	-0.457967	0.472267	-0.411593	-0.240869	-0.238147	0.0333632	-0.47168	0.0676429	-0.437114	-0.120623	-0.285487	-0.0657367	-0.133581	0.105096	-0.538175	0.0503541	0.140352	-0.0532798	0.300455	0.259126	0.266153	-0.357911	-0.328606	-0.197443	0.159092	-0.156509	-0.0105682	-0.214641	0.103189	-0.129182	-0.0865146	0.0147508	-0.0277058	-0.07447	-0.21488	-0.169216	-0.0747927	-0.0699623	-0.385029
C489	Dethiobiotin	0.349229	0.419399	0.560621	0.498328	0.484321	0.186448	0.111937	0.101748	-0.34059	0.647498	-0.409689	0.253255	0.0721176	0.039707	-0.219679	0.187524	-0.0215014	0.534429	0.288155	0.0971968	0.410036	-0.125411	-0.141595	0.255382	-0.251437	-0.207349	-0.00750004	-0.0701914	-0.0853523	-0.0796131	0.142053	0.205816	0.0426234	-0.172728	-0.0381716	-0.225082	0.274164	-0.125943	-0.087209	-0.0574933	0.00958735	0.344977	-0.148437	0.0189467	0.0110174	-0.06436	-0.123459	0.52981
C490	UNKNOWN	-0.464347	-0.455806	-0.571616	-0.307945	-0.482143	0.0167103	-0.239718	-0.208659	0.274409	-0.484405	0.491347	-0.342733	-0.217189	-0.110286	0.173304	-0.333603	0.0831328	-0.463055	-0.185075	-0.19096	-0.174337	-0.0378082	0.0447937	-0.404752	0.176158	0.201525	-0.0298445	0.184463	0.389654	0.419218	-0.255641	-0.228682	-0.139352	0.223001	-0.148269	-0.0305774	-0.240021	0.236314	-0.0872854	-0.0644764	0.00777545	-0.0788727	-0.0578811	-0.133731	-0.146545	-0.103767	-0.0755774	-0.40242
C491	5_6-Dihydroxyindole-2-carboxylate	0.463254	0.559058	0.470534	0.140232	0.241087	-0.092921	0.350689	0.153636	0.169401	0.342858	-0.285783	0.0862726	0.0983963	0.437922	0.241946	0.211401	-0.113577	0.166687	-0.203081	0.163505	-0.022542	-0.0832096	-0.0479175	0.30701	0.145882	-0.133016	0.714481	-0.337949	-0.0864381	-0.0523412	0.206906	0.151841	0.184058	-0.0467322	0.565631	-0.108013	0.0407322	-0.0478477	0.648977	0.0198736	0.0183642	0.068592	-0.0290269	0.0891234	-0.0559216	0.16041	-0.102736	0.336369
C492	UNKNOWN	-0.0444487	0.259018	0.0871854	0.119303	-0.171665	0.12811	-0.0377434	-0.260702	0.145497	0.198859	-0.0685467	-0.199147	-0.141465	0.197128	0.186961	-0.33966	-0.0392644	-0.0855945	-0.0771406	0.28215	0.145292	-0.207992	0.167037	-0.0542411	0.0504877	0.132579	0.242757	0.00325227	-0.110968	-0.10567	-0.0191166	-0.245772	0.0964852	-0.0267149	0.0340931	-0.25985	0.230213	0.2864	0.159903	-0.0477259	0.309375	0.143545	-0.0776336	-0.198415	0.0819585	-0.154394	-0.0830848	0.153226
C493	UNKNOWN	-0.58577	-0.570148	-0.592698	-0.167937	-0.471496	0.148323	-0.43986	-0.291394	-0.0587783	-0.43728	0.351917	-0.324388	-0.2705	-0.367787	-0.142216	-0.42327	0.171634	-0.315713	0.0772146	-0.278504	0.0106355	-0.0877531	-0.0177963	-0.521567	-0.104372	0.105936	-0.163398	0.422762	0.24965	0.22057	-0.346908	-0.257914	-0.18833	0.0109547	-0.23254	0.0161375	-0.29079	-0.0127106	-0.31419	-0.164881	-0.0652375	0.0428591	-0.0932764	-0.192958	-0.115723	-0.012448	-0.0718064	-0.356257
C494	UNKNOWN	0.0199667	0.342502	0.0866148	-0.0147539	-0.221503	-0.0402602	0.0959672	-0.225745	0.180793	0.120023	0.0261306	-0.188834	-0.0629209	0.366679	0.344373	-0.314272	-0.106185	-0.236008	-0.279217	0.282399	-0.0555576	-0.0170527	0.0731582	0.0029315	0.222762	0.341095	0.313155	-0.164585	0.0373076	0.0837418	0.162431	-0.229158	0.0283556	-0.0169385	-0.0245666	-0.201444	0.0484104	0.178169	0.259608	0.144435	0.302954	0.212207	-0.0683812	-0.201139	0.154213	-0.0810928	0.00411656	-0.00326138
C495	UNKNOWN	-0.132843	0.122098	-0.0800685	-0.0351581	-0.305733	0.0684736	-0.0542379	-0.228746	0.212123	-0.0226044	0.108548	-0.331323	-0.121313	0.207259	0.240357	-0.341337	-0.0968406	-0.254714	-0.236887	0.269367	0.0755223	-0.137333	0.153951	-0.0713121	0.140018	0.230799	0.294279	0.0126144	0.171996	0.228829	-0.0239597	-0.250233	-0.00799284	-0.0513205	-0.0665122	-0.133862	-0.0062565	0.146846	0.147276	0.00545543	0.230258	-0.0533857	-0.0744652	-0.122242	0.0499165	-0.0772373	-0.0931235	0.00745508
C496	UNKNOWN	0.300566	0.572309	0.403885	0.126283	0.0545433	-0.0566797	0.243486	-0.112417	0.00247643	0.343754	-0.239024	0.0104691	0.0721999	0.422781	0.232983	-0.089771	-0.165076	0.0350367	-0.164308	0.445037	0.0478715	-0.0528308	0.0219513	0.261878	0.124335	0.139763	0.490422	-0.248576	-0.232706	-0.208614	0.262015	-0.107671	0.0875203	-0.056712	-0.00817085	-0.209055	0.12125	0.0609752	0.343555	0.0982614	0.16848	0.148123	-0.0835088	-0.0550466	0.291584	-0.0656175	-0.0543428	0.245475
C497	Tolypocladin J	-0.657811	-0.605351	-0.61041	-0.0792633	-0.498018	0.329149	-0.566169	-0.329917	0.0255963	-0.402248	0.293868	-0.445504	-0.353705	-0.477846	-0.201482	-0.496279	0.124573	-0.228136	0.184917	-0.294692	0.22655	-0.353947	0.0644371	-0.602942	-0.230721	-0.118545	-0.165867	0.600486	-0.0575917	-0.129592	-0.570179	-0.325013	-0.216233	0.169422	-0.149637	-0.0830518	-0.124836	0.173083	-0.240796	-0.128814	-0.0677712	-0.090027	-0.0660131	-0.215389	-0.110378	-0.14746	0.0881754	-0.180133
C498	UNKNOWN	0.0295461	-0.116112	-0.0963759	-0.180983	0.0110201	-0.134583	0.134798	0.0506365	0.109783	-0.183671	0.218723	0.0599891	0.0184427	0.11351	0.148516	0.183678	-0.0014371	-0.143136	-0.105418	-0.0213892	-0.201243	0.197929	-0.0168369	0.0612683	0.208454	0.200628	-0.0531225	-0.108052	0.484717	0.490036	0.157755	0.190276	0.00746626	-0.0293548	-0.0857421	0.00355715	-0.112346	-0.0143363	-0.130208	-0.114095	0.0407882	-0.0647232	-0.024904	0.0330757	0.00373664	-0.047917	-0.10346	-0.1912
C499	3-epi-welwitindolinone B isothiocyanate	-0.461728	-0.390759	-0.511191	-0.199281	-0.471436	0.112955	-0.26818	-0.234929	0.276399	-0.402504	0.350669	-0.336048	-0.296981	-0.098316	0.176947	-0.38332	0.209096	-0.410804	-0.10307	-0.144473	-0.12675	0.0312935	0.0235364	-0.412719	0.10353	0.243427	-0.0858073	0.220605	0.491406	0.476584	-0.221055	-0.264687	-0.0604822	0.117236	-0.0843034	-0.0369512	-0.221037	0.0117103	-0.153054	-0.0806542	0.0822303	-0.110032	0.107188	-0.167979	0.0106315	-0.156075	0.0296688	-0.32054
C500	Muraminomicin Z2	-0.220584	-0.0822621	-0.319586	-0.276328	-0.409985	-0.0580382	-0.00573575	-0.194025	0.327297	-0.31516	0.314191	-0.286779	-0.195871	0.224826	0.431496	-0.28053	0.0234903	-0.479327	-0.319015	-0.0259512	-0.268398	0.0970755	0.00341769	-0.240382	0.325312	0.408338	0.101335	-0.0493227	0.435372	0.504574	0.0252895	-0.211376	-0.0142127	0.0987483	-0.0285284	-0.0970007	-0.174221	0.0378336	0.146325	0.233376	0.0690844	-0.12408	0.0525653	-0.130986	0.0296656	-0.105165	-0.0167187	-0.309986
C501	6-Imino-5-oxocyclohexa-1_3-dienecarboxylate	0.509624	0.193786	0.380551	0.00111572	0.558387	-0.23369	0.451847	0.48115	-0.107019	0.1828	-0.0532399	0.509435	0.0740948	0.215926	-0.0100865	0.642471	-0.107807	0.307791	0.118172	-0.00456382	-0.109409	0.158294	-0.117272	0.455272	0.149472	-0.0642266	0.0406288	-0.291857	0.188807	0.276411	0.354586	0.661186	-0.0393428	-0.0808345	0.0320391	-0.16264	-0.0113036	-0.0568707	0.0106269	-0.0306606	-0.060461	0.139909	-0.0641377	0.0309183	-0.0711032	-0.0698256	-0.158075	0.12667
C502	Elaiomycin K	0.280549	0.00662124	0.125399	-0.132042	0.302678	-0.243225	0.329774	0.261295	-0.0714539	-0.044679	0.113678	0.346645	0.0424367	0.170003	0.0608918	0.469092	-0.0637638	0.0658935	0.0336948	0.0402248	-0.209181	0.274015	-0.0717616	0.283657	0.19809	0.122447	-0.0848884	-0.214138	0.336656	0.371304	0.316509	0.298144	0.0201318	-0.0912267	-0.0327462	-0.0588655	-0.125442	-0.0963918	-0.152072	-0.139634	0.00535495	-0.0715806	-0.0770228	-0.0212352	0.0557197	-0.0159936	-0.107714	-0.0895836
C503	Ala-Tyr(Alanyltyrosine)	0.731645	0.270724	0.535528	-0.063949	0.781694	-0.400999	0.658566	0.62251	-0.301004	0.182489	-0.135976	0.794218	0.223749	0.278263	-0.0748527	0.944119	-0.227679	0.425276	0.219131	0.109464	-0.175308	0.283085	-0.127559	0.693039	0.178763	-0.075968	-0.0543605	-0.394105	-0.136327	-0.102383	0.553482	0.61661	0.00458198	-0.16435	-0.0497288	-0.112239	-0.073932	-0.0910955	-0.0848617	-0.0639274	0.0129022	0.00573982	-0.0818418	0.00232661	0.0572251	-0.0232001	-0.110333	0.127975
C504	Confluenine A	0.70793	0.231337	0.519458	-0.0545007	0.778257	-0.368471	0.630426	0.543658	-0.303526	0.175844	-0.127025	0.789109	0.0950138	0.240026	-0.101702	0.943595	-0.223857	0.444337	0.26912	0.0445454	-0.137083	0.235255	-0.107597	0.612391	0.146572	-0.119488	-0.0520585	-0.339936	-0.154944	-0.124171	0.515001	0.696046	-0.00237856	-0.139616	-0.0463771	-0.140726	-0.0655844	-0.0804214	-0.088791	-0.0601456	-0.0742205	-0.0230832	-0.0980084	0.0780069	0.096805	-0.0289549	-0.0854404	0.147378
C505	UNKNOWN	0.748573	0.84461	0.764997	0.188667	0.504857	-0.224911	0.612376	0.235007	-0.0715519	0.562667	-0.418487	0.432876	0.11499	0.610828	0.282732	0.403803	-0.141227	0.30623	-0.0927578	0.304786	-0.108733	0.093062	-0.146241	0.533936	0.220889	0.00122577	0.421761	-0.546844	-0.166078	-0.0905816	0.520564	0.308706	0.264588	-0.120134	0.527265	-0.293042	0.0429964	-0.115481	0.587987	0.264859	-0.0175921	0.201449	-0.101727	0.00110202	0.139205	0.0173249	-0.150959	0.394121
C506	arg-tyr-arg	-0.0176291	0.25291	0.0369978	-0.0175738	-0.176953	-0.0161066	0.0929633	-0.31661	0.0475286	0.116433	0.0803176	-0.0436372	-0.352887	0.273253	0.343549	-0.303382	-0.0151365	-0.200467	-0.0500731	0.216811	-0.0976948	4.81572e-05	-0.116086	-0.138845	0.220461	0.260416	0.00663929	-0.116117	-0.160919	-0.110205	0.0924541	-0.218134	0.172158	0.182571	-0.0636634	-0.440347	-0.00958638	0.106298	0.177163	0.376053	0.187015	0.00557489	-0.150039	-0.328665	0.269502	-0.222911	0.0685068	-0.0209723
C507	UNKNOWN	0.735437	0.807922	0.745323	0.171304	0.516427	-0.246928	0.625026	0.216176	-0.120989	0.544578	-0.379725	0.463472	0.103724	0.617083	0.283107	0.422522	-0.129471	0.286753	-0.084444	0.396074	-0.129559	0.18239	-0.174312	0.575948	0.240297	0.103044	0.313137	-0.555719	-0.0248031	0.0488814	0.587024	0.275791	0.233011	-0.158606	0.383918	-0.2818	0.0324612	-0.138993	0.423465	0.17985	-0.00401733	0.22606	-0.135088	0.0434399	0.149205	0.00748773	-0.184235	0.34138
C508	Phe-Gly-Gly	0.563417	0.13518	0.365525	-0.134989	0.605549	-0.386186	0.564329	0.428193	-0.225939	0.0599155	0.00266986	0.685832	0.0837871	0.243313	0.00434605	0.797241	-0.152325	0.261031	0.175977	0.044008	-0.257232	0.350457	-0.126995	0.49821	0.223174	0.0427983	-0.115362	-0.349986	0.0539384	0.0783145	0.510458	0.614656	0.0233209	-0.125284	-0.0840876	-0.129751	-0.139649	-0.0629319	-0.168863	-0.135584	-0.0612518	-0.0655552	-0.0854886	-0.019212	0.239414	-0.0438801	-0.0822614	-0.0163991
C509	Met-Leu	0.563651	0.109192	0.359528	-0.111367	0.629611	-0.317099	0.553791	0.360749	-0.194852	0.0640682	0.0268166	0.645748	0.00729181	0.237885	-0.0100436	0.835296	-0.192205	0.305195	0.219297	-0.00650173	-0.150816	0.209752	-0.100566	0.446814	0.209018	-0.0270929	-0.0626778	-0.271857	0.0877216	0.130234	0.449212	0.711952	-0.0453504	-0.098777	-0.0946324	-0.208786	-0.0809989	-0.065501	-0.124691	-0.056032	-0.064652	-0.0401314	-0.104978	-0.0702453	0.0131734	-0.0730819	-0.0919541	0.0634215
C510	Simeconazole	0.543325	0.176111	0.397756	-0.0387153	0.593198	-0.298311	0.519459	0.352297	-0.255987	0.128733	-0.0924798	0.680621	0.0548518	0.231465	-0.00974844	0.739671	-0.0317406	0.290457	0.249107	0.0250047	-0.226475	0.392923	-0.146089	0.454155	0.158111	0.0813233	-0.0815237	-0.319266	0.0640113	0.0565971	0.534687	0.695344	0.246107	-0.214576	-0.0605039	-0.167571	-0.112389	-0.0657674	-0.179004	-0.134104	-0.0619255	-0.0306132	-0.0878196	-0.0699064	0.146823	-0.0654439	-0.00110367	0.0225252
C511	UNKNOWN	-0.530814	-0.454315	-0.59261	-0.279269	-0.551214	0.0512183	-0.313082	-0.283878	0.124506	-0.490266	0.397913	-0.388127	-0.30634	-0.143242	0.110396	-0.432468	0.0821563	-0.477978	-0.119802	-0.0847971	-0.117426	0.0121961	0.0560348	-0.425649	0.0833419	0.325667	-0.10753	0.289358	0.29099	0.295158	-0.205949	-0.308926	-0.127472	0.0403856	-0.151936	0.0051007	-0.234942	0.0366773	-0.179254	-0.0514494	-0.023253	-0.134521	-0.0139913	-0.124271	-0.0690715	-0.059784	0.0374	-0.430406
C512	Streptomyceamide B	0.652746	0.367372	0.564078	0.119076	0.704761	-0.231566	0.523046	0.599519	-0.211144	0.363597	-0.199601	0.597056	0.162712	0.253735	-0.0605581	0.708798	-0.153259	0.454851	0.137447	0.0928148	-0.0261749	0.118093	-0.137066	0.596637	0.0965948	-0.167427	0.0944888	-0.372954	0.0677671	0.120399	0.387015	0.37069	0.0173246	-0.165181	0.143662	-0.146373	0.0295781	-0.122372	0.0842911	-0.0321978	-0.103475	0.189011	-0.142148	0.243067	-0.0772023	-0.0792033	-0.178868	0.287132
C513	Cysfluoretin	-0.579891	-0.486983	-0.552359	-0.131921	-0.489532	0.170511	-0.432741	-0.338415	0.0271383	-0.368916	0.306365	-0.27571	-0.412761	-0.343152	-0.0924383	-0.521016	0.194292	-0.291632	0.14962	-0.25863	0.014952	-0.139896	0.110985	-0.587551	-0.108945	0.0507008	-0.105071	0.426014	-0.0726399	-0.139772	-0.399575	-0.360521	-0.11329	0.166432	-0.0969934	-0.127985	-0.259721	0.100915	-0.176147	-0.103522	-0.115696	0.0656617	-0.0382382	-0.227161	0.0118298	-0.212582	0.118041	-0.294135
C514	3-hydroxy-2-N-iso-butyryl-anthranilamide	0.70812	0.252353	0.540688	-0.00276735	0.802024	-0.372633	0.590287	0.793255	-0.341662	0.238077	-0.160462	0.774268	0.294564	0.179305	-0.175194	0.903023	-0.206831	0.481902	0.221553	0.0673567	-0.135211	0.251126	-0.130195	0.728512	0.0950707	-0.164509	-0.0515488	-0.379758	-0.123835	-0.0850328	0.474238	0.568808	0.00136181	-0.178989	-0.0467588	-0.0423988	-0.0152609	-0.100607	-0.0756086	-0.0558413	-0.0909207	0.0610621	-0.124476	0.0989727	0.0703468	0.0140284	-0.120477	0.15514
C515	Methyl N-{[(2-methyl-2-propanyl)oxy]carbonyl}glycyl-L-alloisoleucyl-L-alaninate	0.216896	-0.0331593	0.0786571	-0.1092	0.26007	-0.148137	0.28676	0.146453	-0.023049	-0.0615916	0.13318	0.318767	-0.0872458	0.155974	0.110651	0.413345	-0.00174604	0.0454351	0.0938904	-0.0580673	-0.166502	0.21844	-0.0962793	0.147494	0.194629	0.129092	-0.124276	-0.148431	0.389651	0.354953	0.264347	0.233982	0.0507135	-0.0257118	-0.104765	-0.153474	-0.129436	-0.00995128	-0.200706	-0.117869	-0.00603429	-0.0823495	-0.0569947	-0.0545272	0.0829932	-0.101638	-0.075688	-0.0660958
C516	UNKNOWN	-0.107167	-0.165446	-0.196903	-0.1471	-0.135062	-0.048669	-0.0302236	0.100975	0.221682	-0.221575	0.159934	-0.152333	0.135594	0.0150968	0.121719	0.0080207	0.0566171	-0.209137	-0.256534	-0.057963	-0.164935	0.186916	0.0100604	0.00225261	0.118403	0.170579	-0.06259	-0.0618558	0.492683	0.518638	0.0243825	-0.0312774	-0.0325918	-0.0430566	-0.0696818	0.339729	-0.0751753	-0.0292557	-0.102714	-0.0750607	0.0503093	-0.0860012	0.149591	0.0825948	-0.073032	0.312498	-0.0870725	-0.208057
C517	Sarubicin A	0.607511	0.332088	0.490862	0.0435663	0.60027	-0.248099	0.543162	0.296331	-0.1148	0.267016	-0.117562	0.549898	0.0724297	0.341558	0.0720284	0.688266	-0.113504	0.330772	0.105374	0.0745464	-0.117204	0.177423	-0.120972	0.460609	0.190002	-0.0351434	0.140274	-0.367008	0.182886	0.234446	0.447796	0.58353	0.0642816	-0.13017	0.127205	-0.227453	-0.0440322	-0.0994946	0.0942217	-0.0177808	-0.0519176	0.129068	-0.120962	0.0806466	-0.0654364	-0.111532	-0.157968	0.196866
C518	Atransfusarin	0.686077	0.231063	0.512241	-0.0311976	0.76299	-0.357712	0.610262	0.590294	-0.310981	0.191605	-0.139871	0.789863	0.126313	0.232135	-0.0983898	0.907008	-0.157573	0.431678	0.276067	0.0931673	-0.162195	0.301926	-0.124747	0.652127	0.137895	-0.061538	-0.0874733	-0.352075	-0.104291	-0.0811673	0.540443	0.798728	0.0666621	-0.139584	-0.076832	-0.140293	-0.0820886	-0.0590258	-0.13469	-0.0825134	-0.0724768	0.00517485	-0.114005	-0.00137048	0.0840732	-0.0111767	-0.0636799	0.118282
C519	Perphenazine	-0.423152	-0.432698	-0.504429	-0.228194	-0.403604	0.0665954	-0.245541	-0.162441	0.234554	-0.417702	0.404653	-0.33165	-0.186688	-0.13324	0.113332	-0.265509	0.101575	-0.375377	-0.145522	-0.148012	-0.0998664	-0.00170142	0.0398297	-0.332936	0.105303	0.184455	-0.103487	0.206612	0.52114	0.531076	-0.223646	-0.177998	-0.0832488	0.102067	-0.112785	0.0598529	-0.147856	0.0365424	-0.179378	-0.132216	0.0264093	-0.14514	-0.00875144	-0.0875694	-0.130934	0.0204516	0.0141315	-0.323839
C520	gamma-Glutamylleucine	-0.499167	-0.48001	-0.420342	-0.0267249	-0.324815	0.153946	-0.47587	-0.269511	-0.24675	-0.250632	0.154805	-0.224495	-0.164534	-0.503568	-0.410758	-0.375954	0.0919962	-0.0907414	0.213923	-0.247488	0.149426	-0.145662	0.0505185	-0.437353	-0.316955	-0.0916309	-0.175937	0.4558	-0.198103	-0.285196	-0.360338	-0.237956	-0.177743	-0.163931	-0.188918	0.136541	-0.0968176	-0.065138	-0.3211	-0.199853	-0.0972612	0.0813373	0.00111878	-0.0834587	-0.105982	0.0182471	0.038942	-0.218356
C521	UNKNOWN	0.454502	0.0234294	0.237957	-0.168972	0.519796	-0.313268	0.480551	0.512673	-0.111629	-0.0368803	0.0717398	0.562163	0.00770348	0.196599	0.00233526	0.734393	-0.155466	0.200745	0.144552	-0.00726996	-0.196079	0.276384	-0.0101367	0.45152	0.21584	0.0738328	-0.119228	-0.248914	0.224248	0.240832	0.42164	0.54212	-0.0277587	-0.113033	-0.137183	-0.0904477	-0.129452	-0.0452658	-0.200447	-0.120695	-0.0149168	-0.0668418	-0.0851535	-0.0159797	0.00267336	-0.023052	-0.0579035	-0.0407131
C522	Aspartyl-Phenylalanine	0.526974	0.0448719	0.281469	-0.202449	0.592363	-0.383352	0.562744	0.490975	-0.175081	-0.0303252	0.105137	0.665412	0.0309558	0.226509	0.0123916	0.827802	-0.211437	0.232135	0.185158	-0.00883348	-0.239202	0.265801	-0.12008	0.476137	0.263547	0.0216194	-0.109472	-0.297054	0.0629629	0.0920319	0.451044	0.543505	-0.0544963	-0.0523208	-0.143203	-0.196504	-0.151649	0.0449562	-0.16638	-0.104624	-0.0448322	-0.0724235	-0.120513	-0.0556793	0.0339346	-0.111341	-0.07059	-0.0422776
C523	Pukeleimide A	0.775654	0.638117	0.837005	0.37683	0.824827	-0.14798	0.53409	0.458202	-0.353913	0.703476	-0.476612	0.658976	0.132	0.300489	-0.125706	0.643882	-0.11013	0.652564	0.252315	0.13895	0.102989	0.101652	-0.180616	0.597781	-0.048984	-0.229906	0.196128	-0.420095	-0.179852	-0.141897	0.462433	0.374557	0.159506	-0.21193	0.139377	-0.25949	0.218723	-0.156469	0.147688	0.00814389	-0.0506884	0.28478	-0.171321	0.157578	0.0306916	-0.0653322	-0.190334	0.513108
C524	2-Carboxy-2_3-dihydro-5_6-dihydroxyindole	0.498719	0.433539	0.531919	0.209674	0.438886	-0.11897	0.300807	0.218884	-0.0740607	0.379098	-0.411852	0.250715	0.277936	0.205384	-0.0770672	0.425399	-0.100635	0.360469	-0.0842668	0.157061	0.0533599	0.0959991	-0.0582789	0.454359	-0.0616357	-0.176759	0.280352	-0.316835	-0.134913	-0.109628	0.305518	0.461361	0.0955905	-0.197906	0.1978	0.253807	0.081378	-0.102839	0.227768	-0.0439723	-0.0882663	0.0898896	0.0946301	0.556874	-0.0698401	0.300368	-0.145595	0.312287
C525	Brevioxime	-0.446249	-0.407062	-0.276566	0.243084	-0.1973	0.414668	-0.565759	-0.251632	0.0253674	-0.0289019	-0.128889	-0.246783	-0.231984	-0.574281	-0.467751	-0.369444	0.307073	0.15503	0.344459	-0.225016	0.348361	-0.230339	0.289043	-0.443022	-0.516547	-0.330943	-0.155644	0.556135	-0.0602736	-0.156903	-0.51839	-0.234205	-0.00280837	-0.113212	-0.133879	0.163373	0.0479722	-0.0294952	-0.263862	-0.118076	-0.128063	0.124669	0.430451	-0.162708	-0.201938	-0.0351856	0.133736	0.117194
C526	UNKNOWN	0.388466	0.0500679	0.206106	-0.125641	0.457105	-0.26786	0.399045	0.795049	-0.125933	0.00623138	0.0710392	0.493199	0.0546739	0.134353	-0.0127586	0.559772	-0.128995	0.18582	0.108974	0.0138596	-0.167542	0.193588	-0.0961668	0.491871	0.181133	-0.0104665	-0.0890466	-0.240813	0.157685	0.19443	0.272024	0.125902	-0.0244052	-0.0539869	-0.0938285	-0.0821103	-0.0952912	-0.0290529	-0.12211	-0.0753523	-0.0352657	-0.0533253	-0.0944011	0.00895922	0.1371	-0.0213596	-0.102455	-0.00838676
C527	2,6-Diphenylphenol	-0.582992	-0.489591	-0.589073	-0.2773	-0.581212	0.0932846	-0.437304	-0.331533	0.13106	-0.495674	0.323056	-0.469131	-0.0976572	-0.317139	-0.0826237	-0.47879	-0.0514635	-0.42758	-0.129806	-0.252375	0.0201613	-0.138718	0.237312	-0.49425	-0.0633943	0.148275	-0.161068	0.354624	-0.0148792	-0.0676798	-0.32184	-0.317276	-0.240041	-0.0918203	-0.146605	0.304366	-0.09498	-0.0189306	-0.215532	-0.115498	0.0342736	-0.243546	0.149438	-0.157942	-0.0039854	0.0910154	0.0874844	-0.37669
C528	UNKNOWN	-0.67933	-0.551558	-0.647818	-0.133379	-0.597961	0.310994	-0.529376	-0.387602	0.146859	-0.450764	0.309851	-0.441207	-0.421474	-0.370148	-0.0405221	-0.601629	0.249833	-0.350531	0.110867	-0.222868	0.101441	-0.239785	0.0308724	-0.628559	-0.128265	0.0250659	-0.197197	0.542813	0.0952242	0.0323268	-0.519966	-0.4324	-0.132565	0.256803	-0.208538	-0.103678	-0.214592	0.170837	-0.232363	-0.0444942	0.0211168	-0.132214	0.0901105	-0.264526	0.0295279	-0.229494	0.0354568	-0.245339
C529	UNKNOWN	-0.474364	-0.451614	-0.542587	-0.225951	-0.455759	0.122901	-0.284395	-0.205384	0.247631	-0.440816	0.419533	-0.357823	-0.270284	-0.145955	0.12928	-0.337361	0.130302	-0.392902	-0.0902829	-0.179658	-0.0653748	-0.0741416	0.0041022	-0.407116	0.0963634	0.165395	-0.0941891	0.275598	0.492233	0.483651	-0.286425	-0.22319	-0.0911738	0.119282	-0.11129	-0.0651866	-0.183203	0.135042	-0.158636	-0.0983964	0.0401212	-0.145097	-0.0261929	-0.133011	-0.0634599	-0.13783	-0.00156051	-0.304323
C530	CU5250000	0.561695	0.127679	0.350113	-0.114691	0.60881	-0.311103	0.548631	0.39039	-0.140001	0.064166	0.0364068	0.58919	0.0249756	0.250492	0.00710318	0.815823	-0.223917	0.290472	0.154126	-0.0168736	-0.136882	0.151456	-0.0923595	0.441444	0.223551	-0.0747326	0.00402742	-0.283173	0.104232	0.152364	0.397396	0.525272	-0.0366209	-0.101248	0.0143462	-0.179229	-0.0421245	-0.0728658	-0.0329073	-0.0532631	-0.0204228	-0.0656403	-0.0949738	-0.00269152	-0.105973	-0.0493063	-0.115581	0.0901882
C531	Confluenine A	0.669916	0.204584	0.487775	-0.0562565	0.752107	-0.346988	0.608851	0.506932	-0.317938	0.160934	-0.100049	0.789479	0.0394268	0.22536	-0.0921796	0.901871	-0.201804	0.425835	0.303747	0.0166351	-0.13561	0.232853	-0.109798	0.549495	0.145086	-0.101467	-0.0797937	-0.308006	-0.141451	-0.116788	0.494874	0.574453	-0.00323328	-0.132258	-0.0813349	-0.185724	-0.0742485	-0.0710029	-0.12768	-0.063182	-0.108911	-0.0147606	-0.0994722	0.00851275	0.172915	-0.0660838	-0.0864931	0.134777
C532	Adeninylpyrenocine	-0.687379	-0.619296	-0.740055	-0.286268	-0.658729	0.14947	-0.457256	-0.356732	0.333418	-0.574723	0.461041	-0.498088	-0.295361	-0.278353	0.107908	-0.535289	0.190807	-0.535553	-0.124844	-0.264106	-0.108033	-0.0266503	0.198319	-0.611506	0.0525895	0.230524	-0.151849	0.352894	0.418991	0.37726	-0.38892	-0.337892	-0.0837799	0.134852	-0.10209	0.0870666	-0.220272	0.0552452	-0.212686	-0.137135	0.00291522	-0.201394	0.0915022	-0.182484	-0.0759487	-0.0978036	0.13071	-0.449882
C533	3,5,7,3',4',5'-Hexahydroxy-6,8-dimethylflavanone	-0.719895	-0.701386	-0.789627	-0.326344	-0.654163	0.138641	-0.478129	-0.326766	0.298422	-0.64144	0.484668	-0.457265	-0.284241	-0.340161	0.0557319	-0.509205	0.176592	-0.526313	-0.0532433	-0.29305	-0.10575	-0.034438	0.224911	-0.61727	0.0267307	0.216222	-0.212853	0.411453	0.337701	0.274252	-0.412598	-0.339925	-0.138862	0.105779	-0.119652	0.0660375	-0.253921	0.173025	-0.280922	-0.200277	-0.0460351	-0.21595	-0.0306516	-0.163592	-0.0807299	-0.160958	0.299747	-0.486344
C534	UNKNOWN	-0.694581	-0.764503	-0.754726	-0.294934	-0.556827	0.125679	-0.512607	-0.272153	0.136564	-0.621704	0.463419	-0.388272	-0.169598	-0.481586	-0.169628	-0.418465	0.102448	-0.390397	0.064749	-0.228337	-0.011017	-0.098768	0.338297	-0.522695	-0.100976	0.0448157	-0.239654	0.492321	0.0967264	0.0379382	-0.472892	-0.265079	-0.22944	0.141565	-0.296682	0.100248	-0.200428	0.246384	-0.366394	-0.240352	-0.151872	-0.25878	-0.0757673	-0.213041	-0.116404	-0.160872	0.130567	-0.436161
C535	UNKNOWN	0.649808	0.246713	0.496725	-0.0100046	0.701755	-0.335573	0.566761	0.51001	-0.245323	0.203797	-0.140572	0.6712	0.225626	0.246577	-0.0669128	0.84789	-0.15299	0.387334	0.153081	0.0877545	-0.157148	0.305801	-0.114551	0.623328	0.137315	-0.0325148	-0.0621175	-0.374574	0.0727823	0.103566	0.529046	0.751761	0.0307695	-0.164302	-0.0498959	-0.0505236	-0.0165798	-0.0788967	-0.108896	-0.0929764	-0.0512148	0.025675	-0.12762	0.124121	0.041315	0.0218654	-0.104195	0.114891
C536	Talaroenamine E	-0.454425	-0.411008	-0.567987	-0.321747	-0.505348	-0.0290094	-0.213239	-0.248393	0.325658	-0.450648	0.548725	-0.360386	-0.303518	-0.0728743	0.212315	-0.372757	0.0474979	-0.492067	-0.228017	-0.142367	-0.219485	-0.0476979	0.0932385	-0.423072	0.225918	0.178829	-0.029086	0.15714	0.343092	0.405676	-0.280902	-0.270759	-0.112216	0.296912	-0.0670033	-0.105744	-0.0868925	0.205256	0.0392763	0.105018	0.115342	-0.109989	-0.0569536	-0.16183	-0.141086	-0.165653	0.0160993	-0.4074
C537	3,5-Dimethyl-N-(2-methyl-2-propanyl)-1,2-oxazole-4-sulfonamide	-0.447571	-0.197788	-0.477253	-0.270983	-0.642153	0.0200156	-0.268505	-0.375013	0.384337	-0.414078	0.253456	-0.561237	0.199568	0.0279226	0.310692	-0.516408	0.0261482	-0.584344	-0.492087	-0.0191765	-0.182542	0.0757222	0.0933784	-0.332588	0.176758	0.377822	-0.056057	0.0588058	0.253855	0.295055	-0.139005	-0.364393	-0.0729981	0.166519	-0.0516551	0.390424	-0.147804	0.0971148	0.028587	0.0786933	0.313802	-0.214442	0.167804	-0.219952	0.0347896	0.410279	0.159323	-0.378008
C538	UNKNOWN	-0.424946	-0.410535	-0.510366	-0.250444	-0.440342	0.0433827	-0.237075	-0.190309	0.326023	-0.429247	0.396094	-0.361601	-0.106693	-0.0986225	0.163511	-0.285484	0.108639	-0.42712	-0.224441	-0.132373	-0.154283	0.0619128	0.150749	-0.325109	0.139027	0.244663	-0.105072	0.141979	0.517361	0.538911	-0.185063	-0.171297	-0.0709266	0.0878509	-0.13737	0.147176	-0.141631	0.0571319	-0.163133	-0.0876652	0.0773148	-0.154093	0.0707264	-0.0763123	-0.14273	0.00329704	-0.0389192	-0.362009
C539	UNKNOWN	-0.463146	-0.496586	-0.543273	-0.303652	-0.438863	-0.0393287	-0.280721	-0.130819	0.0524936	-0.504028	0.399607	-0.296546	-0.100203	-0.214735	-0.0338338	-0.27022	0.0393618	-0.404826	-0.130039	-0.0776162	-0.152054	0.108101	-0.0413617	-0.263533	0.0498955	0.270259	-0.200344	0.243462	0.405358	0.389017	-0.139841	-0.127425	-0.110833	-0.0845988	-0.202892	0.12162	-0.227902	0.0810821	-0.28803	-0.194243	-0.0146551	-0.105301	-0.0363762	-0.022485	-0.0419269	-0.0132632	0.215717	-0.464546
C540	UNKNOWN	-0.412093	-0.396895	-0.478457	-0.202047	-0.397601	0.102756	-0.239986	-0.176999	0.239015	-0.392912	0.354843	-0.315724	-0.207611	-0.106879	0.140303	-0.281511	0.1326	-0.358702	-0.102629	-0.151319	-0.0747354	-0.0110265	0.0294327	-0.341916	0.097858	0.200699	-0.102745	0.222686	0.529061	0.508124	-0.213015	-0.185185	-0.0692824	0.0902628	-0.105852	-0.0113976	-0.173576	0.0409597	-0.176152	-0.110956	0.0639636	-0.121712	-0.00555425	-0.0987909	-0.0776866	-0.0929079	-0.0284072	-0.283414
C541	Sulfanilic acid	-0.567454	-0.526232	-0.574917	-0.181108	-0.506333	0.167474	-0.46058	-0.279453	0.0687827	-0.450721	0.30807	-0.432639	-0.209241	-0.371908	-0.154172	-0.426854	0.0452907	-0.301509	0.00228384	-0.205099	0.0967017	-0.261804	0.241054	-0.480646	-0.13813	-0.0304215	-0.129085	0.467575	0.00624272	-0.0320387	-0.448055	-0.295138	-0.190808	0.0395313	-0.128426	0.0913334	-0.181168	0.013623	-0.136673	0.00704251	-0.0830703	-0.129221	0.0197676	-0.15996	-0.132181	-0.0256558	-0.0149672	-0.266617
C542	UNKNOWN	-0.370154	-0.330028	-0.469106	-0.285311	-0.442392	-0.0165355	-0.168321	-0.184137	0.285925	-0.427373	0.386987	-0.323203	-0.126607	-0.0149401	0.222055	-0.288334	0.0892517	-0.451859	-0.259583	-0.0602354	-0.211342	0.0785518	0.0379913	-0.275314	0.19395	0.281911	-0.0161041	0.0946783	0.497724	0.545423	-0.129049	-0.203492	-0.0815097	0.0891037	-0.100987	0.0830094	-0.193188	0.101468	-0.0713684	-0.0494612	0.0144509	-0.126713	-0.0306997	0.022561	-0.0630974	-0.0233494	0.0380153	-0.373946
C543	4-(2-Aminophenyl)-2_4-dioxobutanoate	-0.4483	-0.448998	-0.452857	-0.149529	-0.351165	0.0736859	-0.336557	-0.256229	0.053391	-0.338652	0.202424	-0.157105	-0.187434	-0.321516	-0.106642	-0.327918	0.140408	-0.220926	0.121085	-0.256013	-0.05321	-0.00945932	0.157665	-0.440385	-0.102848	0.0439869	-0.18246	0.300923	-0.236445	-0.306491	-0.278759	-0.217974	-0.0810065	0.219431	-0.18957	0.0116805	-0.221755	0.265132	-0.224612	-0.134456	-0.0380959	-0.0309854	0.005335	-0.192337	-0.00488872	-0.12236	0.158139	-0.296781
C544	Eutypellazine Q	-0.437967	-0.439905	-0.521939	-0.253278	-0.42059	0.0289052	-0.235121	-0.171305	0.218355	-0.43078	0.422285	-0.288835	-0.180931	-0.122018	0.132295	-0.293075	0.12784	-0.407012	-0.1268	-0.139476	-0.161933	0.0686939	0.047735	-0.340815	0.130732	0.251119	-0.137265	0.184738	0.492848	0.503533	-0.185173	-0.201826	-0.0863843	0.131912	-0.136774	-0.00851395	-0.205492	0.11652	-0.212592	-0.154453	0.0689135	-0.0932613	-0.0621127	-0.123255	-0.071409	-0.117791	-0.0162809	-0.383265
C545	12-Acetoxy-13-epi-neoverrucosan-5-one	-0.686614	-0.69339	-0.762644	-0.320575	-0.611232	0.0887264	-0.451308	-0.315881	0.242718	-0.612974	0.492697	-0.40853	-0.246583	-0.338906	0.0346222	-0.467433	0.165789	-0.496723	-0.0595201	-0.293811	-0.146604	-0.001922	0.144534	-0.58834	0.0231541	0.196654	-0.195669	0.37993	0.217541	0.162999	-0.38632	-0.328871	-0.15166	0.246364	-0.210912	0.0403039	-0.295041	0.352312	-0.28589	-0.227054	-0.0454411	-0.139819	-0.0521066	-0.189728	-0.0887658	-0.142372	0.14524	-0.511196
C546	(4-Formyl-5-hydroxy-6-methyl-3-pyridinyl)methyl phosphate	-0.566867	-0.569657	-0.645941	-0.31831	-0.521356	-0.00830681	-0.350695	-0.280878	0.156393	-0.526446	0.456857	-0.31049	-0.165833	-0.278143	0.0387165	-0.397401	0.0804263	-0.447254	-0.0844564	-0.284245	-0.186441	0.0191582	0.0387438	-0.506585	0.0582996	0.166091	-0.189415	0.27208	0.00327192	-0.0298572	-0.308431	-0.263292	-0.156815	0.311819	-0.205999	0.0190444	-0.265547	0.393215	-0.185907	-0.102857	-0.0648729	-0.0951173	-0.0387824	-0.197826	-0.0626382	-0.103124	0.0458215	-0.49204
C547	3-oxo-2,11-dioxatricyclo[5.4.0.0â´,â¸]undeca-5,9-diene-10-carboxamide	-0.529199	-0.55191	-0.53476	-0.184434	-0.405027	0.101841	-0.410612	-0.243245	0.0465074	-0.417725	0.265338	-0.228221	-0.238993	-0.395432	-0.17127	-0.361195	0.0931878	-0.238832	0.147343	-0.263049	0.00675068	-0.0920916	0.196698	-0.47604	-0.144784	0.00826861	-0.169852	0.422534	-0.183046	-0.266693	-0.363303	-0.275357	-0.121646	0.0629458	-0.197415	0.0173802	-0.233827	0.305256	-0.274164	-0.226555	-0.088381	-0.0454661	-0.0420336	-0.175709	-0.0112269	-0.116907	0.194736	-0.311872
C548	UNKNOWN	-0.235702	-0.169738	-0.28729	-0.186273	-0.297223	-0.0152336	-0.0616362	-0.134471	0.153509	-0.254877	0.284042	-0.194079	-0.164698	0.0859157	0.240009	-0.202867	0.066511	-0.352154	-0.164798	-0.06684	-0.170505	0.142271	-0.0408825	-0.200651	0.199249	0.375636	-0.0851243	0.0207343	0.49745	0.528804	0.0456337	-0.134725	0.061072	0.00176383	-0.0974533	-0.0745636	-0.126025	-0.00941921	-0.158858	-0.104491	0.210278	-0.0846152	-0.0575336	-0.0980805	0.107666	-0.0969004	0.000704892	-0.286451
C549	2-(hydroxymethyl)-6-{5-[3-(hydroxymethyl)-5-(3-hydroxypropyl)-7-methoxy-2,3-dihydro-1-benzofuran-2-yl]-2-methoxyphenoxy}oxane-3,4,5-triol	-0.595354	-0.514588	-0.649039	-0.301603	-0.598662	0.0612236	-0.358842	-0.323896	0.117002	-0.533387	0.427041	-0.36126	-0.382445	-0.207098	0.0950136	-0.49546	0.111762	-0.493474	-0.0426896	-0.163408	-0.130057	-0.0462553	0.00892983	-0.525602	0.0628895	0.270203	-0.110311	0.339916	0.0672182	-0.00280952	-0.285099	-0.360048	-0.0596413	0.127394	-0.100543	-0.08011	-0.293193	0.194619	-0.179245	-0.153803	-0.0523586	-0.160587	0.00332635	-0.177381	0.0478581	-0.164051	0.201222	-0.461094
C550	(3aS,6S,7R,7aS)-6,7-dihydroxy-6-methylhexahydro-2H-spiro-[benzofuran-3,2′-oxiran]-2-one	-0.381824	-0.345015	-0.486793	-0.313298	-0.444159	-0.0450529	-0.148062	-0.189305	0.184113	-0.436153	0.444041	-0.317052	-0.189083	0.00632904	0.247625	-0.283504	0.00408541	-0.48538	-0.229261	-0.107728	-0.206833	0.0804908	-0.0597354	-0.314707	0.233155	0.373272	-0.0718262	0.0880083	0.448732	0.487152	-0.0778568	-0.206456	-0.0706135	0.0877484	-0.0981279	-0.043922	-0.181006	0.0242459	-0.112688	-0.0525915	0.059607	-0.175874	-0.0388278	-0.0471559	-0.0159441	-0.110314	0.0506694	-0.420642
C551	UNKNOWN	-0.381778	-0.296895	-0.474271	-0.287074	-0.47096	0.00285657	-0.155548	-0.230793	0.310179	-0.405913	0.421236	-0.354429	-0.2544	0.0358225	0.300185	-0.338802	0.0396633	-0.486776	-0.251412	-0.160831	-0.194884	0.00970901	0.00381383	-0.382344	0.244966	0.317356	-0.0120837	0.0911256	0.470776	0.516026	-0.138376	-0.239388	-0.0853021	0.14035	-0.0617754	-0.0643258	-0.181653	0.0908718	0.00417473	0.0766912	0.0670342	-0.140087	0.0326646	-0.11721	-0.0495961	-0.0737772	0.00157399	-0.358181
C552	Cyclocarbamide B	0.542164	0.133631	0.355867	-0.0821156	0.596112	-0.305737	0.5321	0.360432	-0.173637	0.0893987	0.0126826	0.618018	0.0435314	0.244149	0.00857906	0.77459	-0.129478	0.284176	0.181404	0.0469366	-0.176636	0.251497	-0.124121	0.459442	0.206725	-0.00933699	-0.0452841	-0.299583	0.171217	0.187591	0.441621	0.60808	0.010481	-0.100638	-0.0538383	-0.181193	-0.0983391	-0.0700291	-0.116102	-0.096055	-0.0482491	-0.018702	-0.0862397	-0.0175322	-0.000771805	-0.0787648	-0.135358	0.0581189
C553	1422990	0.213677	0.429015	0.44932	0.462843	0.200132	0.161122	-0.0729565	-0.0592174	-0.174061	0.548753	-0.504801	-0.111505	0.608835	-0.0158352	-0.216828	-0.0482006	0.021113	0.357351	-0.0951441	0.242419	0.275976	-0.0793295	-0.0368147	0.263637	-0.320832	-0.270475	0.248119	-0.121776	-0.140158	-0.131858	0.0103364	-0.0166456	-0.00318847	-0.191886	0.0971923	0.256882	0.548027	-0.131901	0.206808	0.040056	-0.0808336	0.263077	-0.0370409	0.335649	-0.035503	0.149005	-0.127095	0.420367
C554	Methyl 3,5-O-isopropylidene-2-O-(4-nitrobenzoyl)pentofuranoside	-0.656968	-0.585472	-0.639867	-0.161699	-0.548575	0.199282	-0.515566	-0.332019	0.113094	-0.433187	0.311838	-0.425089	-0.341895	-0.399262	-0.102905	-0.527994	0.164892	-0.347355	0.0547729	-0.29297	0.0216223	-0.0832994	0.113227	-0.597525	-0.142572	0.104303	-0.182362	0.449082	0.208273	0.156469	-0.422286	-0.379476	-0.223445	0.0985218	-0.13861	-0.00441509	-0.0954492	0.0997737	-0.270633	-0.197874	-0.117423	-0.149102	0.00596676	-0.221511	-0.149439	-0.134346	0.208949	-0.334798
C555	Schizine A	0.698548	0.662523	0.59507	-0.00252966	0.436923	-0.301755	0.599262	0.480836	0.0974402	0.318956	-0.252412	0.342679	0.189821	0.557608	0.253417	0.47025	-0.283186	0.217286	-0.206599	0.168184	-0.146516	-0.0291052	-0.0715723	0.555013	0.285257	-0.116361	0.671983	-0.49145	-0.15018	-0.0552864	0.374683	0.240231	0.0406108	-0.0817067	0.505989	-0.186249	-0.00539889	-0.0574549	0.72997	0.245428	-0.00686628	0.0874544	-0.0266279	0.101764	-0.0348165	0.0090489	-0.132071	0.305544
C556	Flumethasone	-0.332175	-0.358361	-0.454734	-0.298409	-0.368289	-0.0426704	-0.129062	-0.13531	0.232749	-0.420306	0.459229	-0.282321	-0.139757	-0.0268411	0.182925	-0.189278	-0.00311899	-0.408816	-0.222379	-0.133741	-0.17078	0.00166568	-0.0302665	-0.267136	0.21749	0.220726	-0.0324633	0.0916693	0.490762	0.543598	-0.137866	-0.119423	-0.0916382	0.0659213	-0.0458946	0.0193458	-0.1689	0.0603022	-0.0733249	-0.0818634	0.0469866	-0.155528	-0.0247787	-0.00151402	-0.126979	-0.0428808	-0.0645441	-0.354366
C557	Mesitylethylene	-0.434164	-0.441443	-0.582568	-0.38876	-0.501723	-0.0602819	-0.189377	-0.194292	0.285597	-0.533904	0.58926	-0.390879	-0.237176	-0.0618416	0.200799	-0.289225	-0.0625538	-0.509557	-0.273971	-0.198615	-0.186452	-0.126898	-0.00394791	-0.392585	0.254131	0.158786	0.050951	0.160031	0.411773	0.449913	-0.270279	-0.178432	-0.155201	0.227891	0.0564634	-0.0662846	-0.233691	0.0863245	0.0647845	-0.0409499	0.00686594	-0.212708	-0.0309766	-0.0988908	-0.16881	-0.0895944	-0.0460042	-0.416703
C558	NCGC00385600-01_C13H22O3_2-Cyclohexen-1-one, 4-hydroxy-4-(3-hydroxybutyl)-3,5,5-trimethyl-	-0.463268	-0.487326	-0.649879	-0.495893	-0.557985	-0.167826	-0.17531	-0.192106	0.327557	-0.61366	0.681392	-0.362985	-0.301177	-0.0740322	0.200619	-0.327717	-0.140398	-0.574795	-0.29681	-0.255194	-0.279373	-0.149851	0.0285818	-0.455359	0.307951	0.128843	0.16078	0.138029	0.111843	0.144139	-0.307382	-0.211408	-0.203274	0.351223	0.120683	-0.0896673	-0.278859	0.300729	0.194348	-0.0401014	-0.0233336	-0.192381	-0.0320006	-0.113051	-0.163428	-0.105417	0.0106055	-0.519081
C559	3420	-0.427975	-0.452916	-0.61466	-0.452934	-0.512097	-0.119809	-0.146819	-0.1589	0.349503	-0.573338	0.667252	-0.370093	-0.244743	-0.0297063	0.268469	-0.27092	-0.106209	-0.559101	-0.323445	-0.245889	-0.255236	-0.122329	0.0102932	-0.405853	0.331632	0.174145	0.0533241	0.107045	0.309856	0.360169	-0.266621	-0.159016	-0.173099	0.420879	0.176235	-0.0794279	-0.254518	0.160733	0.12985	-0.0658737	0.00981742	-0.212842	-0.0199433	-0.0954795	-0.15594	-0.0972788	-0.00563857	-0.476371
C560	(2R)-7-Methoxy-3-oxo-3,4-dihydro-2H-1,4-benzoxazin-2-yl β-D-glucopyranoside	0.0555215	-0.01342	0.00496991	-0.0725422	0.0166401	-0.125998	0.0485513	0.0785649	0.0597886	-0.0690464	-0.00252398	-0.0280617	0.205442	0.0193879	-0.010091	0.12911	-0.00815007	-0.0498445	-0.248075	0.0264645	-0.128796	0.163183	-0.0175588	0.148065	0.0436964	0.0357534	0.00817506	-0.161188	0.250428	0.274095	0.105492	0.0985108	0.0206265	-0.0948403	-0.0356617	0.372523	-0.0254211	-0.0541902	-0.0160797	-0.0594891	-0.00175758	-0.0254092	-0.0450557	0.804065	-0.0705392	0.122119	-0.10709	-0.108267
C561	UNKNOWN	-0.55672	-0.602163	-0.657142	-0.335151	-0.497334	0.0295635	-0.337921	-0.210078	0.0603577	-0.555725	0.56436	-0.359685	-0.294131	-0.273074	-0.0173512	-0.338051	-0.0291673	-0.423675	-0.0604654	-0.224712	-0.0382244	-0.209279	-0.0293704	-0.457315	0.0789277	0.108562	-0.145453	0.361158	0.229882	0.276588	-0.36338	-0.217647	-0.18123	0.213082	-0.154517	-0.0829041	-0.246077	0.0859421	-0.196904	-0.155848	-0.0616518	-0.169212	-0.0554332	-0.134704	-0.140447	-0.137075	-0.0495261	-0.418113
C562	leu-leu-gly	0.695417	0.280151	0.532574	-0.0209433	0.738071	-0.357296	0.622199	0.503733	-0.270482	0.218392	-0.140509	0.730981	0.127827	0.291879	-0.0433594	0.88232	-0.182254	0.403908	0.200979	0.105123	-0.157633	0.295239	-0.137255	0.626809	0.166844	-0.0291032	-0.0420429	-0.38375	0.0146168	0.04821	0.560298	0.731632	0.0348854	-0.158523	-0.0433446	-0.131306	-0.0620516	-0.101393	-0.0968136	-0.0811114	-0.0114506	-0.00113129	-0.125346	0.0633698	0.1209	0.0115632	-0.114518	0.138567
C563	Benzoxazole	0.72991	0.401794	0.616728	0.088279	0.750257	-0.273817	0.594149	0.538362	-0.174452	0.355049	-0.232634	0.671915	0.0921329	0.299714	-0.0344891	0.804413	-0.169956	0.482396	0.186919	-0.0153998	-0.0731247	0.11366	-0.103863	0.559306	0.120887	-0.203439	0.132561	-0.39037	-0.0370899	0.0231177	0.43607	0.736334	-0.0114718	-0.129569	0.27392	-0.222686	-0.0173684	-0.0960598	0.196788	0.057015	-0.118875	0.11624	-0.102459	0.127984	0.0455797	-0.0889786	-0.122446	0.299541
C564	UNKNOWN	-0.249701	-0.00429375	-0.108635	0.11525	-0.246721	0.210674	-0.191317	-0.337164	0.00453139	0.0405599	-0.0485141	-0.118435	-0.339715	-0.0034468	0.116664	-0.425669	0.311779	-0.133633	0.120465	-0.0481722	0.0152913	0.109181	-0.0194556	-0.345838	-0.059031	0.268936	-0.108366	0.133659	0.319871	0.279846	-0.0172628	-0.254693	0.0888236	-0.101773	-0.0495914	-0.2223	-0.101063	-0.0988952	-0.194836	-0.0887588	0.0356243	0.185442	-0.0620033	-0.245462	0.304214	-0.219916	0.0236069	-0.0387519
C565	Methoxsalen	-0.355262	-0.162398	-0.31416	-0.071106	-0.393974	0.135139	-0.212361	-0.297842	0.117119	-0.191723	0.196371	-0.268583	-0.311119	-0.00993591	0.178126	-0.420294	0.197344	-0.321537	-0.0616398	-0.118731	-0.0711625	0.0671993	-0.0593062	-0.385956	0.0588223	0.310355	-0.0998036	0.156374	0.427841	0.414756	-0.0832349	-0.311869	0.0392097	-0.0239935	-0.0813908	-0.118454	-0.148443	-0.0373517	-0.152449	-0.0257773	0.100317	-0.00252491	0.0210187	-0.171789	0.149132	-0.147499	-0.0533114	-0.213038
C566	UNKNOWN	-0.418983	-0.140447	-0.313361	-0.00258308	-0.431986	0.201179	-0.282937	-0.404913	0.0779514	-0.117372	0.129028	-0.266723	-0.427262	-0.0498052	0.160162	-0.560257	0.258252	-0.30179	0.0376738	-0.0596339	-0.0130323	0.0503115	-0.0214219	-0.463933	-0.00337122	0.329653	-0.219955	0.210722	0.319894	0.281644	-0.124049	-0.40479	0.0212189	-0.00945896	-0.037447	-0.208588	-0.145232	-0.0550614	-0.203719	-0.0292105	0.141375	0.0796231	0.0252259	-0.286014	0.222669	-0.230088	-0.0121282	-0.174976
C567	UNKNOWN	0.21255	-0.0111652	0.0686851	-0.147513	0.21879	-0.208067	0.297047	0.172727	-0.0148351	-0.0697066	0.175255	0.281612	-0.062291	0.186993	0.122113	0.372257	-0.0496808	-0.00574321	0.0162107	0.0148567	-0.20447	0.238975	-0.0799706	0.194151	0.233488	0.177679	-0.0855806	-0.18921	0.389547	0.430278	0.286533	0.299109	0.0214246	-0.0550097	-0.0659301	-0.134193	-0.105827	-0.0619523	-0.156912	-0.122994	0.0604584	-0.0830289	-0.0983879	-0.0454424	0.0714089	-0.0844663	-0.0690703	-0.114363
C568	UNKNOWN	0.410115	0.276783	0.331775	-0.0292935	0.28584	-0.257691	0.318871	0.176411	0.00470371	0.110413	-0.18604	0.175381	0.357998	0.231219	0.0169343	0.423905	-0.159247	0.139883	-0.252125	0.113434	-0.141995	0.155637	-0.0528113	0.401694	0.0950218	-0.0749588	0.314035	-0.347641	0.0344416	0.0886487	0.302667	0.351806	0.00449547	-0.142311	0.0727297	0.305005	0.000632049	-0.0830731	0.247473	0.0292144	-0.0468923	-0.0250301	-0.0683151	0.764347	-0.0507668	0.180423	-0.140045	0.0765131
C569	Bis(2-methyl-2-propanyl) (2-carbamoyl-1,3-propanediyl)biscarbamate	0.544061	0.12812	0.385616	-0.0562863	0.628254	-0.314721	0.513003	0.397219	-0.259824	0.122473	-0.0360092	0.66213	0.0122573	0.193246	-0.0699073	0.782348	-0.138861	0.328345	0.241024	-0.0272555	-0.159903	0.285917	-0.135958	0.445159	0.14386	-0.00196344	-0.115271	-0.283904	0.0879353	0.108348	0.476471	0.668906	0.035127	-0.142764	-0.0919652	-0.16578	-0.0828474	-0.0693637	-0.194592	-0.135448	-0.0166005	-0.0493599	-0.129098	0.00834131	0.150721	-0.0529696	-0.0579034	0.0514765
C570	UNKNOWN	0.649181	0.157355	0.437835	-0.0752131	0.742702	-0.344648	0.56021	0.834176	-0.269167	0.118106	-0.0837417	0.702154	0.226136	0.156296	-0.161784	0.906192	-0.24062	0.425763	0.201559	0.0810354	-0.100084	0.167928	-0.083408	0.723136	0.121602	-0.179892	-0.0449846	-0.301717	-0.0925735	-0.0476581	0.399328	0.580356	-0.0242642	-0.140431	-0.0672542	-0.0325378	-0.037716	-0.0870369	-0.0692759	-0.0353307	-0.0829499	-0.0352845	-0.0916851	0.141431	-0.0858071	-6.76533e-05	-0.110348	0.132436
C571	4-(2-Amino-3-hydroxyphenyl)-2_4-dioxobutanoate	0.414856	0.183215	0.319431	-0.0620178	0.379527	-0.286035	0.337119	0.279326	-0.158649	0.0579574	-0.187714	0.329778	0.310607	0.15574	-0.0754597	0.553367	-0.151084	0.195145	-0.085798	0.0376319	-0.152082	0.278279	-0.066614	0.439188	0.0496079	0.00782589	-0.00520351	-0.287056	-0.0595147	-0.0285461	0.414932	0.672815	-0.0269248	-0.155364	-0.0508393	0.319164	-0.0385443	-0.0859814	-0.0249484	-0.0447473	-0.0810681	-0.04815	-0.0744494	0.451508	-0.0371171	0.335349	-0.106561	-0.00755759
C572	Inducamide A	-0.0770623	0.204129	-0.0169155	-0.00277455	-0.246129	0.0117075	0.0136353	-0.255988	0.125254	0.063426	0.066041	-0.150414	-0.325828	0.251941	0.276605	-0.373345	0.0252711	-0.194567	-0.0758564	0.0637968	-0.0578487	-0.0896536	-0.0950514	-0.221599	0.157214	0.19315	0.370637	-0.0187824	0.149644	0.164585	-0.0090542	-0.301069	0.0618544	-0.0575508	0.285112	-0.451267	-0.116933	0.00188281	0.348694	0.0922516	0.0989554	0.16913	-0.0720963	-0.298365	0.0670028	-0.296421	-0.0487549	0.00824202
C573	5_6-Dihydroxyindole-2-carboxylate	0.386182	0.30281	0.347572	0.018107	0.264011	-0.229494	0.268981	0.12822	-0.0108401	0.156526	-0.255492	0.155543	0.31519	0.190346	-0.0287604	0.357257	-0.13431	0.163451	-0.24072	0.113964	-0.110962	0.142252	-0.0275212	0.364852	0.030575	-0.109683	0.303051	-0.326359	-0.100682	-0.0550083	0.272659	0.314559	0.0366269	-0.145449	0.106988	0.373112	0.0185038	-0.0832067	0.265404	0.0398222	-0.0530989	0.007954	-0.0225401	0.815413	-0.0547766	0.282796	-0.12369	0.101127
C574	Betalamicacid	0.412198	0.3242	0.372721	0.0212829	0.284434	-0.237767	0.291988	0.116797	-0.0236153	0.171064	-0.263028	0.174091	0.317555	0.210577	-0.0225865	0.378507	-0.146445	0.176317	-0.232836	0.123689	-0.109886	0.14108	-0.0342397	0.376814	0.038265	-0.11067	0.324208	-0.337455	-0.10978	-0.0622651	0.292119	0.334247	0.0379639	-0.146473	0.0963679	0.346625	0.020385	-0.0838653	0.274874	0.045912	-0.0549393	0.00592139	-0.0461042	0.792901	-0.0441125	0.273984	-0.125282	0.115241
C575	(2R)-2-beta-D-Glucopyranosyloxy-4-hydroxy-7-methoxy-(2H)-1_4-benzoxazin-3(4H)-one	0.426347	0.285405	0.352112	-0.0224025	0.304724	-0.263636	0.322394	0.163842	-0.0143234	0.121911	-0.214782	0.194063	0.336352	0.2205	-0.0108535	0.440977	-0.169778	0.165015	-0.235891	0.100488	-0.132026	0.151652	-0.0457516	0.398781	0.073312	-0.101146	0.323837	-0.342849	-0.0377196	0.0138616	0.306772	0.376801	0.00674985	-0.146271	0.0696405	0.330417	0.00305008	-0.08198	0.253557	0.0280563	-0.0605291	-0.0349974	-0.061957	0.771527	-0.0594283	0.245335	-0.132924	0.0898101
C576	N-Hydroxyphthalimide	0.694096	0.813743	0.769395	0.27352	0.508298	-0.14367	0.524862	0.152506	-0.0884967	0.628954	-0.446768	0.417763	0.0381793	0.518026	0.189827	0.332361	-0.128191	0.379128	0.0145251	0.0570555	-0.00149289	0.00293367	-0.138855	0.353204	0.118386	-0.0871603	0.438794	-0.459221	-0.178534	-0.101022	0.430001	0.315554	0.155983	-0.117726	0.483026	-0.392714	0.0834738	-0.103197	0.581923	0.306632	0.00277182	0.278594	-0.0997034	-0.0659318	0.211053	-0.105394	-0.131845	0.469675
C577	2-Methyl-3-hydroxy-5-formylpyridine-4-carboxylate	0.698929	0.812513	0.767279	0.258042	0.508715	-0.157931	0.533226	0.157718	-0.0854726	0.618978	-0.438522	0.419211	0.0393868	0.523774	0.191259	0.339333	-0.148284	0.373907	0.00637078	0.0583233	-0.00775618	0.000282134	-0.137285	0.35821	0.127977	-0.0854267	0.441525	-0.463539	-0.181091	-0.0995198	0.433914	0.319674	0.115763	-0.118113	0.483822	-0.392717	0.0811061	-0.101977	0.589261	0.311564	0.00522104	0.275729	-0.0979913	-0.0659006	0.213219	-0.106018	-0.130727	0.462727
C578	UNKNOWN	0.654959	0.273518	0.555102	0.0601259	0.742217	-0.308729	0.551098	0.265705	-0.376674	0.306764	-0.175085	0.725282	0.0633193	0.216027	-0.155527	0.809942	-0.179383	0.474714	0.305902	0.190758	-0.0549763	0.223638	-0.139284	0.556491	0.0754942	-0.0830427	-0.0848487	-0.314269	-0.0921824	-0.0558389	0.512028	0.837099	-0.0014723	-0.178775	-0.102055	-0.241519	-0.0187362	-0.116679	-0.13674	-0.0692417	-0.063824	0.0801298	-0.135761	-0.0153566	-0.0600461	-0.102565	-0.128862	0.196647
C579	N-(6-Aminohexanoyl)-6-aminohexanoate	0.663578	0.172553	0.475156	-0.0564781	0.757544	-0.331093	0.596302	0.489469	-0.298161	0.146182	-0.0902413	0.769525	0.0320685	0.209075	-0.114454	0.92811	-0.209995	0.439726	0.318507	0.014587	-0.105562	0.202564	-0.0944733	0.55403	0.133327	-0.121376	-0.0718644	-0.275897	-0.10777	-0.0773823	0.479215	0.769455	-0.0405766	-0.128123	-0.0860677	-0.204597	-0.064719	-0.0755287	-0.125565	-0.0566969	-0.10646	-0.0315839	-0.0876537	-0.0253669	0.0673169	-0.0833495	-0.0807615	0.145521
C580	Benzoxazolone	0.624008	0.752508	0.66876	0.220323	0.393829	-0.126568	0.482628	0.13974	0.0744815	0.535102	-0.375976	0.292033	0.0362669	0.53307	0.263289	0.255662	-0.108237	0.284521	-0.0770419	0.0412917	-0.0484993	-0.0521389	-0.10081	0.285459	0.166339	-0.118544	0.66354	-0.437052	-0.136169	-0.0554935	0.329926	0.229568	0.124728	-0.0601115	0.470718	-0.366235	0.0489108	-0.0670002	0.716001	0.345239	0.0560919	0.265343	-0.0578928	-0.0773542	0.197545	-0.100939	-0.101146	0.432835
C581	UNKNOWN	0.580227	0.688647	0.590005	0.14348	0.362645	-0.162752	0.499689	0.0897609	0.0919874	0.461126	-0.265217	0.31267	-0.015207	0.542221	0.334897	0.26385	-0.0950174	0.19867	-0.0980982	0.0108436	-0.128336	0.0188136	-0.108866	0.231757	0.249349	-0.0112356	0.399136	-0.463917	0.0475416	0.126838	0.365399	0.251254	0.0798757	-0.0527324	0.59255	-0.391109	0.0043397	-0.0604164	0.620368	0.332305	0.0373315	0.243853	-0.074245	-0.126233	0.236409	-0.123798	-0.117953	0.328576
C582	TMC-66	0.257154	0.0900749	0.0968428	-0.166181	0.168768	-0.208009	0.322772	0.188945	0.163558	-0.0667887	0.134729	0.165494	-0.0155655	0.282007	0.219223	0.348936	-0.102007	-0.040885	-0.140151	0.00459359	-0.206682	0.108106	-0.0417128	0.207451	0.288652	0.0972519	0.160569	-0.236437	0.387188	0.437197	0.231062	0.351659	-0.0289005	-0.0335065	0.235839	-0.109161	-0.0976725	-0.0315545	0.16471	-0.0403126	0.0478199	-0.0414631	-0.0360537	0.0847401	-0.104095	-0.0683133	-0.103121	-0.0507011
C583	N-(2_3-Dihydroxybenzoyl)-L-serine	0.438481	0.180555	0.335422	-0.0605604	0.414772	-0.288295	0.359949	0.281632	-0.169207	0.0668889	-0.179137	0.367899	0.275274	0.160292	-0.0821224	0.591939	-0.157933	0.22041	-0.0434667	0.0332094	-0.142765	0.266072	-0.0681832	0.445918	0.0553906	-0.0060422	-0.00948621	-0.280425	-0.0671418	-0.0335155	0.422497	0.755174	-0.0326921	-0.151235	-0.0516793	0.264506	-0.0388018	-0.0833787	-0.0298798	-0.0406332	-0.0808873	-0.0462038	-0.0721799	0.381222	-0.0399322	0.310216	-0.101893	0.00848872
C584	Penicibrocazine B	0.00949567	-0.0437716	-0.0754648	-0.13938	-0.0689613	-0.108149	0.0734008	-0.0177758	0.174436	-0.148413	0.123489	-0.0877105	0.0795727	0.114399	0.14126	0.0821052	-0.0132921	-0.160495	-0.2589	-0.0100241	-0.164234	0.130295	-0.0119016	0.0386118	0.159147	0.131029	0.102761	-0.136217	0.41747	0.45145	0.0976663	0.0672764	0.008	-0.044768	-0.024518	0.174138	-0.0684995	-0.0309527	0.0319463	-0.0418108	0.0454489	-0.0833426	-0.0384354	0.483668	-0.0799297	0.00677763	-0.0958432	-0.142531
C585	leu-leu-gly	0.607041	0.129096	0.410686	-0.0748676	0.696684	-0.335232	0.564189	0.482379	-0.266434	0.107723	-0.037559	0.717458	0.0472023	0.201131	-0.0896767	0.878892	-0.166537	0.37673	0.261998	0.0260899	-0.151495	0.24576	-0.116935	0.533185	0.155318	-0.0772116	-0.0665833	-0.287828	0.0289292	0.0653272	0.463039	0.676436	0.00334403	-0.151155	-0.0958997	-0.157535	-0.0890638	-0.0951438	-0.148306	-0.0924693	-0.0862812	-0.0365002	-0.109438	0.0525659	0.035978	-0.0679571	-0.122436	0.0859261
C586	UNKNOWN	0.432	0.019255	0.228612	-0.148423	0.494493	-0.279899	0.458236	0.410622	-0.110933	-0.0262061	0.09798	0.526182	-0.0341777	0.19102	0.0123528	0.70369	-0.137088	0.19817	0.160066	-0.027982	-0.173801	0.214292	-0.0876506	0.390721	0.21514	0.0255853	-0.0923814	-0.222171	0.230341	0.271039	0.373777	0.650326	-0.0485133	-0.0889235	-0.103672	-0.166505	-0.099613	-0.0275761	-0.155012	-0.083202	-0.0167161	-0.0759715	-0.0897263	-0.0267902	0.0165731	-0.0749231	-0.0918258	-0.0167496
C587	2_3'_4_6-Tetrahydroxybenzophenone	-0.505369	-0.275029	-0.408693	0.0133437	-0.484152	0.28241	-0.397034	-0.417398	0.175737	-0.189301	0.154349	-0.371477	-0.381053	-0.163865	0.0639014	-0.584221	0.309827	-0.274228	0.0654667	0.00552383	0.0753792	-0.0942124	0.125226	-0.468146	-0.085048	0.152618	-0.0550482	0.364754	0.334953	0.277297	-0.322181	-0.403042	0.139887	-0.028905	-0.0726164	-0.181092	-0.123681	0.0337382	-0.153391	-0.100957	0.119383	0.0511678	0.0315341	-0.270561	-0.0472056	-0.26888	-0.0836395	-0.122613
C588	UNKNOWN	-0.308559	-0.155175	-0.322729	-0.158527	-0.387572	0.062225	-0.133395	-0.230766	0.211541	-0.242633	0.254186	-0.299673	-0.242612	0.0892373	0.28242	-0.343392	0.0762401	-0.38491	-0.164582	0.0151652	-0.108261	0.0700052	-0.00778848	-0.261869	0.171884	0.390938	-0.0704152	0.0926967	0.494233	0.482059	-0.024845	-0.243783	-0.0403431	-0.000864642	-0.0438404	-0.121163	-0.0919153	-0.00469379	-0.121388	-0.080838	0.170476	-0.0707489	-0.00522558	-0.174843	0.103551	-0.136897	0.027579	-0.246354
C589	NCGC00347646-02_C15H24O10_4a,5,7-Trihydroxy-7-methyl-1,4a,5,6,7,7a-hexahydrocyclopenta[c]pyran-1-yl beta-D-glucopyranoside	-0.594659	-0.550752	-0.694061	-0.32795	-0.61361	0.0521712	-0.382552	-0.297007	0.246584	-0.565453	0.568813	-0.47629	-0.252849	-0.263285	0.0348718	-0.466247	0.0604156	-0.488785	-0.205677	-0.202526	-0.0924377	-0.22131	0.0190524	-0.51661	0.0936584	-0.00518373	-0.0355014	0.33224	0.249806	0.279629	-0.491624	-0.326778	-0.126586	0.251167	-0.00407739	0.0726922	-0.271463	0.0870015	0.0340716	0.0483518	0.0238477	-0.198451	0.0617564	-0.135874	-0.244798	0.0444189	-0.103762	-0.397144
C590	N-Butyryl-L-homoserinelactone	0.243265	0.472897	0.358706	0.230775	0.0849624	0.0778651	0.130795	-0.114823	0.0905245	0.392943	-0.207581	-0.0684929	-0.0944689	0.281495	0.123189	-0.107381	-0.119987	0.162332	-0.0530296	0.0649656	0.189846	-0.328661	-0.0728831	0.006965	0.0197862	-0.209115	0.683271	-0.112621	-0.0976895	-0.0386007	-0.033695	-0.113998	0.0109766	-0.0562365	0.331168	-0.398705	0.122407	0.0582509	0.61198	0.2026	0.0492978	0.177211	-0.124302	-0.16645	-0.0537249	-0.144444	-0.130779	0.415369
C591	4-[2-(4-Morpholinylmethyl)-2-nitrobutyl]morpholine	0.585381	0.147008	0.410817	-0.0714564	0.662804	-0.347774	0.555778	0.410595	-0.254329	0.119136	-0.0475037	0.724269	0.0533375	0.210562	-0.0531036	0.828471	-0.133465	0.341499	0.244745	-0.00563405	-0.19887	0.311971	-0.125402	0.482068	0.165194	-0.0202557	-0.11781	-0.323427	-0.011851	0.00191571	0.498366	0.66986	0.0494163	-0.10025	-0.0993981	-0.135542	-0.12128	-0.0188317	-0.180728	-0.128287	-0.0812096	-0.0266029	-0.0993011	0.0307496	0.184249	-0.0260943	-0.0816781	0.0460848
C592	UNKNOWN	-0.469034	-0.391128	-0.441147	-0.0940308	-0.404183	0.127294	-0.357005	-0.265234	0.0232762	-0.289461	0.256709	-0.363369	-0.0755752	-0.227289	-0.0558374	-0.377178	0.133328	-0.295136	-0.0730996	-0.0060637	0.012027	0.05993	0.0148555	-0.298341	-0.0635139	0.224485	-0.219067	0.269114	0.470754	0.471823	-0.189269	-0.243466	-0.104987	-0.115914	-0.217743	0.13528	-0.0458373	-0.0905778	-0.350393	-0.205178	0.121039	-0.0111888	-0.062731	-0.0435034	-0.087826	0.0183584	-0.0406727	-0.282639
C593	Oglufanide	-0.328897	-0.279251	-0.164391	0.197408	-0.130844	0.249332	-0.453889	-0.173877	-0.43667	-0.00415026	-0.107916	-0.218102	0.213316	-0.488936	-0.523317	-0.262156	0.0754053	0.140104	0.226013	-0.00588927	0.357826	-0.1885	-0.0661713	-0.1534	-0.465482	-0.211542	-0.194551	0.428594	-0.186233	-0.267283	-0.305373	-0.17373	-0.198393	-0.273941	-0.217797	0.218409	0.0548542	-0.196295	-0.346465	-0.186504	-0.0633394	0.155892	-0.0985595	-0.00861634	-0.101227	0.080885	-0.0441057	0.0385154
C594	Reductiomycin	-0.525078	-0.273285	-0.403331	0.0313728	-0.486015	0.282328	-0.404632	-0.437282	0.0480361	-0.170529	0.179113	-0.317215	-0.465817	-0.201421	0.0279231	-0.618041	0.317863	-0.277571	0.123694	-0.141698	0.062404	-0.0696307	-0.0152198	-0.565483	-0.107644	0.180776	-0.120376	0.343538	0.203791	0.131791	-0.285167	-0.4502	0.0553461	-0.0376572	-0.116316	-0.193023	-0.210348	0.0303792	-0.219684	-0.0665828	0.0321793	0.0500406	0.0399646	-0.336389	0.185862	-0.241001	0.0359511	-0.164616
C595	UNKNOWN	-0.420148	-0.316325	-0.383488	-0.0276431	-0.359958	0.233409	-0.302914	-0.255332	0.14001	-0.221333	0.224712	-0.294514	-0.285045	-0.149655	0.0796136	-0.379423	0.25187	-0.252967	0.0338044	-0.124113	0.0256104	-0.0193009	-0.0252999	-0.390093	-0.020459	0.170549	-0.124927	0.25861	0.503704	0.470955	-0.22598	-0.261055	0.00685501	-0.0073542	-0.135402	-0.104979	-0.104271	0.0174678	-0.24615	-0.132723	0.00747494	-0.0217306	-0.0248507	-0.174167	0.00302678	-0.163153	0.00608652	-0.160938
C596	UNKNOWN	-0.362072	-0.265074	-0.361248	-0.0821976	-0.350079	0.165316	-0.22297	-0.222001	0.175936	-0.238837	0.250021	-0.272731	-0.255175	-0.0629634	0.156615	-0.329068	0.200469	-0.292866	-0.036751	-0.0998983	-0.0342067	0.00727308	0.00678856	-0.335741	0.0630774	0.224384	-0.113131	0.185918	0.512683	0.516451	-0.160857	-0.223107	0.0042338	0.0391872	-0.117837	-0.105249	-0.137309	0.00539978	-0.18561	-0.0554997	0.0665769	-0.0454853	-0.0408046	-0.149774	0.031134	-0.15301	-0.0250466	-0.188028
C597	Methyl trimellitate	-0.486943	-0.221167	-0.31429	0.129598	-0.409006	0.311148	-0.435942	-0.434269	-0.058071	-0.0445175	0.0709137	-0.272947	-0.472375	-0.278553	-0.099266	-0.621834	0.292003	-0.143158	0.228229	-0.142784	0.148272	-0.155727	-0.0168783	-0.55928	-0.222242	0.0226653	-0.0890154	0.375853	-0.0774939	-0.160172	-0.34816	-0.448792	0.032342	0.00274125	-0.0687909	-0.239359	-0.0726903	0.0191548	-0.153931	-0.0312033	-0.0249185	0.0737309	0.0489959	-0.323196	0.173572	-0.273763	0.0520979	-0.0581642
C598	UNKNOWN	-0.0977757	0.148369	-0.0463883	-0.0846379	-0.240131	-0.0380539	0.0554277	-0.211459	0.00283993	-0.0433683	0.0193723	-0.0462823	-0.222741	0.279519	0.341815	-0.27651	0.089486	-0.307766	-0.0970942	0.132714	-0.188192	0.337338	-0.0405075	-0.0945998	0.190585	0.643243	-0.170618	-0.091297	0.295854	0.26	0.341138	-0.210812	0.172928	-0.0815761	-0.125716	-0.186315	-0.128993	-0.082192	-0.241472	-0.133216	0.276207	0.0203485	-0.0532808	-0.17961	0.464694	-0.17254	0.0877329	-0.225828
C599	Coryoctalactone D	-0.248067	-0.140385	-0.328086	-0.258939	-0.367385	-0.0540297	-0.070151	-0.210175	0.276234	-0.274434	0.358796	-0.23514	-0.22076	0.0633107	0.288069	-0.297987	-0.0775781	-0.36914	-0.217748	-0.153899	-0.158208	-0.191816	-0.0212707	-0.328403	0.244922	0.0894034	0.0632462	0.0263763	-0.111776	-0.0691711	-0.204697	-0.227865	-0.110029	0.421553	0.00228932	-0.205575	-0.193215	0.456102	0.256291	0.251644	-0.0286907	-0.0294563	-0.0447966	-0.151597	-0.0189953	-0.133147	-0.051408	-0.23273
C600	UNKNOWN	-0.4797	-0.478405	-0.568869	-0.249648	-0.458289	0.109452	-0.284019	-0.19891	0.268404	-0.463302	0.456229	-0.36874	-0.250862	-0.154429	0.143307	-0.321348	0.108728	-0.398925	-0.119752	-0.179345	-0.0635256	-0.143182	0.000601093	-0.405992	0.117605	0.113193	-0.0928633	0.277908	0.42358	0.437221	-0.335206	-0.216425	-0.105491	0.308435	-0.122772	-0.0784387	-0.205254	0.229295	-0.116146	-0.0805474	0.0137204	-0.126807	-0.0480312	-0.119001	-0.141546	-0.117039	-0.0685985	-0.308154
C601	UNKNOWN	-0.56325	-0.550504	-0.672567	-0.322363	-0.554577	0.0887442	-0.321375	-0.252831	0.340716	-0.5505	0.53475	-0.407876	-0.302928	-0.174425	0.180283	-0.402179	0.102888	-0.490504	-0.144715	-0.231636	-0.11809	-0.148784	0.0694056	-0.504294	0.156731	0.149038	-0.0730897	0.293126	0.335027	0.350242	-0.381563	-0.277328	-0.158797	0.37395	-0.130165	-0.0737963	-0.267874	0.309198	-0.0911924	-0.0612559	0.0203833	-0.105713	-0.0346642	-0.144496	-0.154659	-0.141197	-0.00988575	-0.397317
C602	Saroclazine A	-0.157797	0.01977	-0.18281	-0.146725	-0.350861	-0.0309439	-0.0848169	-0.181271	0.251636	-0.164758	0.183566	-0.367427	0.0594581	0.116585	0.206265	-0.312131	-0.0846044	-0.295244	-0.363316	-0.172926	-0.0851873	-0.208224	-0.0612339	-0.251887	0.161893	-0.00191602	0.456306	-0.0119071	0.134665	0.252412	-0.182142	-0.18181	-0.201313	0.179051	0.132982	-0.0433398	-0.14755	0.119467	0.487563	0.277541	0.0609619	0.138382	-0.111138	-0.125247	-0.127954	0.0921706	-0.117901	-0.0967785
C603	N-Feruloylglycine	-0.163968	-0.0944781	-0.287341	-0.311424	-0.316715	-0.125329	0.0264009	-0.140404	0.316851	-0.283895	0.390895	-0.204324	-0.164033	0.149372	0.356152	-0.197058	-0.15582	-0.382075	-0.292642	-0.129627	-0.204887	-0.178341	-0.0339639	-0.239565	0.331009	0.114768	0.0944481	-0.0583732	-0.0653251	0.00570279	-0.137054	-0.158542	-0.132808	0.445284	0.0234324	-0.202355	-0.18392	0.481683	0.31137	0.270572	-0.0293362	-0.0485383	-0.0580413	-0.111861	-0.0460627	-0.102564	-0.0654632	-0.240849
C604	6-(Oxomethylene)-2,4-cyclohexadien-1-one	-0.579294	-0.489819	-0.586394	-0.165621	-0.534193	0.193275	-0.407664	-0.279314	0.126213	-0.432247	0.351496	-0.365437	-0.372508	-0.26915	0.0219148	-0.503328	0.252396	-0.382605	0.0214964	-0.271271	-0.0485127	-0.0725893	-0.032152	-0.555286	-0.0275521	0.129643	-0.132838	0.372574	0.34598	0.317899	-0.366863	-0.367327	-0.0992324	0.10146	-0.184853	-0.0737516	-0.256289	0.0282319	-0.201169	-0.00242462	-0.00211438	-0.12722	-0.000740199	-0.124442	0.118132	-0.201148	0.00407285	-0.319511
C605	UNKNOWN	0.629326	0.136918	0.434966	-0.0645486	0.741055	-0.366218	0.588429	0.519201	-0.281383	0.139029	-0.0518085	0.805689	0.0138626	0.19383	-0.107641	0.89616	-0.134857	0.405886	0.311837	0.000453961	-0.190047	0.30916	-0.0770743	0.537344	0.153641	-0.064868	-0.100735	-0.315426	-0.0431219	-0.0280504	0.498218	0.71038	0.0104893	-0.114493	-0.0800849	-0.172285	-0.100304	-0.0653998	-0.172824	-0.123949	-0.0711435	0.0677643	-0.116254	-0.0144297	0.0540827	-0.0486944	-0.0770239	0.0661836
C606	Xylariamide	0.332859	0.498225	0.524653	0.453328	0.362026	0.176957	0.152695	0.0581709	-0.187837	0.625902	-0.323265	0.0920266	0.0705528	0.206909	0.0115401	0.106324	-0.0227151	0.367026	0.0999947	0.192375	0.317152	-0.0976738	-0.183043	0.253076	-0.0962013	-0.0718747	0.0273324	-0.159031	0.191184	0.239777	0.178108	0.128447	0.157857	-0.145785	0.140737	-0.293343	0.460502	-0.134747	0.0523553	0.0201543	0.150294	0.177414	-0.166587	-0.135763	0.0673202	-0.0286855	-0.197886	0.49029
C607	(E)-2-decenamide	0.216721	0.347466	0.360274	0.342793	0.246983	0.173036	0.100707	0.0134277	-0.106396	0.459432	-0.179486	0.00894222	0.00338184	0.16994	0.0503701	0.0662676	-0.0275841	0.242811	0.0562677	0.114529	0.267512	-0.0994539	-0.152244	0.14707	-0.0440312	-0.0182226	-0.00144034	-0.0997148	0.307266	0.361489	0.12193	0.0988153	0.0911176	-0.110639	0.0589763	-0.268651	0.411374	-0.108572	0.00613588	0.0356351	0.133185	0.104959	-0.146929	-0.134134	0.0360608	-0.0478416	-0.165026	0.371116
C608	2-[(5,5-dimethyl-6H-[1,2,4]triazolo[3,4-a]isoquinolin-3-yl)thio]-1-(4-phenyl-1-piperazinyl)ethanone	-0.381195	-0.631273	-0.655149	-0.572865	-0.405168	-0.22971	-0.13323	-0.0414288	0.227804	-0.744155	0.6593	-0.226258	-0.163706	-0.198958	0.0126378	-0.0351792	-0.176253	-0.465663	-0.214568	-0.308055	-0.279213	-0.105279	0.0786348	-0.317155	0.240639	-0.006001	0.0343301	0.18279	0.114442	0.141136	-0.287845	0.0524605	-0.288046	0.15569	0.00679651	0.151783	-0.367802	0.136087	0.0619176	-0.00942459	-0.139859	-0.337274	0.0443493	0.066998	-0.28176	0.0356062	-0.0234409	-0.541044
C609	Ethyl3-oxohexanoate	-0.0842019	-0.0881698	-0.0531787	0.0149206	-0.0121289	-0.00413838	-0.0303908	-0.138061	-0.224347	0.00445683	0.144997	0.0559587	-0.181491	-0.0446456	-0.0872222	-0.0598867	0.0465108	-0.0209173	0.128512	0.0176323	0.0186014	0.090309	-0.134721	-0.0889995	-0.0057159	0.16129	-0.141077	0.0672443	0.361848	0.342741	0.0690465	-0.0122549	0.109679	-0.215622	-0.0903857	-0.200166	-0.0335846	-0.232253	-0.266497	-0.185153	0.0305881	0.0308111	-0.169428	-0.0752789	-0.00401741	-0.204135	0.0129076	-0.0835688
C610	Okanin 4'-O- (4",6"-di-O-acetylglucoside)	-0.731267	-0.706305	-0.775643	-0.241886	-0.62688	0.182693	-0.528944	-0.33895	0.184801	-0.561543	0.533971	-0.444861	-0.390332	-0.4348	-0.0837195	-0.555162	0.219197	-0.428775	0.0266958	-0.324376	-0.0409035	-0.181392	0.0993911	-0.670076	-0.0540685	-0.00820855	-0.103012	0.477677	0.228462	0.193753	-0.568027	-0.368922	-0.148388	0.23621	-0.165809	-0.00408669	-0.300452	0.0574709	-0.187811	-0.0799158	-0.069533	-0.0926421	0.0428769	-0.220616	-0.189981	-0.127336	-0.0378381	-0.410575
C611	UNKNOWN	-0.357965	-0.350841	-0.431474	-0.212214	-0.358927	0.0134058	-0.188885	-0.154264	0.154127	-0.347607	0.406975	-0.288241	-0.162435	-0.0882415	0.106007	-0.243451	0.0532698	-0.354551	-0.163538	-0.147484	-0.12132	0.0140148	-0.00824862	-0.30045	0.126548	0.202697	-0.0653959	0.135447	0.488495	0.527541	-0.158601	-0.160874	-0.0753837	0.0178446	-0.123804	0.0219006	-0.150186	-0.0166853	-0.121117	-0.0254818	0.00923121	-0.0510638	-0.0169194	-0.0863773	-0.12233	-0.0195356	-0.0700363	-0.320463
C612	UNKNOWN	-0.524361	-0.520429	-0.641867	-0.322176	-0.525542	0.0716222	-0.289912	-0.221477	0.352232	-0.531494	0.539967	-0.405056	-0.28021	-0.146915	0.192885	-0.363503	0.0712199	-0.475372	-0.167737	-0.20702	-0.117284	-0.152805	0.0593476	-0.459396	0.173742	0.132711	-0.0680275	0.271282	0.392499	0.420819	-0.371322	-0.250873	-0.138074	0.350008	-0.102212	-0.0838413	-0.241223	0.278356	-0.0570231	-0.0328098	-0.00102744	-0.140083	-0.0266167	-0.140322	-0.162133	-0.1372	-0.0523154	-0.372378
C613	Isariketide	-0.125704	0.13769	-0.0197228	-0.0312346	-0.222352	-0.0160381	-0.0180568	-0.256335	-0.164279	0.00962393	-0.0387535	0.00329574	-0.269144	0.151586	0.182439	-0.335139	0.0547608	-0.213192	0.0355686	0.0284768	-0.0962285	0.221605	-0.0684546	-0.182773	0.0571375	0.504667	-0.160966	0.00202024	-0.0785577	-0.145213	0.254624	-0.252468	0.124386	-0.0570531	-0.146833	-0.236527	-0.149516	-0.0169985	-0.23278	-0.140866	0.119406	0.0885897	-0.0843943	-0.225921	0.557648	-0.199486	0.142162	-0.180684
C614	Peniisocoumarin I	-0.574968	-0.357162	-0.483706	-0.045929	-0.543715	0.222782	-0.464488	-0.460924	0.102669	-0.265835	0.176761	-0.34809	-0.428064	-0.295027	-0.0646659	-0.644212	0.274528	-0.287612	0.0971047	-0.145209	0.0319116	-0.106294	0.139365	-0.595109	-0.153609	0.0538912	-0.0967715	0.413011	-0.0435223	-0.101811	-0.400863	-0.443406	-0.0175491	0.113526	-0.10188	-0.0754375	-0.220138	0.0873727	-0.109759	0.0225318	0.0506391	0.0212913	0.0916799	-0.286801	0.0756367	-0.162677	-0.0342232	-0.212733
C615	UNKNOWN	0.655988	0.256495	0.540211	0.0478616	0.74742	-0.304699	0.561583	0.294759	-0.357507	0.286056	-0.150084	0.726681	0.0612454	0.224531	-0.134983	0.832152	-0.175862	0.466833	0.302688	0.194306	-0.0588409	0.222148	-0.138617	0.568541	0.0941459	-0.0792008	-0.0870994	-0.310987	-0.0475359	-0.0103587	0.507964	0.811426	-0.000266548	-0.17216	-0.106909	-0.242206	-0.0180078	-0.114579	-0.145911	-0.0734414	-0.0739236	0.0823948	-0.13526	-0.0107778	-0.0691377	-0.104745	-0.132612	0.193035
C616	Carnosine	-0.531852	-0.283188	-0.427735	-0.0296323	-0.519097	0.218712	-0.41923	-0.459196	0.04346	-0.223141	0.137667	-0.318857	-0.473811	-0.230312	-0.0282373	-0.640298	0.259104	-0.277375	0.112536	-0.0685525	0.0433143	-0.114202	0.0262113	-0.547823	-0.131643	0.103934	-0.0842621	0.390279	-0.0666433	-0.135895	-0.338204	-0.471914	-0.00409646	0.0778667	-0.0559186	-0.149332	-0.226276	0.0857525	-0.116876	-0.0440699	0.0915615	0.0388703	0.0517568	-0.302279	0.0692119	-0.142388	0.054568	-0.186374
C617	2_3'_4_6-Tetrahydroxybenzophenone	-0.567273	-0.306332	-0.464414	-0.0236423	-0.553196	0.267275	-0.444735	-0.47252	0.0644705	-0.243817	0.162662	-0.366716	-0.510103	-0.227743	-9.40823e-05	-0.670807	0.297425	-0.30183	0.110735	-0.0629319	0.0608636	-0.144793	0.0104127	-0.572455	-0.124089	0.117658	-0.0780616	0.425352	0.069002	0.00702896	-0.370065	-0.497217	0.0170415	0.0835103	-0.0651557	-0.183328	-0.229152	0.0486891	-0.127416	-0.0343804	0.0956194	0.0321666	-0.000956902	-0.315461	0.0176997	-0.139645	0.0539992	-0.17941
C618	UNKNOWN	-0.205888	-0.0955386	-0.226761	-0.145702	-0.283753	0.0213065	-0.048224	-0.152638	0.115165	-0.209673	0.189923	-0.176657	-0.165664	0.126801	0.271699	-0.219152	0.090861	-0.32995	-0.1335	0.00302298	-0.144578	0.17499	-0.0449641	-0.165722	0.174018	0.433369	-0.105162	0.0216168	0.506113	0.485991	0.106936	-0.153045	0.0518076	-0.0277107	-0.108858	-0.0895437	-0.143682	-0.0384936	-0.192652	-0.110768	0.110581	-0.0823508	-0.067541	-0.112417	0.23297	-0.105471	0.0452612	-0.242321
C619	5-{[3,5-Bis(methoxycarbonyl)phenyl]amino}-5-oxopentanoic acid	-0.31567	-0.187792	-0.308327	-0.0744718	-0.342829	0.106152	-0.183015	-0.232956	0.186774	-0.181358	0.243816	-0.268777	-0.243835	-0.012229	0.16905	-0.339182	0.179109	-0.295762	-0.108035	-0.0481846	-0.0769452	0.0335839	-0.0296482	-0.298812	0.0873661	0.225975	-0.0416551	0.112939	0.486933	0.504162	-0.122437	-0.241413	0.0622563	0.0232417	-0.0793374	-0.0939675	-0.108728	0.0207004	-0.101546	-0.0289959	0.11568	-0.0434985	-0.0249028	-0.139776	0.00875284	-0.137121	-0.0672634	-0.189046
C620	UNKNOWN	-0.254273	-0.0435647	-0.213008	-0.125357	-0.341965	0.0407881	-0.0791449	-0.251967	-0.00442201	-0.179038	0.113159	-0.146403	-0.279659	0.140227	0.281314	-0.343869	0.113037	-0.35783	-0.0503882	-0.00905796	-0.1347	0.234736	-0.0690998	-0.24567	0.134795	0.59119	-0.199739	0.0607326	0.326652	0.274868	0.194273	-0.247643	0.119901	-0.040137	-0.181488	-0.184154	-0.190201	-0.050488	-0.317376	-0.187038	0.168503	-0.0523837	-0.0783375	-0.200314	0.420996	-0.203135	0.125417	-0.281007
C621	UNKNOWN	0.383251	0.0419635	0.203827	-0.150442	0.413748	-0.267004	0.438457	0.276359	-0.0900163	-0.0241021	0.114663	0.47821	-0.102547	0.231516	0.08493	0.606069	-0.113092	0.127125	0.133213	-0.033286	-0.196979	0.237193	-0.0721417	0.297664	0.241017	0.119163	-0.0917806	-0.226883	0.259786	0.291431	0.398221	0.569606	-0.0199927	-0.0554169	-0.0755147	-0.207932	-0.110635	-0.0345771	-0.163424	-0.112288	-0.0179213	-0.0988577	-0.08933	-0.106769	0.12548	-0.104401	-0.0902694	-0.0492094
C622	Leptazoline D	-0.373106	-0.347892	-0.423465	-0.16755	-0.360575	0.0942801	-0.222582	-0.165894	0.225495	-0.330033	0.333492	-0.316116	-0.169521	-0.0946514	0.127993	-0.25799	0.111766	-0.330098	-0.133038	-0.137651	-0.0702571	-0.00579722	0.025221	-0.305634	0.0916969	0.184772	-0.0958748	0.177247	0.538506	0.538231	-0.186703	-0.169889	-0.0440829	0.0639806	-0.102621	0.0119355	-0.0932215	0.0541738	-0.1626	-0.112954	0.0546364	-0.112045	0.000133576	-0.0841673	-0.104287	-0.0482291	-0.0580668	-0.256689
C623	MFCD02672714	-0.310135	-0.310805	-0.373991	-0.163659	-0.301058	0.057753	-0.165086	-0.12046	0.193798	-0.303356	0.322108	-0.241596	-0.160308	-0.0641931	0.120522	-0.201236	0.115227	-0.294219	-0.109977	-0.103834	-0.0968311	0.0337076	0.0108757	-0.246665	0.107552	0.179496	-0.0572693	0.135514	0.53687	0.536138	-0.141404	-0.130039	-0.047624	0.0523673	-0.0900286	-0.00706153	-0.128842	-0.0116415	-0.141774	-0.0972973	0.048951	-0.0723759	-0.00851992	-0.0782429	-0.095769	-0.0676829	-0.066178	-0.245456
C624	N-(2_3-Dihydroxybenzoyl)-L-serine	0.50424	0.222635	0.379883	-0.0739872	0.48793	-0.327054	0.427411	0.514688	-0.20579	0.0876831	-0.181563	0.454346	0.285278	0.190357	-0.0804092	0.644978	-0.192184	0.254175	-0.0189351	0.0413181	-0.160795	0.274691	-0.0819506	0.54956	0.0840914	-0.00426041	-0.00707591	-0.32396	-0.0819519	-0.0468905	0.455768	0.589583	-0.0309181	-0.16591	-0.0528186	0.202125	-0.041335	-0.0927853	-0.0251348	-0.0367917	-0.0894202	-0.0434109	-0.0940998	0.382517	-0.0255757	0.203095	-0.110746	0.0229138
C625	4-(2-Amino-3-hydroxyphenyl)-2_4-dioxobutanoate	0.498689	0.221059	0.373275	-0.0789919	0.480246	-0.326902	0.425334	0.519581	-0.202865	0.0812078	-0.177405	0.449443	0.286207	0.191285	-0.074869	0.638519	-0.191927	0.24565	-0.0250553	0.0409425	-0.163974	0.276245	-0.0812871	0.54832	0.0879021	0.00294379	-0.0147817	-0.32377	-0.0781899	-0.043859	0.455089	0.57172	-0.0287885	-0.164723	-0.0499132	0.205933	-0.0418114	-0.0925805	-0.0271626	-0.0363244	-0.0874902	-0.0448694	-0.092303	0.388595	-0.0230294	0.200437	-0.110829	0.0167702
C626	Calbistrin H	-0.34328	-0.427813	-0.486458	-0.349931	-0.368389	-0.153759	-0.202634	0.00674582	0.217121	-0.49281	0.312864	-0.176976	-0.0486193	-0.232382	-0.0592677	-0.190268	0.0463763	-0.339387	-0.188804	-0.10117	-0.272071	0.110942	0.349127	-0.205859	0.0454655	0.035642	-0.0878825	0.141044	-0.102746	-0.113128	-0.221675	-0.177741	-0.132551	0.118838	-0.0463112	0.415014	-0.278828	-0.0422398	0.0147634	0.139843	-0.0891392	-0.0703244	0.256445	0.0157506	-0.184529	0.168348	0.115265	-0.440623
C627	Bis(2-methyl-2-propanyl) (2-carbamoyl-1,3-propanediyl)biscarbamate	0.378321	0.0210493	0.197871	-0.126097	0.429135	-0.252546	0.40907	0.335562	-0.0857706	-0.0137394	0.100872	0.451269	-0.0186589	0.18712	0.0330342	0.613842	-0.105393	0.157657	0.115424	-0.0138337	-0.17484	0.22309	-0.0862038	0.338431	0.207201	0.0602264	-0.0785066	-0.221073	0.306564	0.349204	0.349792	0.562932	-0.0345309	-0.0974341	-0.0866605	-0.147315	-0.0885358	-0.0628422	-0.140425	-0.0689581	-0.015012	-0.0613949	-0.0716643	-0.0259638	-0.0192817	-0.082265	-0.103732	-0.0288743
C628	Ro 09-1679	-0.416613	-0.461649	-0.588444	-0.415008	-0.504075	-0.146769	-0.219118	-0.0512313	0.353888	-0.590593	0.443882	-0.339337	0.0548981	-0.144565	0.0873204	-0.271615	0.036087	-0.49191	-0.341811	-0.138757	-0.325404	0.108679	0.305285	-0.270113	0.159084	0.146679	0.0705903	0.126927	0.245384	0.273054	-0.240036	-0.242744	-0.16563	0.138537	-0.0655744	0.33142	-0.325168	0.0177212	0.0867139	0.122148	-0.0236672	-0.0975722	0.175129	-0.0396872	-0.199505	0.0674081	0.0263639	-0.506413
C629	Acetyl-N-formyl-5-methoxykynurenamine	0.683472	0.736077	0.750907	0.306259	0.554159	-0.110823	0.497668	0.258201	-0.14579	0.606923	-0.452204	0.391769	0.182659	0.461146	0.130125	0.43573	-0.0753219	0.400516	-0.0256938	0.225322	0.0323831	0.100737	-0.167653	0.528262	0.0794701	-0.0481576	0.298138	-0.461428	-0.0315766	0.0266677	0.477172	0.431798	0.347425	-0.16817	0.31419	-0.1707	0.129135	-0.148107	0.346007	0.128428	0.0560925	0.169643	-0.140773	0.165276	0.0506106	0.0779753	-0.20217	0.441537
C630	Pyrazine, (chloromethyl)-	-0.602339	-0.49515	-0.574661	-0.120771	-0.519439	0.205326	-0.421332	-0.342152	0.100956	-0.388971	0.302631	-0.325752	-0.411066	-0.263224	0.0230032	-0.516267	0.298425	-0.371993	0.078049	-0.26189	-0.0449275	0.0495268	0.00560451	-0.5767	-0.0571514	0.282071	-0.212245	0.378526	0.392509	0.315024	-0.263018	-0.341191	-0.0072881	0.0438758	-0.231972	-0.0964145	-0.277105	0.0711128	-0.360345	-0.181298	0.0050972	-0.0273924	0.0516684	-0.227118	0.0459111	-0.217703	0.0987788	-0.352816
C631	cis-2,4,6-Trimethyl-2,4,6-triphenylcyclotrisiloxane	-0.362141	-0.33165	-0.455643	-0.246261	-0.405762	0.0341618	-0.172063	-0.145229	0.369222	-0.380517	0.415132	-0.328904	-0.164335	-0.0238806	0.233733	-0.270697	0.0778424	-0.407466	-0.228439	-0.114091	-0.150496	-0.0390617	0.075481	-0.297277	0.200059	0.184191	-0.013919	0.112618	0.495525	0.536555	-0.207491	-0.185805	-0.0526719	0.202815	-0.033107	-0.0289519	-0.160737	0.272961	-0.0222434	-0.0660225	0.0535069	-0.109172	-0.020989	-0.105114	-0.122557	-0.0740186	-0.051437	-0.295492
C632	Perphenazine	-0.424652	-0.340335	-0.478382	-0.223123	-0.476687	0.117046	-0.296278	-0.268178	0.147738	-0.394525	0.373289	-0.377959	-0.222964	-0.189941	0.0190472	-0.390746	0.0135888	-0.339872	-0.0831941	-0.101109	0.0111993	-0.339363	0.0610742	-0.388136	0.0367913	-0.05567	0.000184804	0.315531	0.109335	0.143939	-0.417048	-0.280953	-0.111203	0.108839	-0.101237	-0.0909467	-0.259124	0.110082	0.116339	0.324708	-0.129104	-0.183449	0.0680296	-0.216883	-0.153274	-0.133973	-0.051209	-0.198611
C633	MFCD01879825	-0.337084	-0.342809	-0.445339	-0.256586	-0.369417	0.009436	-0.142688	-0.149207	0.330757	-0.383462	0.450624	-0.287338	-0.157146	-0.0264429	0.214813	-0.21692	0.0612033	-0.391388	-0.211409	-0.101195	-0.15842	-0.0256054	0.0547031	-0.271944	0.212264	0.178899	-0.0400839	0.0954477	0.501494	0.52274	-0.184951	-0.111064	-0.0523717	0.211244	-0.0859139	-0.0269106	-0.17962	0.201397	-0.0551288	-0.0441086	0.0377668	-0.115288	0.022044	-0.102056	-0.13429	-0.0859359	-0.0621956	-0.305668
C634	UNKNOWN	-0.477692	-0.39914	-0.462908	-0.0826738	-0.403483	0.220564	-0.369787	-0.274088	0.0590701	-0.278808	0.371153	-0.401674	-0.293209	-0.258029	-0.0243176	-0.400113	0.00569498	-0.233026	0.0144811	-0.248487	0.191314	-0.414957	-0.0919326	-0.487908	-0.0419466	-0.10953	-0.0550216	0.383572	0.0644397	0.0883829	-0.476721	-0.243555	-0.196195	0.328037	-0.113163	-0.220399	-0.128113	0.196573	-0.0231348	0.0605567	-0.0275763	-0.0351347	-0.11609	-0.175956	-0.119875	-0.156437	-0.107488	-0.107645
C635	UNKNOWN	0.0368531	0.0589057	0.0573063	0.0150119	-0.0364064	-0.0900225	-0.0592927	0.0055183	0.0759971	-0.00266608	-0.19741	-0.146482	0.484969	-0.0538218	-0.102096	0.0353201	1.29742e-05	-0.00834683	-0.351612	0.0182717	-0.0820072	0.161912	0.0663534	0.14369	-0.102384	-0.0645982	0.0976518	-0.164302	-0.00270809	0.00789788	0.0528467	0.0292065	-0.00208766	-0.122311	0.0182554	0.693333	0.0439828	-0.0537033	0.0857251	-0.0403485	-0.0377943	-0.000344767	0.0833746	0.884723	-0.050646	0.41375	-0.0902788	-0.0534663
C636	5_6-Dihydroxyindole-2-carboxylate	0.710476	0.347758	0.57175	0.0182505	0.715635	-0.33186	0.598613	0.498547	-0.222598	0.271515	-0.201488	0.679571	0.130348	0.294402	-0.0567625	0.82887	-0.184003	0.432202	0.184339	0.11468	-0.126978	0.189659	-0.0957567	0.626216	0.134882	-0.129192	0.11825	-0.374348	-0.135697	-0.0929202	0.495455	0.906275	0.0514116	-0.138547	0.138251	-0.163115	-0.0213916	-0.0917205	0.110061	-0.0106193	-0.0710327	0.0461771	-0.079392	0.0182899	0.0124516	0.0023949	-0.106955	0.202245
C637	UNKNOWN	0.626389	0.14678	0.423456	-0.0797335	0.710411	-0.34297	0.538238	0.775265	-0.259663	0.105829	-0.0875891	0.673783	0.212425	0.149025	-0.166235	0.882339	-0.229698	0.407498	0.191911	0.0884785	-0.104842	0.175308	-0.0758977	0.704914	0.112765	-0.164236	-0.0459697	-0.28966	-0.0949873	-0.0501043	0.403195	0.728132	-0.0313399	-0.139035	-0.0680617	-0.0195966	-0.0371565	-0.0827739	-0.0676459	-0.034177	-0.0732717	-0.0404851	-0.0892628	0.156822	-0.081113	0.0147827	-0.102863	0.112598
C638	UNKNOWN	-0.521753	-0.518583	-0.60641	-0.241364	-0.484409	0.14893	-0.338597	-0.223431	0.235366	-0.486178	0.454477	-0.388684	-0.283647	-0.219954	0.0942338	-0.357967	0.124587	-0.378646	-0.0770636	-0.207318	-0.0175404	-0.242316	-0.0144807	-0.455976	0.0684544	0.0196506	-0.102886	0.361232	0.301202	0.317047	-0.432703	-0.238566	-0.134299	0.443576	-0.116838	-0.101725	-0.240212	0.221524	-0.0785635	-0.0156456	-0.0390492	-0.108232	-0.0525876	-0.136463	-0.156918	-0.113268	-0.0658744	-0.286672
C639	UNKNOWN	-0.546779	-0.551684	-0.647195	-0.290674	-0.521693	0.102356	-0.341727	-0.234186	0.257353	-0.534253	0.489204	-0.39002	-0.287487	-0.228162	0.0924608	-0.377367	0.111395	-0.424176	-0.101743	-0.22865	-0.0730527	-0.195404	0.0286472	-0.481209	0.0875707	0.0464462	-0.0735068	0.342789	0.258251	0.264461	-0.425747	-0.257228	-0.161471	0.432678	-0.136904	-0.0732022	-0.260633	0.26272	-0.0750576	-0.0385653	-0.0257993	-0.148367	-0.0421299	-0.13101	-0.15994	-0.128004	-0.0547273	-0.35121
C640	4-Amino-4-deoxychorismate	0.727242	0.2604	0.541694	-0.0221264	0.785199	-0.350637	0.611019	0.665497	-0.229392	0.20704	-0.170696	0.727798	0.177862	0.231567	-0.12595	0.941397	-0.227253	0.472463	0.197849	0.0537747	-0.107361	0.185704	-0.0738855	0.682842	0.119813	-0.191324	0.0652449	-0.355562	-0.121542	-0.0755305	0.467354	0.776497	-0.0203525	-0.154695	0.0244095	-0.0516888	-0.0178489	-0.0944837	0.0282647	-0.0256965	-0.0994585	0.0182603	-0.0384764	0.15861	-0.0692581	0.0396406	-0.121611	0.19543
C641	UNKNOWN	-0.549416	-0.549525	-0.662766	-0.332916	-0.544522	0.07251	-0.318505	-0.2377	0.314673	-0.555199	0.540629	-0.418034	-0.313577	-0.180531	0.148236	-0.381308	0.0535007	-0.471286	-0.140218	-0.224248	-0.098652	-0.188953	0.00539757	-0.488114	0.144454	0.103189	-0.0550815	0.320675	0.339464	0.35894	-0.401253	-0.257601	-0.148569	0.273283	-0.110963	-0.113133	-0.2589	0.326634	-0.0480561	-0.0299022	-0.00234854	-0.142701	-0.0348044	-0.156293	-0.162219	-0.157905	-0.0427038	-0.378869
C642	UNKNOWN	0.48165	0.0924123	0.330148	-0.032029	0.573289	-0.265057	0.440469	0.458316	-0.204778	0.109114	-0.0295694	0.56413	0.107595	0.148755	-0.0775076	0.713814	-0.0898603	0.304263	0.179223	0.0194792	-0.138333	0.265106	-0.115714	0.471278	0.118301	-0.0268034	-0.104912	-0.265561	0.197662	0.224608	0.395732	0.627825	0.00934768	-0.129111	-0.0975756	-0.071793	-0.0722757	-0.0925873	-0.175705	-0.103483	-0.058873	-0.0199126	-0.114716	0.0465952	0.00757075	0.00717711	-0.109328	0.0529223
C643	N-(6-Aminohexanoyl)-6-aminohexanoate	0.697282	0.229524	0.521369	-0.0346333	0.778554	-0.38214	0.617573	0.549831	-0.324472	0.197671	-0.134605	0.809838	0.12239	0.221498	-0.12729	0.922767	-0.168276	0.445476	0.265573	0.0530871	-0.173891	0.303048	-0.116476	0.622624	0.131206	-0.0906072	-0.0737218	-0.366528	-0.0843735	-0.0605219	0.53869	0.696172	0.0355325	-0.178271	-0.0625003	-0.111418	-0.084094	-0.0815763	-0.127248	-0.0931344	-0.0918477	0.03532	-0.11623	0.137707	0.0861628	-0.047411	-0.121619	0.115983
C644	UNKNOWN	0.637557	0.126574	0.416413	-0.0990828	0.730974	-0.344846	0.578997	0.668027	-0.235551	0.0938693	-0.0353528	0.721452	0.0568799	0.184701	-0.120626	0.921118	-0.227736	0.405589	0.254851	0.0210295	-0.118929	0.16346	-0.0784798	0.616215	0.157099	-0.149531	-0.0431674	-0.27842	-0.0494873	-0.00448326	0.419508	0.775522	-0.0521163	-0.115482	-0.0498583	-0.158344	-0.0562393	-0.0714896	-0.0705593	-0.0306712	-0.0817427	-0.0420238	-0.0884579	0.0680134	-0.081012	-0.0806718	-0.0925074	0.11394
C645	UNKNOWN	0.598947	0.130194	0.398768	-0.0860008	0.681466	-0.339271	0.559865	0.589055	-0.241985	0.0967002	-0.0303192	0.703729	0.0841677	0.203529	-0.0707488	0.857441	-0.153031	0.352279	0.228007	0.00518241	-0.176238	0.267883	-0.127077	0.561469	0.169636	-0.0524977	-0.065267	-0.306775	0.075789	0.112568	0.465582	0.707406	-0.00432837	-0.126304	-0.0915401	-0.133424	-0.0811839	-0.0821139	-0.139124	-0.0892557	-0.0860398	-0.021164	-0.0983406	0.0200725	0.0813947	-0.0444108	-0.10902	0.0620535
C646	Gliricidol	-0.224773	-0.168006	-0.317	-0.200789	-0.298591	-0.00345757	-0.0512482	-0.133208	0.285903	-0.255542	0.382621	-0.221448	-0.202242	0.0741282	0.262788	-0.198838	0.0546757	-0.340327	-0.20655	-0.042999	-0.15595	-0.0375687	-0.00239831	-0.212558	0.249438	0.16633	-0.0583295	0.0183357	0.493638	0.534278	-0.129763	-0.127208	0.00210214	0.145466	0.158728	-0.107859	-0.143313	0.0281778	0.0781601	0.0815811	0.129142	-0.0627212	0.00237792	-0.124375	-0.145398	-0.0708605	-0.10416	-0.216472
C647	N(6)-[(Indol-3-yl)acetyl]-L-lysine	0.50177	0.0949615	0.303856	-0.148855	0.536975	-0.354499	0.506519	0.479459	-0.175752	0.0138769	0.0386758	0.57896	0.107318	0.216158	-0.00375235	0.743686	-0.166724	0.212448	0.100221	-0.00143	-0.227574	0.303535	-0.117694	0.479562	0.21493	0.054757	-0.0961644	-0.315602	0.180002	0.192921	0.463497	0.583423	0.00339846	-0.118928	-0.0824144	-0.0614183	-0.127764	-0.0722525	-0.153107	-0.115807	-0.021995	-0.0750233	-0.0938373	0.0751043	0.169967	-0.0101128	-0.0225766	-0.0360887
C648	UNKNOWN	0.527916	0.1561	0.32724	-0.107983	0.548626	-0.285527	0.517518	0.60727	-0.0862415	0.0667837	0.034284	0.525871	0.0342868	0.265497	0.0434146	0.717058	-0.18128	0.243898	0.0999417	0.044361	-0.146587	0.149249	-0.0893121	0.527215	0.235119	-0.0224577	0.049918	-0.289771	0.21499	0.272788	0.376171	0.57373	-0.0108672	-0.100204	0.0526633	-0.191602	-0.063326	-0.073814	0.0155495	-0.0390573	-0.0341294	-0.0480316	-0.0931385	-0.00996479	-0.0869593	-0.0859197	-0.127028	0.0768815
C649	4-Nitroacetophenone	0.723426	0.241512	0.534413	-0.0242837	0.808976	-0.352407	0.622517	0.648202	-0.294425	0.209045	-0.146643	0.788101	0.107008	0.218426	-0.133898	0.955118	-0.214353	0.485698	0.275479	0.0609001	-0.110236	0.195039	-0.102079	0.664499	0.123733	-0.177888	-0.047924	-0.335439	-0.139388	-0.0993669	0.475249	0.747249	-0.00295436	-0.149802	0.0521894	-0.140722	-0.0442471	-0.0997662	-0.0313017	-0.0295089	-0.104375	0.0114965	-0.0899973	0.0811686	-0.0359827	-0.0156856	-0.113807	0.185422
C650	(S)-4-Hydroxymandelonitrile	0.803559	0.436058	0.685618	0.0908347	0.826419	-0.322626	0.642864	0.600502	-0.28694	0.375284	-0.289935	0.740934	0.189677	0.304184	-0.103966	0.898378	-0.208189	0.534597	0.190491	0.127136	-0.064174	0.176096	-0.121561	0.71892	0.0954502	-0.190558	0.133511	-0.421457	-0.160694	-0.111153	0.524401	0.75427	0.0919268	-0.18762	0.0822403	-0.116952	0.0271501	-0.121699	0.104719	0.00842073	-0.0873672	0.0883176	-0.125044	0.251087	-0.0157519	0.000671818	-0.155961	0.301264
C651	UNKNOWN	-0.615389	-0.648626	-0.755515	-0.431855	-0.60145	0.00417072	-0.320019	-0.266026	0.35526	-0.671313	0.582087	-0.370778	-0.342116	-0.200769	0.200667	-0.390077	0.100132	-0.582847	-0.14569	-0.274467	-0.248382	0.0408492	0.0148739	-0.539621	0.200019	0.257831	-0.184355	0.256763	0.312853	0.27782	-0.310483	-0.229092	-0.163472	0.292868	-0.172236	-0.000239706	-0.307522	0.351931	-0.222608	-0.204048	0.0257229	-0.25034	0.0659163	-0.120971	0.00283534	-0.105414	0.109277	-0.551085
C652	14-O-α-D-mannopyranosyl-(2E,4E,7R,8E,10E,12E,14S)-7,9,13,17-tetramethyl-7,14-dihydroxy-2,4,8,10,12,16-octadecahexaenoic acid	0.691406	0.670122	0.647748	0.18507	0.561739	-0.164589	0.593294	0.253282	-0.050797	0.510592	-0.237901	0.520275	0.00969898	0.503916	0.257422	0.488804	-0.0539284	0.342421	0.0698583	0.246697	-0.0807681	0.00904816	-0.119998	0.475537	0.243777	-0.0876675	0.125576	-0.448304	-0.0390556	0.0855799	0.386624	0.401319	0.281992	-0.0169817	0.449154	-0.444216	-0.0449154	-0.0323521	0.502283	0.561433	-0.0277872	0.315611	-0.12237	-0.147808	-0.0253435	-0.131898	-0.139822	0.390221
C653	5-Hydroxyconiferylalcohol	-0.665605	-0.710549	-0.675266	-0.159545	-0.508807	0.212417	-0.545377	-0.270968	0.113058	-0.51196	0.350626	-0.409507	-0.286008	-0.511232	-0.243739	-0.407909	0.249814	-0.314444	0.0592545	-0.331586	0.00383233	0.0139812	0.164659	-0.56222	-0.202245	0.0129921	-0.201172	0.482551	0.296036	0.214246	-0.430027	-0.249529	-0.000503588	-0.0165042	-0.326679	0.286608	-0.140915	-0.0424786	-0.406802	-0.207613	-0.0858168	-0.265275	0.247321	-0.21864	-0.198154	0.120414	-0.0362014	-0.376577
C654	UNKNOWN	0.508239	0.721912	0.574835	0.205613	0.270523	-0.0966758	0.40234	0.0340075	0.0889124	0.504282	-0.326594	0.194818	-0.00251718	0.504351	0.30727	0.113654	-0.0750701	0.183484	-0.12985	0.0321374	-0.0692684	-0.0369878	-0.102246	0.181868	0.17568	-0.0287823	0.470973	-0.420507	-0.0355451	0.0503005	0.294549	0.117231	0.131378	-0.0476374	0.59508	-0.360607	0.0462744	-0.0637302	0.675954	0.359796	0.019043	0.188505	-0.0658724	-0.0885386	0.168423	-0.108084	-0.112441	0.3627
C655	UNKNOWN	-0.475572	-0.478392	-0.626646	-0.394746	-0.527267	-0.0367158	-0.202827	-0.210871	0.331191	-0.547645	0.648546	-0.351031	-0.331721	-0.0897028	0.22109	-0.339214	0.00651135	-0.529985	-0.220393	-0.210029	-0.210438	-0.140749	0.0262334	-0.446699	0.27479	0.132286	-0.00663483	0.166398	0.29903	0.331481	-0.329913	-0.234842	-0.0677141	0.35943	-0.0902295	-0.133291	-0.280819	0.257329	0.0239015	0.0237311	0.105344	-0.210798	-0.018074	-0.16567	-0.124138	-0.158079	-0.0665912	-0.433032
C656	Betalamicacid	0.773578	0.311805	0.587298	-0.0122336	0.829769	-0.361176	0.6709	0.651883	-0.280872	0.253111	-0.155874	0.800407	0.101379	0.285969	-0.086205	0.963213	-0.238887	0.493531	0.267802	0.0875199	-0.111275	0.171612	-0.11137	0.688359	0.158802	-0.17095	0.049079	-0.370726	-0.146438	-0.102177	0.503898	0.746559	0.0169664	-0.138587	0.080842	-0.228663	-0.0310166	-0.0940614	0.0393977	-0.0181467	-0.0937542	0.0154938	-0.104162	-0.00762461	-0.0181166	-0.0699912	-0.110551	0.223922
C657	5_6-Dihydroxyindole-2-carboxylate	0.716856	0.266642	0.541076	-0.0215135	0.768287	-0.341699	0.626818	0.422615	-0.261834	0.214792	-0.140141	0.74212	0.0920067	0.268851	-0.0778008	0.93199	-0.224589	0.453598	0.24922	0.0620189	-0.108236	0.177928	-0.0991674	0.580732	0.148378	-0.149028	0.0239502	-0.339574	-0.131371	-0.0937384	0.495401	0.792201	0.00183684	-0.130488	0.0427577	-0.191052	-0.0346093	-0.0855336	0.00332598	-0.0275037	-0.0873578	-0.00266403	-0.0961757	0.0651625	-0.0296557	-0.0684209	-0.1009	0.194316
C658	4-Pteridinol	0.757455	0.302106	0.576135	-0.0157389	0.80548	-0.364592	0.653627	0.579193	-0.27124	0.240917	-0.162683	0.773673	0.117371	0.277336	-0.0912721	0.953179	-0.231617	0.47809	0.237601	0.0849278	-0.120397	0.185474	-0.106267	0.665364	0.150114	-0.166976	0.0509367	-0.374609	-0.142586	-0.100023	0.50648	0.775078	0.0217037	-0.144082	0.071397	-0.176052	-0.0306854	-0.0951757	0.0369146	-0.0233482	-0.0928155	0.00803908	-0.103053	0.113986	-0.0241038	-0.0614898	-0.113699	0.206876
C659	UNKNOWN	0.629559	0.149948	0.413485	-0.110583	0.683505	-0.36249	0.57275	0.553491	-0.195443	0.0827692	-0.0493067	0.66769	0.115977	0.212066	-0.0867553	0.897444	-0.225497	0.363007	0.168244	0.0286373	-0.152845	0.18776	-0.0761369	0.590536	0.171806	-0.12666	-0.0080595	-0.315417	-0.0213742	0.0254871	0.438397	0.786664	-0.0462304	-0.123075	0.00271259	-0.0833122	-0.0637215	-0.0734121	-0.0242628	-0.0365942	-0.0722671	-0.0477688	-0.08887	0.239555	-0.0762456	-0.0698225	-0.104901	0.0902112
C660	Cytoblastin	-0.168676	0.0935715	-0.077655	0.0744166	-0.241602	0.148267	-0.118212	-0.318398	0.0677934	0.0831265	0.08367	-0.190832	-0.389558	0.0580187	0.138247	-0.41583	0.0351614	-0.110102	0.037658	0.0280055	0.117447	-0.259984	-0.0683127	-0.315453	0.0242204	0.00271729	0.113523	0.136866	-0.068841	-0.0222487	-0.210007	-0.364535	0.00252276	0.0819758	-0.0280832	-0.411199	-0.102614	0.0829466	0.251418	0.462202	0.0650656	0.102534	-0.033691	-0.332551	0.0328748	-0.25933	0.0142523	0.0993607
C661	[6-(oxomethyl)-2-pyridyl]methanone	0.727427	0.252335	0.534998	-0.0415976	0.783171	-0.356334	0.631865	0.581171	-0.266294	0.193139	-0.134825	0.754564	0.113032	0.25273	-0.104571	0.950354	-0.237759	0.462052	0.249761	0.0628722	-0.111963	0.167053	-0.099551	0.647231	0.146207	-0.170877	0.0573623	-0.334523	-0.135707	-0.0944113	0.481788	0.824528	-0.0113159	-0.137788	0.0269186	-0.181066	-0.0417971	-0.0891896	0.0177123	-0.0283759	-0.0952198	-0.012459	-0.100254	0.0628031	-0.0390731	-0.0686327	-0.105122	0.187186
C662	4-Nitroacetophenone	0.725098	0.249301	0.53234	-0.042205	0.781664	-0.354817	0.630096	0.579313	-0.264475	0.190957	-0.133271	0.752997	0.112054	0.25117	-0.104735	0.94973	-0.23798	0.46142	0.25137	0.0622774	-0.111028	0.166148	-0.0987765	0.644864	0.145689	-0.171039	0.0566773	-0.33212	-0.134917	-0.0938754	0.479661	0.823063	-0.0110431	-0.137168	0.0275196	-0.183429	-0.0426727	-0.0884779	0.017275	-0.0281343	-0.095723	-0.0145961	-0.0997422	0.0624541	-0.0392784	-0.0737692	-0.0969705	0.186926
C663	UNKNOWN	0.4862	0.113002	0.320028	-0.0987945	0.500031	-0.310177	0.45056	0.161722	-0.126202	0.0468304	-0.0332117	0.479905	0.164232	0.1956	-0.0341792	0.72096	-0.169493	0.242018	0.0538423	-0.00122823	-0.166457	0.210786	-0.0691638	0.38056	0.154182	-0.0539586	0.00124683	-0.291344	0.0800933	0.119155	0.398306	0.692905	-0.0410777	-0.117583	-0.00961129	0.00848689	-0.0656372	-0.0671216	-0.0325635	-0.0542117	-0.0472721	-0.0610343	-0.0802339	0.363067	-0.0495888	-0.0621241	-0.108171	0.0304285
C664	UNKNOWN	0.0748118	0.378206	0.231946	0.251334	-0.00343433	0.14565	0.0342249	-0.231389	-0.086043	0.372289	-0.156296	0.038464	-0.332714	0.174708	0.130936	-0.289503	0.0967406	0.100775	0.15966	0.13875	0.132519	-0.193564	-0.149653	-0.123079	-0.0137312	-0.0428617	0.172154	-0.000414498	-0.252893	-0.231013	-0.0408187	-0.249713	0.189469	0.0710015	0.154901	-0.535426	0.042017	0.0599771	0.313509	0.358739	0.0914344	0.316514	-0.116614	-0.347453	0.183152	-0.27517	-0.0596971	0.277861
C665	Cytosporin E	-0.578321	-0.490329	-0.612703	-0.258567	-0.588212	0.107207	-0.373645	-0.333719	0.225442	-0.513488	0.317953	-0.333948	-0.366354	-0.225735	0.0736094	-0.507477	0.254109	-0.460698	-0.0178131	-0.122586	-0.172835	0.0479754	0.138611	-0.505166	0.0155211	0.228029	-0.0801538	0.307727	0.106056	0.0107659	-0.282215	-0.344236	-0.121901	0.0332578	-0.09753	0.0466149	-0.352678	0.022393	-0.198315	-0.158541	-0.0540032	-0.117909	0.266677	-0.217787	0.0567881	-0.207498	0.151606	-0.426889
C666	UNKNOWN	-0.334092	-0.283628	-0.418996	-0.292909	-0.396666	-0.0731024	-0.143386	-0.208069	0.142399	-0.360915	0.424224	-0.238708	-0.207552	-0.0440116	0.158327	-0.308095	-0.0671079	-0.377151	-0.167893	-0.17595	-0.149787	-0.152885	-0.0657839	-0.350611	0.185754	0.10217	0.0838664	0.119859	-0.0547655	-0.0419793	-0.226021	-0.223453	-0.157265	0.437319	-0.0892525	-0.176015	-0.231767	0.298426	0.0932189	-0.00905694	0.0195684	0.0172929	-0.115607	-0.14032	-0.0614693	-0.134383	-0.0494463	-0.324273
C667	UNKNOWN	-0.284138	-0.240813	-0.360939	-0.268511	-0.345673	-0.0912052	-0.113159	-0.178414	0.132103	-0.318721	0.36852	-0.186684	-0.175499	-0.031158	0.136963	-0.266629	-0.06131	-0.334921	-0.155121	-0.162277	-0.156318	-0.109769	-0.0358548	-0.3007	0.168026	0.103171	0.0803049	0.0878982	-0.088159	-0.0820887	-0.176733	-0.190189	-0.144553	0.383006	-0.0876706	-0.147543	-0.215484	0.352435	0.0833175	-0.0317364	0.0045952	0.0293933	-0.112824	-0.12172	-0.047008	-0.120017	-0.0622145	-0.303642
C668	UNKNOWN	-0.416404	-0.442749	-0.379559	-0.044965	-0.247049	0.0995761	-0.337528	-0.163729	-0.206243	-0.241364	0.24629	-0.0966501	-0.187059	-0.370658	-0.279442	-0.289707	0.141803	-0.103672	0.234367	-0.143225	0.0720868	-0.057117	-0.0656111	-0.335096	-0.174763	0.0243485	-0.206802	0.369777	0.0402433	-0.0244044	-0.249955	-0.168967	-0.122558	-0.0896689	-0.20221	-0.103902	-0.18261	-0.0112366	-0.35564	-0.217183	-0.0720037	0.10907	0.00492408	-0.251105	0.0149511	-0.258136	0.252177	-0.230336
C669	(2S,3S,4aR,5R,7S,8S,8aR)-5-(Hydroxymethyl)-2,3,7-trimethoxy-2,3-dimethylhexahydro-5H-pyrano[3,4-b][1,4]dioxin-8-ol	-0.367501	-0.445872	-0.335163	-0.0280199	-0.167264	0.0958151	-0.3087	-0.155904	-0.296175	-0.222394	0.208361	-0.010008	-0.257379	-0.395063	-0.340795	-0.208145	0.138509	-0.0267453	0.332948	-0.153729	0.095599	-0.0611085	-0.0722144	-0.319905	-0.214269	-0.0372934	-0.221463	0.397929	-0.0482912	-0.122462	-0.237413	-0.146492	-0.132188	-0.111532	-0.218956	-0.142496	-0.1833	-0.0498107	-0.384511	-0.216785	-0.128882	0.0980043	-0.0388858	-0.221801	0.034205	-0.264958	0.239131	-0.192171
C670	Xylarioic acid B	0.702516	0.517941	0.704962	0.257196	0.731877	-0.161545	0.471669	0.56094	-0.303223	0.526867	-0.37339	0.513742	0.353503	0.23064	-0.161703	0.664366	-0.217104	0.555899	0.103547	0.118982	0.121841	0.0324078	-0.142199	0.659166	-0.0320889	-0.250856	0.136464	-0.361909	-0.0969544	-0.0359179	0.382826	0.481068	0.0311312	-0.22618	0.128269	-0.0473843	0.24387	-0.155416	0.145857	0.0409373	-0.0283702	0.138531	-0.168125	0.266786	-0.0450253	0.0592022	-0.200556	0.429949
C671	Curvupallide A	-0.581158	-0.477723	-0.527292	-0.035737	-0.525259	0.28829	-0.579586	-0.252429	0.288418	-0.339709	0.120386	-0.600988	0.0290542	-0.446618	-0.197365	-0.488429	0.162594	-0.248039	-0.116949	-0.275207	0.11133	-0.161112	0.367811	-0.483903	-0.268057	-0.142953	0.00764219	0.433602	0.171174	0.144219	-0.526336	-0.288517	-0.0747844	0.0397457	-0.0687678	0.383818	0.153751	0.0348058	-0.000824763	0.0961502	-0.10811	-0.227677	0.215861	-0.149606	-0.257463	0.226978	0.138208	-0.158964
C672	UNKNOWN	0.664389	0.379733	0.651522	0.263628	0.798792	-0.162137	0.47831	0.467949	-0.386692	0.496786	-0.313139	0.672303	0.22433	0.172979	-0.194445	0.731897	-0.0876035	0.591206	0.292404	0.141731	0.0856154	0.167375	-0.172766	0.607516	-0.0404364	-0.176821	-0.0588881	-0.323718	-0.000483532	0.0296599	0.428928	0.450468	0.121999	-0.213459	-0.0730916	-0.160107	0.0880074	-0.14982	-0.130862	-0.0778155	-0.0358385	0.221779	-0.180967	0.180685	-0.0619474	-0.0959874	-0.190379	0.367906
C673	UNKNOWN	-0.515561	-0.491443	-0.599836	-0.289063	-0.505263	-0.00518873	-0.288073	-0.253485	0.182927	-0.463043	0.536407	-0.343638	-0.25728	-0.174515	0.104533	-0.390808	0.0847463	-0.460207	-0.167567	-0.221494	-0.172214	-0.0566569	-0.012563	-0.468279	0.143513	0.177177	-0.0585664	0.207106	0.306903	0.333118	-0.292092	-0.252552	-0.10744	0.27036	-0.136682	-0.0319471	-0.274474	0.15631	-0.0971978	-0.0686626	0.0234487	0.0462062	-0.0652754	-0.140421	-0.119977	-0.051963	-0.0301267	-0.443766
C674	3-Methyl-1-(2_4_6-trihydroxyphenyl)butan-1-one	-0.246415	-0.13795	-0.298134	-0.181467	-0.368046	0.0175042	-0.142568	-0.233975	0.330402	-0.241293	0.256078	-0.290517	-0.156184	-0.0150913	0.174093	-0.313589	-0.0125091	-0.286286	-0.203282	-0.107079	-0.0911138	-0.262232	0.162901	-0.315915	0.124808	-0.0951723	0.286403	0.0878729	-0.19688	-0.173728	-0.314031	-0.215351	-0.0878092	0.389393	0.0380993	-0.0560486	-0.208184	0.283624	0.361758	0.248693	-0.0984848	-0.00933572	0.0584501	-0.167651	-0.129197	-0.0236691	-0.0383958	-0.132234
C675	1,3,5-Norcaratriene	-0.288556	-0.160146	-0.357794	-0.222686	-0.437971	0.0155938	-0.154598	-0.268341	0.421231	-0.301901	0.275778	-0.323026	-0.181748	0.00838528	0.233587	-0.359382	0.0386173	-0.356035	-0.233211	-0.0831879	-0.146702	-0.222463	0.218336	-0.342998	0.162016	-0.0427784	0.268686	0.0941361	-0.130052	-0.100516	-0.320187	-0.229539	-0.0732266	0.348521	0.0776737	-0.0561956	-0.247085	0.333773	0.39038	0.301944	-0.05604	-0.0128748	0.059949	-0.169777	-0.14723	-0.0724187	-0.0596674	-0.180877
C676	UNKNOWN	-0.379275	-0.347967	-0.428503	-0.161911	-0.350148	0.0917152	-0.206101	-0.189219	0.179464	-0.310901	0.374772	-0.26386	-0.233314	-0.0833018	0.152892	-0.282775	0.12503	-0.328623	-0.0754309	-0.137599	-0.0715463	-0.0277435	-0.0520336	-0.339294	0.121918	0.20436	-0.129119	0.177125	0.493999	0.53923	-0.192844	-0.194874	-0.0567402	0.117987	-0.127403	-0.110762	-0.16835	0.0831358	-0.172868	-0.0677997	0.053275	-0.00733277	-0.0518532	-0.130091	-0.069506	-0.122649	-0.0342241	-0.26086
C677	UNKNOWN	-0.407018	-0.361303	-0.52416	-0.356535	-0.483999	-0.0616595	-0.162617	-0.222697	0.265811	-0.457488	0.544348	-0.325024	-0.257702	-0.0181859	0.23471	-0.348177	-0.050867	-0.484007	-0.234751	-0.194564	-0.182469	-0.146247	-0.0237191	-0.403705	0.260361	0.185846	0.0793191	0.13363	0.224361	0.30091	-0.248248	-0.247048	-0.163832	0.341654	-0.109286	-0.181386	-0.263606	0.302733	0.0618138	-0.013747	0.0621267	-0.0628819	-0.121419	-0.16714	-0.109496	-0.163833	-0.0774929	-0.386319
C678	UNKNOWN	-0.504812	-0.504411	-0.625988	-0.397186	-0.527331	-0.121585	-0.255733	-0.260141	0.159503	-0.524079	0.604527	-0.32261	-0.248712	-0.188682	0.0767563	-0.377775	-0.0631391	-0.500472	-0.206892	-0.234666	-0.230049	-0.0974228	-0.0251577	-0.470584	0.187633	0.124337	-0.0431458	0.168586	0.0206832	0.0373926	-0.310671	-0.242938	-0.180329	0.382427	-0.131153	-0.0378311	-0.296246	0.267829	-0.000449259	-0.00434037	0.0250818	-0.0769166	-0.0463501	-0.158722	-0.144995	-0.0398331	0.0139182	-0.511108
C679	Perphenazine	-0.276053	-0.150577	-0.314937	-0.157001	-0.392409	0.0476857	-0.171712	-0.260381	0.347793	-0.241636	0.200701	-0.309962	-0.152963	-0.0186443	0.198167	-0.342328	0.0563538	-0.305999	-0.196457	-0.136685	-0.118703	-0.162125	0.151373	-0.353475	0.101201	-0.0178028	0.27113	0.0822054	-0.17575	-0.174163	-0.276183	-0.229538	-0.0456795	0.330978	0.0248085	0.00472015	-0.215505	0.22768	0.31633	0.245801	-0.0775437	7.78818e-05	0.156794	-0.180901	-0.112819	-0.00855914	-0.00748041	-0.16153
C680	UNKNOWN	-0.295937	-0.244888	-0.395157	-0.308658	-0.381217	-0.0821095	-0.100465	-0.190436	0.180211	-0.353405	0.452947	-0.226204	-0.216752	-0.00515572	0.192492	-0.28477	-0.098092	-0.378966	-0.19453	-0.169519	-0.147835	-0.204815	-0.0448884	-0.326652	0.228828	0.0769584	0.096775	0.0910229	-0.0541287	-0.0206677	-0.229703	-0.208938	-0.148308	0.535585	-0.0975799	-0.200602	-0.230472	0.308628	0.137925	0.050572	0.0436909	-0.0281848	-0.116224	-0.133001	-0.0644832	-0.137323	-0.0742946	-0.29667
C681	UNKNOWN	-0.413559	-0.398557	-0.528136	-0.341034	-0.459683	-0.0361322	-0.17785	-0.199507	0.254984	-0.467603	0.519285	-0.325078	-0.211249	-0.042369	0.215748	-0.303133	-0.0266123	-0.468978	-0.217443	-0.179237	-0.166802	-0.0960684	-0.0139763	-0.369438	0.232981	0.22229	0.00298081	0.14589	0.313739	0.385884	-0.215224	-0.206759	-0.15128	0.262738	-0.126307	-0.116013	-0.235666	0.291188	-0.0497441	-0.116211	0.0342031	-0.0833857	-0.0845748	-0.139689	-0.107744	-0.135794	-0.0729987	-0.392301
C682	UNKNOWN	-0.292443	-0.245194	-0.374281	-0.287137	-0.362081	-0.0959659	-0.115625	-0.187936	0.121398	-0.332901	0.402388	-0.203108	-0.190152	-0.0361239	0.133706	-0.278201	-0.0964704	-0.348171	-0.161529	-0.159771	-0.146104	-0.159926	-0.0385331	-0.311955	0.17881	0.0820283	0.0835545	0.0964155	-0.111351	-0.104569	-0.20303	-0.20299	-0.151933	0.380308	-0.0689666	-0.167521	-0.221445	0.320025	0.108808	-0.00325267	-0.0078226	-0.00569729	-0.113726	-0.134638	-0.0570074	-0.126507	-0.0591843	-0.30466
C683	N1-[5-chloro-6-methyl-2-(2-pyridyl)pyrimidin-4-yl]-N2-[6-(trifluoromethyl)-2-pyridyl]ethane-1,2-diamine	-0.410102	-0.301385	-0.458965	-0.216088	-0.498321	0.0864067	-0.270047	-0.306831	0.397281	-0.36633	0.322011	-0.407844	-0.14308	-0.100918	0.172413	-0.419766	0.0502048	-0.376734	-0.19619	-0.123199	-0.0768552	-0.253632	0.228237	-0.419114	0.0972429	-0.0482994	0.266202	0.192035	-0.0982465	-0.109387	-0.402463	-0.288088	-0.137976	0.302358	-0.0143432	-0.00402162	-0.215503	0.365258	0.241263	0.0903616	-0.108215	-0.0311453	0.0228836	-0.206222	-0.135101	-0.0535419	-0.00553929	-0.2107
C684	UNKNOWN	-0.348172	-0.224618	-0.411798	-0.210012	-0.474343	0.117315	-0.218685	-0.283854	0.392338	-0.346701	0.30143	-0.403897	-0.188625	-0.0393896	0.22585	-0.384419	0.0371165	-0.362344	-0.20623	-0.157532	-0.0437781	-0.37212	0.172498	-0.409067	0.133838	-0.0823894	0.28348	0.192108	-0.0635308	-0.0320249	-0.409164	-0.259774	-0.0659784	0.418746	0.0108583	-0.076135	-0.247864	0.25789	0.344592	0.28106	-0.0929049	-0.0802297	0.0309973	-0.195456	-0.165906	-0.0256557	-0.00394954	-0.138373
C685	UNKNOWN	0.52989	0.0640536	0.324415	-0.112096	0.614138	-0.333635	0.516237	0.453973	-0.183675	0.0393668	0.00775817	0.662866	0.0443108	0.176324	-0.0574532	0.814475	-0.119085	0.29799	0.210091	-0.0365031	-0.210287	0.299264	-0.0805342	0.45686	0.171703	-0.0307698	-0.0966508	-0.282803	0.0968591	0.118276	0.435483	0.608703	0.0147092	-0.0992611	-0.0913773	-0.0877661	-0.128507	-0.0608175	-0.175798	-0.129766	-0.0482877	-0.0636774	-0.0517153	0.0221666	0.0588673	-0.0127792	-0.0810078	0.0097857
C686	UNKNOWN	0.457413	0.000465981	0.250089	-0.129659	0.558815	-0.298552	0.476519	0.432721	-0.164293	-0.00288783	0.0775612	0.631406	-0.0779035	0.155229	-0.0415269	0.748808	-0.0977116	0.255726	0.251048	-0.0478012	-0.197392	0.267142	-0.0878382	0.385379	0.184671	-0.00473601	-0.106716	-0.223995	0.159708	0.171174	0.384889	0.544045	0.00129817	-0.0959814	-0.118639	-0.185449	-0.145583	-0.0644495	-0.207098	-0.134043	-0.0451939	-0.0585909	-0.0293626	-0.0548383	0.0430096	-0.121347	-0.0589124	-0.0146641
C687	UNKNOWN	-0.278478	-0.179726	-0.376573	-0.318715	-0.431723	-0.0944796	-0.0444718	-0.19636	0.396192	-0.351789	0.42615	-0.280604	-0.224136	0.15307	0.346676	-0.306023	-0.0459513	-0.491507	-0.306381	-0.0610625	-0.242803	0.0303956	0.16677	-0.276781	0.324866	0.361933	0.178983	-0.0259211	0.355342	0.411644	-0.0373385	-0.217305	-0.043624	0.0774845	-0.109128	-0.107751	-0.198093	0.372544	0.087636	0.00014135	0.144412	-0.0527909	-0.0668354	-0.138303	0.00590375	-0.128861	0.0273351	-0.34833
C688	UNKNOWN	-0.292485	-0.203402	-0.351404	-0.185192	-0.367309	0.0787791	-0.148243	-0.183315	0.261582	-0.292396	0.304646	-0.32209	-0.202237	0.0209705	0.207802	-0.281221	0.0441453	-0.334592	-0.175837	-0.0825538	-0.0544972	-0.108523	-0.0035719	-0.27783	0.154316	0.14881	0.0329654	0.152882	0.486221	0.526089	-0.193619	-0.197161	-0.0498561	0.0832884	0.0205859	-0.105703	-0.133852	0.00268557	0.0557394	0.0734723	0.113224	-0.126725	0.0124237	-0.136336	-0.116725	-0.108939	-0.124382	-0.172162
C689	leu-leu-gly	0.664273	0.186679	0.476721	-0.052228	0.754582	-0.35857	0.603784	0.530654	-0.281447	0.164616	-0.0884777	0.785154	0.0654179	0.217062	-0.0915809	0.913011	-0.176997	0.421719	0.286733	0.0115322	-0.16129	0.264303	-0.113082	0.566842	0.150984	-0.0943821	-0.089961	-0.330264	-0.084306	-0.0604046	0.498255	0.708371	0.0281805	-0.127236	-0.0367419	-0.173004	-0.0818992	-0.041125	-0.122619	-0.0886038	-0.0914689	-0.0194511	-0.0994005	0.00209887	0.0989025	-0.0520363	-0.0748622	0.113844
C690	UNKNOWN	-0.292743	-0.235564	-0.350226	-0.158457	-0.333478	0.090386	-0.151476	-0.153942	0.265555	-0.28389	0.29255	-0.290044	-0.176433	-0.00286608	0.19318	-0.243346	0.101567	-0.313847	-0.148627	-0.0608531	-0.0723829	-0.0371179	0.0150661	-0.246668	0.137336	0.166506	-0.00549523	0.132158	0.53206	0.539433	-0.166931	-0.167092	-0.00212839	0.0437523	0.00919138	-0.05202	-0.121247	0.019735	-0.0278116	-0.0213251	0.0722673	-0.120666	0.00219893	-0.0986605	-0.125004	-0.0800098	-0.0665391	-0.186326
C691	UNKNOWN	-0.604017	-0.517675	-0.66839	-0.3384	-0.616021	0.0572707	-0.340257	-0.318615	0.191405	-0.546416	0.506491	-0.448893	-0.370729	-0.149426	0.187523	-0.475768	0.00188317	-0.552876	-0.145644	-0.257902	-0.117995	-0.0706751	-0.0456322	-0.550083	0.144508	0.33302	-0.119393	0.297545	0.213878	0.149244	-0.2613	-0.32923	-0.0692824	0.286351	-0.197607	-0.116821	-0.201561	0.197892	-0.201777	-0.188784	0.0807239	-0.200781	0.00680425	-0.138283	0.00121285	-0.137845	0.0860393	-0.476781
C692	UNKNOWN	0.759617	0.709596	0.716248	0.122571	0.562915	-0.29556	0.602253	0.340869	-0.111037	0.460919	-0.361899	0.419477	0.423878	0.5207	0.138667	0.561647	-0.239585	0.335627	-0.161788	0.365862	-0.0892419	0.124989	-0.15	0.702099	0.189702	-0.0450363	0.405123	-0.534455	-0.0532896	0.0439494	0.520152	0.457465	0.0618675	-0.18383	0.26337	-0.0608488	0.0708658	-0.13452	0.455397	0.209044	0.0312192	0.183411	-0.10795	0.20215	-0.055754	0.0946511	-0.205203	0.337545
C693	Bionectin C	-0.585716	-0.449126	-0.584827	-0.195063	-0.596212	0.153242	-0.421253	-0.383854	0.171996	-0.434399	0.393176	-0.490637	-0.17932	-0.227518	0.0449391	-0.527207	0.112831	-0.426122	-0.128622	-0.17527	0.000349314	-0.191267	0.0307334	-0.518936	-0.0033309	0.106074	-0.00771268	0.363652	0.282907	0.267607	-0.392309	-0.363495	-0.0574728	0.0580176	-0.0852849	-0.0166194	-0.230856	0.251067	-0.0893121	-0.134634	-0.0464427	-0.0895189	-0.0700213	-0.234919	-0.0634906	-0.0572745	-0.102697	-0.309135
C694	11-Aminoundecanoic acid	0.302336	0.4599	0.481138	0.418797	0.323501	0.16285	0.141264	0.0627525	-0.168724	0.571907	-0.298641	0.091774	0.0966007	0.197271	0.0233577	0.0846309	0.0149861	0.32143	0.0738302	0.20095	0.267539	-0.0434754	-0.161673	0.250382	-0.0809746	-0.0261134	0.0448974	-0.168648	0.22987	0.260288	0.187291	0.103692	0.191385	-0.147572	0.0611129	-0.236312	0.349874	-0.130515	0.00914299	-0.0146067	0.118348	0.180717	-0.161131	-0.0774331	0.100994	-0.0311632	-0.185285	0.430252
C695	Isariketide	-0.389542	-0.271565	-0.414052	-0.183986	-0.435505	0.018505	-0.214273	-0.267596	0.224705	-0.299575	0.31324	-0.314407	-0.17517	-0.0325402	0.18519	-0.392185	0.101353	-0.390753	-0.19222	-0.184435	-0.15115	0.0396086	-0.00256548	-0.393973	0.122878	0.265746	0.0120561	0.114422	0.325377	0.352564	-0.144004	-0.260989	-0.135767	0.188892	-0.164095	-0.0662364	-0.206975	0.27935	-0.0491925	-0.0240635	0.0997924	0.0486509	-0.142432	-0.151394	-0.0305557	-0.0877215	-0.0442531	-0.32067
C696	UNKNOWN	-0.309769	-0.242186	-0.384154	-0.264443	-0.374729	-0.0412958	-0.103266	-0.179443	0.166239	-0.339871	0.364006	-0.240613	-0.208865	0.0499401	0.236455	-0.267811	-0.00229519	-0.41323	-0.190797	-0.13122	-0.16796	0.056794	-0.02559	-0.283758	0.215652	0.367638	-0.0833802	0.0754479	0.399261	0.446531	-0.0301884	-0.186795	-0.10995	0.137226	-0.121796	-0.108456	-0.179953	0.0920865	-0.126665	-0.0920847	0.155158	-0.0674935	-0.0901005	-0.120924	0.00852206	-0.121828	-0.0490009	-0.347025
C697	Dichotocejpin B	-0.540556	-0.596236	-0.602626	-0.241668	-0.447147	0.0915454	-0.38521	-0.195266	0.0346669	-0.491687	0.475041	-0.35298	-0.248793	-0.355993	-0.151043	-0.317623	0.0589445	-0.332265	-0.00495088	-0.19809	-0.0031735	-0.134848	0.0752949	-0.421598	-0.0414166	0.0260152	-0.1511	0.382854	0.358385	0.353131	-0.375419	-0.212414	-0.159307	-0.0247322	-0.160145	0.0530799	-0.167231	-0.0848698	-0.258146	-0.154213	-0.0511598	-0.185019	0.039984	-0.121489	-0.160158	-0.0902023	-0.0497735	-0.353096
C698	Kojistatin A	0.566489	0.134502	0.385918	-0.0770827	0.637382	-0.322985	0.547959	0.404234	-0.221822	0.104196	-0.0136907	0.677421	0.00202167	0.228719	-0.0317945	0.808719	-0.136902	0.318733	0.235761	0.00761396	-0.179768	0.282798	-0.109178	0.467574	0.183395	-0.00076654	-0.0779	-0.300357	0.111557	0.133442	0.482607	0.688897	0.0104449	-0.121564	-0.0927741	-0.194314	-0.102856	-0.0816138	-0.158914	-0.0964376	-0.0528719	-0.0294006	-0.100828	-0.0172738	0.107731	-0.0960079	-0.0852887	0.0535916
C699	UNKNOWN	0.622924	0.126904	0.420958	-0.07989	0.718154	-0.337091	0.573425	0.49646	-0.275593	0.107179	-0.0384709	0.730196	0.0471919	0.194177	-0.101972	0.90857	-0.193976	0.396253	0.276948	0.0131976	-0.130738	0.207663	-0.121372	0.547092	0.153122	-0.107238	-0.0775662	-0.278467	-0.0345987	-0.00285085	0.455734	0.781878	-0.0224834	-0.0866029	-0.101739	-0.18345	-0.0785513	-0.0588268	-0.134204	-0.0710753	-0.0911144	-0.0462653	-0.119342	0.0316151	0.00919056	-0.0713139	-0.0975122	0.100481
C700	JBIR-07	0.39733	0.400406	0.614394	0.572042	0.60311	0.21209	0.111645	0.267553	-0.397285	0.727926	-0.428307	0.280661	0.0799724	-0.0227158	-0.316295	0.279098	-0.0429825	0.654943	0.356363	0.155952	0.488724	-0.178102	-0.16237	0.366747	-0.315484	-0.340644	-0.00938198	-0.0613291	-0.0717108	-0.0621346	0.0918648	0.233533	0.0245783	-0.178554	-0.0628578	-0.255259	0.517774	-0.141353	-0.104728	-0.0795225	-0.0864316	0.279252	-0.169523	0.0907346	-0.0857902	-0.108912	-0.176861	0.621373
C701	UNKNOWN	-0.398233	-0.410395	-0.54461	-0.386228	-0.462467	-0.0803756	-0.168165	-0.194385	0.370514	-0.502338	0.518349	-0.303106	-0.13659	-0.0692484	0.230423	-0.279449	-0.0349851	-0.468099	-0.26642	-0.173051	-0.215752	-0.152681	0.0423681	-0.355811	0.257493	0.0744597	0.0217376	0.11339	0.0321467	0.0806376	-0.300155	-0.162265	-0.156729	0.601232	-0.100774	-0.0511801	-0.260033	0.554846	0.0958341	-0.0177822	-0.00645633	-0.102152	-0.0773362	-0.0995285	-0.137617	-0.049153	-0.0331174	-0.393436
C702	2,5-Dimethyl-3-hexyne-2,5-diol	0.634396	0.344668	0.523276	0.0509959	0.633897	-0.284171	0.476173	0.685055	-0.175229	0.274623	-0.240001	0.490726	0.410791	0.204425	-0.118305	0.70234	-0.22953	0.406367	-0.0133448	0.080814	-0.0595408	0.117313	-0.0905413	0.671361	0.0613817	-0.218817	0.187886	-0.383121	-0.0714118	-0.00551981	0.350549	0.393077	-0.0338961	-0.132958	0.0596574	0.116893	0.120328	-0.111553	0.15892	0.0133535	-0.0478232	0.0131677	-0.123342	0.469145	-0.0744803	0.0820119	-0.158204	0.230991
C703	Phthalic acid	-0.513963	-0.338447	-0.551724	-0.25292	-0.610647	0.149129	-0.319244	-0.338907	0.291194	-0.427345	0.416859	-0.492118	-0.425594	-0.085603	0.189436	-0.557836	-0.00451964	-0.458454	-0.123916	-0.132151	0.0169678	-0.329661	0.00237059	-0.521987	0.118678	0.0662801	0.270664	0.343756	0.045719	0.0407991	-0.434918	-0.41128	-0.0330381	0.282472	-0.0909544	-0.246273	-0.234171	0.188064	0.178344	0.100072	0.100328	-0.219155	0.0192693	-0.28876	-0.124902	-0.204239	-0.0351135	-0.221949
C704	UNKNOWN	-0.499021	-0.433399	-0.569304	-0.262837	-0.523731	0.0895035	-0.310881	-0.268871	0.25411	-0.444603	0.498284	-0.423689	-0.320499	-0.168954	0.0843678	-0.427923	0.0422859	-0.41771	-0.140756	-0.125485	-0.0477285	-0.207932	0.0710008	-0.44524	0.101931	0.0432892	0.0373502	0.303688	0.352572	0.374088	-0.404743	-0.303649	-0.116765	0.152706	-0.0520325	-0.0908429	-0.172824	0.0715033	0.0235139	0.0412332	0.0270569	-0.14969	-0.0255229	-0.194699	-0.18563	-0.126866	-0.0940701	-0.291355
C705	2,6,3'-Trihydroxy-4'-methoxy-2-benzylcoumaranone	-0.62477	-0.516904	-0.650005	-0.193761	-0.591878	0.240618	-0.472048	-0.366453	0.210445	-0.455733	0.436255	-0.487142	-0.359186	-0.333564	0.00579586	-0.558453	0.126042	-0.369179	-0.0211293	-0.189425	0.0880528	-0.386174	-0.00644412	-0.588455	-0.0333802	-0.132011	-0.092603	0.484079	0.0946099	0.104319	-0.627764	-0.400402	-0.0971829	0.355555	-0.123863	-0.110098	-0.22769	0.190814	0.0404576	0.244609	-0.113496	-0.158693	0.0300057	-0.200142	-0.185231	-0.139777	-0.109392	-0.210723
C706	UNKNOWN	-0.295094	-0.277876	-0.365617	-0.178709	-0.310966	0.0585813	-0.147877	-0.126625	0.211577	-0.302121	0.335048	-0.26936	-0.158791	-0.0333614	0.156625	-0.204102	0.0661637	-0.30894	-0.144175	-0.0950528	-0.0775125	-0.0245541	-0.00389464	-0.242479	0.13658	0.167628	-0.0655047	0.127784	0.520184	0.553173	-0.155333	-0.139297	-0.0595078	0.0753984	-0.0698022	-0.0303832	-0.119594	0.00226025	-0.0833192	-0.00268498	0.0617804	-0.11951	-0.0138088	-0.0824489	-0.106097	-0.0627539	-0.0745778	-0.220352
C707	Scutellarein 7,4'-dimethyl ether 6-sophoroside	-0.533794	-0.497314	-0.611356	-0.265668	-0.525104	0.144798	-0.347612	-0.259734	0.187342	-0.501184	0.469586	-0.416504	-0.324591	-0.216308	0.0605915	-0.412204	0.0811694	-0.40109	-0.0589548	-0.160349	-0.00196198	-0.230287	-0.0347145	-0.463698	0.0611749	0.0347233	-0.035685	0.393237	0.388661	0.384309	-0.436827	-0.28883	-0.141345	0.143736	-0.073358	-0.116158	-0.238458	0.027859	-0.0538948	0.0168354	-0.022287	-0.209653	-0.0367023	-0.172717	-0.168246	-0.162711	-0.101437	-0.281299
C708	UNKNOWN	-0.468725	-0.430004	-0.537431	-0.229825	-0.466183	0.127774	-0.290658	-0.228262	0.214727	-0.435439	0.413242	-0.369315	-0.276534	-0.152121	0.106605	-0.363238	0.110518	-0.381009	-0.0802505	-0.131648	-0.0403867	-0.127509	-0.0184549	-0.399869	0.0859221	0.10923	-0.0339709	0.30476	0.47602	0.459316	-0.333713	-0.252385	-0.0866073	0.106056	-0.0711447	-0.0938292	-0.2021	0.0164361	-0.0885811	-0.0459684	0.0200275	-0.1723	-0.0228689	-0.14584	-0.137861	-0.156414	-0.0679607	-0.270485
C709	5-Hydroxy-1_4-naphthoquinone	-0.532171	-0.531517	-0.638514	-0.349776	-0.528146	0.00745347	-0.335919	-0.256353	0.155784	-0.542787	0.518297	-0.34767	-0.300539	-0.287945	-0.0132922	-0.400579	-0.03067	-0.408877	-0.0883032	-0.237598	-0.0736322	-0.274789	0.0166129	-0.500199	0.0661627	-0.0755411	-0.05606	0.344443	-0.12723	-0.129782	-0.484249	-0.294312	-0.184939	0.33184	-0.0404791	0.00282122	-0.273277	0.178723	0.0504083	0.0860237	-0.0868469	-0.203061	0.0483449	-0.127708	-0.166923	-0.0166155	-0.0508832	-0.370476
C710	2,6-Anhydro-1-deoxy-5-O- (6-deoxy-alpha-L-mannopyranosyl) -6-C- [ 5,7-dihydroxy-2- (4-hydroxyphenyl) -4-oxo-4H-1-benzopyran-6-yl ] -xylo-3-hexulose	-0.360462	-0.194796	-0.322942	-0.0588177	-0.387204	0.0926358	-0.221125	-0.272865	0.146589	-0.187413	0.153927	-0.270935	-0.221016	-0.0202394	0.150771	-0.398349	0.256107	-0.336804	-0.101954	0.0709223	-0.146911	0.236101	-0.0205574	-0.267765	0.052609	0.398983	-0.0920611	0.0980962	0.461045	0.441362	-0.00915255	-0.249733	0.142897	-0.0695009	-0.112967	0.00119556	-0.129871	-0.0453034	-0.228037	-0.17109	0.206353	0.0590499	0.124373	-0.213067	-0.0465669	-0.027528	0.15851	-0.283374
C711	NP25301	-0.606309	-0.592564	-0.588115	-0.0870239	-0.469166	0.223614	-0.534472	-0.284574	-0.0335408	-0.410102	0.242725	-0.378415	-0.249021	-0.481287	-0.271354	-0.446095	0.203363	-0.209154	0.139551	-0.240503	0.108924	-0.208274	0.0540551	-0.526304	-0.255854	-0.104933	-0.111424	0.550155	0.0593001	-0.00267349	-0.508739	-0.300794	-0.177708	-0.000259737	-0.107737	0.0553678	-0.212411	-0.0254414	-0.181333	-0.0534116	-0.171703	-0.0412805	0.0694651	-0.190192	-0.19312	-0.0518516	0.0861498	-0.2439
C712	1_3_6_8-Naphthalenetetrol	-0.516898	-0.518923	-0.62861	-0.356971	-0.527579	0.00184756	-0.323259	-0.243604	0.184247	-0.547568	0.508549	-0.353735	-0.292066	-0.267506	-0.000349548	-0.39157	-0.0424663	-0.409719	-0.102177	-0.234929	-0.0765516	-0.284295	0.0234686	-0.488072	0.0755773	-0.0836271	0.0144148	0.336777	-0.131311	-0.133715	-0.481873	-0.288893	-0.18941	0.323562	-0.0381935	-0.00665001	-0.274348	0.211035	0.0877313	0.07106	-0.0880679	-0.214182	0.0521028	-0.119697	-0.169408	-0.0310668	-0.0493355	-0.359427
C713	(4S,5Z,6S)-4-(2-methoxy-2-oxoethyl)-5-[2-[(E)-3-phenylprop-2-enoyl]oxyethylidene]-6-[(2S,3R,4S,5S,6R)-3,4,5-trihydroxy-6-(hydroxymethyl)oxan-2-yl]oxy-4H-pyran-3-carboxylic acid	-0.515612	-0.510766	-0.625163	-0.353878	-0.529114	0.00120317	-0.320918	-0.252746	0.176019	-0.540501	0.512572	-0.355283	-0.294423	-0.262841	0.00409336	-0.397146	-0.0422118	-0.412479	-0.107315	-0.234801	-0.078369	-0.283668	0.0184376	-0.49218	0.0790825	-0.0791287	0.0124467	0.331651	-0.129509	-0.130319	-0.478321	-0.292328	-0.185281	0.332097	-0.0380056	-0.00318464	-0.273662	0.179673	0.0904792	0.0868484	-0.0839569	-0.204799	0.0504908	-0.127277	-0.168074	-0.0167546	-0.0527445	-0.360456
C714	3,4,2',4',6'-Pentahydroxydihydrochalcone	-0.226144	-0.20305	-0.367766	-0.300549	-0.378651	-0.0520498	-0.0517678	-0.0820727	0.355532	-0.389198	0.374122	-0.299964	-0.202889	0.0918351	0.26546	-0.186822	0.0195519	-0.412449	-0.286062	-0.0498838	-0.23995	-0.0251487	0.0497276	-0.200863	0.25936	0.146142	0.241051	0.0376425	0.423405	0.465481	-0.133345	-0.0832323	-0.0310926	0.0777156	0.064426	-0.0136421	-0.24399	-0.000705116	0.23562	0.183191	0.0105711	-0.169471	0.125777	-0.175989	-0.152684	0.0169274	-0.0937825	-0.280308
C715	N-{[(2-Methyl-2-propanyl)oxy]carbonyl}leucyl-O-ethylserinamide	0.604474	0.109114	0.39836	-0.086598	0.709329	-0.346721	0.571145	0.523252	-0.259625	0.10094	-0.0146808	0.745058	0.0190904	0.191437	-0.0926963	0.886228	-0.16718	0.378893	0.282827	0.00452786	-0.162861	0.251609	-0.110737	0.529558	0.165753	-0.0761765	-0.0876177	-0.289926	0.0204241	0.0628994	0.457311	0.669431	-0.00988834	-0.12495	-0.0909561	-0.187619	-0.0969327	-0.0772027	-0.159758	-0.103415	-0.0870086	-0.0253863	-0.100646	3.84542e-05	0.0109838	-0.0928414	-0.0838911	0.0733259
C716	Preussochromone E	-0.182218	-0.143	-0.318053	-0.268514	-0.342758	-0.053291	-0.0226186	-0.083836	0.339299	-0.331962	0.336482	-0.239639	-0.214716	0.110432	0.266232	-0.188963	0.0485816	-0.370514	-0.245216	-0.0542286	-0.25021	-0.0346088	0.0438733	-0.197544	0.253292	0.119542	0.264453	0.0218158	0.353429	0.41189	-0.130674	-0.0754628	-0.0250565	0.119753	0.0714785	-0.0767265	-0.287045	-0.0228203	0.303115	0.308248	-0.0305305	-0.104924	0.156923	-0.250926	-0.162462	-0.0412625	-0.110861	-0.243047
C717	BNC210	0.536296	0.0971426	0.330344	-0.123548	0.600611	-0.34566	0.531455	0.464752	-0.187399	0.0465305	0.032424	0.630996	0.0743126	0.211789	-0.0216269	0.798206	-0.167564	0.2725	0.15639	0.00988814	-0.201126	0.275204	-0.110201	0.483128	0.204453	-0.00780936	-0.107396	-0.304938	0.137842	0.161342	0.443465	0.521237	-0.0153375	-0.107751	-0.0683061	-0.0952808	-0.114347	-0.0478877	-0.149244	-0.100718	-0.0592538	-0.0541627	-0.0990651	0.0354606	0.0539395	-0.00358876	-0.0829545	0.0136704
C718	Brevioxime	0.677495	0.233367	0.502131	-0.0297318	0.742755	-0.360852	0.613972	0.484583	-0.273903	0.196142	-0.101195	0.765942	0.0622247	0.255621	-0.0675856	0.892748	-0.1435	0.410344	0.236588	0.0261482	-0.181211	0.292779	-0.139622	0.565458	0.162911	-0.0685328	-0.0322057	-0.363419	-0.0047853	0.026262	0.529955	0.738732	0.0670024	-0.144579	-0.0396742	-0.138096	-0.100969	-0.0860326	-0.0884571	-0.0619563	-0.0575494	0.0680317	-0.135647	0.059071	0.0647639	0.0287989	-0.104046	0.113699
C719	UNKNOWN	-0.468646	-0.409972	-0.53078	-0.273749	-0.520233	0.0374764	-0.291117	-0.238576	0.316864	-0.493255	0.283956	-0.399002	0.154664	-0.121532	0.156605	-0.343672	0.120584	-0.483308	-0.274109	-0.127316	-0.190723	0.18081	0.267611	-0.319336	0.0842271	0.386135	-0.162446	0.154123	0.41583	0.392549	-0.108348	-0.233328	-0.0454866	0.114747	-0.175675	0.332952	-0.218602	-0.0113073	-0.255331	-0.175969	0.0504712	-0.195268	0.258326	-0.139181	0.055697	0.0216693	0.271484	-0.437064
C720	UNKNOWN	-0.625439	-0.626559	-0.716149	-0.309416	-0.578585	0.0990223	-0.385558	-0.267559	0.263349	-0.578863	0.519641	-0.409753	-0.333606	-0.260367	0.107647	-0.426197	0.167504	-0.498316	-0.0960784	-0.256427	-0.144926	-0.0403907	0.0658031	-0.544278	0.0890864	0.183183	-0.166757	0.327111	0.348581	0.32621	-0.368734	-0.289927	-0.1371	0.255409	-0.17212	-0.0075926	-0.236735	0.198158	-0.219627	-0.129568	-0.0390607	-0.164291	0.027597	-0.148144	-0.0632445	-0.131631	0.0675611	-0.461654
C721	Trimethylolpropane trimethacrylate	-0.306501	-0.373583	-0.398986	-0.280091	-0.317683	-0.139676	-0.161409	-0.139979	0.141471	-0.38317	0.386774	-0.245409	-0.0369319	-0.143926	-0.0318645	-0.129566	-0.0444123	-0.345183	-0.255062	-0.115525	-0.204378	0.152272	0.0800434	-0.203383	0.105271	0.16784	-0.0795158	0.0416309	0.329722	0.356591	-0.0648748	0.0755402	-0.0769093	-0.0738912	-0.10185	0.352807	-0.140291	-0.0711912	-0.148971	-0.153069	0.0225861	-0.139464	0.199833	-0.0279443	-0.16038	0.324708	-0.0905389	-0.413699
C722	Cinatrin E	-0.290136	-0.367619	-0.370979	-0.264011	-0.289527	-0.155797	-0.167145	-0.159314	0.0726972	-0.35837	0.359047	-0.211716	-0.0235744	-0.1825	-0.102195	-0.111799	-0.0598223	-0.300636	-0.216248	-0.103167	-0.187959	0.133379	0.0696164	-0.189896	0.0639952	0.109233	-0.0791657	0.0515045	0.194511	0.209478	-0.0720734	0.153924	-0.0686704	-0.0875454	-0.0828498	0.363927	-0.133011	-0.0737629	-0.136505	-0.15881	-0.0161158	-0.134551	0.20963	-0.0371793	-0.181106	0.349782	-0.0975003	-0.401263
C723	UNKNOWN	-0.482553	-0.519054	-0.632908	-0.402476	-0.503765	-0.0591387	-0.215945	-0.217366	0.255888	-0.563863	0.628993	-0.339393	-0.289001	-0.120699	0.168533	-0.296634	-0.0110902	-0.515606	-0.199469	-0.159514	-0.208569	-0.0675304	0.0375438	-0.404975	0.243667	0.191248	-0.094057	0.189955	0.397668	0.425242	-0.271866	-0.151051	-0.137225	0.275091	-0.071661	-0.0857808	-0.26416	0.0820658	-0.0737015	-0.0585841	0.00312912	-0.164247	-0.00594234	-0.163772	-0.149743	-0.141094	-0.0179856	-0.471847
C724	(3aR,6S,6aR)-5-[(4S)-2,2-Dimethyl-1,3-dioxolan-4-yl]-2,2-dimethyltetrahydrofuro[2,3-d][1,3]dioxol-6-yl 2-({[(2-methyl-2-propanyl)oxy]carbonyl}amino)-4-pentenoate	-0.451556	-0.466275	-0.564463	-0.34136	-0.467941	-0.0665699	-0.224781	-0.21856	0.1458	-0.490338	0.54976	-0.308999	-0.287917	-0.146288	0.0713958	-0.30731	-0.00801827	-0.451516	-0.162159	-0.152859	-0.18241	-0.0306692	0.0131839	-0.391527	0.167399	0.169424	-0.0799952	0.199396	0.346954	0.37475	-0.240206	-0.211236	-0.11883	0.200836	-0.119442	-0.0861339	-0.228179	0.0331638	-0.0744926	-0.00420608	0.0260798	-0.160762	0.019014	-0.155626	-0.0861267	-0.165239	-0.0629339	-0.436827
C725	UNKNOWN	-0.521827	-0.411006	-0.516045	-0.145631	-0.483987	0.13836	-0.332759	-0.316034	0.140634	-0.348884	0.345702	-0.299327	-0.374811	-0.177017	0.0758241	-0.47679	0.232578	-0.380402	0.00302989	-0.23195	-0.0876699	0.0244714	0.0989675	-0.526642	0.0265928	0.274762	-0.109967	0.270981	0.401654	0.386066	-0.221939	-0.327593	-0.056427	0.0668264	-0.162254	-0.0976395	-0.276265	-0.0286155	-0.240306	-0.0995377	0.0182995	0.0318203	-0.0409791	-0.227438	0.0081953	-0.200755	0.0743076	-0.3414
C726	UNKNOWN	0.64622	0.162374	0.44842	-0.0674696	0.738303	-0.348019	0.600122	0.522177	-0.27441	0.136274	-0.0620224	0.770065	0.044048	0.223702	-0.0753928	0.907144	-0.169233	0.401103	0.286696	0.0388354	-0.160842	0.267838	-0.116792	0.565852	0.165765	-0.0693524	-0.0853643	-0.313433	-0.016112	0.00464185	0.49489	0.685664	-0.00148551	-0.12223	-0.0882342	-0.183898	-0.0909865	-0.0705275	-0.151026	-0.0925994	-0.0902741	-0.0162304	-0.0987898	-0.011112	0.0616273	-0.0619303	-0.0952742	0.101393
C727	N4-(2,2-DIMETHYL-1-METHYLCARBAMOYL-PROPYL)-2,N1-DIHYDROXY-3-ISOBUTYL-SUCCINAMIDE	0.536541	0.167587	0.403082	-0.000532357	0.619708	-0.281562	0.490564	0.482676	-0.243859	0.173944	-0.0922672	0.659745	0.0182627	0.192787	-0.0566067	0.718572	-0.0469067	0.339238	0.237346	0.0285861	-0.173151	0.329852	-0.142674	0.484818	0.118561	0.00429208	-0.087564	-0.304099	0.120599	0.134436	0.464019	0.578269	0.084531	-0.119415	-0.0798431	-0.133562	-0.0874274	-0.0906651	-0.181265	-0.135907	-0.0523308	0.0200451	-0.1035	0.0748134	0.19357	-0.0440983	-0.100618	0.07163
C728	UNKNOWN	-0.383498	-0.308234	-0.427346	-0.186645	-0.401178	0.0450163	-0.193318	-0.214258	0.249001	-0.323794	0.324693	-0.265146	-0.265481	-0.0336697	0.188137	-0.331495	0.163108	-0.387415	-0.130325	-0.142354	-0.166355	0.11735	0.101516	-0.360783	0.137481	0.32586	-0.0778256	0.119374	0.496835	0.516097	-0.0969144	-0.223283	-0.0550288	0.0761992	-0.0739869	-0.0245288	-0.207035	0.0146248	-0.159449	-0.104841	0.117867	0.00349458	0.00471606	-0.150186	-0.0541764	-0.0958573	0.00429572	-0.333119
C729	Benzoxazolone	0.683464	0.776341	0.721477	0.257844	0.476529	-0.100944	0.502296	0.183261	0.0378465	0.585245	-0.393253	0.300318	0.114893	0.510651	0.210615	0.334684	-0.167777	0.364747	-0.0656381	0.0708803	0.0335848	-0.13744	-0.0977674	0.354448	0.141127	-0.22331	0.631107	-0.435823	-0.15408	-0.0328051	0.291423	0.241899	0.076018	-0.0722765	0.374611	-0.357412	0.151286	-0.0766615	0.753123	0.543661	0.00241993	0.243385	-0.0832884	-0.0246714	0.0402437	-0.103852	-0.133413	0.524571
C730	UNKNOWN	-0.591962	-0.621377	-0.714381	-0.365223	-0.566184	0.0607102	-0.367926	-0.237683	0.220605	-0.612873	0.562584	-0.43749	-0.284844	-0.272365	0.0554153	-0.380409	0.0267903	-0.478168	-0.138877	-0.215364	-0.081001	-0.178718	0.0525808	-0.48515	0.0880664	0.0766158	-0.133326	0.385106	0.302206	0.271033	-0.434036	-0.271972	-0.184147	0.273181	-0.167736	0.0598077	-0.245637	0.112138	-0.127937	-0.00548189	-0.0664162	-0.22747	0.0609862	-0.115786	-0.179585	-0.0219875	-0.0584839	-0.423031
C731	2-Hydroxy-4'-(2-hydroxyethoxy)-2-methylpropiophenone	-0.392439	-0.395791	-0.517357	-0.350278	-0.4416	-0.0754917	-0.155433	-0.144228	0.206708	-0.465917	0.52283	-0.34195	-0.188782	-0.0302932	0.203037	-0.251716	-0.0760001	-0.488676	-0.250241	-0.140226	-0.199537	0.00828148	-0.00649805	-0.312138	0.240961	0.310666	-0.0479345	0.0990531	0.449531	0.434004	-0.125171	-0.174547	-0.123761	0.0457574	-0.0495461	-0.0379713	-0.17238	0.04743	-0.0780426	-0.0744768	0.0300906	-0.180609	-0.00644457	-0.100911	-0.102188	-0.111187	0.0434815	-0.438495
C732	UNKNOWN	-0.508279	-0.406404	-0.568294	-0.261789	-0.563098	0.0847189	-0.303981	-0.301633	0.450666	-0.46105	0.372576	-0.443536	-0.178651	-0.105706	0.231693	-0.436653	0.179254	-0.50355	-0.271654	-0.142718	-0.187542	0.0207557	0.164087	-0.441155	0.146518	0.226355	-0.111731	0.153967	0.44096	0.45932	-0.271546	-0.315981	-0.0216397	0.0464166	-0.107051	0.19053	-0.205875	0.173005	-0.0855631	-0.000586699	0.0706359	-0.123918	0.158319	-0.0435785	-0.110947	0.0638722	0.00541331	-0.375676
C733	UNKNOWN	0.592927	0.142214	0.383719	-0.11064	0.654632	-0.355482	0.578787	0.540445	-0.211705	0.0811351	-0.000784932	0.694403	0.0433358	0.243991	-0.0202086	0.840438	-0.164668	0.31211	0.198055	0.0291492	-0.199339	0.276093	-0.123061	0.54278	0.212041	-0.00864072	-0.0753368	-0.324709	0.103159	0.13629	0.481105	0.604573	0.00767386	-0.124448	-0.0808937	-0.156228	-0.111289	-0.0671924	-0.131674	-0.0759956	-0.0404956	-0.0269226	-0.109277	0.0758225	0.0763539	-0.0808771	-0.106484	0.0432937
C734	leu-leu-gly	0.555572	0.109943	0.3587	-0.106552	0.627737	-0.342361	0.547225	0.444595	-0.219025	0.0695611	0.00341843	0.679699	0.0406505	0.221695	-0.0278305	0.812217	-0.146298	0.30004	0.216187	0.0137336	-0.196487	0.295969	-0.121679	0.485734	0.1952	0.0123824	-0.0918295	-0.299764	0.108795	0.132191	0.477393	0.629769	0.00624599	-0.103645	-0.106609	-0.160834	-0.13183	-0.0619138	-0.177168	-0.12513	-0.0463446	-0.0384916	-0.100961	0.0254898	0.103333	-0.0883105	-0.0795248	0.0251465
C735	UNKNOWN	-0.372549	-0.402625	-0.458574	-0.276941	-0.350535	-0.159864	-0.203694	-0.216907	0.0167488	-0.361407	0.440958	-0.134486	-0.0329456	-0.232477	-0.0464657	-0.265988	0.0168465	-0.328345	-0.125788	-0.19408	-0.250802	0.0507008	0.0074995	-0.342999	0.0857568	0.0519695	-0.136174	0.079267	-0.153954	-0.155154	-0.220309	-0.16312	-0.118885	0.41741	-0.147448	0.089556	-0.267648	0.137768	-0.0537694	0.0319633	-0.0262498	0.0419749	-0.0300467	-0.140423	-0.0914222	0.0171468	0.0404191	-0.44918
C736	Thysanone	-0.523754	-0.442537	-0.561109	-0.184919	-0.512953	0.144075	-0.326274	-0.279066	0.3209	-0.412592	0.366443	-0.362326	-0.326807	-0.155188	0.151815	-0.437425	0.267274	-0.427578	-0.0927295	-0.153032	-0.131539	0.0455643	0.175272	-0.465307	0.0729785	0.23409	-0.130808	0.245521	0.467391	0.438261	-0.268484	-0.285488	-0.0194966	0.16453	-0.137662	0.0157594	-0.205164	0.0578564	-0.201195	-0.085253	0.0822021	-0.131358	0.0898247	-0.200935	-0.0342592	-0.116633	-0.0362222	-0.345029
C737	Monacyclinone D	0.530497	0.413989	0.436376	-0.0343669	0.392137	-0.320327	0.453045	0.420751	-0.0828796	0.189875	-0.192337	0.332924	0.474677	0.349158	0.0813815	0.474374	-0.173702	0.159553	-0.220403	0.200515	-0.192778	0.266924	-0.116391	0.589641	0.183267	0.0884026	0.17436	-0.439747	0.142587	0.229596	0.462891	0.357081	0.00779509	-0.181733	0.0370188	0.167602	-0.029065	-0.127494	0.187833	0.107774	0.0686803	0.157911	-0.0940386	0.273314	-0.0221732	0.175476	-0.123448	0.0723763
C738	Ethyl S-(tetrahydro-2H-pyran-2-yl)cysteinate	-0.447992	-0.30519	-0.339917	-0.0453078	-0.387597	0.121863	-0.419257	-0.308288	-0.169075	-0.191145	0.169375	-0.390194	-0.0341202	-0.341256	-0.275668	-0.443286	-0.0992585	-0.191406	-0.0368969	-0.168455	0.195015	-0.172333	0.0255597	-0.384575	-0.208054	0.0316107	-0.17363	0.343709	-0.0427557	-0.0588468	-0.269628	-0.288858	-0.188331	-0.202402	-0.180538	0.229257	0.0963083	-0.145476	-0.240486	-0.1072	0.121557	-0.100286	0.0425506	-0.206037	0.0622672	0.244165	0.0403453	-0.175577
C739	Reductiomycin	-0.453976	-0.385106	-0.502463	-0.177662	-0.456702	0.127267	-0.269404	-0.24258	0.309428	-0.371815	0.363651	-0.348372	-0.266578	-0.106426	0.181299	-0.373695	0.225279	-0.402917	-0.127425	-0.127409	-0.130591	0.0296178	0.0369045	-0.399728	0.110433	0.207456	-0.0902578	0.186121	0.5167	0.497878	-0.241394	-0.245383	-0.0130829	0.111995	-0.0963318	0.00475478	-0.174422	0.0517128	-0.141387	-0.0505111	0.0867245	-0.110391	0.104507	-0.163282	-0.0844199	-0.0908059	-0.0434446	-0.304972
C740	UNKNOWN	-0.544048	-0.502113	-0.604485	-0.22815	-0.516222	0.135204	-0.341437	-0.266156	0.298144	-0.467062	0.423369	-0.373941	-0.306984	-0.200106	0.114521	-0.412896	0.221841	-0.432799	-0.0952539	-0.216393	-0.116333	-0.00299632	0.0684144	-0.489149	0.0736675	0.182697	-0.137545	0.276994	0.46989	0.45971	-0.313175	-0.27419	-0.0743559	0.108492	-0.156454	0.04567	-0.227045	0.0739333	-0.191661	-0.03893	0.0435636	-0.113316	0.118725	-0.168914	-0.113078	-0.10665	-0.0241323	-0.363808
C741	UNKNOWN	0.607461	0.110631	0.391524	-0.113945	0.69723	-0.351191	0.585709	0.516871	-0.240717	0.0754007	0.00052159	0.730764	-0.00370816	0.215919	-0.0636189	0.895828	-0.199139	0.355208	0.268767	-0.00862766	-0.163517	0.235366	-0.0971425	0.523808	0.192185	-0.055053	-0.0876809	-0.288225	0.0175604	0.0414742	0.472288	0.721273	-0.0411287	-0.102739	-0.104467	-0.214216	-0.0936155	-0.0486783	-0.14771	-0.0766266	-0.0702594	-0.0506535	-0.10778	-0.0289021	0.0205463	-0.102181	-0.0801982	0.0644031
C742	UNKNOWN	-0.409005	-0.300828	-0.449205	-0.243189	-0.459152	0.0320881	-0.186546	-0.24416	0.147531	-0.386403	0.339772	-0.274647	-0.276368	0.000256866	0.230464	-0.366965	0.117427	-0.456309	-0.126759	-0.102088	-0.168349	0.141147	-0.00190502	-0.352146	0.159545	0.452203	-0.153405	0.15275	0.463264	0.431354	-0.0284941	-0.255748	-0.015135	0.0653449	-0.162473	-0.075543	-0.23773	-0.0115684	-0.264026	-0.172747	0.103561	-0.125083	-0.00449168	-0.173034	0.174112	-0.169239	0.0464039	-0.389511
C743	UNKNOWN	-0.375971	-0.337104	-0.44024	-0.195372	-0.388818	0.0850555	-0.205587	-0.170838	0.244569	-0.355465	0.360129	-0.315719	-0.188666	-0.0659949	0.16781	-0.281158	0.114623	-0.366686	-0.145224	-0.110498	-0.0975398	-0.00449177	0.0395469	-0.309948	0.128821	0.215066	-0.0929583	0.16414	0.509004	0.554203	-0.183048	-0.197598	-0.0422404	0.0708889	-0.107796	-0.000368237	-0.158291	0.0114779	-0.131449	-0.0168497	0.0693047	-0.113359	0.0310119	-0.0869896	-0.0739466	-0.0915699	-0.050434	-0.276138
C744	N-{[(2-Methyl-2-propanyl)oxy]carbonyl}isoleucylleucinamide	0.648488	0.191649	0.480926	-0.0167872	0.752766	-0.326513	0.580586	0.598236	-0.29708	0.19221	-0.105655	0.780585	0.0283785	0.202553	-0.107357	0.873709	-0.133372	0.433923	0.308338	0.0218344	-0.145891	0.279486	-0.13091	0.580281	0.125328	-0.0810627	-0.0878712	-0.318517	-0.0140109	0.00792023	0.49217	0.677332	0.0287221	-0.153479	-0.082273	-0.179753	-0.0739806	-0.0871741	-0.157397	-0.0915664	-0.0896274	0.0163424	-0.103435	0.0330598	0.149126	-0.0717311	-0.0885678	0.126517
C745	UNII:DU5YP0O31R	0.414068	0.120194	0.293761	-0.00978192	0.468561	-0.212324	0.337806	0.574963	-0.141969	0.107246	-0.0702851	0.373107	0.297813	0.109974	-0.100429	0.576177	-0.130092	0.258963	0.00714796	0.065829	-0.0732764	0.177344	-0.0703358	0.521514	0.0681719	-0.0655747	-0.0202436	-0.249084	0.223921	0.275704	0.289834	0.32378	-0.0246315	-0.162575	-0.0828041	0.120007	0.046437	-0.125311	-0.0847948	-0.0675303	-0.0417575	-0.00044983	-0.0953087	0.34577	-0.0737584	0.0408448	-0.135257	0.0784548
C746	Pestalotiopamide D	-0.239518	0.0116329	-0.115906	0.119939	-0.251084	0.226239	-0.186278	-0.305289	0.0321867	0.0612156	0.0378953	-0.200872	-0.357194	0.01126	0.100265	-0.411161	0.191595	-0.130819	0.0754439	-0.0699626	0.0945821	-0.0483953	-0.0369195	-0.33421	-0.0359882	0.200345	-0.0321422	0.165266	0.390971	0.387236	-0.0912433	-0.287414	0.113233	-0.0795378	-0.0400203	-0.320244	-0.0265165	-0.0556144	-0.079146	0.0481245	0.153173	0.0426186	-0.092159	-0.267047	0.104441	-0.258751	-0.084318	0.0215236
C747	UNKNOWN	-0.477844	-0.391857	-0.419914	-0.00343094	-0.36836	0.2319	-0.407694	-0.290061	0.066703	-0.19773	0.310123	-0.334063	-0.305377	-0.331456	-0.159101	-0.432206	0.171522	-0.174208	0.0748566	-0.228066	0.131417	-0.215447	0.0881573	-0.479615	-0.138238	-0.086204	-0.0694825	0.37069	0.369273	0.385177	-0.427087	-0.260106	-0.063604	-0.0872246	-0.131114	-0.0451273	-0.00963691	-0.0638617	-0.134653	0.0417358	-0.0572064	0.0470349	-0.0320902	-0.158017	-0.179249	-0.12003	-0.0895972	-0.116876
C748	Triethylenephosphoramide	0.332729	0.231726	0.288026	-0.0295195	0.253753	-0.248695	0.248064	0.279453	-0.0962343	0.0808578	-0.23359	0.19789	0.352252	0.147664	-0.0477874	0.3578	-0.110903	0.128903	-0.204486	0.0259789	-0.15704	0.262537	-0.0562677	0.375232	0.0204011	0.0175626	0.100406	-0.299866	-0.0669701	-0.0403766	0.345928	0.3283	-0.00761947	-0.156779	-0.0128221	0.421711	-0.0285291	-0.0773232	0.0677973	-0.0337389	-0.0729337	0.0442556	-0.0744897	0.648665	-0.0129915	0.359497	-0.106902	-0.0134179
C749	UNKNOWN	-0.425087	-0.435647	-0.496361	-0.28437	-0.406817	-0.116356	-0.256663	-0.26212	0.0138379	-0.413571	0.40176	-0.184901	-0.0748444	-0.250556	-0.0542458	-0.311105	0.042694	-0.349701	-0.105861	-0.202882	-0.21855	0.0364104	-0.0180396	-0.386877	0.0484537	0.0752574	-0.145221	0.161024	-0.139475	-0.154511	-0.236668	-0.158704	-0.132658	0.299064	-0.149286	0.111401	-0.324801	0.14615	-0.0934631	-0.0261847	-0.00337217	0.0758685	-0.00679505	-0.167389	-0.0381378	0.0812591	0.0415664	-0.455905
C750	UNKNOWN	-0.552146	-0.558863	-0.652505	-0.336134	-0.533913	-0.00674514	-0.303629	-0.276313	0.1796	-0.550236	0.529681	-0.340823	-0.223473	-0.193042	0.102387	-0.370449	0.113006	-0.504549	-0.146068	-0.216135	-0.2127	0.0751586	0.0206831	-0.467673	0.136157	0.29032	-0.166027	0.232407	0.424407	0.411424	-0.227753	-0.210383	-0.112049	0.176592	-0.171629	0.0253967	-0.30605	0.0624464	-0.243145	-0.160497	0.0464237	-0.089717	-0.00293017	-0.172893	-0.0659324	-0.0954849	0.0900204	-0.516515
C751	UNKNOWN	-0.621275	-0.633754	-0.739495	-0.420557	-0.60109	-0.0972573	-0.347944	-0.323377	0.135919	-0.61818	0.615949	-0.333039	-0.183596	-0.28495	0.0424842	-0.439747	0.0477826	-0.555446	-0.172603	-0.270189	-0.272057	0.0208276	0.0150116	-0.543251	0.143613	0.202643	-0.178268	0.221507	0.0743395	0.0700476	-0.323068	-0.27109	-0.186532	0.351756	-0.201799	0.0976396	-0.386811	0.176419	-0.183336	-0.119028	0.0115461	-0.0476317	-0.0344841	-0.168272	-0.0962336	0.0235814	0.0627495	-0.619115
C752	Phomolide D	0.567849	0.444974	0.714221	0.46191	0.735948	-0.0277666	0.291277	0.386634	-0.485664	0.675756	-0.499651	0.552869	0.305225	0.0421053	-0.337044	0.510164	-0.00350433	0.664204	0.333079	0.223212	0.219655	0.174816	-0.131965	0.581253	-0.252751	-0.203728	-0.109993	-0.250484	-0.16953	-0.182128	0.375807	0.464584	0.212643	-0.24823	-0.116668	-0.0539103	0.323255	-0.168242	-0.217012	-0.167756	-0.0188445	0.276843	-0.155129	0.180829	0.140448	-0.0118616	-0.0793332	0.450007
C753	Dihydro-8-deoxy-lactucin	-0.685351	-0.713432	-0.810755	-0.405633	-0.646078	0.0435814	-0.435819	-0.297559	0.240616	-0.680297	0.621403	-0.445959	-0.358641	-0.364608	0.000129972	-0.464123	0.0539019	-0.52455	-0.100566	-0.24783	-0.132632	-0.171221	0.175659	-0.585432	0.0705526	0.0369699	-0.170831	0.4085	0.113549	0.0983581	-0.513831	-0.310685	-0.218464	0.404693	-0.157186	0.0290478	-0.278249	0.0835857	-0.111339	0.0365023	-0.0895001	-0.274464	0.059325	-0.153099	-0.166877	-0.127741	0.0838225	-0.502906
C754	3''-Deamino-3''-oxonicotianamine	-0.361067	-0.366361	-0.448848	-0.231095	-0.36479	0.0332199	-0.179753	-0.138599	0.247462	-0.380091	0.398715	-0.284531	-0.175674	-0.0716522	0.153651	-0.22922	0.0839843	-0.370975	-0.157196	-0.122817	-0.134302	0.0299604	0.0672647	-0.285913	0.151936	0.214943	-0.0924053	0.134799	0.532055	0.538673	-0.161567	-0.151074	-0.0652688	0.0991158	-0.0988735	0.0112322	-0.146314	0.0053621	-0.143753	-0.0760662	0.0522989	-0.133403	0.00567057	-0.0830189	-0.112429	-0.0797697	-0.000487994	-0.313571
C755	UNKNOWN	-0.63033	-0.625618	-0.641547	-0.162862	-0.504685	0.214972	-0.479273	-0.299862	0.134993	-0.469772	0.370743	-0.357204	-0.347266	-0.400262	-0.120487	-0.453722	0.259564	-0.324569	0.0972282	-0.264906	0.0186845	-0.0724726	0.123307	-0.564756	-0.112857	0.0544463	-0.180593	0.458878	0.40837	0.349663	-0.431312	-0.290415	-0.0720137	-0.0402322	-0.200345	0.0330591	-0.230085	-0.0182293	-0.311951	-0.137747	-0.0671612	-0.111329	0.0670919	-0.188796	-0.0990784	-0.172872	0.0267234	-0.316435
C756	UNKNOWN	-0.769513	-0.711072	-0.726738	-0.14394	-0.60948	0.277897	-0.63371	-0.37325	-0.0231252	-0.509691	0.333568	-0.479133	-0.391749	-0.536781	-0.244111	-0.578262	0.188014	-0.339287	0.156529	-0.268393	0.129409	-0.175691	0.114997	-0.649778	-0.243735	0.0337918	-0.225031	0.616292	0.0322576	-0.0706585	-0.518324	-0.38532	-0.14488	0.0315623	-0.237139	0.0776268	-0.172092	-0.0301112	-0.392009	-0.238898	-0.06075	-0.156547	0.112751	-0.195701	-0.106723	-0.074102	0.0809858	-0.349728
C757	UNKNOWN	-0.680272	-0.615446	-0.641283	-0.146954	-0.5568	0.216902	-0.563388	-0.346666	0.0105417	-0.455666	0.274025	-0.434039	-0.345074	-0.476896	-0.218105	-0.528429	0.129305	-0.310237	0.10689	-0.251996	0.0995433	-0.165505	0.144887	-0.591244	-0.217711	0.0132229	-0.196445	0.530324	-0.106201	-0.197452	-0.46497	-0.353401	-0.171897	0.0784511	-0.192052	0.115906	-0.158353	0.00455187	-0.29926	-0.175559	-0.0312648	-0.13964	0.175392	-0.162659	-0.0819123	-0.0208469	0.0907131	-0.320924
C758	UNKNOWN	-0.676511	-0.615012	-0.636069	-0.141493	-0.548734	0.219905	-0.56295	-0.342493	-0.00280798	-0.450904	0.270026	-0.426603	-0.343832	-0.481316	-0.226658	-0.522871	0.131325	-0.300962	0.118237	-0.250246	0.105309	-0.167573	0.138403	-0.586475	-0.223876	0.00648144	-0.196004	0.534139	-0.111097	-0.203875	-0.465299	-0.349097	-0.167233	0.0723678	-0.192964	0.110114	-0.157034	0.000615797	-0.303685	-0.179923	-0.0387272	-0.138483	0.165817	-0.162806	-0.081875	-0.0254395	0.0886668	-0.315116
C759	p-cymene	-0.687555	-0.630693	-0.668973	-0.185811	-0.58327	0.18356	-0.546317	-0.335814	0.0660373	-0.493259	0.354602	-0.462915	-0.334417	-0.449488	-0.182907	-0.521156	0.10735	-0.356418	0.0378301	-0.244945	0.0605997	-0.17216	0.138353	-0.579748	-0.167324	0.0289332	-0.196213	0.512416	-0.0404025	-0.121857	-0.464127	-0.345149	-0.144215	0.101559	-0.205615	0.107069	-0.182424	0.081725	-0.283618	-0.175317	-0.0080636	-0.142133	0.169366	-0.179349	-0.0808391	-0.0313312	0.0504631	-0.362823
C760	n-Amylbenzene	-0.691117	-0.670757	-0.735036	-0.279941	-0.606109	0.131369	-0.472499	-0.293526	0.13251	-0.5797	0.489885	-0.448134	-0.385006	-0.353376	-0.0488743	-0.482669	0.134487	-0.469641	-0.0197795	-0.261575	-0.0525887	-0.0444988	0.0923878	-0.573264	-0.0200566	0.194065	-0.235273	0.439974	0.360835	0.311928	-0.376251	-0.313544	-0.163517	0.0428613	-0.206366	0.0245542	-0.227714	0.0518899	-0.344994	-0.210583	0.0626097	-0.193503	0.0624788	-0.185466	-0.091583	-0.123468	-0.0475019	-0.462878
C761	Sedanolide	-0.774606	-0.750155	-0.803102	-0.280454	-0.665616	0.157555	-0.567905	-0.349505	0.105111	-0.618375	0.488792	-0.495388	-0.413524	-0.462601	-0.14045	-0.556989	0.133877	-0.467712	0.0119097	-0.261756	-0.00891524	-0.116582	0.136232	-0.643993	-0.0970041	0.113301	-0.212821	0.52305	0.166039	0.0984694	-0.482009	-0.377459	-0.194469	0.10438	-0.217551	0.106384	-0.245651	0.0132988	-0.341093	-0.234835	-0.0236521	-0.183155	0.171385	-0.218582	-0.133656	-0.0299076	0.0464269	-0.476999
C762	UNII:2O70KL79K2	0.788951	0.465581	0.713877	0.160066	0.848539	-0.31603	0.637251	0.541498	-0.361537	0.472906	-0.288157	0.786304	0.229086	0.317972	-0.0998265	0.833584	-0.143602	0.553382	0.247093	0.251914	-0.0731463	0.261439	-0.180087	0.739153	0.0927251	-0.0934533	0.0202252	-0.447743	-0.0420856	-0.00252081	0.574522	0.669674	0.0701378	-0.212785	0.010926	-0.225121	0.032972	-0.129896	-0.0286196	-0.0673969	-0.00117098	0.252435	-0.176547	0.00494682	-0.00492382	-0.0653103	-0.188358	0.295402
C763	UNKNOWN	-0.686178	-0.582983	-0.72717	-0.276415	-0.677333	0.206849	-0.46572	-0.378046	0.331913	-0.572522	0.40519	-0.554287	-0.30689	-0.242595	0.123057	-0.559286	0.154475	-0.533422	-0.124459	-0.0896133	-0.0402367	-0.074601	0.133663	-0.531925	0.0332706	0.280024	-0.158933	0.405298	0.400874	0.349643	-0.372392	-0.387579	-0.196564	0.121138	-0.218278	0.0960078	-0.165086	0.0930045	-0.267786	-0.130327	0.0848492	-0.245583	0.169264	-0.139979	-0.119943	-0.109395	0.1983	-0.403899
C764	3_5-Dihydroxy-phenylglycine	0.816277	0.479157	0.719147	0.126443	0.828099	-0.307544	0.636029	0.64454	-0.276357	0.429539	-0.307875	0.720302	0.185705	0.311172	-0.12113	0.844461	-0.227174	0.560773	0.187479	0.112173	-0.0344484	0.115303	-0.127441	0.710812	0.0809844	-0.243784	0.31175	-0.429412	-0.187052	-0.124229	0.481304	0.628028	0.0566661	-0.183473	-0.0244771	-0.183807	0.0547929	-0.125711	0.194699	0.0886582	-0.0807809	0.143314	-0.133174	0.267198	-0.0252667	-0.108225	-0.156841	0.356446
C765	4-Amino-4-deoxychorismate	0.751623	0.345954	0.631181	0.100732	0.833961	-0.276958	0.616495	0.441663	-0.319183	0.35594	-0.215118	0.751941	0.125779	0.265019	-0.103553	0.914287	-0.196599	0.540377	0.284423	0.0838086	-0.0298266	0.161335	-0.136129	0.60337	0.090043	-0.184816	0.0143439	-0.353781	-0.0985666	-0.0605138	0.491722	0.642056	0.0437055	-0.160808	0.0175826	-0.212637	0.0680812	-0.109188	-0.0234495	-0.0297713	-0.109847	0.0617379	-0.132643	0.0561891	-0.00188968	-0.0527093	-0.138593	0.299753
C766	Benzoxazolone	0.558499	0.801039	0.690707	0.283967	0.342548	-0.0697984	0.405351	0.0533455	-0.0589854	0.601435	-0.447808	0.245095	0.0707109	0.502805	0.220402	0.111973	-0.107332	0.274801	-0.0723749	0.083316	0.0285983	0.00269818	-0.123072	0.260343	0.0901482	0.0147702	0.535371	-0.409199	-0.13893	-0.0722782	0.389089	0.0816571	0.106021	-0.115861	0.244427	-0.329467	0.143093	-0.0978805	0.526599	0.276581	0.0114075	0.331346	-0.10029	-0.0670725	0.237646	-0.0938991	-0.122228	0.4278
C767	(3S,4S,5R)-4-Hydroxy-N-(2-hydroxyethyl)-3-[4-(hydroxymethyl)-2-iodo-6-methoxyphenoxy]-5-{[2-(4-morpholinyl)ethyl](5-oxohexanoyl)amino}-1-cyclohexene-1-carboxamide	-0.468861	-0.499716	-0.581509	-0.285179	-0.459306	0.013551	-0.269573	-0.204646	0.268536	-0.487113	0.455152	-0.329654	-0.16431	-0.18225	0.0990634	-0.289023	0.140938	-0.433671	-0.171121	-0.229192	-0.201577	0.0513966	0.0847435	-0.408045	0.123194	0.174078	-0.114354	0.185486	0.469859	0.499141	-0.253815	-0.11664	-0.0580666	0.141212	-0.107273	0.113812	-0.248269	0.034745	-0.105218	0.0413542	-0.00938357	-0.148663	0.0293892	-0.144637	-0.196189	0.0379062	0.0676222	-0.42071
C768	4-(Methylthio)acetophenone	0.673722	0.460712	0.60159	0.0976094	0.633795	-0.267369	0.524973	0.61726	-0.150124	0.368442	-0.274907	0.541809	0.114372	0.302937	-0.0547463	0.633651	-0.196212	0.427239	0.0802273	0.108916	-0.0406342	0.0551155	-0.0973034	0.616019	0.0936116	-0.200425	0.344212	-0.384885	-0.161058	-0.115568	0.382951	0.591283	0.0662184	-0.147676	0.280539	-0.162966	0.00190196	-0.100032	0.311508	-0.00754332	-0.0359436	0.142257	-0.0886187	0.287442	-0.0731791	-0.0835062	-0.136098	0.300068
C769	UNKNOWN	0.733732	0.550114	0.643541	0.0824933	0.635814	-0.280718	0.616389	0.456163	-0.0872476	0.392668	-0.226575	0.51237	0.169596	0.451889	0.118674	0.667275	-0.224397	0.365742	-0.02197	0.134011	-0.091058	0.0886213	-0.140512	0.585517	0.216833	-0.107444	0.32349	-0.483167	0.0751755	0.158039	0.464811	0.492139	0.0474723	-0.152454	0.311186	-0.227563	0.0527359	-0.100676	0.36032	0.0979307	-0.0573551	0.111202	-0.133618	0.149095	-0.0235555	-0.0651083	-0.197887	0.315952
C770	N-Methyl-2-phenyl-N-{1-phenyl-1-[(trimethylsilyl)oxy]-2-propanyl}butanamide	-0.558633	-0.412124	-0.535348	-0.0801384	-0.528533	0.208386	-0.415972	-0.299082	0.449567	-0.305935	0.280661	-0.469866	-0.159544	-0.202602	0.15782	-0.511563	0.279862	-0.381571	-0.167732	-0.116732	-0.0652378	-0.0466326	0.0695144	-0.456287	0.00463359	0.115723	-0.124507	0.237284	0.327215	0.28602	-0.383761	-0.365856	0.0174544	0.197276	-0.0773573	0.103284	-0.030816	0.421351	-0.129319	-0.1702	0.077184	-0.0266986	0.286598	-0.119149	-0.0607444	-0.0441619	0.0251149	-0.25914
C771	1-Methyl-1,2-dinitroguanidine	0.828013	0.712278	0.83129	0.262999	0.759232	-0.221793	0.613183	0.459188	-0.239336	0.614814	-0.431657	0.590959	0.245597	0.422628	0.00817786	0.675075	-0.198358	0.540929	0.0669409	0.193177	0.0288621	0.0689942	-0.165355	0.665653	0.0800685	-0.203051	0.273433	-0.499473	-0.169587	-0.0985129	0.494726	0.457782	0.157165	-0.191058	0.323013	-0.187026	0.165008	-0.152402	0.35711	0.149079	-0.0337699	0.247984	-0.130633	0.266429	0.0590888	-0.0215621	-0.199834	0.476039
C772	UNKNOWN	0.791425	0.627519	0.731938	0.149054	0.697591	-0.283145	0.632932	0.491278	-0.149444	0.486812	-0.313351	0.562724	0.220935	0.448671	0.0728353	0.6853	-0.207801	0.43695	-0.00335217	0.156927	-0.0753434	0.106653	-0.156421	0.641931	0.170807	-0.146096	0.328748	-0.520162	-0.0176963	0.062967	0.493908	0.476161	0.118325	-0.176107	0.316765	-0.19435	0.0992669	-0.125651	0.377262	0.121975	-0.0408879	0.172141	-0.147566	0.249259	0.0156766	-0.048291	-0.202736	0.367324
C773	4-Nitroacetophenone	0.832917	0.531403	0.728875	0.112361	0.804293	-0.320415	0.65668	0.634561	-0.219595	0.43252	-0.315585	0.688794	0.185686	0.360139	-0.0593899	0.833097	-0.245062	0.531168	0.123116	0.106297	-0.0553234	0.0920869	-0.124202	0.704353	0.118028	-0.247432	0.315112	-0.461468	-0.193374	-0.123798	0.479337	0.618865	0.0535733	-0.169025	0.19543	-0.165051	0.0487291	-0.120803	0.303892	0.100838	-0.0726753	0.136024	-0.119667	0.265413	-0.0350651	-0.0304094	-0.159334	0.364307
C774	UNKNOWN	0.804121	0.493719	0.677215	0.0726346	0.771503	-0.318171	0.655271	0.635686	-0.168526	0.379008	-0.260874	0.668117	0.145464	0.368971	-0.0151537	0.828208	-0.243518	0.486943	0.109152	0.0813833	-0.0721974	0.0746721	-0.114588	0.672769	0.157174	-0.231797	0.292198	-0.448927	-0.137277	-0.0708607	0.456259	0.612144	0.0471477	-0.146472	0.289782	-0.194646	0.0176208	-0.105311	0.317145	0.0708313	-0.0773017	0.109549	-0.112157	0.244689	-0.0587898	-0.064063	-0.152021	0.336583
C775	UNKNOWN	0.522643	0.250597	0.375558	-0.0282508	0.505169	-0.244193	0.480065	0.494516	-0.0164495	0.163402	-0.0340701	0.433162	0.0384823	0.291595	0.069245	0.61384	-0.164565	0.251387	0.0162235	0.0106542	-0.111447	0.0865602	-0.0901589	0.449666	0.208748	-0.0832215	0.198289	-0.328876	0.219365	0.282619	0.324104	0.42637	0.00368421	-0.10555	0.185124	-0.167268	-0.0398421	-0.073355	0.175645	-0.000824267	-0.0306933	0.0311794	-0.0982222	0.201326	-0.12227	-0.0995098	-0.15256	0.155212
C776	Phomolide D	0.519421	0.419952	0.626025	0.364852	0.612662	-0.0785589	0.253968	0.373924	-0.399839	0.551459	-0.471758	0.416288	0.470264	0.043839	-0.311572	0.458987	-0.0482242	0.555022	0.131045	0.215736	0.154195	0.144369	-0.132327	0.582166	-0.221724	-0.224305	-0.00255119	-0.272425	-0.15774	-0.144226	0.318965	0.351377	0.0742114	-0.255958	-0.0858211	0.175168	0.246639	-0.170251	-0.0733389	-0.0636795	-0.0377497	0.299288	-0.154638	0.515927	0.0480945	0.10563	-0.147476	0.368208
C777	1H-1,2,4-triazolo[4,3-b][1,2,4]triazole-3,6-diamine	0.097169	0.0315949	0.0242006	-0.0559953	0.0695586	-0.0702119	0.154867	0.116946	0.0958031	-0.0196237	0.123524	0.0520707	0.011336	0.165959	0.167834	0.149996	0.0216223	-0.0643674	-0.109405	0.0399277	-0.123666	0.136865	-0.0605489	0.122058	0.181592	0.155526	0.00744099	-0.149852	0.499134	0.496629	0.154816	0.10732	0.0742931	-0.0541189	0.0131769	-0.053731	-0.00764768	-0.0436181	-0.0331732	-0.0517912	0.0498316	0.0213312	-0.0772137	0.0494375	-0.0558315	-0.0366252	-0.106273	-0.0562731
C778	9-(2,3-dihydroxypropoxy)-9-oxononanoic acid	0.492186	0.346128	0.549551	0.293754	0.588671	-0.0875311	0.27868	0.390599	-0.327328	0.465103	-0.350534	0.40422	0.385555	0.0702528	-0.234963	0.48936	-0.0483354	0.486722	0.106631	0.175106	0.117202	0.135468	-0.137378	0.546589	-0.134668	-0.187013	-0.0169927	-0.27645	0.0212332	0.0351975	0.305191	0.34949	0.087447	-0.226582	-0.0741587	0.106591	0.213541	-0.158824	-0.0856718	-0.0778483	-0.0635732	0.256542	-0.168034	0.549372	-0.00559371	0.00318331	-0.183848	0.3183
C779	UNKNOWN	0.578871	0.641016	0.587556	0.194327	0.420696	-0.0954406	0.478737	0.303754	0.0243335	0.45731	-0.281288	0.296798	0.0697162	0.50242	0.274812	0.347921	-0.0828324	0.250626	-0.0777225	0.169384	-0.0156154	0.0234881	-0.136457	0.425129	0.197208	-0.0015433	0.381309	-0.414108	0.116846	0.160014	0.373259	0.15208	0.304318	-0.0984104	0.481289	-0.298257	0.0608024	-0.0863626	0.423483	0.0474389	0.0605456	0.111522	-0.111827	0.0170016	0.0204985	-0.0630427	-0.177538	0.371633
C780	UNKNOWN	-0.357885	-0.303518	-0.451586	-0.264087	-0.422462	-0.0314416	-0.160251	-0.198683	0.272633	-0.367526	0.460137	-0.283194	-0.277003	-0.0389812	0.162043	-0.325726	0.0462015	-0.402311	-0.194115	-0.184073	-0.178526	-0.0681119	0.0461096	-0.383123	0.198643	0.124922	0.0816722	0.116361	0.377943	0.423167	-0.237468	-0.222857	-0.0956484	0.164216	0.0835077	-0.13054	-0.24315	0.117848	0.129234	0.082779	0.0494265	-0.0346822	-0.0163554	-0.160437	-0.182219	-0.163203	-0.0839142	-0.316369
C781	N-Boc-piperidine-2-methanol	0.511892	0.378754	0.567491	0.330397	0.633594	0.0109259	0.320264	0.487938	-0.262525	0.526944	-0.255037	0.386691	0.162508	0.142974	-0.140806	0.492108	-0.128587	0.51431	0.2015	0.129528	0.247382	-0.0473715	-0.15851	0.510134	-0.0679595	-0.209723	-0.00709435	-0.208415	0.125005	0.156928	0.242816	0.336984	-0.00933256	-0.157024	-0.0341401	-0.210927	0.371584	-0.0623926	-0.046247	-0.0250579	-0.00450786	0.198892	-0.168802	0.038628	-0.0220379	-0.0494379	-0.196359	0.447594
C782	6-(6-(6-aminohexanamido)hexanamido)hexanoic acid	0.630027	0.188618	0.436546	-0.0560577	0.695576	-0.330594	0.580095	0.587797	-0.213364	0.146626	-0.0525892	0.679597	0.102481	0.246252	-0.0414398	0.855841	-0.169894	0.364658	0.185264	0.0774191	-0.155259	0.241554	-0.119147	0.60166	0.182458	-0.0620088	-0.0281109	-0.338766	0.105335	0.152117	0.465022	0.583991	0.0220271	-0.144852	-0.055665	-0.130858	-0.0503257	-0.0887353	-0.0900594	-0.0664342	-0.0544369	-0.0131957	-0.116662	0.0861723	-0.0111024	-0.0349836	-0.130788	0.111085
C783	6571082	-0.375824	-0.377902	-0.43092	-0.171069	-0.340821	0.0633314	-0.219656	-0.151814	0.16822	-0.329381	0.368481	-0.280895	-0.171704	-0.12215	0.0827018	-0.239823	0.115762	-0.322279	-0.116464	-0.12017	-0.0883961	0.0341501	-0.00112969	-0.288395	0.0891941	0.191162	-0.116305	0.160844	0.508753	0.531944	-0.16785	-0.117954	-0.0585673	0.0603812	-0.151527	0.0337981	-0.114727	0.00826735	-0.208534	-0.12489	0.0709923	-0.0471676	0.0139507	-0.0700415	-0.119798	-0.0463313	-0.0768211	-0.294524
C784	UNKNOWN	-0.244424	-0.108688	-0.324576	-0.241353	-0.410727	-0.0924506	-0.104692	-0.249236	0.305776	-0.265723	0.29956	-0.278482	-0.0221301	0.0277672	0.214802	-0.334271	-0.00896339	-0.383115	-0.305478	-0.140879	-0.249958	-0.0716908	0.0797918	-0.31865	0.198933	0.0832877	0.089876	-0.0162531	0.0243894	0.127384	-0.196606	-0.204413	-0.101618	0.303482	0.0274061	-0.0130713	-0.230674	0.1791	0.383622	0.577379	-0.0023772	-0.014603	0.17087	-0.189686	-0.0745891	-0.0757774	0.0600042	-0.268861
C785	Melafolone	-0.153291	-0.00927811	-0.217124	-0.133434	-0.278017	0.0377236	-0.00489959	-0.193751	0.296539	-0.130215	0.318963	-0.217836	-0.205891	0.154016	0.364603	-0.256765	0.0505442	-0.305497	-0.231592	-0.0454659	-0.121505	-0.139387	-0.0422064	-0.239881	0.278363	0.101478	0.00265477	-0.0378314	0.297405	0.416404	-0.16296	-0.204996	0.0260568	0.584912	-0.0299323	-0.238379	-0.0775596	0.0488485	0.254196	0.467899	0.0992359	-0.0315396	-0.0161838	-0.162989	-0.0622319	-0.123106	-0.0904881	-0.0944692
C786	Ramalinic acid A	-0.195981	-0.0529133	-0.25233	-0.136695	-0.314107	0.0645953	-0.0594606	-0.222999	0.282467	-0.158731	0.330336	-0.265305	-0.234098	0.0972714	0.305415	-0.292483	0.0290041	-0.298086	-0.211884	-0.0796889	-0.0729022	-0.227056	-0.0446934	-0.28932	0.231875	0.0249505	0.0521143	0.0341259	0.241342	0.350955	-0.243841	-0.229933	0.00576657	0.610752	-0.0603493	-0.247959	-0.0934434	0.0612933	0.27853	0.474759	0.0960913	-0.0727004	-0.00573404	-0.163643	-0.0663909	-0.131901	-0.12222	-0.0772656
C787	UNKNOWN	-0.212194	-0.0950719	-0.301203	-0.292977	-0.417398	-0.124056	-0.0448704	-0.22488	0.348981	-0.306882	0.270505	-0.335553	-0.0496512	0.163706	0.333622	-0.289218	-0.14296	-0.431726	-0.352575	-0.0105763	-0.238112	-0.0393244	0.0538493	-0.229523	0.260286	0.227897	0.435315	-0.0408715	-0.114621	-0.107877	-0.0734275	-0.17882	-0.137818	0.216007	0.01302	-0.022593	-0.181783	0.216227	0.326531	0.0469873	0.0224597	-0.0648371	0.146356	-0.202823	-0.0444425	0.00175644	0.106428	-0.292275
[truncated: 2,412 more rows]
[truncated: 19 more columns]
